# Supplementary material for: Pyruvate Dehydrogenase Kinase 1 inhibition mediated oxidative phosphorylation enhancement in cartilage promotes osteoarthritis progression
Source: BMC Musculoskelet Disord. 2023 Jul 20;24:597. doi: 10.1186/s12891-023-06585-6 (PMC10357736; doi:10.1186/s12891-023-06585-6)
Supplement: Supplementary file 1 — Additional file 1. [file 12891_2023_6585_MOESM1_ESM.zip]

Archive with 2,909 entries (2,906 files):
- BP.Gsea.1653623667859/BP.Gsea.1653623667859.rpt
- BP.Gsea.1653623667859/edb/
- BP.Gsea.1653623667859/edb/55457_collapsed_to_symbols.cls.cls_OA_versus_normal.rnk
- BP.Gsea.1653623667859/edb/cls.cls
- BP.Gsea.1653623667859/edb/gene_sets.gmt
- BP.Gsea.1653623667859/edb/results.edb
- BP.Gsea.1653623667859/enplot_GOBP_ACETYL_COA_BIOSYNTHETIC_PROCESS_683.png
- BP.Gsea.1653623667859/enplot_GOBP_ACTIN_FILAMENT_BASED_TRANSPORT_1061.png
- BP.Gsea.1653623667859/enplot_GOBP_ACTIN_MYOSIN_FILAMENT_SLIDING_722.png
- BP.Gsea.1653623667859/enplot_GOBP_AEROBIC_RESPIRATION_527.png
- BP.Gsea.1653623667859/enplot_GOBP_ANGIOGENESIS_INVOLVED_IN_WOUND_HEALING_1022.png
- BP.Gsea.1653623667859/enplot_GOBP_APOPTOTIC_PROCESS_INVOLVED_IN_MORPHOGENESIS_1058.png
- BP.Gsea.1653623667859/enplot_GOBP_AROMATIC_AMINO_ACID_FAMILY_METABOLIC_PROCESS_707.png
- BP.Gsea.1653623667859/enplot_GOBP_ATP_BIOSYNTHETIC_PROCESS_749.png
- BP.Gsea.1653623667859/enplot_GOBP_ATP_METABOLIC_PROCESS_551.png
- BP.Gsea.1653623667859/enplot_GOBP_ATP_SYNTHESIS_COUPLED_ELECTRON_TRANSPORT_512.png
- BP.Gsea.1653623667859/enplot_GOBP_ATP_SYNTHESIS_COUPLED_PROTON_TRANSPORT_557.png
- BP.Gsea.1653623667859/enplot_GOBP_AUTOPHAGOSOME_MATURATION_776.png
- BP.Gsea.1653623667859/enplot_GOBP_B_CELL_MEDIATED_IMMUNITY_791.png
- BP.Gsea.1653623667859/enplot_GOBP_B_CELL_RECEPTOR_SIGNALING_PATHWAY_554.png
- BP.Gsea.1653623667859/enplot_GOBP_BASE_EXCISION_REPAIR_779.png
- BP.Gsea.1653623667859/enplot_GOBP_BILE_ACID_BIOSYNTHETIC_PROCESS_734.png
- BP.Gsea.1653623667859/enplot_GOBP_BRANCHING_INVOLVED_IN_BLOOD_VESSEL_MORPHOGENESIS_875.png
- BP.Gsea.1653623667859/enplot_GOBP_CARBOHYDRATE_DERIVATIVE_BIOSYNTHETIC_PROCESS_728.png
- BP.Gsea.1653623667859/enplot_GOBP_CELL_FATE_DETERMINATION_833.png
- BP.Gsea.1653623667859/enplot_GOBP_CELL_PROLIFERATION_INVOLVED_IN_KIDNEY_DEVELOPMENT_1010.png
- BP.Gsea.1653623667859/enplot_GOBP_CELLULAR_METABOLIC_COMPOUND_SALVAGE_755.png
- BP.Gsea.1653623667859/enplot_GOBP_CELLULAR_RESPIRATION_536.png
- BP.Gsea.1653623667859/enplot_GOBP_CELLULAR_RESPONSE_TO_ARSENIC_CONTAINING_SUBSTANCE_1073.png
- BP.Gsea.1653623667859/enplot_GOBP_CELLULAR_RESPONSE_TO_GONADOTROPIN_STIMULUS_1067.png
- BP.Gsea.1653623667859/enplot_GOBP_CELLULAR_RESPONSE_TO_INTERLEUKIN_1_1046.png
- BP.Gsea.1653623667859/enplot_GOBP_CELLULAR_RESPONSE_TO_TOXIC_SUBSTANCE_716.png
- BP.Gsea.1653623667859/enplot_GOBP_CYTOCHROME_COMPLEX_ASSEMBLY_560.png
- BP.Gsea.1653623667859/enplot_GOBP_CYTOPLASMIC_TRANSLATION_812.png
- BP.Gsea.1653623667859/enplot_GOBP_CYTOSKELETON_DEPENDENT_CYTOKINESIS_797.png
- BP.Gsea.1653623667859/enplot_GOBP_DEOXYRIBONUCLEOSIDE_MONOPHOSPHATE_METABOLIC_PROCESS_740.png
- BP.Gsea.1653623667859/enplot_GOBP_DEOXYRIBOSE_PHOSPHATE_METABOLIC_PROCESS_665.png
- BP.Gsea.1653623667859/enplot_GOBP_DEVELOPMENT_OF_PRIMARY_FEMALE_SEXUAL_CHARACTERISTICS_944.png
- BP.Gsea.1653623667859/enplot_GOBP_DICARBOXYLIC_ACID_METABOLIC_PROCESS_680.png
- BP.Gsea.1653623667859/enplot_GOBP_ELECTRON_TRANSPORT_CHAIN_533.png
- BP.Gsea.1653623667859/enplot_GOBP_EMBRYONIC_HEMOPOIESIS_1013.png
- BP.Gsea.1653623667859/enplot_GOBP_EMBRYONIC_PLACENTA_DEVELOPMENT_923.png
- BP.Gsea.1653623667859/enplot_GOBP_ENDODERM_DEVELOPMENT_965.png
- BP.Gsea.1653623667859/enplot_GOBP_ENDODERM_FORMATION_887.png
- BP.Gsea.1653623667859/enplot_GOBP_ENDOPLASMIC_RETICULUM_ORGANIZATION_689.png
- BP.Gsea.1653623667859/enplot_GOBP_ENDOPLASMIC_RETICULUM_TO_GOLGI_VESICLE_MEDIATED_TRANSPORT_563.png
- BP.Gsea.1653623667859/enplot_GOBP_ENDOSOME_TRANSPORT_VIA_MULTIVESICULAR_BODY_SORTING_PATHWAY_611.png
- BP.Gsea.1653623667859/enplot_GOBP_ENDOTHELIUM_DEVELOPMENT_920.png
- BP.Gsea.1653623667859/enplot_GOBP_ENERGY_DERIVATION_BY_OXIDATION_OF_ORGANIC_COMPOUNDS_569.png
- BP.Gsea.1653623667859/enplot_GOBP_EPITHELIAL_CELL_APOPTOTIC_PROCESS_971.png
- BP.Gsea.1653623667859/enplot_GOBP_ERYTHROCYTE_HOMEOSTASIS_1025.png
- BP.Gsea.1653623667859/enplot_GOBP_ESTABLISHMENT_OF_EPITHELIAL_CELL_POLARITY_1064.png
- BP.Gsea.1653623667859/enplot_GOBP_ESTABLISHMENT_OF_PIGMENT_GRANULE_LOCALIZATION_764.png
- BP.Gsea.1653623667859/enplot_GOBP_ESTABLISHMENT_OF_PROTEIN_LOCALIZATION_TO_ENDOPLASMIC_RETICULUM_713.png
- BP.Gsea.1653623667859/enplot_GOBP_ESTABLISHMENT_OF_RNA_LOCALIZATION_1037.png
- BP.Gsea.1653623667859/enplot_GOBP_FEMALE_SEX_DIFFERENTIATION_974.png
- BP.Gsea.1653623667859/enplot_GOBP_FIBROBLAST_APOPTOTIC_PROCESS_1082.png
- BP.Gsea.1653623667859/enplot_GOBP_GENE_SILENCING_BY_RNA_1055.png
- BP.Gsea.1653623667859/enplot_GOBP_GENERATION_OF_PRECURSOR_METABOLITES_AND_ENERGY_575.png
- BP.Gsea.1653623667859/enplot_GOBP_GLOMERULAR_MESANGIUM_DEVELOPMENT_830.png
- BP.Gsea.1653623667859/enplot_GOBP_GLUTATHIONE_METABOLIC_PROCESS_650.png
- BP.Gsea.1653623667859/enplot_GOBP_GLYCOSIDE_METABOLIC_PROCESS_602.png
- BP.Gsea.1653623667859/enplot_GOBP_GLYCOSYL_COMPOUND_CATABOLIC_PROCESS_761.png
- BP.Gsea.1653623667859/enplot_GOBP_GLYCOSYL_COMPOUND_METABOLIC_PROCESS_581.png
- BP.Gsea.1653623667859/enplot_GOBP_GLYCOSYLATION_686.png
- BP.Gsea.1653623667859/enplot_GOBP_GOLGI_VESICLE_TRANSPORT_617.png
- BP.Gsea.1653623667859/enplot_GOBP_GPI_ANCHOR_METABOLIC_PROCESS_566.png
- BP.Gsea.1653623667859/enplot_GOBP_HEAD_MORPHOGENESIS_1049.png
- BP.Gsea.1653623667859/enplot_GOBP_HEART_VALVE_DEVELOPMENT_1094.png
- BP.Gsea.1653623667859/enplot_GOBP_HEART_VALVE_MORPHOGENESIS_1076.png
- BP.Gsea.1653623667859/enplot_GOBP_HISTONE_DEACETYLATION_953.png
- BP.Gsea.1653623667859/enplot_GOBP_HISTONE_LYSINE_DEMETHYLATION_1091.png
- BP.Gsea.1653623667859/enplot_GOBP_HUMORAL_IMMUNE_RESPONSE_MEDIATED_BY_CIRCULATING_IMMUNOGLOBULIN_626.png
- BP.Gsea.1653623667859/enplot_GOBP_I_KAPPAB_PHOSPHORYLATION_584.png
- BP.Gsea.1653623667859/enplot_GOBP_IMMUNOGLOBULIN_PRODUCTION_662.png
- BP.Gsea.1653623667859/enplot_GOBP_INOSITOL_PHOSPHATE_CATABOLIC_PROCESS_914.png
- BP.Gsea.1653623667859/enplot_GOBP_INTRA_GOLGI_VESICLE_MEDIATED_TRANSPORT_539.png
- BP.Gsea.1653623667859/enplot_GOBP_LATE_ENDOSOME_TO_VACUOLE_TRANSPORT_572.png
- BP.Gsea.1653623667859/enplot_GOBP_LIPOSACCHARIDE_METABOLIC_PROCESS_635.png
- BP.Gsea.1653623667859/enplot_GOBP_LYMPH_VESSEL_DEVELOPMENT_1088.png
- BP.Gsea.1653623667859/enplot_GOBP_LYMPH_VESSEL_MORPHOGENESIS_1079.png
- BP.Gsea.1653623667859/enplot_GOBP_MAINTENANCE_OF_BLOOD_BRAIN_BARRIER_908.png
- BP.Gsea.1653623667859/enplot_GOBP_MAINTENANCE_OF_PROTEIN_LOCALIZATION_IN_ORGANELLE_695.png
- BP.Gsea.1653623667859/enplot_GOBP_MATURATION_OF_5_8S_RRNA_FROM_TRICISTRONIC_RRNA_TRANSCRIPT_SSU_RRNA_5_8S_RRNA_LSU_RRNA_1004.png
- BP.Gsea.1653623667859/enplot_GOBP_MEMBRANE_INVAGINATION_614.png
- BP.Gsea.1653623667859/enplot_GOBP_MEMBRANE_LIPID_CATABOLIC_PROCESS_659.png
- BP.Gsea.1653623667859/enplot_GOBP_MISMATCH_REPAIR_593.png
- BP.Gsea.1653623667859/enplot_GOBP_MITOCHONDRIAL_ELECTRON_TRANSPORT_NADH_TO_UBIQUINONE_515.png
- BP.Gsea.1653623667859/enplot_GOBP_MITOCHONDRIAL_FUSION_632.png
- BP.Gsea.1653623667859/enplot_GOBP_MITOCHONDRIAL_GENE_EXPRESSION_656.png
- BP.Gsea.1653623667859/enplot_GOBP_MITOCHONDRIAL_RESPIRATORY_CHAIN_COMPLEX_ASSEMBLY_521.png
- BP.Gsea.1653623667859/enplot_GOBP_MITOCHONDRIAL_TRANSLATION_545.png
- BP.Gsea.1653623667859/enplot_GOBP_MITOCHONDRION_ORGANIZATION_671.png
- BP.Gsea.1653623667859/enplot_GOBP_MITOTIC_CYTOKINESIS_773.png
- BP.Gsea.1653623667859/enplot_GOBP_MITOTIC_CYTOKINETIC_PROCESS_767.png
- BP.Gsea.1653623667859/enplot_GOBP_MRNA_PROCESSING_1007.png
- BP.Gsea.1653623667859/enplot_GOBP_MRNA_SPLICE_SITE_SELECTION_884.png
- BP.Gsea.1653623667859/enplot_GOBP_MRNA_TRANSPORT_854.png
- BP.Gsea.1653623667859/enplot_GOBP_MULTIVESICULAR_BODY_SORTING_PATHWAY_788.png
- BP.Gsea.1653623667859/enplot_GOBP_MYELOID_CELL_HOMEOSTASIS_983.png
- BP.Gsea.1653623667859/enplot_GOBP_N_GLYCAN_PROCESSING_653.png
- BP.Gsea.1653623667859/enplot_GOBP_NADH_DEHYDROGENASE_COMPLEX_ASSEMBLY_524.png
- BP.Gsea.1653623667859/enplot_GOBP_NEGATIVE_REGULATION_OF_B_CELL_PROLIFERATION_743.png
- BP.Gsea.1653623667859/enplot_GOBP_NEGATIVE_REGULATION_OF_MIRNA_TRANSCRIPTION_962.png
- BP.Gsea.1653623667859/enplot_GOBP_NEGATIVE_REGULATION_OF_MITOCHONDRION_ORGANIZATION_587.png
- BP.Gsea.1653623667859/enplot_GOBP_NEGATIVE_REGULATION_OF_MRNA_CATABOLIC_PROCESS_869.png
- BP.Gsea.1653623667859/enplot_GOBP_NEGATIVE_REGULATION_OF_MRNA_METABOLIC_PROCESS_860.png
- BP.Gsea.1653623667859/enplot_GOBP_NEGATIVE_REGULATION_OF_RELEASE_OF_CYTOCHROME_C_FROM_MITOCHONDRIA_605.png
- BP.Gsea.1653623667859/enplot_GOBP_NEGATIVE_REGULATION_OF_RNA_CATABOLIC_PROCESS_881.png
- BP.Gsea.1653623667859/enplot_GOBP_NEURONAL_STEM_CELL_POPULATION_MAINTENANCE_893.png
- BP.Gsea.1653623667859/enplot_GOBP_NUCLEAR_EXPORT_911.png
- BP.Gsea.1653623667859/enplot_GOBP_NUCLEAR_TRANSPORT_1097.png
- BP.Gsea.1653623667859/enplot_GOBP_NUCLEOLUS_ORGANIZATION_896.png
- BP.Gsea.1653623667859/enplot_GOBP_NUCLEOSIDE_BISPHOSPHATE_BIOSYNTHETIC_PROCESS_692.png
- BP.Gsea.1653623667859/enplot_GOBP_NUCLEOSIDE_BISPHOSPHATE_METABOLIC_PROCESS_806.png
- BP.Gsea.1653623667859/enplot_GOBP_NUCLEOSIDE_METABOLIC_PROCESS_701.png
- BP.Gsea.1653623667859/enplot_GOBP_NUCLEOSIDE_TRIPHOSPHATE_BIOSYNTHETIC_PROCESS_647.png
- BP.Gsea.1653623667859/enplot_GOBP_NUCLEOSIDE_TRIPHOSPHATE_METABOLIC_PROCESS_800.png
- BP.Gsea.1653623667859/enplot_GOBP_NUCLEOSOME_MOBILIZATION_1016.png
- BP.Gsea.1653623667859/enplot_GOBP_NUCLEOTIDE_EXCISION_REPAIR_746.png
- BP.Gsea.1653623667859/enplot_GOBP_OVULATION_1001.png
- BP.Gsea.1653623667859/enplot_GOBP_OXIDATIVE_PHOSPHORYLATION_518.png
- BP.Gsea.1653623667859/enplot_GOBP_P38MAPK_CASCADE_995.png
- BP.Gsea.1653623667859/enplot_GOBP_PEPTIDYL_ASPARAGINE_MODIFICATION_590.png
- BP.Gsea.1653623667859/enplot_GOBP_PEROXISOME_ORGANIZATION_596.png
- BP.Gsea.1653623667859/enplot_GOBP_PIGMENT_GRANULE_LOCALIZATION_782.png
- BP.Gsea.1653623667859/enplot_GOBP_PLACENTA_BLOOD_VESSEL_DEVELOPMENT_1040.png
- BP.Gsea.1653623667859/enplot_GOBP_PLACENTA_DEVELOPMENT_1100.png
- BP.Gsea.1653623667859/enplot_GOBP_POSITIVE_REGULATION_BY_HOST_OF_VIRAL_TRANSCRIPTION_899.png
- BP.Gsea.1653623667859/enplot_GOBP_POSITIVE_REGULATION_OF_FATTY_ACID_METABOLIC_PROCESS_998.png
- BP.Gsea.1653623667859/enplot_GOBP_POSITIVE_REGULATION_OF_MIRNA_TRANSCRIPTION_845.png
- BP.Gsea.1653623667859/enplot_GOBP_POSITIVE_REGULATION_OF_MITOCHONDRIAL_FISSION_674.png
- BP.Gsea.1653623667859/enplot_GOBP_POSITIVE_REGULATION_OF_MRNA_METABOLIC_PROCESS_989.png
- BP.Gsea.1653623667859/enplot_GOBP_POSITIVE_REGULATION_OF_MRNA_PROCESSING_1019.png
- BP.Gsea.1653623667859/enplot_GOBP_POSITIVE_REGULATION_OF_MRNA_SPLICING_VIA_SPLICEOSOME_926.png
- BP.Gsea.1653623667859/enplot_GOBP_POSITIVE_REGULATION_OF_POSTTRANSCRIPTIONAL_GENE_SILENCING_1085.png
- BP.Gsea.1653623667859/enplot_GOBP_POSITIVE_REGULATION_OF_PROTEIN_DEPOLYMERIZATION_803.png
- BP.Gsea.1653623667859/enplot_GOBP_POSITIVE_REGULATION_OF_RNA_SPLICING_839.png
- BP.Gsea.1653623667859/enplot_GOBP_POSITIVE_REGULATION_OF_SIGNAL_TRANSDUCTION_BY_P53_CLASS_MEDIATOR_851.png
- BP.Gsea.1653623667859/enplot_GOBP_POSITIVE_REGULATION_OF_TOR_SIGNALING_794.png
- BP.Gsea.1653623667859/enplot_GOBP_POSITIVE_REGULATION_OF_TRANSCRIPTION_BY_RNA_POLYMERASE_I_1109.png
- BP.Gsea.1653623667859/enplot_GOBP_POSITIVE_REGULATION_OF_TRANSCRIPTION_FROM_RNA_POLYMERASE_II_PROMOTER_IN_RESPONSE_TO_STRE._866.png
- BP.Gsea.1653623667859/enplot_GOBP_POST_TRANSLATIONAL_PROTEIN_MODIFICATION_731.png
- BP.Gsea.1653623667859/enplot_GOBP_PROTEIN_DEMETHYLATION_992.png
- BP.Gsea.1653623667859/enplot_GOBP_PROTEIN_DNA_COMPLEX_DISASSEMBLY_1070.png
- BP.Gsea.1653623667859/enplot_GOBP_PROTEIN_INSERTION_INTO_ER_MEMBRANE_578.png
- BP.Gsea.1653623667859/enplot_GOBP_PROTEIN_INSERTION_INTO_MEMBRANE_638.png
- BP.Gsea.1653623667859/enplot_GOBP_PROTEIN_LOCALIZATION_TO_ENDOPLASMIC_RETICULUM_608.png
- BP.Gsea.1653623667859/enplot_GOBP_PROTEIN_N_LINKED_GLYCOSYLATION_599.png
- BP.Gsea.1653623667859/enplot_GOBP_PROTEIN_TARGETING_TO_PEROXISOME_719.png
- BP.Gsea.1653623667859/enplot_GOBP_PROTON_TRANSMEMBRANE_TRANSPORT_542.png
- BP.Gsea.1653623667859/enplot_GOBP_PURINE_CONTAINING_COMPOUND_BIOSYNTHETIC_PROCESS_785.png
- BP.Gsea.1653623667859/enplot_GOBP_PURINE_NUCLEOSIDE_METABOLIC_PROCESS_668.png
- BP.Gsea.1653623667859/enplot_GOBP_PURINE_RIBONUCLEOSIDE_METABOLIC_PROCESS_677.png
- BP.Gsea.1653623667859/enplot_GOBP_QUINONE_METABOLIC_PROCESS_809.png
- BP.Gsea.1653623667859/enplot_GOBP_REGULATION_OF_ANTIGEN_PROCESSING_AND_PRESENTATION_704.png
- BP.Gsea.1653623667859/enplot_GOBP_REGULATION_OF_ASTROCYTE_DIFFERENTIATION_836.png
- BP.Gsea.1653623667859/enplot_GOBP_REGULATION_OF_CELLULAR_RESPONSE_TO_HEAT_938.png
- BP.Gsea.1653623667859/enplot_GOBP_REGULATION_OF_DNA_TEMPLATED_TRANSCRIPTION_IN_RESPONSE_TO_STRESS_932.png
- BP.Gsea.1653623667859/enplot_GOBP_REGULATION_OF_ENDOTHELIAL_CELL_DIFFERENTIATION_1031.png
- BP.Gsea.1653623667859/enplot_GOBP_REGULATION_OF_EPITHELIAL_CELL_APOPTOTIC_PROCESS_929.png
- BP.Gsea.1653623667859/enplot_GOBP_REGULATION_OF_FATTY_ACID_BETA_OXIDATION_1034.png
- BP.Gsea.1653623667859/enplot_GOBP_REGULATION_OF_FATTY_ACID_OXIDATION_986.png
- BP.Gsea.1653623667859/enplot_GOBP_REGULATION_OF_GLIAL_CELL_DIFFERENTIATION_977.png
- BP.Gsea.1653623667859/enplot_GOBP_REGULATION_OF_MIRNA_TRANSCRIPTION_824.png
- BP.Gsea.1653623667859/enplot_GOBP_REGULATION_OF_MRNA_METABOLIC_PROCESS_848.png
- BP.Gsea.1653623667859/enplot_GOBP_REGULATION_OF_MRNA_PROCESSING_821.png
- BP.Gsea.1653623667859/enplot_GOBP_REGULATION_OF_MRNA_SPLICING_VIA_SPLICEOSOME_827.png
- BP.Gsea.1653623667859/enplot_GOBP_REGULATION_OF_NUCLEAR_TRANSCRIBED_MRNA_CATABOLIC_PROCESS_DEADENYLATION_DEPENDENT_DECAY_956.png
- BP.Gsea.1653623667859/enplot_GOBP_REGULATION_OF_RELEASE_OF_CYTOCHROME_C_FROM_MITOCHONDRIA_644.png
- BP.Gsea.1653623667859/enplot_GOBP_REGULATION_OF_RNA_SPLICING_815.png
- BP.Gsea.1653623667859/enplot_GOBP_REGULATION_OF_SIGNAL_TRANSDUCTION_BY_P53_CLASS_MEDIATOR_890.png
- BP.Gsea.1653623667859/enplot_GOBP_REGULATION_OF_SPROUTING_ANGIOGENESIS_905.png
- BP.Gsea.1653623667859/enplot_GOBP_REGULATION_OF_SUPEROXIDE_METABOLIC_PROCESS_725.png
- BP.Gsea.1653623667859/enplot_GOBP_RELEASE_OF_CYTOCHROME_C_FROM_MITOCHONDRIA_770.png
- BP.Gsea.1653623667859/enplot_GOBP_RENAL_SYSTEM_VASCULATURE_DEVELOPMENT_941.png
- BP.Gsea.1653623667859/enplot_GOBP_REPRODUCTIVE_SYSTEM_DEVELOPMENT_1043.png
- BP.Gsea.1653623667859/enplot_GOBP_RESPIRATORY_ELECTRON_TRANSPORT_CHAIN_530.png
- BP.Gsea.1653623667859/enplot_GOBP_RESPONSE_TO_ATP_1052.png
- BP.Gsea.1653623667859/enplot_GOBP_RESPONSE_TO_GONADOTROPIN_968.png
- BP.Gsea.1653623667859/enplot_GOBP_RETROGRADE_VESICLE_MEDIATED_TRANSPORT_GOLGI_TO_ENDOPLASMIC_RETICULUM_548.png
- BP.Gsea.1653623667859/enplot_GOBP_RIBONUCLEOPROTEIN_COMPLEX_BIOGENESIS_947.png
- BP.Gsea.1653623667859/enplot_GOBP_RIBONUCLEOPROTEIN_COMPLEX_SUBUNIT_ORGANIZATION_1028.png
- BP.Gsea.1653623667859/enplot_GOBP_RIBONUCLEOSIDE_TRIPHOSPHATE_BIOSYNTHETIC_PROCESS_698.png
- BP.Gsea.1653623667859/enplot_GOBP_RIBOSE_PHOSPHATE_BIOSYNTHETIC_PROCESS_752.png
- BP.Gsea.1653623667859/enplot_GOBP_RIBOSOMAL_LARGE_SUBUNIT_ASSEMBLY_818.png
- BP.Gsea.1653623667859/enplot_GOBP_RIBOSOMAL_LARGE_SUBUNIT_BIOGENESIS_842.png
- BP.Gsea.1653623667859/enplot_GOBP_RIBOSOMAL_SMALL_SUBUNIT_BIOGENESIS_917.png
- BP.Gsea.1653623667859/enplot_GOBP_RIBOSOME_ASSEMBLY_872.png
- BP.Gsea.1653623667859/enplot_GOBP_RIBOSOME_BIOGENESIS_902.png
- BP.Gsea.1653623667859/enplot_GOBP_RNA_EXPORT_FROM_NUCLEUS_878.png
- BP.Gsea.1653623667859/enplot_GOBP_RNA_SPLICING_980.png
- BP.Gsea.1653623667859/enplot_GOBP_RNA_STABILIZATION_863.png
- BP.Gsea.1653623667859/enplot_GOBP_RRNA_METABOLIC_PROCESS_950.png
- BP.Gsea.1653623667859/enplot_GOBP_SIGNAL_TRANSDUCTION_BY_P53_CLASS_MEDIATOR_1103.png
- BP.Gsea.1653623667859/enplot_GOBP_SKELETAL_MUSCLE_CELL_DIFFERENTIATION_959.png
- BP.Gsea.1653623667859/enplot_GOBP_SMOOTH_MUSCLE_CELL_DIFFERENTIATION_1106.png
- BP.Gsea.1653623667859/enplot_GOBP_SOMATIC_DIVERSIFICATION_OF_IMMUNE_RECEPTORS_VIA_SOMATIC_MUTATION_629.png
- BP.Gsea.1653623667859/enplot_GOBP_SPROUTING_ANGIOGENESIS_857.png
- BP.Gsea.1653623667859/enplot_GOBP_SULFUR_COMPOUND_METABOLIC_PROCESS_758.png
- BP.Gsea.1653623667859/enplot_GOBP_TETRAPYRROLE_BIOSYNTHETIC_PROCESS_641.png
- BP.Gsea.1653623667859/enplot_GOBP_TOLERANCE_INDUCTION_935.png
- BP.Gsea.1653623667859/enplot_GOBP_TRICARBOXYLIC_ACID_CYCLE_710.png
- BP.Gsea.1653623667859/enplot_GOBP_TRNA_PROCESSING_737.png
- BP.Gsea.1653623667859/enplot_GOBP_VACUOLAR_ACIDIFICATION_620.png
- BP.Gsea.1653623667859/enplot_GOBP_VIRION_ASSEMBLY_623.png
- BP.Gsea.1653623667859/gene_set_sizes.tsv
- BP.Gsea.1653623667859/global_es_histogram.png
- BP.Gsea.1653623667859/GOBP_ACETYL_COA_BIOSYNTHETIC_PROCESS.html
- BP.Gsea.1653623667859/GOBP_ACETYL_COA_BIOSYNTHETIC_PROCESS.tsv
- BP.Gsea.1653623667859/GOBP_ACETYL_COA_BIOSYNTHETIC_PROCESS_684.png
- BP.Gsea.1653623667859/GOBP_ACTIN_FILAMENT_BASED_TRANSPORT.html
- BP.Gsea.1653623667859/GOBP_ACTIN_FILAMENT_BASED_TRANSPORT.tsv
- BP.Gsea.1653623667859/GOBP_ACTIN_FILAMENT_BASED_TRANSPORT_1062.png
- BP.Gsea.1653623667859/GOBP_ACTIN_MYOSIN_FILAMENT_SLIDING.html
- BP.Gsea.1653623667859/GOBP_ACTIN_MYOSIN_FILAMENT_SLIDING.tsv
- BP.Gsea.1653623667859/GOBP_ACTIN_MYOSIN_FILAMENT_SLIDING_723.png
- BP.Gsea.1653623667859/GOBP_AEROBIC_RESPIRATION.html
- BP.Gsea.1653623667859/GOBP_AEROBIC_RESPIRATION.tsv
- BP.Gsea.1653623667859/GOBP_AEROBIC_RESPIRATION_528.png
- BP.Gsea.1653623667859/GOBP_ANGIOGENESIS_INVOLVED_IN_WOUND_HEALING.html
- BP.Gsea.1653623667859/GOBP_ANGIOGENESIS_INVOLVED_IN_WOUND_HEALING.tsv
- BP.Gsea.1653623667859/GOBP_ANGIOGENESIS_INVOLVED_IN_WOUND_HEALING_1023.png
- BP.Gsea.1653623667859/GOBP_APOPTOTIC_PROCESS_INVOLVED_IN_MORPHOGENESIS.html
- BP.Gsea.1653623667859/GOBP_APOPTOTIC_PROCESS_INVOLVED_IN_MORPHOGENESIS.tsv
- BP.Gsea.1653623667859/GOBP_APOPTOTIC_PROCESS_INVOLVED_IN_MORPHOGENESIS_1059.png
- BP.Gsea.1653623667859/GOBP_AROMATIC_AMINO_ACID_FAMILY_METABOLIC_PROCESS.html
- BP.Gsea.1653623667859/GOBP_AROMATIC_AMINO_ACID_FAMILY_METABOLIC_PROCESS.tsv
- BP.Gsea.1653623667859/GOBP_AROMATIC_AMINO_ACID_FAMILY_METABOLIC_PROCESS_708.png
- BP.Gsea.1653623667859/GOBP_ATP_BIOSYNTHETIC_PROCESS.html
- BP.Gsea.1653623667859/GOBP_ATP_BIOSYNTHETIC_PROCESS.tsv
- BP.Gsea.1653623667859/GOBP_ATP_BIOSYNTHETIC_PROCESS_750.png
- BP.Gsea.1653623667859/GOBP_ATP_METABOLIC_PROCESS.html
- BP.Gsea.1653623667859/GOBP_ATP_METABOLIC_PROCESS.tsv
- BP.Gsea.1653623667859/GOBP_ATP_METABOLIC_PROCESS_552.png
- BP.Gsea.1653623667859/GOBP_ATP_SYNTHESIS_COUPLED_ELECTRON_TRANSPORT.html
- BP.Gsea.1653623667859/GOBP_ATP_SYNTHESIS_COUPLED_ELECTRON_TRANSPORT.tsv
- BP.Gsea.1653623667859/GOBP_ATP_SYNTHESIS_COUPLED_ELECTRON_TRANSPORT_513.png
- BP.Gsea.1653623667859/GOBP_ATP_SYNTHESIS_COUPLED_PROTON_TRANSPORT.html
- BP.Gsea.1653623667859/GOBP_ATP_SYNTHESIS_COUPLED_PROTON_TRANSPORT.tsv
- BP.Gsea.1653623667859/GOBP_ATP_SYNTHESIS_COUPLED_PROTON_TRANSPORT_558.png
- BP.Gsea.1653623667859/GOBP_AUTOPHAGOSOME_MATURATION.html
- BP.Gsea.1653623667859/GOBP_AUTOPHAGOSOME_MATURATION.tsv
- BP.Gsea.1653623667859/GOBP_AUTOPHAGOSOME_MATURATION_777.png
- BP.Gsea.1653623667859/GOBP_B_CELL_MEDIATED_IMMUNITY.html
- BP.Gsea.1653623667859/GOBP_B_CELL_MEDIATED_IMMUNITY.tsv
- BP.Gsea.1653623667859/GOBP_B_CELL_MEDIATED_IMMUNITY_792.png
- BP.Gsea.1653623667859/GOBP_B_CELL_RECEPTOR_SIGNALING_PATHWAY.html
- BP.Gsea.1653623667859/GOBP_B_CELL_RECEPTOR_SIGNALING_PATHWAY.tsv
- BP.Gsea.1653623667859/GOBP_B_CELL_RECEPTOR_SIGNALING_PATHWAY_555.png
- BP.Gsea.1653623667859/GOBP_BASE_EXCISION_REPAIR.html
- BP.Gsea.1653623667859/GOBP_BASE_EXCISION_REPAIR.tsv
- BP.Gsea.1653623667859/GOBP_BASE_EXCISION_REPAIR_780.png
- BP.Gsea.1653623667859/GOBP_BILE_ACID_BIOSYNTHETIC_PROCESS.html
- BP.Gsea.1653623667859/GOBP_BILE_ACID_BIOSYNTHETIC_PROCESS.tsv
- BP.Gsea.1653623667859/GOBP_BILE_ACID_BIOSYNTHETIC_PROCESS_735.png
- BP.Gsea.1653623667859/GOBP_BRANCHING_INVOLVED_IN_BLOOD_VESSEL_MORPHOGENESIS.html
- BP.Gsea.1653623667859/GOBP_BRANCHING_INVOLVED_IN_BLOOD_VESSEL_MORPHOGENESIS.tsv
- BP.Gsea.1653623667859/GOBP_BRANCHING_INVOLVED_IN_BLOOD_VESSEL_MORPHOGENESIS_876.png
- BP.Gsea.1653623667859/GOBP_CARBOHYDRATE_DERIVATIVE_BIOSYNTHETIC_PROCESS.html
- BP.Gsea.1653623667859/GOBP_CARBOHYDRATE_DERIVATIVE_BIOSYNTHETIC_PROCESS.tsv
- BP.Gsea.1653623667859/GOBP_CARBOHYDRATE_DERIVATIVE_BIOSYNTHETIC_PROCESS_729.png
- BP.Gsea.1653623667859/GOBP_CELL_FATE_DETERMINATION.html
- BP.Gsea.1653623667859/GOBP_CELL_FATE_DETERMINATION.tsv
- BP.Gsea.1653623667859/GOBP_CELL_FATE_DETERMINATION_834.png
- BP.Gsea.1653623667859/GOBP_CELL_PROLIFERATION_INVOLVED_IN_KIDNEY_DEVELOPMENT.html
- BP.Gsea.1653623667859/GOBP_CELL_PROLIFERATION_INVOLVED_IN_KIDNEY_DEVELOPMENT.tsv
- BP.Gsea.1653623667859/GOBP_CELL_PROLIFERATION_INVOLVED_IN_KIDNEY_DEVELOPMENT_1011.png
- BP.Gsea.1653623667859/GOBP_CELLULAR_METABOLIC_COMPOUND_SALVAGE.html
- BP.Gsea.1653623667859/GOBP_CELLULAR_METABOLIC_COMPOUND_SALVAGE.tsv
- BP.Gsea.1653623667859/GOBP_CELLULAR_METABOLIC_COMPOUND_SALVAGE_756.png
- BP.Gsea.1653623667859/GOBP_CELLULAR_RESPIRATION.html
- BP.Gsea.1653623667859/GOBP_CELLULAR_RESPIRATION.tsv
- BP.Gsea.1653623667859/GOBP_CELLULAR_RESPIRATION_537.png
- BP.Gsea.1653623667859/GOBP_CELLULAR_RESPONSE_TO_ARSENIC_CONTAINING_SUBSTANCE.html
- BP.Gsea.1653623667859/GOBP_CELLULAR_RESPONSE_TO_ARSENIC_CONTAINING_SUBSTANCE.tsv
- BP.Gsea.1653623667859/GOBP_CELLULAR_RESPONSE_TO_ARSENIC_CONTAINING_SUBSTANCE_1074.png
- BP.Gsea.1653623667859/GOBP_CELLULAR_RESPONSE_TO_GONADOTROPIN_STIMULUS.html
- BP.Gsea.1653623667859/GOBP_CELLULAR_RESPONSE_TO_GONADOTROPIN_STIMULUS.tsv
- BP.Gsea.1653623667859/GOBP_CELLULAR_RESPONSE_TO_GONADOTROPIN_STIMULUS_1068.png
- BP.Gsea.1653623667859/GOBP_CELLULAR_RESPONSE_TO_INTERLEUKIN_1.html
- BP.Gsea.1653623667859/GOBP_CELLULAR_RESPONSE_TO_INTERLEUKIN_1.tsv
- BP.Gsea.1653623667859/GOBP_CELLULAR_RESPONSE_TO_INTERLEUKIN_1_1047.png
- BP.Gsea.1653623667859/GOBP_CELLULAR_RESPONSE_TO_TOXIC_SUBSTANCE.html
- BP.Gsea.1653623667859/GOBP_CELLULAR_RESPONSE_TO_TOXIC_SUBSTANCE.tsv
- BP.Gsea.1653623667859/GOBP_CELLULAR_RESPONSE_TO_TOXIC_SUBSTANCE_717.png
- BP.Gsea.1653623667859/GOBP_CYTOCHROME_COMPLEX_ASSEMBLY.html
- BP.Gsea.1653623667859/GOBP_CYTOCHROME_COMPLEX_ASSEMBLY.tsv
- BP.Gsea.1653623667859/GOBP_CYTOCHROME_COMPLEX_ASSEMBLY_561.png
- BP.Gsea.1653623667859/GOBP_CYTOPLASMIC_TRANSLATION.html
- BP.Gsea.1653623667859/GOBP_CYTOPLASMIC_TRANSLATION.tsv
- BP.Gsea.1653623667859/GOBP_CYTOPLASMIC_TRANSLATION_813.png
- BP.Gsea.1653623667859/GOBP_CYTOSKELETON_DEPENDENT_CYTOKINESIS.html
- BP.Gsea.1653623667859/GOBP_CYTOSKELETON_DEPENDENT_CYTOKINESIS.tsv
- BP.Gsea.1653623667859/GOBP_CYTOSKELETON_DEPENDENT_CYTOKINESIS_798.png
- BP.Gsea.1653623667859/GOBP_DEOXYRIBONUCLEOSIDE_MONOPHOSPHATE_METABOLIC_PROCESS.html
- BP.Gsea.1653623667859/GOBP_DEOXYRIBONUCLEOSIDE_MONOPHOSPHATE_METABOLIC_PROCESS.tsv
- BP.Gsea.1653623667859/GOBP_DEOXYRIBONUCLEOSIDE_MONOPHOSPHATE_METABOLIC_PROCESS_741.png
- BP.Gsea.1653623667859/GOBP_DEOXYRIBOSE_PHOSPHATE_METABOLIC_PROCESS.html
- BP.Gsea.1653623667859/GOBP_DEOXYRIBOSE_PHOSPHATE_METABOLIC_PROCESS.tsv
[truncated: 2,609 more entries]
