# Supplementary material for: Pyruvate Dehydrogenase Kinase 1 inhibition mediated oxidative phosphorylation enhancement in cartilage promotes osteoarthritis progression
Source: BMC Musculoskelet Disord. 2023 Jul 20;24:597. doi: 10.1186/s12891-023-06585-6 (PMC10357736; doi:10.1186/s12891-023-06585-6)
Supplement: Supplementary file 1 — Additional file 1. [file 12891_2023_6585_MOESM1_ESM.zip › BP.Gsea.1653623667859/BP.Gsea.1653623667859.rpt]

producer_class	xtools.gsea.Gsea
producer_timestamp	1653623667859
param	zip_report	false
param	num	100
param	scoring_scheme	weighted
param	norm	meandiv
param	out	D:\postgraduate\bioinformatic analysis\55457
param	mode	Max_probe
param	include_only_symbols	true
param	set_max	500
param	gmx	ftp.broadinstitute.org://pub/gsea/gene_sets/c5.go.bp.v7.5.1.symbols.gmt
param	plot_top_x	100
param	nperm	1000
param	order	descending
param	rnd_seed	timestamp
param	rpt_label	BP
param	set_min	15
param	res	D:\postgraduate\bioinformatic analysis\55457\55457.gct
param	chip	ftp.broadinstitute.org://pub/gsea/annotations_versioned/Human_AFFY_HG_U133_MSigDB.v7.5.1.chip
param	create_svgs	false
param	cls	D:\postgraduate\bioinformatic analysis\55457\cls.cls#OA_versus_normal
param	sort	real
param	create_gcts	false
param	help	false
param	save_rnd_lists	false
param	median	false
param	metric	Signal2Noise
param	make_sets	true
param	rnd_type	no_balance
param	gui	false
param	permute	gene_set
param	collapse	Collapse
file	D:\postgraduate\bioinformatic analysis\55457\BP.Gsea.1653623667859\index.html
