# Supplementary material for: Pyruvate Dehydrogenase Kinase 1 inhibition mediated oxidative phosphorylation enhancement in cartilage promotes osteoarthritis progression
Source: BMC Musculoskelet Disord. 2023 Jul 20;24:597. doi: 10.1186/s12891-023-06585-6 (PMC10357736; doi:10.1186/s12891-023-06585-6)
Supplement: Supplementary file 1 — Additional file 1. [file 12891_2023_6585_MOESM1_ESM.zip › BP.Gsea.1653623667859/edb/55457_collapsed_to_symbols.cls.cls_OA_versus_normal.rnk]

ZIC1	1.4587729
ZDHHC4	1.3393061
TCTA	1.2872597
TM6SF1	1.2742554
FAM162A	1.2584617
PCDHB6	1.2320502
DYRK4	1.2165918
ABHD14A	1.2100066
FOLR1	1.2018713
IFT52	1.1857179
PUDP	1.181569
PEX3	1.1777827
TMCO3	1.1649714
RPA3	1.1591595
PARL	1.1558425
COPE	1.135682
HFE	1.1297939
ATP6V1C1	1.1245221
LTA4H	1.1141931
COPZ2	1.1088386
PINLYP	1.1076267
DAP	1.1012297
C1GALT1C1	1.0975933
TMEM230	1.0905656
RNF170	1.089431
SCRG1	1.0877074
LRRC42	1.084568
TXNDC15	1.0822814
PSG2	1.066212
PCCB	1.0566976
CYB5R1	1.051794
GDE1	1.0387341
DDA1	1.0337504
DKK2	1.032551
TRIM68	1.0228478
DEPTOR	1.0212067
FGGY	1.0182034
TNFRSF11B	1.0135785
COG5	1.0124704
PSMB10	1.0111196
LMBRD1	1.008551
PPP1R3C	1.0083439
GSPT2	1.0079584
SNX2	1.0067462
GPAA1	1.0055672
DHRS7	1.0046915
BSCL2	1.002604
ARPC1A	1.00253
YIPF3	1.0004267
PRR13	0.99748707
DET1	0.9891667
ACOT13	0.9888066
MRPL48	0.9879964
UQCR10	0.98689044
TPMT	0.9806922
UBAC1	0.97932285
GATM	0.976289
TM2D3	0.97611755
PSMD10	0.9756726
GOT1	0.97421974
SNX17	0.9714365
TLR7	0.97094417
ZNF747	0.9706003
CTSO	0.97003204
COX17	0.9659158
PNPLA4	0.96261895
RAB4A	0.9618596
NDUFA8	0.9608775
PRDX4	0.9588818
FBLN5	0.95848733
AKIP1	0.9576781
DALRD3	0.95732695
RABAC1	0.95722157
NVL	0.95574135
PEX12	0.9557002
ZNF529	0.9539569
APEH	0.9504855
KDELR3	0.95040876
RTCB	0.9472158
EIF5A2	0.9435113
SLC29A3	0.9422999
ELP4	0.940451
MAGED2	0.9399781
MED7	0.93948424
SYNGR2	0.9379314
PFDN1	0.9377358
ACY1	0.93729424
PDCD6	0.93308574
ASF1A	0.9275387
ORMDL2	0.9265165
RNF14	0.92632896
UXS1	0.92619926
S100G	0.9249359
POLB	0.92327136
PEX2	0.921082
GLOD4	0.9176806
DGUOK	0.9171917
GDF10	0.9165969
DYNLRB1	0.9162374
SAMM50	0.914592
ARL1	0.91422045
B3GALNT1	0.91407186
GIMAP4	0.9116405
PDGFC	0.91121066
PDZRN4	0.90589947
SCP2	0.9047394
SIL1	0.90400183
YIPF5	0.902516
TMEM35B	0.9010223
MAGEH1	0.9005639
FAM114A1	0.89933676
FZD1	0.8982973
QDPR	0.8965541
BEX4	0.8963662
HMGN4	0.8961629
UBL3	0.89534146
MTX1	0.892166
PAAF1	0.89078265
YWHAH	0.8894044
SSR4	0.8891008
SYPL1	0.8876044
SPOP	0.8860048
COPS6	0.88477916
TMEM258	0.8840956
ITFG1	0.8801183
TRMT5	0.8786146
KLHDC2	0.8785599
ADK	0.8784481
TMEM186	0.8764047
CHMP2B	0.87595224
CETN2	0.87486166
ADGRB3	0.8739108
MRPL16	0.8735257
ST8SIA1	0.87286425
ZKSCAN4	0.87282395
ATP6V0D1	0.8719192
DCTN3	0.8707325
MYDGF	0.870095
PRKAG1	0.87008375
NAT1	0.8700199
MPC2	0.8695453
TMED3	0.8683084
THEM6	0.8680993
ANKMY2	0.8678467
C11orf71	0.8675798
YIF1A	0.8672615
CRELD2	0.86684775
AGMAT	0.8658697
AMZ2	0.8621222
PDHB	0.86191636
NDUFA4L2	0.86071783
UBE2E3	0.8595671
SLC22A18	0.8584523
THAP1	0.8560128
HSPB11	0.85470027
SCRN3	0.85450685
EFEMP2	0.8534755
PSME3IP1	0.85303766
KATNB1	0.85191196
GET1	0.85152334
HAUS4	0.8479066
TMEM14A	0.8476243
UNC50	0.84546745
PTGS1	0.8454189
GALNT11	0.8452757
CHRNB1	0.8438104
GPI	0.84217197
PEPD	0.84172696
ARMCX6	0.8396051
MSX2	0.8386536
EXT2	0.8382917
ATP5MC2P1	0.8378404
PDE6B	0.8375632
RTF2	0.83745164
LSM4	0.83697236
TLR3	0.83675027
RNF187	0.83636004
NDUFS3	0.8358536
NME7	0.8350001
MOCS2	0.8345781
SPAM1	0.83097756
GLT8D2	0.8303384
MPV17	0.8302731
POLR2G	0.82975674
TMEM231	0.82942605
KAZALD1	0.82922333
DENND10P1	0.82892394
LAMTOR5	0.8288116
MOSPD3	0.8285588
TUFM	0.82828325
PAN2	0.8281875
NDN	0.8274718
KCNMB1	0.82728064
STN1	0.8266651
NDUFA1	0.8257593
ARMCX5	0.8245903
SGCA	0.82396585
PCBP1	0.82304704
CMAS	0.8216646
DNAI4	0.821578
NLRP1	0.81864345
BRINP1	0.8173793
PIGC	0.8163107
SNX7	0.8159117
STX8	0.8149008
INSIG2	0.81404066
EAPP	0.8140097
MRPS14	0.81361485
ARL2BP	0.8130281
HHLA3	0.812764
BUD23	0.8127362
EPYC	0.81218666
ERAP2	0.8109485
GHITM	0.80884695
CCDC198	0.8079986
ZNF287	0.8078028
GSTA4	0.80767936
RALBP1	0.80755305
ZNF423	0.8071724
EYA2	0.8069059
PANK2	0.8050788
GLT8D1	0.8039305
NCK1	0.8039265
LTC4S	0.8038025
SFT2D2	0.8036073
RBKS	0.8021508
SEPTIN7P11	0.8012748
CTSC	0.80126864
SH3YL1	0.80021465
NAP1L3	0.7996856
CX3CR1	0.7993995
WIF1	0.798573
SMPDL3A	0.7971037
NUDT18	0.7967827
MGAT4C	0.79551584
SLC35A5	0.7952267
NDUFA13	0.79472333
TM9SF1	0.79456264
SERHL2	0.7931939
WDR83OS	0.7906664
NMD3	0.79056627
RWDD2A	0.7892366
SMCO4	0.7885091
NDUFA10	0.7884508
STYXL1	0.78672194
RHCE	0.7866112
TMEM106C	0.78548926
TMEM147	0.78494525
CLN5	0.784905
ADPGK	0.78489846
FIS1	0.7848694
FAM172A	0.78480595
CCDC90B	0.7828973
GMPR2	0.78252095
EML1	0.78207517
MPI	0.78052676
NAGK	0.780211
CPQ	0.7796862
P4HA2	0.7790675
POLR2J	0.7788684
UFC1	0.7787979
CFAP20	0.7785196
NDUFB6	0.7785103
GLRX5	0.7778602
LYRM2	0.7778063
RPP30	0.7774663
PEX11B	0.77734846
ZNF552	0.77710736
TMEM30B	0.7746853
HOXB6	0.7744426
HHEX	0.7736538
MDH1	0.77215797
ELOA-AS1	0.7709754
RTN1	0.7705322
FZD7	0.7684824
SMAD2	0.7684797
EMC9	0.7683815
MPG	0.767505
SGPP1	0.76643443
CORO1B	0.7659368
TRIM34	0.7656743
PEBP1	0.7648879
B4GAT1	0.76400214
B9D1	0.7638326
TSG101	0.7625831
NDUFAF3	0.7610522
C3orf14	0.75896096
ATP6V1E1	0.75844675
ALAS1	0.7571991
MRPL18	0.75717735
ACO2	0.75641733
C17orf75	0.7559219
MRPL49	0.75530964
DIPK1A	0.7552195
TMEM176A	0.75507885
TMEM126B	0.75314105
FNDC11	0.7530786
VTN	0.75254345
LIPT1	0.7521188
ERGIC3	0.75068873
ANXA4	0.74943995
IRX4	0.74903065
G6PC3	0.74817914
SPCS1	0.74682856
PAX6	0.7461187
SOCS6	0.745458
RAD17	0.7443216
MN1	0.74371314
RPE65	0.7433859
RAB40B	0.74258906
CEP63	0.741417
THYN1	0.7402692
IL23A	0.739775
CYP11A1	0.7396264
MRPL57	0.739567
SPA17	0.73936695
GUCA1A	0.73872286
ZC4H2	0.73846203
STK16	0.7378984
SC5D	0.7377226
TBC1D4	0.73704565
TXNL4A	0.7364182
TRAPPC4	0.73633355
UROS	0.73531395
PDIA5	0.7349825
SLC5A3	0.73430216
VWA5A	0.7341369
WNT5B	0.7341057
SF3B5	0.7339437
SRPK3	0.73393977
N6AMT1	0.7337162
GGCX	0.73353654
NIPSNAP1	0.73344135
POLR2L	0.7334199
PPIE	0.7329799
COMT	0.73226434
VTI1B	0.7316182
GLB1	0.73062575
MREG	0.7305612
RPA2	0.7272212
ZNRD2	0.7269862
PGAM1	0.72665477
TREM2	0.7262713
TRIM14	0.7260977
TMEM187	0.7260298
STUB1	0.7256333
PMVK	0.72487223
CNOT4	0.7243556
RBX1	0.72396773
PJA1	0.7238538
PRELP	0.7238085
MCM5	0.72354317
ATRAID	0.72342837
STMN2	0.7228722
SNRNP25	0.72278696
RNF113A	0.72270745
REEP5	0.7223779
EXTL2	0.72199315
ANKH	0.72116756
LINC01140	0.7207868
AIDA	0.7200697
TP53TG1	0.7199434
NME5	0.7198657
GRHPR	0.7198162
PTPRO	0.7191103
MFAP4	0.71902364
NENF	0.71868896
PIGP	0.7180337
ADIPOR1	0.7178171
HINT1	0.7177227
ELMO1	0.71764034
TTC1	0.717083
TSN	0.71700436
DYNC1I2	0.7166761
LAIR1	0.7164398
LRPAP1	0.71630675
HMGN5	0.7160025
LSM3	0.7159895
C19orf53	0.7158173
FMO4	0.71567655
MSRA	0.715129
IMP3	0.7139291
ATP6V0B	0.71344537
RAB8A	0.71246284
HBS1L	0.71139103
TLE6	0.71135825
ELF3	0.71127164
HAX1	0.71072274
ADAM7	0.71070987
TMEM100	0.71034163
SLC30A9	0.7096545
KCNQ1	0.709265
DRD1	0.7092154
TREX1	0.7089319
PCTP	0.70841455
SLC25A31	0.7078025
FECH	0.7074838
MAB21L1	0.70705223
TMPO	0.70679885
IL17RB	0.7066741
ANP32A	0.7066481
ATIC	0.7064789
PTN	0.705671
PTGER4	0.70494807
RAP2C	0.7045356
TMEM243	0.7042671
DNMT3A	0.7042555
H2BC15	0.7040773
ARMCX2	0.70347923
FLOT1	0.7033946
DNAJC10	0.70219386
COL8A1	0.7020695
MSRB2	0.7017874
PRUNE2	0.7013292
TSPAN4	0.7004712
COMP	0.7001861
PNMA8A	0.70003456
BHLHE41	0.6995363
THTPA	0.6975726
WASHC3	0.69753003
DIO1	0.6968475
COPZ1	0.69677514
ORC5	0.69669217
RNF208	0.69660765
AP5M1	0.6962755
PSEN1	0.6953604
COA1	0.6953319
FGF14	0.6950351
DDOST	0.6949287
NPRL2	0.6948855
MNS1	0.69418
CASP1	0.6935077
ATP5MJ	0.6934997
CBY1	0.69291335
LEPROTL1	0.6907503
STOML1	0.69070625
CIB1	0.6906541
ABHD10	0.6899181
BEX3	0.68990606
TANK	0.6896101
GIN1	0.6879653
MYOF	0.68707544
UBE2D2	0.6862683
XPO7	0.6859188
PIGT	0.6857586
LDLRAP1	0.68391836
C10orf95	0.68363476
CACYBP	0.68348825
ANOS1	0.6833804
RGS4	0.68290436
DENND1B	0.68265855
ZMPSTE24	0.6822365
ASH2L	0.6813399
OGG1	0.6810172
EED	0.67996967
CFI	0.6799197
EID1	0.6791104
LIPC	0.6778145
BBLN	0.6771277
CPVL	0.6769395
SEC13	0.67655987
DPYSL3	0.67529804
PIGO	0.6749914
C5orf15	0.67477214
UBL4A	0.6746277
ATP5MC1	0.6744461
KCNK2	0.6734076
PEX7	0.67314905
EMC7	0.67282563
RNH1	0.67226654
ERG28	0.6719797
KCNS3	0.6718258
TPD52L1	0.67171156
UQCRC1	0.67159694
USP46	0.67135257
UFSP2	0.66990805
BRD3OS	0.66982245
SNUPN	0.66980577
GALC	0.6685009
SNX24	0.6675418
CZIB	0.6673188
AK1	0.6666866
RAB9A	0.66654587
NDUFB3	0.66652584
USF2	0.6658968
LMAN2	0.6655573
UNC5C	0.6639858
MRPL40	0.66351956
HEBP1	0.6620949
DHRS7B	0.6620623
GSTK1	0.66201854
LHPP	0.66198605
KXD1	0.66193527
EBAG9	0.6618744
POP5	0.66170496
ZNHIT1	0.6613349
KCNQ2	0.66093445
MLH1	0.66001004
COX16	0.6595889
TBCB	0.6592751
IL11RA	0.6592495
CYBA	0.65833294
GSS	0.65826607
SOX30	0.6582157
COPB2	0.65818214
RRAS	0.65785414
ERCC8	0.65638596
LMAN2L	0.6562071
SLC22A17	0.6561556
DPYS	0.65578747
KERA	0.6557314
TPK1	0.6555931
GORASP2	0.6551181
MRPS33	0.655086
SERPINI1	0.65497756
ATP6V1G1	0.65471804
SARS1	0.6543253
YIPF2	0.65361035
MTX2	0.6535119
RTCA	0.65303135
DOCK2	0.6523962
GOLPH3L	0.6522882
RNASET2	0.6513161
TYW1	0.65040004
TRIP6	0.6501355
SNAPC5	0.6494309
CHMP4A	0.6490482
MCTS1	0.64887464
TBC1D19	0.648186
ESD	0.64706826
RRAGA	0.6467546
NDUFS4	0.64674747
ATP6V0E2	0.6467406
VPS72	0.6467195
PURG	0.64570194
CRHBP	0.645405
MAB21L2	0.6453437
ADORA3	0.6450113
INA	0.644985
HSD11B2	0.644908
LIMCH1	0.64480555
SPINT2	0.64478606
FIBP	0.64473146
RNF167	0.6445563
SNRPN	0.6444702
PPM1E	0.6430373
BLNK	0.6427424
HOXB7	0.64260584
NELL1	0.6418234
GJB3	0.6414298
NDUFA3	0.6411698
PARVB	0.64103246
CDC20	0.6409454
EPHA3	0.64059013
DSTNP2	0.6400886
MIF	0.63964987
CHMP5	0.6379644
SCNM1	0.6379537
ENOX1	0.6379258
PSMC2	0.6378952
PFN2	0.6377742
COQ9	0.63647854
HTR2B	0.6361329
CREBL2	0.6354982
ATP5PD	0.6353321
DLD	0.63451385
UGT2B4	0.6339017
CCDC51	0.63367337
VWA8	0.6327538
TRAM1	0.63251007
RFC3	0.6325059
RPA1	0.6321571
ETHE1	0.6317075
NR0B2	0.6316451
RCN2	0.6316104
TRIL	0.6309664
TMEM50A	0.6308691
AP2S1	0.63023573
PTPN22	0.6298841
GGPS1	0.62985545
CD58	0.62982047
EPRS1	0.62947106
CLIC3	0.6294076
BEND5	0.6284324
CST6	0.6284006
COX5B	0.6282452
APPL2	0.62814206
SSNA1	0.62810224
IL10RA	0.62787557
IGKV1D-13	0.62765306
AGGF1	0.6271533
SUMO3	0.6268273
PAPSS2	0.6266049
AGBL3	0.6259586
C11orf49	0.625843
KAT8	0.62542796
ADRB2	0.6247377
COA3	0.624678
CBR1	0.6240484
TCFL5	0.62279755
PLA2G12A	0.6226103
VAV1	0.62220365
XRCC4	0.6220901
PPP1CA	0.62193114
TRPM3	0.6219008
HPGDS	0.6216164
DPT	0.62099963
IGHG1	0.62065065
SOD3	0.6204865
SGK3	0.62044424
MGST3	0.619972
CYP27A1	0.6192511
IRF2	0.6189887
BTD	0.6186441
HIGD2A	0.6181928
MDH2	0.6176844
IFNAR2	0.61766523
FIG4	0.61761093
ANTKMT	0.6175547
CNPY2	0.6160236
DDAH1	0.6158747
GPR88	0.6142887
TMEM45A	0.61396843
PLGRKT	0.6135411
NDUFA4	0.61332834
MEIS1	0.6132659
NFKBIE	0.61315227
EIF2B2	0.612108
SPOCK1	0.61184853
CHAD	0.61178154
NUDT11	0.61091983
ITGB1BP1	0.6107171
C4A	0.6105104
FCGR1A	0.61042076
ERAP1	0.6101604
RGS10	0.6099737
TRAPPC6A	0.60988575
PLPBP	0.60960335
MICU1	0.6095105
SELENOT	0.6090756
POLR2I	0.6086342
SKAP2	0.6080755
MMACHC	0.6079955
APIP	0.6074993
COMMD10	0.6070782
ARHGEF18	0.6064465
APOO	0.6064216
AGA	0.60570705
NXT2	0.6056756
WASHC5	0.6055991
CPLX2	0.6054311
POLR3K	0.60525286
HOXB8	0.6051508
COX6A1	0.6048981
FBXL15	0.6047792
ADGRB1	0.6046602
HESX1	0.6044818
MGAT4A	0.6038435
MAEA	0.603813
ZNF821	0.60349953
RANGRF	0.6034245
LPAR6	0.60332024
HSPA2	0.6029013
PCDHB12	0.60228264
SLC4A1AP	0.6018912
NOMO1	0.601568
NCSTN	0.6014856
LZTFL1	0.60107255
IL20RA	0.6008898
ECI2	0.60074425
UEVLD	0.6006606
RETREG2	0.6002676
PSMD4	0.5992473
STEAP1	0.5991748
NR3C1	0.5991542
HADHB	0.5991258
VAMP8	0.59876645
NME4	0.59850156
SPAG7	0.5981653
HLA-DMB	0.5981519
ING4	0.5980753
RBM4B	0.59796846
ECD	0.5979122
DOLK	0.5977001
LYRM9	0.59699416
METTL18	0.5967518
FAF1	0.5966072
SGCB	0.5965896
TRRAP	0.5963422
CD86	0.5960995
RPL23AP4	0.5957517
PRUNE1	0.5957028
TSPO	0.5952592
CRYBB1	0.5951882
KMO	0.5951851
DMAC2L	0.5948534
ALG6	0.5947883
EIF3I	0.59448636
FMOD	0.59438866
RNF34	0.5943417
HNMT	0.5941341
LRBA	0.5938784
SNHG32	0.5930954
PAPSS1	0.5930404
HSD17B8	0.5925208
CSNK1G3	0.59167975
ERP29	0.59160185
LST1	0.5908344
PPP1R3D	0.5906791
GINS4	0.5906532
COMMD8	0.5905367
WDR61	0.5904922
ZNF32	0.5900483
CSF1R	0.58982456
DIDO1	0.589465
MAT2B	0.5894378
PPCS	0.5894034
HOXC10	0.589322
PDE6D	0.5890872
DNPH1	0.5889409
TOR1AIP1	0.58849216
MAPK9	0.58825827
NPAS3	0.5882357
MSTN	0.58823156
RER1	0.5880178
PLCG2	0.5878362
BRD7	0.5877196
CAAP1	0.5875169
FBLN1	0.58742595
ABCC6	0.58697695
CD300A	0.58658135
IGKV1D-8	0.5864499
OIP5	0.58594567
IRX5	0.5850281
VPS41	0.5847187
LCMT1	0.58465505
MAD2L1BP	0.5846197
DAD1	0.5845879
RNF5	0.5844692
MSH2	0.5841384
SCARA3	0.5840115
NGRN	0.5834784
HEMK1	0.58317524
PDCD2	0.5828848
PPP1CC	0.58281374
COMMD3	0.58256406
ABHD8	0.58242446
PRAF2	0.58231103
CLP1	0.5815559
AMACR	0.58105665
ATP6V1D	0.58098346
PDLIM2	0.5808721
ACP2	0.5803832
RITA1	0.580214
TCTN3	0.58005685
DCTN6	0.5796592
FAP	0.5796123
MAPK3	0.5786339
PARP2	0.57861155
PCK2	0.5785183
TUSC2	0.5781462
SNX11	0.5779871
CEP76	0.5778664
ACTR10	0.5778021
MLLT3	0.5773687
NRGN	0.57735974
H1-10	0.5768499
MYBL2	0.5764075
ASTE1	0.576374
SNX6	0.5762318
AKTIP	0.5761289
PRKACB	0.5759292
FBP1	0.57554126
TTC28	0.57541734
DPH5	0.5751326
HCFC1R1	0.5748883
GABARAPL2	0.5748149
P4HB	0.5747377
DHRS1	0.5747002
TMEM251	0.5745724
AP3S2	0.5743909
NTAN1	0.5739516
RWDD2B	0.57320464
CANT1	0.572796
RMDN3	0.57243466
SLC25A20	0.57225406
THAP10	0.57219493
TNFSF13	0.5721124
CRYZ	0.5720594
TAPBPL	0.5716974
TTLL1	0.57156694
UBBP2	0.5708076
SETBP1	0.57056737
SRI	0.57031405
AP1S2	0.57030535
HSD17B12	0.5701068
KLHL36	0.57002515
RNF130	0.56995714
PIGF	0.5698555
CDKN2A	0.56985176
FCGRT	0.56983185
SDF2	0.5697742
BANK1	0.5684919
CRNKL1	0.56845737
MYMX	0.5682132
SPEF1	0.5680716
PDLIM3	0.5677603
TNFRSF17	0.56725043
AKR1A1	0.5671177
SPINT3	0.56700915
PREPL	0.56649274
POLD1	0.56625706
MXRA8	0.56625557
TAS2R13	0.56513697
SIVA1	0.56479377
MYL6B	0.5647463
RPH3AL	0.56461877
RAB32	0.56426895
MFSD5	0.5641435
COPS7A	0.56411237
POLD4	0.5640063
SMPD2	0.5635962
ENPP4	0.56308204
LTBP2	0.5628991
BNIP1	0.56287205
PLPPR3	0.5619991
SEPTIN6	0.56195724
ITGB2	0.56174505
RYR2	0.5606157
YIPF6	0.5605415
HSBP1	0.5602292
TMEM140	0.56011367
BBS9	0.5596883
P4HA1	0.55961806
CDK7	0.559587
RPP14	0.5591637
PRPF18	0.5590971
ZDHHC6	0.5590282
MEAK7	0.55889016
C11orf68	0.5588315
ATP5PO	0.5582442
TMEM14B	0.5570771
PHF10	0.55674535
ANKRD26	0.5567101
HDDC2	0.55605316
LINC00339	0.55518407
ZNF557	0.555135
CRYZL1	0.5546309
DHPS	0.5542711
LRRC15	0.55423594
TES	0.55399966
CPNE3	0.5539858
SEZ6L2	0.5537854
PHKB	0.55375004
DPF2	0.5535134
TMEM176B	0.55280966
SMYD2	0.55275005
FAM131B	0.5526341
PBX3	0.5526145
BLCAP	0.5525424
TMEM156	0.5519406
IFNGR2	0.5518493
DUS4L	0.55184335
MINDY2	0.55180293
SERGEF	0.5516343
AVPR1B	0.5515323
CD151	0.55152696
GMFB	0.55140835
NPM3	0.5512456
KRCC1	0.5511577
ALDOC	0.55104434
EFNA4	0.55047727
LOX	0.55032194
UBE2L6	0.54982233
SLC2A10	0.54974973
ANAPC15	0.5496365
NME3	0.54936653
TAB2	0.5491529
NDUFA2	0.5491157
LDLRAD4	0.54847896
SPAG8	0.54796726
RNFT2	0.54769135
SRSF9	0.54762775
TMEM50B	0.5472384
MRPL34	0.5466638
PPP1R8	0.54664356
NAXD	0.5465048
BRF2	0.5463845
MCM2	0.5459733
BTK	0.5454913
SEL1L3	0.5447812
SDF4	0.5445902
MARCHF2	0.54454625
RAD51B	0.54452413
FLT3LG	0.5438395
TTC30A	0.5436615
HERC4	0.54365504
RFC4	0.54338807
ILVBL	0.5429502
GTF2A2	0.54286164
ALG8	0.54272056
REEP4	0.54249054
NDUFB5	0.54239404
ITIH4	0.5422593
GUSB	0.5411701
UROD	0.54062426
GPC5	0.54044807
AGPAT1	0.54037845
NSF	0.54031104
ENTPD1	0.5391819
RIOX1	0.5391324
VPS51	0.5385274
CUEDC2	0.53809094
DDX23	0.5380602
TRAPPC2	0.5379126
EVL	0.5377379
CAMK2A	0.53756547
PMS2P1	0.53749293
CES1	0.53737664
LY86	0.537233
DCK	0.53667074
ZNF804A	0.5361362
PART1	0.5358844
TACO1	0.5356627
FADD	0.53440344
ADAM28	0.5341537
KIFBP	0.5336922
CKS1B	0.5334943
GDF7	0.5326193
NDUFC2	0.532221
FGD6	0.5315935
RFC1	0.5314116
MFF	0.5313917
ELOB	0.53136873
ZNF185	0.5309414
NAP1L2	0.53076583
CBR3	0.53068495
ARNTL2	0.5306307
OGFOD3	0.53061944
PIP4K2C	0.52981335
SLC18A2	0.5296818
MBD5	0.5295416
BLVRA	0.5293516
NDUFA9	0.52929306
PNMA1	0.52929306
ALG5	0.52917045
LCMT2	0.5290178
C1orf216	0.5289469
TEX261	0.52890354
SUPT4H1	0.5288206
MANEA	0.5284185
IGKV1OR2-108	0.5279534
AMOT	0.5275959
RRAGB	0.52756023
DNAJC15	0.52748036
ZNF668	0.5272969
RTL8C	0.52719295
ZNF222	0.52686006
FAHD2A	0.52665293
SLC10A3	0.526479
DMBT1	0.5263765
ATP8B4	0.52636874
B3GALT4	0.52627885
ERBB2	0.52617145
SSBP2	0.52559495
HPF1	0.52548796
COG4	0.5254552
IDH2	0.52510434
NDUFB4	0.52467287
FGF18	0.52462417
COL8A2	0.52432054
ACOT7	0.52421594
REXO5	0.5238509
KRT18P50	0.52340186
GSTZ1	0.5233712
DERA	0.5233579
PGLS	0.5232925
THAP12	0.52320856
LAX1	0.5223806
SERF2	0.52235544
OXLD1	0.5223359
SLC9A6	0.52230954
TSKS	0.5220781
WFDC1	0.5218381
ESR1	0.52159834
CHST12	0.52096784
UQCRQ	0.52066094
RAD1	0.5205993
IGKV1D-39	0.5204338
LDOC1	0.5201651
TRAPPC2L	0.51980835
USP39	0.51944107
NEK4	0.5193584
TRIM32	0.5193171
MRPS16	0.5192773
PDGFRL	0.5190464
RUSF1	0.5179948
HYAL1	0.5178579
DUSP22	0.5176698
HOXD9	0.5174197
RALYL	0.51733655
C8B	0.516917
AKAP11	0.5168729
ALDH2	0.5166571
ARMC1	0.5165436
ARPP21	0.5164737
KLHL9	0.5156121
MCUR1	0.5154663
NEUROD1	0.51511127
DBNDD2	0.51498306
SPATS2L	0.51495236
STEAP3	0.51478165
DHX29	0.5146946
PRORP	0.5146875
TPGS2	0.5144727
POP4	0.5143749
GOLGA5	0.51398
ACAT1	0.51341057
XRCC5	0.51319236
PLAAT4	0.5128294
TDRD7	0.51271504
ENSG00000216775	0.51252717
RIMS3	0.5123652
PLEKHJ1	0.51221746
MPPED2	0.5121939
GSTM3	0.51203704
GNPAT	0.51193845
RAD51C	0.5117571
MRPL11	0.5116705
DSC2	0.5115777
HIVEP3	0.51127553
UCHL5	0.51088744
GTF2H5	0.5106365
NDUFB7	0.5104878
MRPL35	0.51046515
SCEL	0.5101086
CREB3	0.5098337
FOCAD	0.50979966
WDR5B	0.5097509
CALM3	0.5095127
KCND2	0.509006
SLC39A6	0.50851214
PPT1	0.50847167
MTIF2	0.50840604
SKAP1	0.50836843
TOM1L1	0.5083358
SNRPD3	0.5080747
TECR	0.50798965
TFDP1	0.5076082
PCDHB11	0.5067606
BLVRB	0.50668496
SLC7A7	0.5062611
ZFP64	0.50617486
IGLV2-14	0.50597256
GRIN2A	0.50594074
NDUFB1	0.5056874
NUP37	0.5056842
LETMD1	0.5051941
TLX2	0.50504434
PMF1	0.50478446
C6orf120	0.50476694
RPF1	0.5039827
IGHV3-72	0.5035068
NIT1	0.5032544
PIGV	0.50297457
AP4E1	0.5021372
NEDD8	0.50198483
EMC1	0.50163
SMUG1	0.50119793
MAN2A1	0.5011233
TBL1XR1	0.5010362
NDUFS7	0.5009012
RPSAP44	0.50058484
DCLRE1A	0.5004835
PDE1A	0.5004821
GFER	0.5004724
KRT10	0.5004063
OLR1	0.50033176
ZNF23	0.5002492
CLASP2	0.50024235
ARMT1	0.5002165
MKRN1	0.5001336
ANXA2P1	0.50004226
ZNF112	0.4999238
CALML4	0.49987146
MACIR	0.49979442
C14orf132	0.49974743
TRH	0.49971038
ACOT8	0.49955252
CRTAM	0.49954605
POLR2K	0.4988851
NDUFC1	0.49883336
APOC1	0.49881196
DNAJC28	0.49810866
DDT	0.49768203
GCAT	0.4972434
EMC2	0.4967185
NDUFA7	0.49647146
EDDM3A	0.49640873
SAP18	0.49622977
TRDC	0.4961942
SERPINB6	0.4956933
RNASEH2A	0.49541977
NINJ1	0.49487022
NFYC	0.49462867
COX8A	0.4944869
RMDN1	0.49442092
DCTD	0.49431986
GTF2E1	0.4941191
PLPP1	0.49371982
C1GALT1	0.49359608
FZD2	0.4935158
CBX7	0.49339908
NCS1	0.49330005
CASD1	0.4932994
XIST	0.4931836
ANAPC13	0.49307263
APOH	0.49203867
ARPC5	0.49203557
PTPN9	0.49194843
TSFM	0.4917878
MYG1	0.49167487
CCDC25	0.4916699
ABCA11P	0.49161097
CLEC3B	0.4913447
KAT7	0.4912136
IGKV2D-28	0.49120265
JADE2	0.490635
MAGED1	0.4905709
GSTT1	0.4905324
SLC39A4	0.4904133
MCM6	0.4900161
NBAS	0.48986045
DNASE2	0.4893234
EPS8L2	0.48931032
NELFE	0.48926315
PLCL2	0.4891025
SSPN	0.48879585
MED20	0.4886698
HSPA1L	0.48845327
ICMT	0.48793927
CAVIN3	0.48793426
ATG5	0.4878983
ASMTL	0.48749483
GPR65	0.4873965
ZFP2	0.4872614
FLRT2	0.48714778
PTHLH	0.48707232
ORC3	0.48698202
GAA	0.48604956
BANF1	0.48601106
GPRC5C	0.4857995
BICC1	0.48577464
FBXO9	0.48564246
IGKV3-20	0.48550102
NPL	0.48543715
IFT27	0.4853723
HTATSF1	0.485291
CD2BP2	0.48510543
RIMS2	0.48509368
UBL5	0.4850867
GET3	0.48478326
EIF2D	0.48462692
SEC61G	0.48457018
PYCARD	0.48366082
MBNL3	0.4834826
TNNI3K	0.4834537
C17orf80	0.48328587
FDX1	0.48307157
ZMAT3	0.48250803
OTULINL	0.48216245
PRMT2	0.48205456
CKAP2	0.48158392
GALNT10	0.48149076
SCRT1	0.48109466
ERP44	0.48085082
GMPR	0.4808282
ATP1B1	0.48081216
APRT	0.48077777
ARL2	0.4805537
KDM4D	0.48016128
RBBP4	0.4800593
SLC27A6	0.47997952
NDFIP1	0.47984245
CCN6	0.47982728
RAB4B	0.4798019
RRAGD	0.4789837
GTF2E2	0.47898352
PSMB6	0.4788772
JMJD4	0.47883397
SMC2	0.4786301
TTC38	0.47845683
AKT1	0.47805834
RBM48	0.47772366
FANCF	0.47764766
HARS2	0.47751796
ZBED8	0.4774782
TPST2	0.4773828
PRR5L	0.47705838
IL21	0.4770016
FKBP11	0.47698057
PLP2	0.4756904
IL13RA2	0.4756808
MS4A2	0.4754811
TLX3	0.47489673
LRAT	0.47479716
IFNA8	0.47456965
ATP6V0E1	0.47447297
NDUFS8	0.47439045
GYG1	0.4742205
IGLC2	0.4739051
TRAF3IP3	0.47376826
NECAP2	0.47368488
PSMG2	0.47336966
CLIC2	0.47323194
MOAP1	0.47311482
SH3GLB1	0.47309068
ENSG00000197099	0.4730291
AMIGO2	0.4730008
TAC1	0.4729238
SEC22A	0.47211134
FYCO1	0.47191978
PRKRA	0.47181785
BET1	0.4713281
RIC8A	0.4713261
RAB23	0.47127953
CDKN2AIP	0.47108996
STAMBP	0.4707045
CACNA2D3	0.47068086
NDUFS1	0.47060743
SMPD1	0.4705586
SLC30A4	0.4703339
RUSC1	0.47022924
SRMP1	0.4701995
ORC4	0.47013715
TSPAN2	0.46999395
PYROXD1	0.46998528
ARMH3	0.46991462
HERC3	0.46910727
NEFL	0.4686425
THAP9	0.46856272
TNFSF10	0.4681486
SMIM7	0.46783823
SMAP1	0.46781996
CMA1	0.4675438
CAPG	0.46753052
MBTPS1	0.46749943
RFC2	0.46742758
ST13	0.46739686
ZNF671	0.4673273
QRSL1	0.46721235
EN1	0.46719792
BTN3A2	0.4671272
PEX10	0.46707207
STS	0.4669933
GREM1	0.46685117
CXCL14	0.4667309
SEMA3D	0.46605644
TMEM208	0.46591073
CPA3	0.46532938
GSTP1	0.46509603
CALML5	0.46506664
NUDCD3	0.46492115
ALDH3A2	0.4648762
ARL3	0.46485654
TSPAN3	0.4645996
CD53	0.4644022
GANAB	0.4643768
SIRPG	0.46416292
CHMP2A	0.46375662
UCP2	0.46372047
ARL5A	0.46357352
SEC62	0.463503
RTP4	0.46322197
FBXL2	0.46298257
MAN1C1	0.46278787
NAE1	0.4627435
TPD52	0.46252215
SHOX	0.4624543
GLUD1	0.46183756
MYLIP	0.4615856
ENC1	0.4614026
CD47	0.46131364
LAMTOR2	0.46100459
SGCG	0.46089074
CDH11	0.4603103
ILK	0.46024525
BTBD7	0.45998815
FBXL18	0.4597043
ETFB	0.4597039
SNRPD2	0.45966256
PIP5K1B	0.45939642
F8	0.45939198
ATP5PB	0.45903134
RPN2	0.45900738
TADA3	0.45890418
VOPP1	0.4588878
CENPX	0.45888504
MRPL58	0.458525
NDRG3	0.45843154
TMEM39B	0.45809457
EIF4E2	0.45803896
SLC35E2B	0.45792416
PCDHB13	0.45724586
ATP6V1H	0.4571965
MRPS11	0.4571005
CD2	0.457035
PHF11	0.45685613
GOT2	0.45673522
C1orf54	0.45648304
IGKV1D-37	0.45638755
MRPL22	0.45611772
HHLA2	0.45603934
ZFYVE21	0.45593724
FTO	0.45550948
GTF2B	0.45498955
DLEU1	0.45492622
MRPL39	0.45482042
ASL	0.45470753
ACAD8	0.4546468
CHD1L	0.45437324
BST2	0.4543641
GEMIN2	0.45418674
PCDHGA3	0.4538984
URI1	0.4538037
HDAC3	0.45378664
HOXA9	0.4537599
FAM50B	0.45336068
RGS13	0.45319474
PTTG1	0.45311597
ATP5MF	0.45303407
CBX1	0.4529766
WDR45	0.45295456
CTBS	0.4527293
HLA-DQA1	0.45214945
MTUS2	0.45199513
SCUBE2	0.4518651
POP7	0.45172533
TSPYL5	0.4516893
PLAA	0.45125523
POT1	0.45116544
CDC6	0.45100138
OXSM	0.45098427
RFX5	0.45089605
WBP2	0.45084396
RGS20	0.45081887
JTB	0.4507931
SCG3	0.45055732
KRTAP9-9	0.45051736
UTS2	0.45040262
SPATA20	0.4503663
BAG5	0.4503217
PTPRR	0.4501889
MECR	0.45002845
HSD17B4	0.44994965
APOBEC3C	0.44992483
BCAS2	0.4492939
DCAF6	0.44908363
DRG1	0.449065
TRMT112	0.44890913
OGFOD1	0.44852993
KCNMB4	0.4485036
HMGN1	0.44842303
IGKV1OR1-1	0.44839367
CLIP3	0.4483563
NUDT9	0.4483006
HOXA1	0.44824636
OR2J2	0.44811624
PSMB7	0.4479769
RGN	0.4479352
PSMD6	0.44768915
CCDC57	0.44746235
SLC1A4	0.4474606
WDR6	0.44741434
PLBD1	0.44737864
CDK4	0.44720402
PCID2	0.44703057
CLCN2	0.4467077
PDCD1LG2	0.4464701
SNX5	0.44610482
BUD31	0.44603878
RAD51AP1	0.4458403
GLRB	0.4454527
RFXANK	0.44519052
TNS3	0.44513902
DDX60	0.44509572
CCDC170	0.44457394
ZNF230	0.44445717
KCNMB3P1	0.44415542
STMN1	0.44393554
ZNF365	0.4439265
MAP2K5	0.44390637
PACS2	0.44384775
CHRNA4	0.4438407
SAYSD1	0.44353822
HAGH	0.44298023
ZNF426	0.44297838
CBX4	0.44297132
NTF3	0.4429081
DNAL4	0.44289982
CD52	0.44276372
ACOX1	0.4425984
ALDH18A1	0.44255695
ATRN	0.44251072
BBS4	0.4424575
RCBTB1	0.44233924
PARK7	0.44211376
AURKB	0.44203746
ADCY7	0.44202593
C9orf40	0.44201195
MCM10	0.44193494
B4GALT7	0.4416444
PMS2P3	0.44158605
MR1	0.4414753
ZNF20	0.441471
CUTA	0.44115695
PTGFR	0.44081873
NDUFS6	0.44080487
GAMT	0.44077265
AP2M1	0.44066444
PAGE1	0.44062763
MS4A6A	0.43992507
CDKN3	0.43975025
EVI2B	0.43951
PIK3R4	0.43939131
NUDT1	0.43919614
IGHA1	0.4391892
B3GNT2	0.43910265
NME2	0.43883938
NSMCE4A	0.4388306
PPP1R7	0.43874052
CACNA2D2	0.4387342
CDH9	0.43845192
UBE2J1	0.4379126
HEXB	0.4378368
DGCR6	0.4377292
POLR1F	0.43761328
SOSTDC1	0.43735746
BRCC3	0.43733302
CMKLR2	0.43723625
ASTN2	0.4371659
FBXO30-DT	0.43714145
EIF2AK1	0.4371347
PIBF1	0.4368999
PSMA2	0.43628046
COL19A1	0.43612245
LTBP3	0.4361012
RAB11A	0.4358521
SLC25A11	0.4358329
FGF23	0.43577483
SELENOF	0.43566602
NOSIP	0.43562603
PRSS23	0.4356
ECI1	0.43530747
SMG8	0.43515182
CCDC88C	0.4350217
HTATIP2	0.43490008
COMMD4	0.43489975
TRBC1	0.43464875
CYB561	0.43452302
FCGR2C	0.43450755
HLF	0.43442625
AIF1	0.43440711
SAMSN1	0.4343406
PIK3IP1	0.43424928
POU4F3	0.43413526
ADNP	0.43399426
ANGPT1	0.43334913
RBMY2AP	0.43318135
ARHGEF9	0.43302944
LSM1	0.43279564
BCAS3	0.43258134
SUCLG2	0.4324703
CD27	0.43240294
HSFX2	0.43234706
ZNF155	0.43220082
CNDP2	0.43212196
IGKC	0.43184358
ZSCAN26	0.4317213
MRPL15	0.4317106
ASAP3	0.4315209
RCN3	0.43144444
PSIP1	0.43141913
ZBTB1	0.43139595
MYBL1	0.43120074
HSPA4L	0.43102804
KDELR2	0.43099523
ALG9	0.4309442
SIPA1	0.43092266
ZNF675	0.43080255
TMEM35A	0.43066424
VLDLR	0.43033016
FMO3	0.43009123
FAM8A1	0.43004575
LOXL1	0.42948052
ABO	0.42947194
MICU2	0.4292954
HMGB3P30	0.42908636
CARHSP1	0.42904168
KIAA0930	0.42898655
B4GALT6	0.428871
LAT2	0.42885345
SPAST	0.4286308
FAM204A	0.42862058
POLR3C	0.4285603
PLCE1	0.428292
FUCA1	0.42801452
LANCL1	0.42784303
NSA2	0.4278203
CIAO2B	0.42761162
IGSF3	0.42740914
IGHV3-33	0.42740002
C1orf50	0.42677534
ALCAM	0.42665648
KBTBD4	0.4266548
TM4SF4	0.42662647
MAD2L1	0.42655122
CD302	0.4263556
SHMT2	0.4262679
SYNC	0.42622253
SCPEP1	0.42607152
DCLRE1B	0.4258574
VPS28	0.4258297
GCHFR	0.42579365
SLURP1	0.42558798
PLEK2	0.4248485
HIBCH	0.42406702
SNX10	0.42392346
SEPTIN2	0.42373535
PSENEN	0.42369908
ISCU	0.42331368
MIEF1	0.42326996
CLEC4A	0.42320082
VPS45	0.4231674
HLA-DQB2	0.4231056
CLCN3	0.42270878
FDXR	0.42267308
CCDC85B	0.422329
CXCL13	0.42230502
TNMD	0.42177162
SERHL	0.42163748
EMID1	0.42150423
MAPRE2	0.42138702
SOCS5	0.42111593
GLB1L	0.421088
SLC25A40	0.4210304
CRLF1	0.42082655
TYR	0.42082113
BCAP29	0.42068762
CDK14	0.42046306
GNB2	0.42024896
IGFBP1	0.42006576
GOLM1	0.41988233
SLC2A4RG	0.41976425
GLUD2	0.4197
PPIH	0.41944653
BBS1	0.41925737
PCNA	0.41898957
DARS1	0.41897407
RCC1L	0.41895944
COPS4	0.41857362
MYH13	0.41856954
NPTX2	0.41847923
NOX4	0.41843653
OSBPL9	0.41833368
FUT8	0.41820142
FKBP3	0.41813973
ABITRAM	0.4181393
NQO2	0.41812035
NAAA	0.41794136
FXYD6	0.41783577
ASB8	0.4177828
ARF3	0.4177216
KCNMA1	0.4175678
CGRRF1	0.41755283
ATP5IF1	0.41744286
PSMD9	0.4171411
ST7	0.41651335
DYNLL1	0.41646582
DNALI1	0.41644102
ETV5	0.41622105
RAD51	0.4161436
TM9SF2	0.41585806
GTF3C2	0.41575646
BCAP31	0.41574037
UCHL1	0.41564485
CDIPT	0.41564032
NDST2	0.41545403
CLUAP1	0.415447
ADCY1	0.4149185
ERMAP	0.41481122
PSMB9	0.41471675
FAXDC2	0.41467935
OSGEPL1	0.41462997
CADPS2	0.4145343
AMDHD2	0.41452944
KRT8P12	0.41446295
SSTR4	0.4140131
PKIA	0.41384354
RAB6A	0.4134946
SPANXB1	0.4133807
SNCAIP	0.413374
SPG21	0.413337
NDUFB11	0.4131117
MLX	0.41296577
URM1	0.41256115
TMEM242	0.41253084
RERGL	0.41208968
NAGPA	0.41186664
LDAH	0.4117871
MUL1	0.4117822
SENP7	0.4115576
WIPI2	0.41148236
PRDX2	0.41098657
WWOX	0.41087154
XPA	0.4108261
SEPHS1	0.41081303
DSG3	0.41072848
LGI1	0.41066486
CD55	0.41060418
HLTF	0.41056946
PNMA2	0.4105018
COX11	0.41040003
TTC27	0.41034776
EMC3	0.410217
MX1	0.4101075
ZNF22	0.40999374
IFI27	0.40923667
TGDS	0.40912724
CCDC28A	0.40905812
FRMD4B	0.40896642
ADCK2	0.40887144
NALF1	0.40876088
RAB2A	0.40852386
SLC2A9	0.4083639
CYREN	0.40818277
CYFIP2	0.40793332
HHAT	0.40749478
TSPY11P	0.40728146
SEMA4F	0.40722996
GUK1	0.4071587
UXT	0.40715227
NDUFV2	0.40702683
FEZ2	0.4069832
TMEM59	0.40690297
ANKRD49	0.40684444
GPR18	0.4068265
GIMAP6	0.40660846
ZNHIT3	0.406518
AIP	0.40649578
MRPS7	0.40636912
UBE2Q1	0.40630993
MS4A1	0.40623644
KIFAP3	0.4061172
SLC24A3	0.40603268
MRPL13	0.40570748
DENND2D	0.40564555
CLPP	0.40548548
HAP1	0.40526223
EPHX2	0.4050486
CARD14	0.4049495
ALDH5A1	0.4049473
PNKP	0.40435925
NDUFV1	0.40416765
FN3KRP	0.404163
ALOX5AP	0.4038708
GALT	0.4036578
GOLGA1	0.40359908
ZDHHC3	0.40351045
PGAP2	0.4034321
SNRPA	0.4030463
CLNS1A	0.40261254
DTNB-AS1	0.40253615
RRP8	0.40215018
NAGA	0.4021491
MPPE1	0.4020544
CNOT7	0.40195134
GPER1	0.40193218
RBM23	0.40176496
PRKCSH	0.40172726
FRK	0.40157774
HPD	0.4015419
RS1	0.4013687
GCNT3	0.40103647
EDF1	0.40095863
IARS2	0.40095836
FARS2	0.40081513
DDX6	0.40063155
EMG1	0.40054202
MOSPD1	0.4005186
LIN37	0.4005028
COG7	0.4002103
IGFBP2	0.40016475
GCG	0.4001259
ZDHHC24	0.40008917
NRBF2	0.39977226
ERCC4	0.39954668
RNF13	0.39890534
PTPRA	0.398692
DBP	0.39859584
TMEM9B	0.39856595
MAP3K7	0.39856037
CCDC121	0.3983627
HMGCL	0.39826646
ECEL1	0.39799276
UBR7	0.3976893
ADAP1	0.397667
SORBS2	0.3967891
SPAG16	0.39678758
CXCL10	0.39648664
VIPAS39	0.3961243
ABCG1	0.39597163
MPZL1	0.39597037
TSPYL4	0.39595473
MRPL17	0.39577243
DNAJC9	0.39562282
CLDN4	0.39546138
KLHL26	0.39544606
TBC1D22A	0.39539185
CXADR	0.39536306
IFIT3	0.3950232
PSMB8	0.39490122
BPESC1	0.39481476
USE1	0.3945562
MARCHF1	0.3943121
ARL6IP4	0.39391968
WDCP	0.39386427
AGPS	0.39383364
NR1H3	0.39378065
CD79B	0.39375454
CSN1S1	0.39370146
CAT	0.39365512
GCSH	0.39362395
CLBA1	0.39345652
NUDT21	0.39342344
ILF2	0.3934221
FBXO38	0.3933961
ALDH1A1	0.39331764
DIABLO	0.39322186
ZNF304	0.39299172
AOPEP	0.39298776
NFS1	0.39287844
METTL9	0.39267966
ARPC3	0.39267746
MED6	0.3926761
TMEM248	0.39257926
ME1	0.3923342
SAA1	0.392252
IRF9	0.39222932
TRAC	0.3921608
CEBPA	0.39182183
CCDC91	0.39175496
CD9	0.39155817
RYR1	0.39147747
IFIT1	0.39059064
HOXA11	0.39047307
AP4M1	0.39021528
CALCB	0.39004076
SIRT5	0.3899311
STAG3L4	0.38925415
POLR2E	0.3892355
MPP1	0.38907906
EIF3K	0.3890532
OGN	0.3890112
SUSD4	0.38898483
MYOC	0.38876686
RAB3GAP1	0.3887366
GBA3	0.38843957
DGLUCY	0.38840997
HLA-DMA	0.38832462
EPHA7	0.38825738
KIAA0586	0.3881506
PDK2	0.3881303
PLP1	0.38798273
CDC123	0.3877623
TPSAB1	0.3876083
BORA	0.38758057
SEMA3B	0.38754
TRAT1	0.38724872
SLC35A1	0.38722473
FAM114A2	0.38704962
SGCD	0.3870413
GZMM	0.38688928
TDO2	0.38682812
PEF1	0.3867278
FKBP2	0.38655615
MMADHC	0.38580388
CLCA2	0.38561484
CSNK2B	0.3854525
AMPD1	0.3853274
TRIM16	0.38514778
OLA1	0.38496366
CARF	0.38490245
TSPAN6	0.3848868
RBBP4P4	0.38479882
GNPDA1	0.38476676
CPE	0.38458806
ETFA	0.38452736
DCUN1D1	0.38452613
ZNF710-AS1	0.38439742
SNCA	0.3841164
ZNF606	0.38411242
DUSP12	0.38407257
CTSH	0.3839735
CERS2	0.3838521
JCHAIN	0.3838
WLS	0.38367447
MEA1	0.38366526
HOXC5	0.3833508
HIRIP3	0.38308448
CSN3	0.38266593
PLA2G15	0.3823569
BRDT	0.38235068
PSMB3	0.38209096
GPKOW	0.3820768
CCR2	0.38194275
R3HCC1	0.38190687
ZNF322	0.38188294
SDHB	0.38173798
STOML2	0.3816401
CILP	0.38147366
DAB2	0.38146916
TMEM43	0.3813501
PPIC	0.3812777
COQ4	0.38126996
AICDA	0.3812079
GP9	0.38113448
P2RX4	0.38098264
ADARB2	0.38085455
SURF1	0.3808394
NSUN7	0.3807718
GABRA6	0.3806979
YJU2	0.38049787
FGF9	0.38027152
FASTK	0.38006207
ACSM3	0.3799841
LIPA	0.3799309
BTF3P11	0.37981886
AIFM1	0.37976357
DDO	0.37974072
RFX4	0.37972885
AP4S1	0.37954435
FAM163A	0.37950212
MRPL24	0.37949386
UCHL3	0.37945592
EPHX1	0.3792817
CEP70	0.37927523
HTR2A	0.3792359
C1D	0.3791203
CCKAR	0.37909818
ST8SIA4	0.3789661
WDR1	0.37888017
NT5C	0.37883437
SLCO1A2	0.37881315
ITGA4	0.37868804
APOC2	0.37865362
MBL2	0.37862554
IL12RB2	0.3785188
TBCC	0.37838542
IGKV1D-17	0.37794635
GUSBP11	0.377777
GBX2	0.3777292
DCC	0.3776107
PFN1	0.37741908
PTPN7	0.3772885
MRPS28	0.37708142
ATP6AP1	0.37695044
LYL1	0.3768385
SAA3P	0.37675574
NPR3	0.37656808
ME2	0.37655956
SNAPC3	0.37635443
MRS2	0.37604684
LY6G6E	0.3759123
PAFAH1B1	0.3757005
CBX6	0.37554586
RNF103	0.37551755
TIMM8B	0.3755175
ZSCAN18	0.37539563
FAM32A	0.3752267
MRM2	0.37504554
SYF2	0.37496063
PDCL	0.3746887
AP3B1	0.374605
COQ2	0.3745924
TRMT11	0.37420988
NIPSNAP2	0.3741874
INTS14	0.3739936
HMGCS2	0.37394515
USP18	0.3738117
ECSIT	0.3734352
UPK3A	0.3732671
DNAJC8	0.37326044
TXNDC9	0.3731869
OLIG2	0.37318605
ZNF157	0.37305972
PPFIBP1	0.373048
ZNF688	0.37293443
PJA2	0.3729008
LTBP1	0.3728744
ARHGAP25	0.3728197
ECH1	0.37259346
XRCC3	0.37239933
ZNF142	0.3723663
PTGDR	0.3723343
PTER	0.3722289
HSDL2	0.37204126
TRIM36	0.37183145
FAM117A	0.3716838
CD33	0.37161782
MYOM2	0.37151453
MFAP1	0.37147507
C10orf95-AS1	0.37075156
QARS1	0.37075105
GABRA4	0.37068552
CCPG1	0.3705586
CXCL6	0.3704557
APOBEC3G	0.370193
CPB1	0.37015945
GPX7	0.36992013
LGI2	0.3698647
DUSP14	0.36985806
EAF2	0.36974287
PDXK	0.36965525
PCDHA9	0.36952123
ECHS1	0.36949837
SLC31A2	0.36941794
TOX	0.3693689
CD14	0.36924273
USP11	0.36901307
TRAPPC12	0.36896423
MYCL	0.36894184
TNFRSF11A	0.3686974
C3AR1	0.36847112
BBIP1	0.36838523
SERPINB1	0.36833566
GTF2A1	0.36819375
TRIM21	0.36814877
XYLT2	0.36809158
TRAF3IP2	0.36803797
SLC30A5	0.3678982
HPGD	0.36777565
GAS6	0.3677579
OR7A5	0.36765218
SELENOW	0.36761257
SGMS1	0.3673352
MZT2A	0.36727008
OLFML1	0.3672312
TRBV16	0.3672055
EFHC2	0.367151
TERF1	0.36707333
NUP133	0.36705995
PYGM	0.36690402
SPINK2	0.3668776
SH3BGRL3	0.3667489
ADA2	0.3667341
TBC1D5	0.36659852
LRCH4	0.36604974
MBD2	0.36603236
COPA	0.3659924
DXO	0.3659579
GDPD5	0.36591083
CBFB	0.3656634
AKAP7	0.36558515
FOXD3	0.36554715
PTPRN2	0.36496592
MFSD13A	0.36458194
CLCA4	0.36437014
TSSK2	0.36424556
EXOSC7	0.36403003
RBM4	0.36397743
LRRC8D	0.36397332
PRKN	0.36370054
SRD5A1	0.36359197
FAM66D	0.36343914
CDK16	0.36333686
PRY	0.36321014
IGLV3-25	0.36314973
CUTC	0.36310327
TAT	0.36296877
MAGI2	0.36287433
CEP112	0.36283785
KLHL22	0.36278027
RASL11B	0.3627482
ZFAND1	0.3626428
PECR	0.36255842
DCAF8	0.36252376
PSMC5	0.3624438
CNGA1	0.36243427
GZMK	0.3622783
ROR1	0.36190295
ADAM3A	0.36176363
AOC1	0.36161035
REX1BD	0.36153665
SLC34A2	0.36152413
WNT5A	0.36142942
AKR1C3	0.3613387
PARP16	0.36115056
TCEAL2	0.36084244
USP6NL	0.36080322
[truncated: 10,901 more rows]
