# Supplementary material for: Pyruvate Dehydrogenase Kinase 1 inhibition mediated oxidative phosphorylation enhancement in cartilage promotes osteoarthritis progression
Source: BMC Musculoskelet Disord. 2023 Jul 20;24:597. doi: 10.1186/s12891-023-06585-6 (PMC10357736; doi:10.1186/s12891-023-06585-6)
Supplement: Supplementary file 1 — Additional file 1. [file 12891_2023_6585_MOESM1_ESM.zip › BP.Gsea.1653623667859/edb/cls.cls]

20 2 1
# OA normal
OA OA OA OA OA OA OA OA OA OA normal normal normal normal normal normal normal normal normal normal
