# Supplementary material for: Pyruvate Dehydrogenase Kinase 1 inhibition mediated oxidative phosphorylation enhancement in cartilage promotes osteoarthritis progression
Source: BMC Musculoskelet Disord. 2023 Jul 20;24:597. doi: 10.1186/s12891-023-06585-6 (PMC10357736; doi:10.1186/s12891-023-06585-6)
Supplement: Supplementary file 1 — Additional file 1. [file 12891_2023_6585_MOESM1_ESM.zip › BP.Gsea.1653623667859/edb/gene_sets.gmt]

GOBP_CYTOPLASMIC_TRANSLATION	http://www.gsea-msigdb.org/gsea/msigdb/cards/GOBP_CYTOPLASMIC_TRANSLATION	EIF3M	SYNCRIP	PAIP1	RPL35	DNAJC24	AARS1	DHX9	DPH1	DPH2	DRG2	EIF2D	EIF2S3	EIF4A1	EIF4A2	EIF4B	EIF4G1	EIF5	ETF1	CPEB3	FMR1	RPL13A	GSPT2	FTSJ1	MTOR	RPL36	PABPC1	MCTS1	GSPT1	HNRNPD	HNRNPU	RPSA	NCK1	DRG1	RPL10A	YBX1	RPL26L1	RWDD1	YTHDF2	DPH5	PKM	DHX29	ZC3H15	METTL3	RBM4	RPL3	RPL4	RPL5	RPL6	RPL7	RPL7A	RPL8	RPL10	RPL11	RPL12	RPL13	RPL15	RPL17	RPL18	RPL18A	RPL19	RPL21	RPL22	RPL23A	RPL24	RPL27	RPL30	RPL27A	RPL28	RPL29	RPL31	RPL32	RPL34	RPL35A	RPL37	RPL37A	RPL38	RPL39	RPL41	RPL36A	RPLP0	RPLP1	RPLP2	RPS2	RPS3	RPS3A	RPS4X	RPS5	RPS6	RPS7	RPS8	RPS9	RPS10	RPS11	RPS12	RPS13	RPS14	RPS15	RPS15A	RPS16	RPS17	RPS18	RPS19	RPS20	RPS21	RPS23	RPS24	RPS25	RPS26	RPS27	RPS27A	RPS28	RPS29	CPEB1	UBA52	EIF4H	CNBP	CSDE1	SLBP	LIN28A	YBX3	DENR	EIF3A	EIF3D	EIF3I	EIF2B3	EIF2S2	RPL14	NEMF	RPL23
GOBP_REGULATION_OF_RNA_SPLICING	http://www.gsea-msigdb.org/gsea/msigdb/cards/GOBP_REGULATION_OF_RNA_SPLICING	PQBP1	RBM12	MBNL2	RBM7	RBM5	SRRM1	SF3B4	SAP18	DDX17	KHDRBS3	KHDRBS1	CELF1	CELF2	SRSF10	RNPS1	FASTK	CELF3	AHNAK2	U2AF2	CIRBP	CLK1	CLK2	CLK3	DDX5	DYRK1A	KHDRBS2	ERN1	PUF60	HABP4	SNW1	SETX	RRP1B	JMJD6	FMR1	AFF2	RBFOX2	FUS	DAZAP1	RBMX	PRPF19	GRSF1	RBM15B	TRA2A	HNRNPA1	HNRNPA2B1	HNRNPF	HNRNPH1	HNRNPH2	HNRNPH3	HNRNPK	HNRNPL	HNRNPU	HSPA1A	HSPA8	RBM12B	MAGOH	MBNL1	MYOD1	NCBP1	NCL	NOVA1	NOVA2	NUP98	ZBTB7A	LARP7	CDK12	PIK3R1	POLR2A	SLC38A2	RBFOX1	ESRP1	RBM23	RAVER2	SMU1	RBM38	RBM22	MBNL3	CCNL1	PCBP4	PTBP1	CLK4	PRX	PTBP2	RBM25	RBM3	RBM4	RBMY1A1	REST	RPS13	RPS26	SRSF1	SRSF2	SRSF3	SRSF4	SRSF5	SRSF6	SRSF7	SFSWAP	TRA2B	RBM15	METTL4	SNRNP70	SON	SRPK1	SRPK2	BRDT	TMBIM6	TIA1	C1QBP	SF1	AHNAK	METTL16	RBM42	ESRP2	FXR1	CCNL2	AKAP17A	RBM10	FAM172A	SRSF9	ZPR1	FAM50A	YTHDC1	QKI	FXR2	RBM39	PRDX6	WTAP	RBM8A	THRAP3	PTBP3
GOBP_RIBOSOMAL_LARGE_SUBUNIT_ASSEMBLY	http://www.gsea-msigdb.org/gsea/msigdb/cards/GOBP_RIBOSOMAL_LARGE_SUBUNIT_ASSEMBLY	RPL10L	FASTKD2	DHX30	MDN1	RRS1	BOP1	NOP53	NOP2	MRTO4	NLE1	MRPL20	BRIX1	DDX28	PPAN	RPL3	RPL3L	RPL5	RPL6	RPL10	RPL11	RPL23A	RPL24	RPL38	RPLP0
GOBP_REGULATION_OF_MRNA_PROCESSING	http://www.gsea-msigdb.org/gsea/msigdb/cards/GOBP_REGULATION_OF_MRNA_PROCESSING	MBNL2	RBM7	RBM5	CDK9	SRRM1	SF3B4	SAP18	DDX17	KHDRBS3	KHDRBS1	CELF1	CELF2	AHCYL1	SRSF10	PAPOLA	RNPS1	NUDT21	CPSF6	CELF3	U2AF2	CIRBP	DDX5	DHX9	DYRK1A	KHDRBS2	PUF60	CPEB3	NCBP2	SNW1	ZC3H3	JMJD6	FMR1	RBFOX2	DAZAP1	SRPK3	RBMX	PRPF19	RBM15B	TRA2A	HNRNPA1	HNRNPA2B1	HNRNPK	HNRNPL	HNRNPU	HSF1	HSPA8	MAGOH	MBNL1	MYOD1	NCBP1	NCL	NOVA1	NOVA2	NUP98	ZBTB7A	LARP7	PAF1	RBFOX1	RBM23	RAVER2	SMU1	MBNL3	PCBP4	PTBP1	BARD1	RBM25	RBM3	RBM4	RBMY1A1	REST	SAFB	SRSF2	SRSF3	SRSF4	SRSF6	SRSF7	SFSWAP	TRA2B	CPEB1	RBM15	SNRNP70	SNRPA	SON	SRPK1	SRPK2	ZFP36L1	SUPT5H	SUPT6H	TIA1	C1QBP	SF1	METTL16	RBM42	NELFE	CDC73	PTCD2	SLTM	CPSF7	ZC3H14	FXR1	RBM10	FAM172A	SRSF9	CCNT1	YTHDC1	QKI	FXR2	RBM39	PRDX6	WTAP	CTR9	SAFB2	RNF40	CDK11B	RBM8A	THRAP3
GOBP_REGULATION_OF_MIRNA_TRANSCRIPTION	http://www.gsea-msigdb.org/gsea/msigdb/cards/GOBP_REGULATION_OF_MIRNA_TRANSCRIPTION	LILRB4	DDX5	EGR1	ETS1	FGF2	FOXO3	FOS	GATA2	GATA3	GATA6	GNL3	NR3C1	HIF1A	IL10	JUN	SMAD1	SMAD3	SMAD4	SMAD6	MYC	NFATC3	NFATC4	NFIB	NGFR	PDGFB	POU5F1	PPARA	PPARD	PPARG	PRL	ZNF512B	MRTFB	MRTFA	RARA	RELA	REST	BMP2	BMP4	BMPR1A	SMARCA4	SOX9	SPI1	SREBF1	SREBF2	SRF	STAT3	KLF5	TEAD1	TERT	TGFB1	TGFB2	TNF	TP53	NR1H2	WT1	YY1	FOSL1	KLF4
GOBP_REGULATION_OF_MRNA_SPLICING_VIA_SPLICEOSOME	http://www.gsea-msigdb.org/gsea/msigdb/cards/GOBP_REGULATION_OF_MRNA_SPLICING_VIA_SPLICEOSOME	MBNL2	RBM7	RBM5	SRRM1	SF3B4	SAP18	DDX17	KHDRBS3	KHDRBS1	CELF1	CELF2	SRSF10	RNPS1	CELF3	U2AF2	CIRBP	DDX5	DYRK1A	KHDRBS2	PUF60	SNW1	JMJD6	FMR1	RBFOX2	DAZAP1	RBMX	PRPF19	RBM15B	TRA2A	HNRNPA1	HNRNPA2B1	HNRNPK	HNRNPL	HNRNPU	HSPA8	MAGOH	MBNL1	MYOD1	NCBP1	NCL	NOVA1	NOVA2	NUP98	ZBTB7A	LARP7	RBFOX1	RBM23	RAVER2	SMU1	MBNL3	PCBP4	PTBP1	RBM25	RBM3	RBM4	RBMY1A1	REST	SRSF2	SRSF3	SRSF4	SRSF6	SRSF7	SFSWAP	TRA2B	RBM15	SNRNP70	SON	SRPK1	SRPK2	TIA1	C1QBP	SF1	METTL16	RBM42	FXR1	RBM10	FAM172A	SRSF9	YTHDC1	QKI	FXR2	RBM39	PRDX6	WTAP	RBM8A	THRAP3
GOBP_GLOMERULAR_MESANGIUM_DEVELOPMENT	http://www.gsea-msigdb.org/gsea/msigdb/cards/GOBP_GLOMERULAR_MESANGIUM_DEVELOPMENT	EGR1	FOXC2	GPR4	IL6R	NOTCH1	PDGFA	PDGFB	PDGFRB	ACTA2	BMP4	BMP7	WT1	PDGFD	SERPINB7	CFLAR	CD34
GOBP_CELL_FATE_DETERMINATION	http://www.gsea-msigdb.org/gsea/msigdb/cards/GOBP_CELL_FATE_DETERMINATION	LBX1	POU6F2	CTNNB1	JAG1	FOXG1	GATA2	GATA3	GATA6	HOXA2	HES1	IFRD1	ISL1	MCL1	MEF2C	ASCL1	MYOD1	ATOH1	NKX2-2	NOTCH2	NOTCH4	PAX2	PAX6	PRRX1	FEZF2	PROX1	CYP26B1	PTCH1	SOX17	EBF2	BMP4	TBX2	WNT1	WNT7A	PTCH2	TRIM15	KLF4	CDC42
GOBP_REGULATION_OF_ASTROCYTE_DIFFERENTIATION	http://www.gsea-msigdb.org/gsea/msigdb/cards/GOBP_REGULATION_OF_ASTROCYTE_DIFFERENTIATION	DAB1	EPHA4	F2	CLCF1	PRPF19	BIN1	HES1	ID2	ID4	IL6	IL6ST	LDLR	LIF	MAG	NF1	NOTCH1	NTRK3	SERPINE2	TREM2	BMP2	CNTN2	NR2E1	GPR37L1	NR1D1	KDM4A
GOBP_POSITIVE_REGULATION_OF_RNA_SPLICING	http://www.gsea-msigdb.org/gsea/msigdb/cards/GOBP_POSITIVE_REGULATION_OF_RNA_SPLICING	SF3B4	CELF3	U2AF2	CIRBP	DYRK1A	ERN1	HABP4	SNW1	SETX	DAZAP1	RBMX	PRPF19	TRA2A	HSPA1A	HSPA8	NCBP1	NCL	NUP98	PIK3R1	POLR2A	SLC38A2	RBM22	RBM3	SRSF5	TRA2B	SNRNP70	ZPR1	PRDX6	THRAP3
GOBP_RIBOSOMAL_LARGE_SUBUNIT_BIOGENESIS	http://www.gsea-msigdb.org/gsea/msigdb/cards/GOBP_RIBOSOMAL_LARGE_SUBUNIT_BIOGENESIS	NSA2	EBNA1BP2	RPL35	FTSJ3	RPL10L	FASTKD2	DHX30	MDN1	RRS1	BOP1	PES1	GTPBP4	NOC2L	RSL1D1	GTF3A	NOP53	EIF6	RPL10A	SNU13	NOP2	NPM1	NVL	RRP15	RPL26L1	MRTO4	RSL24D1	NIP7	NOP16	NLE1	WDR74	ZNHIT6	PAK1IP1	HEATR3	MRPL20	SDAD1	BRIX1	NHP2	WDR12	DDX28	PPAN	RPL3	RPL3L	RPL5	RPL6	RPL7	RPL7A	RPL10	RPL11	RPL23A	RPL24	RPL35A	RPL38	RPLP0	NOL9	RPF1	LAS1L	MAK16	DDX18	RPL14	ZNHIT3	URB1
GOBP_POSITIVE_REGULATION_OF_MIRNA_TRANSCRIPTION	http://www.gsea-msigdb.org/gsea/msigdb/cards/GOBP_POSITIVE_REGULATION_OF_MIRNA_TRANSCRIPTION	EGR1	ETS1	FGF2	FOXO3	FOS	GATA2	GATA3	GNL3	NR3C1	HIF1A	IL10	JUN	SMAD1	SMAD3	SMAD4	SMAD6	MYC	NGFR	PDGFB	PPARG	PRL	MRTFB	MRTFA	RELA	BMP2	BMPR1A	SMARCA4	SPI1	SREBF1	SREBF2	SRF	STAT3	KLF5	TEAD1	TERT	TGFB1	TGFB2	TNF	TP53	NR1H2	WT1	FOSL1	KLF4
GOBP_REGULATION_OF_MRNA_METABOLIC_PROCESS	http://www.gsea-msigdb.org/gsea/msigdb/cards/GOBP_REGULATION_OF_MRNA_METABOLIC_PROCESS	TOB1	MBNL2	RBM7	RBM5	RIDA	CDK9	SRRM1	SF3B4	SAP18	SYNCRIP	DDX17	PAIP1	KHDRBS3	KHDRBS1	CELF1	CELF2	TRAF3IP2	AHCYL1	SRSF10	PAPOLA	RNPS1	FASTK	HNRNPA0	TENT4A	NUDT21	CPSF6	PKP3	CELF3	U2AF2	EXOSC8	CIRBP	MAPK14	DAZ1	DAZL	DDX5	DHX9	DCP2	DYRK1A	E2F1	ELAVL1	ELAVL4	PDE12	KHDRBS2	AKT1	CASC3	PUF60	CPEB3	FASTKD2	DIS3	NCBP2	SNW1	EXOSC7	CNOT1	SAMD4A	TNRC6B	ZC3H3	LARP4B	JMJD6	TUT4	FMR1	LARP1	PUM2	EXOSC2	TARDBP	RBFOX2	CARHSP1	FUS	YTHDF3	NOCT	GIGYF2	SERBP1	DAZAP1	SRPK3	GDNF	PABPC1	AGO2	CSDC2	LSM1	RBMX	PRPF19	DCPS	CNOT7	RBM15B	TRA2A	A1CF	HNRNPA1	HNRNPA2B1	HNRNPAB	HNRNPC	HNRNPD	HNRNPK	HNRNPL	HNRNPU	APEX1	HSF1	HSPA8	APOBEC1	DND1	MEX3D	MAGOH	MBNL1	MLH1	MYD88	MYOD1	HNRNPM	NCBP1	NCL	CNOT2	CNOT3	NOVA1	NOVA2	NPM1	YBX1	NUP98	PARN	MYEF2	ZBTB7A	YTHDF2	LARP7	NBAS	PKP1	EXOSC9	POLR2D	POLR2G	RC3H2	PAF1	RBFOX1	TENT5C	YTHDF1	SAMD4B	RBM23	RAVER2	SMU1	TENT5A	PRKCA	PCID2	MBNL3	PRKCD	DCP1A	METTL3	EIF4ENIF1	ZC3HAV1	EXOSC5	PCBP4	PTBP1	CNOT6	BARD1	RBM25	RBM3	RBM4	RBMY1A1	UPF1	REST	RNASEL	FASTKD5	ROCK1	SAFB	SRSF2	SRSF3	SRSF4	SRSF6	SRSF7	SFSWAP	TRA2B	CPEB1	RBM15	SLC11A1	SNRNP70	SNRPA	SON	SRPK1	SRPK2	ZFP36L1	ZFP36L2	SUPT5H	SUPT6H	TIA1	C1QBP	TRAF2	TRAF5	SCGB1A1	VIM	VIP	SF1	ZFP36	CSDE1	BTG2	SECISBP2	METTL16	FTO	FASTKD3	RBM42	NELFE	CDC73	TUT7	FASTKD1	PTCD2	SLTM	CPSF7	ZC3H14	PRR5L	ZC3H12A	FXR1	TAF15	RBM10	FAM172A	YBX3	KHSRP	SRSF9	PABPC4	CCNT1	ANGEL2	YTHDC1	TBRG4	MAPKAPK2	CNOT8	QKI	ROCK2	FXR2	GTPBP1	RBM39	PRDX6	WTAP	IKBKE	CTR9	SAFB2	PUM1	DHX34	EIF4A3	RNF40	CDK11B	PAN2	RBM8A	THRAP3
GOBP_POSITIVE_REGULATION_OF_SIGNAL_TRANSDUCTION_BY_P53_CLASS_MEDIATOR	http://www.gsea-msigdb.org/gsea/msigdb/cards/GOBP_POSITIVE_REGULATION_OF_SIGNAL_TRANSDUCTION_BY_P53_CLASS_MEDIATOR	HEXIM1	PYHIN1	DDX5	EIF5A	SPRED2	PLA2R1	CHD5	ANKRD1	HIC1	MSX1	MYC	ATM	ING4	PMAIP1	PML	ATR	RPL37	RPS7	RPS15	RPS20	UBB	CDK5RAP3	RPL23	EEF1E1
GOBP_MRNA_TRANSPORT	http://www.gsea-msigdb.org/gsea/msigdb/cards/GOBP_MRNA_TRANSPORT	LRPPRC	NUTF2	DDX39A	NXF1	IGF2BP3	IGF2BP2	CETN2	CETN3	NUP50	NUP42	DDX19B	DHX9	EIF5A	HNRNPA3	NCBP2	SMG1	PEG10	ZC3H3	NUP205	NUP210	ARC	NUP160	SMG6	BICD2	FMR1	SMG5	NUP188	NUP62	AHCTF1	UPF2	CHTOP	AKAP8L	GLE1	SETD2	NXT1	DDX25	RBM15B	HHEX	HNRNPA1	HNRNPA2B1	AGFG1	HSF1	NUP43	KIF5C	MX2	MYO1C	NCBP1	NUP88	NUP98	LUZP4	NUP54	POLR2D	DDX19A	NCBP3	NDC1	NUP133	PCID2	NXF3	NXF2	EIF5A2	ENY2	PARP11	NUP107	THOC2	RANBP2	SENP2	UPF1	SEC13	SRSF1	SRSF3	SRSF7	RANBP17	UPF3B	UPF3A	ZFP36L1	SUPT6H	TPR	XPO1	ZFP36	SLBP	NUP37	DDX39B	THOC6	NUP85	THOC7	NUP214	AAAS	PABPN1	SEH1L	POLDIP3	RAE1	THOC5	KHSRP	TNKS	MCM3AP	YTHDC1	NPIPA1	QKI	NUP155	NUP93	NUP58	ZC3H11A	POM121	SMG7	G3BP2	MVP	NUP153	THOC1
GOBP_SPROUTING_ANGIOGENESIS	http://www.gsea-msigdb.org/gsea/msigdb/cards/GOBP_SPROUTING_ANGIOGENESIS	AKT3	HDAC5	RAMP2	KLF2	CIB1	PLK2	ESM1	PDCD10	NAXE	AGTR1	APLNR	E2F2	EFNB2	EGR3	VSTM4	EPHA2	ENG	EPHB4	AKT1	PTK2B	FGF1	FGF2	VEGFD	EPN2	FOXC2	JMJD6	FLT4	CEMIP2	ALOX5	ABL1	FUT1	ADGRA2	PPP1R16B	GATA2	GREM1	GHSR	SRPX2	GLUL	GPLD1	ANGPT1	CARD10	EPN1	ANXA1	HMOX1	NR4A1	IL10	IL12A	IL12B	ITGA5	ITGB1	JAK1	MIA3	KDR	RHOA	LOXL2	SMAD1	MAP3K3	MEOX2	NGFR	NOTCH1	LEF1	HDAC7	PDPK1	PGF	PIK3C2A	PIK3CB	PKM	FBXW7	SYNJ2BP	PARVA	MAP2K5	ADAMTS9	PTGS2	SEMA6A	JCAD	ROBO1	S100A1	CEACAM1	TNN	BMP4	SRF	TBXA2R	TDGF1	TEK	THBS1	TJP1	NR2E1	VEGFA	VEGFB	VEGFC	E2F8	MMRN2	RECK	ADTRP	PIK3R3	FGF18	FGF16	NRP1	SEMA5A	STARD13	CREB3L1	ITGB1BP1	KLF4	SLIT2	ACVRL1	SEMA3E	HDAC9	CDC42	FGFBP1
GOBP_NEGATIVE_REGULATION_OF_MRNA_METABOLIC_PROCESS	http://www.gsea-msigdb.org/gsea/msigdb/cards/GOBP_NEGATIVE_REGULATION_OF_MRNA_METABOLIC_PROCESS	TOB1	CDK9	SAP18	SYNCRIP	PAIP1	TRAF3IP2	SRSF10	RNPS1	HNRNPA0	TENT4A	PKP3	U2AF2	CIRBP	MAPK14	DAZ1	DAZL	DHX9	DYRK1A	E2F1	ELAVL1	ELAVL4	LARP4B	FMR1	LARP1	TARDBP	FUS	NOCT	GDNF	PABPC1	RBMX	A1CF	HNRNPA2B1	HNRNPAB	HNRNPC	HNRNPD	HNRNPK	HNRNPU	APOBEC1	DND1	MYD88	YBX1	NBAS	PKP1	TENT5C	TENT5A	EIF4ENIF1	PCBP4	PTBP1	BARD1	SRSF4	SRSF6	SRSF7	SFSWAP	SLC11A1	SUPT5H	C1QBP	TRAF2	TRAF5	VIP	ZFP36	CSDE1	SECISBP2	METTL16	RBM42	NELFE	ZC3H14	TAF15	RBM10	YBX3	SRSF9	CCNT1	ANGEL2	MAPKAPK2	IKBKE	CTR9	DHX34	RNF40	THRAP3
GOBP_RNA_STABILIZATION	http://www.gsea-msigdb.org/gsea/msigdb/cards/GOBP_RNA_STABILIZATION	SYNCRIP	PAIP1	TRAF3IP2	HNRNPA0	TENT4A	CIRBP	MAPK14	DAZ1	DAZL	DHX9	DKC1	TRDMT1	E2F1	ELAVL1	ELAVL4	LARP4B	LARP1	TARDBP	FUS	NOCT	GDNF	PABPC1	HNRNPC	HNRNPD	HNRNPU	APOBEC1	DND1	MYD88	YBX1	PARN	TENT5C	TENT5A	EIF4ENIF1	SLC11A1	TRAF2	TRAF5	VIP	ZFP36	CSDE1	METTL16	TAF15	RBM10	YBX3	ANGEL2	MAPKAPK2	IKBKE	THRAP3
GOBP_POSITIVE_REGULATION_OF_TRANSCRIPTION_FROM_RNA_POLYMERASE_II_PROMOTER_IN_RESPONSE_TO_STRESS	http://www.gsea-msigdb.org/gsea/msigdb/cards/GOBP_POSITIVE_REGULATION_OF_TRANSCRIPTION_FROM_RNA_POLYMERASE_II_PROMOTER_IN_RESPONSE_TO_STRESS	KLF2	CEBPB	GCN1	ATF6B	DDIT3	ATF6	HIF1A	HSF1	HSPA5	RBPJ	MUC1	ATF3	ATF4	NFE2L2	NOTCH1	MBTPS2	MAPK7	TP53	VEGFA	CREB3L1
GOBP_NEGATIVE_REGULATION_OF_MRNA_CATABOLIC_PROCESS	http://www.gsea-msigdb.org/gsea/msigdb/cards/GOBP_NEGATIVE_REGULATION_OF_MRNA_CATABOLIC_PROCESS	TOB1	SYNCRIP	PAIP1	TRAF3IP2	HNRNPA0	TENT4A	PKP3	CIRBP	MAPK14	DAZ1	DAZL	DHX9	E2F1	ELAVL1	ELAVL4	LARP4B	FMR1	LARP1	TARDBP	FUS	NOCT	GDNF	PABPC1	A1CF	HNRNPAB	HNRNPC	HNRNPD	HNRNPU	APOBEC1	DND1	MYD88	YBX1	NBAS	PKP1	TENT5C	TENT5A	EIF4ENIF1	SLC11A1	TRAF2	TRAF5	VIP	ZFP36	CSDE1	SECISBP2	METTL16	TAF15	RBM10	YBX3	ANGEL2	MAPKAPK2	IKBKE	DHX34	THRAP3
GOBP_RIBOSOME_ASSEMBLY	http://www.gsea-msigdb.org/gsea/msigdb/cards/GOBP_RIBOSOME_ASSEMBLY	MTERF4	RPL10L	DDX3X	FASTKD2	DHX30	MDN1	RRS1	BOP1	ERAL1	VCX	RRP7A	MRPL22	ABT1	NOP53	EIF6	RPSA	NOP2	NPM1	MTERF3	RPS27L	MRPS7	MRPS2	MRTO4	NGRN	NIP7	NLE1	DHX29	MRPL20	BRIX1	DDX28	PRKDC	PPAN	PWP2	RPL3	RPL3L	RPL5	RPL6	RPL10	RPL11	RPL23A	RPL24	RPL38	RPLP0	RPS5	RPS14	RPS15	RPS19	RPS27	RPS28	MRPS11	C1QBP	XRCC5	EFL1
GOBP_BRANCHING_INVOLVED_IN_BLOOD_VESSEL_MORPHOGENESIS	http://www.gsea-msigdb.org/gsea/msigdb/cards/GOBP_BRANCHING_INVOLVED_IN_BLOOD_VESSEL_MORPHOGENESIS	GNA13	COL4A1	CTNNB1	EDN1	EDNRA	ENG	FGF8	FOXC2	PLXND1	ABL1	GBX2	GDF2	IHH	KDR	MDK	NFATC4	NOTCH4	LEF1	SIRT6	FKBPL	SHH	RBM15	SRF	STK4	TGFBR2	VEGFA	NRP1	ACVR1	SEMA3E
GOBP_RNA_EXPORT_FROM_NUCLEUS	http://www.gsea-msigdb.org/gsea/msigdb/cards/GOBP_RNA_EXPORT_FROM_NUCLEUS	DDX39A	NXF1	KHDRBS1	CPSF6	XPOT	DDX19B	DHX9	NCBP2	SMG1	NUP160	SMG6	SMG5	NUP188	NUP62	NPAP1	UPF2	CHTOP	AKAP8L	GLE1	SETD2	NXT1	DDX25	RBM15B	HHEX	HNRNPA1	HNRNPA2B1	AGFG1	NCBP1	NPM1	NUP88	POLR2D	NUP62CL	NRDE2	DDX19A	NCBP3	NUP133	PCID2	NXF3	NXF2	ENY2	NUP107	THOC2	RAN	UPF1	SRSF3	NOL6	SSB	SUPT6H	TPR	TSC1	DDX39B	THOC6	NUP85	THOC7	NUP214	PABPN1	POLDIP3	RAE1	THOC5	MCM3AP	YTHDC1	POM121L2	NUP155	NUP93	ZC3H11A	POM121	SMG7	NUP153	THOC1
GOBP_NEGATIVE_REGULATION_OF_RNA_CATABOLIC_PROCESS	http://www.gsea-msigdb.org/gsea/msigdb/cards/GOBP_NEGATIVE_REGULATION_OF_RNA_CATABOLIC_PROCESS	LRPPRC	TOB1	SYNCRIP	PAIP1	TRAF3IP2	HNRNPA0	TENT4A	PKP3	CIRBP	MAPK14	DAZ1	DAZL	DHX9	DKC1	TRDMT1	E2F1	ELAVL1	ELAVL4	LARP4B	FMR1	LARP1	TARDBP	FUS	NOCT	GDNF	PABPC1	A1CF	HNRNPAB	HNRNPC	HNRNPD	HNRNPU	APOBEC1	DND1	MYD88	YBX1	PARN	NBAS	PKP1	TENT5C	NRDE2	TENT5A	EIF4ENIF1	SLC11A1	TRAF2	TRAF5	VIP	ZFP36	CSDE1	SECISBP2	METTL16	TAF15	SLIRP	RBM10	YBX3	ANGEL2	MAPKAPK2	IKBKE	DHX34	THRAP3
GOBP_MRNA_SPLICE_SITE_SELECTION	http://www.gsea-msigdb.org/gsea/msigdb/cards/GOBP_MRNA_SPLICE_SITE_SELECTION	SF3A1	CELF1	CELF2	SRSF10	SF3A3	PSIP1	CELF3	PUF60	KHDC4	SETX	LUC7L2	LUC7L3	PRPF39	LUC7L	PTBP2	SRSF1	SRSF5	SRSF6	SFSWAP	SNRPC	SF1	SF3A2	SRSF9	NOL3	YTHDC1
GOBP_ENDODERM_FORMATION	http://www.gsea-msigdb.org/gsea/msigdb/cards/GOBP_ENDODERM_FORMATION	COL4A2	COL5A1	COL5A2	COL6A1	COL7A1	COL8A1	COL11A1	CTNNB1	DUSP1	DUSP2	DUSP4	DUSP5	DKK1	RTF1	FN1	GATA6	SETD2	HSBP1	INHBA	ITGA4	ITGA5	ITGA7	ITGAV	ITGB2	ITGB5	LAMA3	LAMB1	LAMB3	LHX1	SMAD2	MMP2	MMP8	MMP9	MMP14	MMP15	POU5F1	PAF1	SOX17	SOX2	HNF1B	VTN	CDC73	NANOG	HMGA2	MACROH2A1	CTR9
GOBP_REGULATION_OF_SIGNAL_TRANSDUCTION_BY_P53_CLASS_MEDIATOR	http://www.gsea-msigdb.org/gsea/msigdb/cards/GOBP_REGULATION_OF_SIGNAL_TRANSDUCTION_BY_P53_CLASS_MEDIATOR	ZMPSTE24	PRMT5	HEXIM1	CHEK1	CHEK2	PLK3	PYHIN1	DDX5	DYRK1A	EIF5A	SPRED2	EP300	AKT1	PLA2R1	KDM1A	RRS1	BOP1	SIRT1	MTOR	CHD5	ANKRD1	HIPK2	C16orf72	NOP53	HIC1	HNRNPK	ING2	MDM2	MIF	MLF1	MSX1	MUC1	MYC	ATM	NOP2	PRKN	ING4	TRIAP1	TAF9B	PMAIP1	PML	ATR	RRN3	PAK1IP1	YJU2	MAP2K6	SMYD2	PSMD10	BCL2	RPL5	RPL11	RPL37	RPS7	RPS15	RPS20	BDKRB2	SGK1	MARCHF7	SNAI2	SNAI1	SOX4	AURKA	STK11	TAF1	TAF9	TP53	TWIST1	UBB	PTTG1IP	USP7	ATAD5	KAT6A	RNF34	ELL3	CDK5RAP3	DYRK3	DYRK2	COPS3	MAPKAPK5	TRIM24	USP2	AURKB	RPL23	EEF1E1	CD44	CD74	URB2	NUAK1
GOBP_NEURONAL_STEM_CELL_POPULATION_MAINTENANCE	http://www.gsea-msigdb.org/gsea/msigdb/cards/GOBP_NEURONAL_STEM_CELL_POPULATION_MAINTENANCE	CDH2	MMP24	JAG1	FANCC	FOXO1	FOXO3	ASPM	HES1	NOTCH1	PCM1	SRRT	PRRX1	PROX1	REST	SOX2	SS18	MCPH1
GOBP_NUCLEOLUS_ORGANIZATION	http://www.gsea-msigdb.org/gsea/msigdb/cards/GOBP_NUCLEOLUS_ORGANIZATION	EMG1	BAZ2A	DDX11	SIRT2	PHF8	RRP8	SIRT1	PHF2	RRN3	USP36	RPS19	SUV39H1	POLR1B	NOLC1	MACROH2A1
GOBP_POSITIVE_REGULATION_BY_HOST_OF_VIRAL_TRANSCRIPTION	http://www.gsea-msigdb.org/gsea/msigdb/cards/GOBP_POSITIVE_REGULATION_BY_HOST_OF_VIRAL_TRANSCRIPTION	CDK9	CHD1	EP300	SNW1	RRP1B	HPN	JUN	LEF1	ZNF639	NUCKS1	SMARCA4	SMARCB1	SP1	TAF11	TFAP4	CCNT1	CTDP1
GOBP_RIBOSOME_BIOGENESIS	http://www.gsea-msigdb.org/gsea/msigdb/cards/GOBP_RIBOSOME_BIOGENESIS	RCL1	MPHOSPH10	MPHOSPH6	POP7	NPM3	NSA2	EMG1	C1D	MYBBP1A	DDX17	NOP56	RPP30	RPP38	TBL3	POP4	RPP40	UTP14A	WDR3	EBNA1BP2	DDX52	KRR1	PWP1	LSM6	RPL35	ERI2	EXOSC8	BUD23	TSR3	FTSJ3	MTERF4	RPL10L	NSUN5P1	DDX3X	DDX10	DKC1	ERCC2	FBL	FASTKD2	DIS3	DHX30	PDCD11	EXOSC7	RRP1B	WDR43	MDN1	RRS1	RRP12	BOP1	RRP8	EXOSC2	PES1	MTREX	GTPBP4	FRG1	DCAF13	NOL11	NGDN	NOC2L	RSL1D1	ERAL1	AATF	VCX	UTP25	RPUSD2	DIMT1	UTP20	RRP7A	GLUL	ZCCHC4	METTL5	MRPL22	DROSHA	GTF3A	ABT1	GNL2	MRM2	NOP53	DDX51	ISG20	EIF6	RPSA	GTF2H5	RPL10A	SNU13	NOP2	NPM1	NUP88	NVL	PA2G4	GEMIN4	MTERF3	RRP15	RPS27L	NMD3	FCF1	MRPS7	METTL25B	UTP18	TFB1M	MRPS2	UTP11	RPL26L1	MRTO4	RSL24D1	DDX47	NGRN	POP5	NIP7	YTHDF2	NOP16	TRMT112	SIRT7	ESF1	WBP11	PIN4	EXOSC9	EXOSC10	GAR1	NLE1	DHX29	EXOSC4	GNL3L	DDX49	DDX56	WDR74	ZNHIT6	RRN3	WDR55	RPP25	PAK1IP1	TRMT61B	PIH1D1	HEATR3	NOL8	MRPL20	HEATR1	SDAD1	SHQ1	MRM3	NAT10	IMP3	BRIX1	LSG1	NOP10	CHD7	NHP2	DDX27	NSUN5	TSR1	WDR12	RIOK2	DDX28	UTP6	PRKDC	PPAN	EXOSC5	UTP3	REXO4	PTEN	WDR18	USP36	PWP2	RAN	RNASEL	ABCE1	RPL3	RPL3L	RPL5	RPL6	RPL7	RPL7A	RPL10	RPL11	RPL23A	RPL24	RPL27	RPL35A	RPL38	RPLP0	RPS5	RPS6	RPS7	RPS8	RPS14	RPS15	RPS16	RPS17	RPS19	RPS21	RPS24	RPS25	RPS27	RPS28	NSUN3	TFB2M	METTL17	DDX31	MRPS11	NOL6	KRI1	SUV39H1	BYSL	C1QBP	TSC1	XPO1	XRCC5	ERI3	DDX54	NOC4L	METTL16	EFL1	NOL9	RBFA	MRM1	NOL10	RPF1	ISG20L2	LAS1L	CUL4B	CUL4A	MAK16	RIOX2	RRP1	GTPBP10	NOP14	RIOK3	KAT2B	DDX18	TSR2	RPL14	SART1	RRP9	DDX21	NOLC1	METTL18	WDR46	IMP4	ZNHIT3	UTP14C	EIF4A3	BMS1	URB2	URB1
GOBP_REGULATION_OF_SPROUTING_ANGIOGENESIS	http://www.gsea-msigdb.org/gsea/msigdb/cards/GOBP_REGULATION_OF_SPROUTING_ANGIOGENESIS	KLF2	E2F2	FGF1	FGF2	EPN2	CEMIP2	ALOX5	FUT1	PPP1R16B	GHSR	GLUL	EPN1	IL10	ITGA5	JAK1	SMAD1	PDPK1	PIK3CB	PKM	SYNJ2BP	ADAMTS9	SEMA6A	JCAD	S100A1	CEACAM1	TNN	THBS1	TJP1	VEGFA	FGF18	FGF16	CREB3L1	KLF4
GOBP_MAINTENANCE_OF_BLOOD_BRAIN_BARRIER	http://www.gsea-msigdb.org/gsea/msigdb/cards/GOBP_MAINTENANCE_OF_BLOOD_BRAIN_BARRIER	CDH5	CLDN3	DMD	GJA1	TJP3	ANGPT1	IL6	ITGB1	LAMA2	LAMC1	MBP	F11R	LSR	PECAM1	PTGS2	JAM2	ACTB	SH3GL2	SLC1A1	SLC12A2	ABCC8	TJP1	ACTG1	CLDN5	VCL	VEGFA	JAM3	CLDN1	TJP2
GOBP_NUCLEAR_EXPORT	http://www.gsea-msigdb.org/gsea/msigdb/cards/GOBP_NUCLEAR_EXPORT	FRAT1	CDK5	NUTF2	DDX39A	RAPGEF3	NXF1	ANP32B	KHDRBS1	AHCYL1	MALT1	CPSF6	NUP42	AKAP13	XPOT	CHP1	DDX19B	PARK7	CSE1L	DHX9	EMD	NCBP2	XPO7	SMG1	RRS1	XPO6	NUP160	SMG6	WASHC4	SMG5	NUP188	NUP62	NPAP1	UPF2	CHTOP	GAS6	AKAP8L	GLE1	DESI1	SFN	SETD2	NXT1	DDX25	GSK3B	RBM15B	HHEX	HNRNPA1	HNRNPA2B1	AGFG1	HSPA9	IFI27	IL1B	EIF6	NCBP1	NPM1	NUP88	NMD3	SIRT7	PKD1	POLR2D	CCHCR1	NUP62CL	PPM1A	NRDE2	SDAD1	DDX19A	LSG1	NCBP3	PRKACA	RBM22	NUP133	RIOK2	PCID2	NXF3	NXF2	EIF4ENIF1	ENY2	NUP107	SMURF1	THOC2	PTPN11	PTPN14	BARD1	RAN	RANGAP1	UPF1	ABCE1	RPS15	ATXN1	SRSF3	XPO4	RANBP17	NOL6	SP100	SSB	SUPT6H	TCF7L2	TGFB1	TPR	TSC1	TXN	XPO1	YWHAE	DDX39B	THOC6	NUP85	THOC7	NUP214	PABPN1	CALR	POLDIP3	RAE1	RITA1	RANBP3	CAMK1	THOC5	MCM3AP	NEMF	YTHDC1	STRADA	POM121L2	BAG3	NUP155	NUP93	ZC3H11A	POM121	SMG7	NUP153	THOC1
GOBP_INOSITOL_PHOSPHATE_CATABOLIC_PROCESS	http://www.gsea-msigdb.org/gsea/msigdb/cards/GOBP_INOSITOL_PHOSPHATE_CATABOLIC_PROCESS	NUDT3	INPP5J	IMPA1	IMPA2	INPP1	INPP5A	INPP5B	NTSR1	OCRL	INPP5K	BPNT2	INPP5E	PTEN	INPP4B	SYNJ1	SYNJ2	MTMR2	MTMR7
GOBP_RIBOSOMAL_SMALL_SUBUNIT_BIOGENESIS	http://www.gsea-msigdb.org/gsea/msigdb/cards/GOBP_RIBOSOMAL_SMALL_SUBUNIT_BIOGENESIS	RCL1	EMG1	TBL3	RPP40	WDR3	DDX52	LSM6	TSR3	ERCC2	RRS1	DCAF13	NOL11	NGDN	ERAL1	UTP25	UTP20	RRP7A	ABT1	RPSA	GTF2H5	SNU13	NPM1	RPS27L	MRPS7	HEATR1	NAT10	TSR1	RIOK2	UTP6	PRKDC	UTP3	PWP2	RPL38	RPS5	RPS6	RPS7	RPS8	RPS14	RPS15	RPS16	RPS17	RPS19	RPS21	RPS24	RPS25	RPS27	RPS28	METTL17	MRPS11	KRI1	BYSL	XRCC5	NOL10	NOP14	RIOK3	TSR2	WDR46	BMS1
GOBP_ENDOTHELIUM_DEVELOPMENT	http://www.gsea-msigdb.org/gsea/msigdb/cards/GOBP_ENDOTHELIUM_DEVELOPMENT	CDH5	RAPGEF3	PDPN	HPSE	FSTL1	ADD1	COL15A1	CLDN3	CSNK2B	CTNNB1	JAG1	S1PR1	EDNRA	EDNRB	ETV2	F2RL1	FASN	FGF1	FOXC2	KDM6B	PLCB1	HEY1	HEY2	PRKD2	CLIC4	PPP1R16B	ARHGEF26	GDF2	GJA4	GJA5	TJP3	RAPGEF1	GSTM3	NRG1	HOXB5	ICAM1	ID1	RBPJ	IKBKB	IL1B	CXCL10	ITGAX	KDR	RHOA	RHOB	SMAD4	MET	AFDN	MSN	MYD88	PPP1R12A	NOTCH1	NOTCH4	F11R	FOXP3	PDE2A	PDE4D	RAPGEF6	PECAM1	SOX18	ROBO4	TMEM100	FOXJ2	PROC	PROX1	HEG1	RAP2C	RAB1A	RAP1A	RAP1B	RAP2B	RDX	HAPLN2	ROCK1	CEACAM1	SOX17	BMP4	BMP6	BMPR2	STC1	ZEB1	BTG1	NR2F2	TIE1	TJP1	CLDN5	TNF	TNFRSF1A	VCL	VEGFA	EZR	XDH	VEZF1	CXCR4	COL18A1	APOLD1	ADAMTS12	RAB1B	EDF1	NRP1	PLOD3	ACVR1	STARD13	CLDN1	S1PR2	ACVR2B	ACVRL1	TJP2	CD34	ROCK2	RAPGEF2
GOBP_EMBRYONIC_PLACENTA_DEVELOPMENT	http://www.gsea-msigdb.org/gsea/msigdb/cards/GOBP_EMBRYONIC_PLACENTA_DEVELOPMENT	DNAJB6	TRIM28	CDKN1C	CITED2	CDX2	CDX4	CEBPA	CEBPB	SPINT2	PLK4	TMED2	ADM	CSF2	EGFR	EPAS1	AKT1	BPTF	FGFR2	VASH1	HEY1	HEY2	GATA2	GJB5	GRB2	SETD2	HIF1A	HES1	IGF2	CCN1	RBPJ	IL10	JUNB	KRT19	LIF	ARNT	MDFI	ASCL2	CITED1	NSDHL	LEF1	PCDH12	PDGFB	PKD1	PKD2	PLG	MED1	MAPK1	MAP2K1	OVOL2	SENP2	PRDM1	BMP5	BMP7	SNAI1	SOX15	SP3	SPINT1	ST14	ZFP36L1	STK3	STK4	NR2F2	PHLDA2	TTPA	WNT2	WNT7B	FZD5	TFEB	E2F8	VASH2	GGNBP2	GRHL2	CASP8	GCM1	NCOA1	SOCS3	HS6ST1	HAND1
GOBP_POSITIVE_REGULATION_OF_MRNA_SPLICING_VIA_SPLICEOSOME	http://www.gsea-msigdb.org/gsea/msigdb/cards/GOBP_POSITIVE_REGULATION_OF_MRNA_SPLICING_VIA_SPLICEOSOME	SF3B4	CELF3	CIRBP	SNW1	DAZAP1	RBMX	PRPF19	TRA2A	HSPA8	NCBP1	NCL	NUP98	RBM3	TRA2B	SNRNP70	PRDX6	THRAP3
GOBP_REGULATION_OF_EPITHELIAL_CELL_APOPTOTIC_PROCESS	http://www.gsea-msigdb.org/gsea/msigdb/cards/GOBP_REGULATION_OF_EPITHELIAL_CELL_APOPTOTIC_PROCESS	CDH5	RAMP2	PAK4	YAP1	CD160	CAPN10	EIF2S1	FGA	FGB	FGG	PLA2R1	FOXO3	ABL1	GAS6	GATA2	GATA3	FGF21	NUPR1	PDCD4	ANGPT1	GPER1	RGCC	GSN	HLA-G	HMOX1	ICAM1	IGF1R	FASLG	IL4	IL6	IL10	IL11	IL13	PDX1	ITGA4	JAK2	KDR	ARRB2	MDK	NEUROD1	NFE2L2	SERPINE1	ANGPTL4	PIAS4	PDPK1	SERPINB13	PLA2G1B	PLCG1	PPARA	PRKAA1	PRKCI	MAPK7	CD248	BAD	RB1	CCL2	SFRP4	SRSF6	ZFP36L1	TCF7L2	TEK	TERT	THBS1	TNF	TNFAIP3	WFS1	ZFP36	SCG2	TNIP2	NDNF	CAST	AKR1C3	CFLAR	KRIT1	SEMA5A	CD40	CD40LG
GOBP_REGULATION_OF_DNA_TEMPLATED_TRANSCRIPTION_IN_RESPONSE_TO_STRESS	http://www.gsea-msigdb.org/gsea/msigdb/cards/GOBP_REGULATION_OF_DNA_TEMPLATED_TRANSCRIPTION_IN_RESPONSE_TO_STRESS	KLF2	CITED2	CEBPB	RGS14	GCN1	CHEK1	ATF6B	DDIT3	EGR1	EPAS1	ATF6	SIRT2	ANKRD2	HIF1A	HMOX1	HSF1	HSPA1A	HSPA5	DNAJB1	RBPJ	JUN	ARNT	MUC1	ATF3	ATF4	NCK1	NEDD4	NFE2L2	NOTCH1	MBTPS2	IMPACT	HIF1AN	MAPK7	TCIM	BACH1	RELA	RPS6KA1	RPS6KA3	TMBIM6	TP53	VEGFA	VHL	NCK2	CREB3L1	BAG3	BCLAF1
GOBP_TOLERANCE_INDUCTION	http://www.gsea-msigdb.org/gsea/msigdb/cards/GOBP_TOLERANCE_INDUCTION	LILRB2	LILRB4	IRAK3	CLC	CCR4	FOXJ1	PHLPP1	ICOS	HLA-B	HLA-E	HLA-G	HMGB1	AIRE	IL2RA	IDO1	LGALS9	LYN	FOXP3	PDCD1	XKR8	PSG9	BLK	MARCHF7	TGFBR2	TNFAIP3	ITCH	CBLB	CD3E
GOBP_REGULATION_OF_CELLULAR_RESPONSE_TO_HEAT	http://www.gsea-msigdb.org/gsea/msigdb/cards/GOBP_REGULATION_OF_CELLULAR_RESPONSE_TO_HEAT	DNAJB6	CREBBP	EP300	SIRT1	MTOR	CHORDC1	DNAJC2	GSK3B	HSF1	DNAJB1	MAPT	ATM	IER5	ATR	DNAJC7	MAPKAPK2	CD34
GOBP_RENAL_SYSTEM_VASCULATURE_DEVELOPMENT	http://www.gsea-msigdb.org/gsea/msigdb/cards/GOBP_RENAL_SYSTEM_VASCULATURE_DEVELOPMENT	EDNRA	EGR1	FOXC2	GPR4	ANGPT1	ANGPT2	HES1	IL6R	NOTCH1	NOTCH2	NOTCH3	PDGFA	PDGFB	PDGFRA	PDGFRB	PECAM1	PKD2	ACTA2	BMP4	BMP7	TCF21	TEK	WT1	PDGFD	SERPINB7	NRP1	CFLAR	CD34
GOBP_DEVELOPMENT_OF_PRIMARY_FEMALE_SEXUAL_CHARACTERISTICS	http://www.gsea-msigdb.org/gsea/msigdb/cards/GOBP_DEVELOPMENT_OF_PRIMARY_FEMALE_SEXUAL_CHARACTERISTICS	LHFPL2	FST	CEBPB	DMC1	ADCYAP1R1	COL9A3	CTNNA1	CYP19A1	DACH1	AFP	A2M	EREG	ESR1	FANCA	FANCG	FOXC1	FOXO3	ACSBG1	SIRT1	ZFPM2	SPO11	FSHB	FSHR	NR5A1	TIPARP	GAS2	NUPR1	GDF9	AMH	AMHR2	GNRH1	ANG	HSPA5	IDH1	INHA	INHBA	INHBB	INSR	KDR	KIT	LEP	LFNG	LHCGR	SMAD4	ARRB2	KITLG	MMP2	MMP14	MMP19	MSH4	MYC	ATM	NOS3	PDGFRA	PGR	WNT4	RETN	NUP107	PTPRN	PTX3	BAX	PLEKHA1	BCL2	BCL2L1	SFRP1	BMPR1B	SLIT3	SOD1	FOXL2	SPRR2A	SRC	BRCA2	STAT5B	TAF4	NR2F2	TNFAIP6	UBB	UBE3A	VEGFA	WT1	ZFY	ZP3	NRIP1	FZD4	CASP2	CASP3	ARID5B	SGPL1	EIF2B4	EIF2B2	EIF2B5	BMP15	SLIT2	PCYT1B	ADAMTS1
GOBP_RIBONUCLEOPROTEIN_COMPLEX_BIOGENESIS	http://www.gsea-msigdb.org/gsea/msigdb/cards/GOBP_RIBONUCLEOPROTEIN_COMPLEX_BIOGENESIS	RCL1	RBM5	MPHOSPH10	MPHOSPH6	POP7	SF3A1	ADAR	NPM3	NSA2	PRMT5	CD2BP2	EMG1	C1D	MYBBP1A	DDX17	NOP56	RPP30	RPP38	PRPF8	TBL3	CELF1	CELF2	USP39	PTGES3	SRSF10	POP4	RPP40	UTP14A	RUVBL2	WDR3	TXNL4A	SF3A3	EBNA1BP2	CLP1	NUDT21	CPSF6	DDX52	KRR1	PWP1	LSM6	PSIP1	STRAP	CELF3	RPL35	ERI2	EXOSC8	BUD23	TSR3	FTSJ3	CLNS1A	NOPCHAP1	MTERF4	RPL10L	NSUN5P1	DDX1	DDX3X	DHX9	DDX10	DKC1	AGO3	AGO4	EIF2D	EIF2S3	EIF4B	EIF5	ERCC2	FBL	PUF60	FASTKD2	KHDC4	DIS3	DHX30	PDCD11	EXOSC7	SNRNP200	SETX	RRP1B	WDR43	MDN1	RRS1	RRP12	BOP1	RRP8	EXOSC2	DICER1	SF3B1	PES1	MTREX	RPL13A	GTPBP4	PRPF6	FRG1	LSM4	DCAF13	NOL11	AAR2	NGDN	PRPF31	NOC2L	RSL1D1	ERAL1	AGO1	AATF	SRPK3	VCX	NUFIP1	UTP25	RPUSD2	AGO2	DIMT1	PRPF19	UTP20	RRP7A	GLUL	MCTS1	ZCCHC4	METTL5	MRPL22	DROSHA	GTF3A	ABT1	GNL2	MRM2	NOP53	DDX51	HSP90AA1	HSP90AB1	ISG20	EIF6	RPSA	GTF2H5	NCBP1	ATM	RPL10A	SNU13	NOP2	NPM1	NUP88	NVL	PA2G4	GEMIN4	MTERF3	RRP15	RPS27L	NMD3	FCF1	MRPS7	METTL25B	UTP18	TFB1M	MRPS2	UTP11	RPL26L1	MRTO4	RSL24D1	DDX47	NGRN	CRNKL1	POP5	NIP7	YTHDF2	NOP16	TRMT112	SIRT7	ESF1	LUC7L2	WBP11	LUC7L3	PIN4	EXOSC9	EXOSC10	POLR2D	GAR1	NLE1	PRMT7	ATR	DHX29	EXOSC4	GNL3L	DDX49	DDX56	WDR74	ZNHIT6	RRN3	WDR55	RPP25	GEMIN8	PAK1IP1	TRMT61B	PIH1D1	PRPF39	HEATR3	NOL8	MRPL20	HEATR1	SDAD1	SHQ1	MRM3	NAT10	IMP3	BRIX1	LSG1	NOP10	CHD7	NHP2	DDX27	LUC7L	NSUN5	YJU2	TSR1	WDR12	RIOK2	DDX28	UTP6	PRKDC	PPAN	EXOSC5	XAB2	UTP3	REXO4	PTEN	WDR18	USP36	LSM2	PTBP2	PWP2	RAN	RNASEL	ABCE1	RPL3	RPL3L	RPL5	RPL6	RPL7	RPL7A	RPL10	RPL11	RPL23A	RPL24	RPL27	RPL35A	RPL38	RPLP0	RPS5	RPS6	RPS7	RPS8	RPS14	RPS15	RPS16	RPS17	RPS19	RPS21	RPS24	RPS25	RPS27	RPS28	NSUN3	TFB2M	SRSF1	SRSF5	SRSF6	SFSWAP	METTL17	DDX31	MRPS11	NOL6	KRI1	SMN1	SNRPB	SNRPC	SNRPD1	SNRPD2	SNRPD3	SNRPE	SNRPF	SNRPG	SRPK1	SRPK2	SUV39H1	TAF9	TARBP2	GCFC2	BYSL	C1QBP	TSC1	USP4	EIF4H	XPO1	XRCC5	SF1	ERI3	DDX54	NOC4L	METTL16	DDX39B	CDC73	EFL1	NOL9	GEMIN7	GEMIN6	RBFA	CPSF7	MRM1	NOL10	RPF1	COIL	SF3A2	ISG20L2	LAS1L	ZRSR2	CUL4B	CUL4A	MAK16	RIOX2	GEMIN2	PRPF18	DENR	RRP1	PRKRA	GTPBP10	NOP14	RUVBL1	EIF3A	SRSF9	RIOK3	KAT2B	DDX18	EIF2S2	NOL3	TSR2	RPL14	SART1	PRPF3	RRP9	SCAF11	YTHDC1	DDX21	NOLC1	METTL18	WDR46	IMP4	ZNHIT3	DDX23	TGS1	UTP14C	SART3	EIF4A3	BMS1	URB2	URB1
GOBP_RRNA_METABOLIC_PROCESS	http://www.gsea-msigdb.org/gsea/msigdb/cards/GOBP_RRNA_METABOLIC_PROCESS	RCL1	MPHOSPH10	MPHOSPH6	POP7	NPM3	NSA2	EMG1	C1D	DDX17	NOP56	RPP30	RPP38	ERN2	TBL3	POP4	RPP40	UTP14A	POLR1G	WDR3	SPIN1	EBNA1BP2	DDX52	KRR1	PWP1	LSM6	RPL35	ERI2	EXOSC8	BUD23	TSR3	FTSJ3	MTERF4	NSUN5P1	DDX10	DDX11	DKC1	ERCC2	FBL	DIS3	PDCD11	EXOSC7	RRP1B	WDR43	MDN1	RRS1	RRP12	BOP1	RRP8	EXOSC2	PES1	MTREX	GTPBP4	MTOR	FRG1	DCAF13	NOL11	NGDN	RSL1D1	UTP25	RPUSD2	DIMT1	UTP20	RRP7A	ANG	CAVIN1	ZCCHC4	METTL5	DROSHA	GTF3A	BRF1	GTF3C1	GTF3C2	ABT1	MRM2	NOP53	DDX51	ISG20	EIF6	GTF2H5	MAPT	MARS1	NCL	RPL10A	SNU13	NOP2	NVL	PA2G4	GEMIN4	RRP15	FCF1	METTL25B	UTP18	TFB1M	UTP11	MRTO4	DDX47	POP5	YTHDF2	TRMT112	SIRT7	ESF1	WBP11	PIN4	PELO	EXOSC9	EXOSC10	GAR1	EXOSC4	DDX49	DDX56	WDR74	ZNHIT6	WDR55	RPP25	TRMT61B	PIH1D1	NOL8	HEATR1	SHQ1	MRM3	NAT10	IMP3	BRIX1	NOP10	MACROH2A2	CHD7	NHP2	DDX27	NSUN5	TSR1	WDR12	RIOK2	UTP6	PRKDC	PPAN	EXOSC5	UTP3	REXO4	WDR18	USP36	PWP2	RNASEL	RPL5	RPL7	RPL7A	RPL11	RPL27	RPL35A	RPS6	RPS7	RPS8	RPS14	RPS15	RPS16	RPS17	RPS19	RPS21	RPS24	RPS25	RPS27	RPS28	NSUN3	TFB2M	POLR1E	IPPK	MRPS11	MRPL44	NOL6	KRI1	SMARCA4	SMARCB1	SUV39H1	TCOF1	BYSL	TP53	ERI3	DDX54	NOC4L	METTL16	NOL9	RBFA	MRM1	NOL10	RPF1	LAS1L	POLR1B	MAK16	RRP1	NOP14	RIOK3	KAT2B	DDX18	TSR2	TAF1B	RPL14	SART1	RRP9	DDX21	DEDD	NOLC1	METTL18	WDR46	IMP4	ZNHIT3	GTF3C5	GTF3C4	GTF3C3	MACROH2A1	UTP14C	EIF4A3	BMS1	URB1
GOBP_HISTONE_DEACETYLATION	http://www.gsea-msigdb.org/gsea/msigdb/cards/GOBP_HISTONE_DEACETYLATION	HDAC6	HDAC5	AKAP8	RBM14	TADA3	MORF4L1	MSL3	CHD3	CHD4	PRDM5	BAZ2A	SGF29	CTBP1	DR1	APLNR	ELK4	SIRT2	RCOR1	SIN3B	RRP8	SIRT3	SIRT1	NIPBL	BRMS1	PRKD2	ZZZ3	KAT2A	AKAP8L	SAP30BP	HDAC1	HDAC2	ING2	FOXP3	ZBTB7B	SIRT7	SIRT6	MBIP	HDAC7	PER1	PHB	MBD3	MIER2	GATAD2A	NCAPG2	YEATS2	RCOR3	PRKD1	MAPK8	SPHK2	KDM5A	RBBP4	RBBP7	REST	BCL6	SFPQ	SKI	PINK1	SREBF1	SUV39H1	TADA2A	TBL1X	TP53	UCN	VEGFA	TBL1XR1	HDAC11	HOPX	PER2	MBD2	TBL1Y	MTA1	MTA2	MORF4L2	HDAC9	HDAC4
GOBP_REGULATION_OF_NUCLEAR_TRANSCRIBED_MRNA_CATABOLIC_PROCESS_DEADENYLATION_DEPENDENT_DECAY	http://www.gsea-msigdb.org/gsea/msigdb/cards/GOBP_REGULATION_OF_NUCLEAR_TRANSCRIBED_MRNA_CATABOLIC_PROCESS_DEADENYLATION_DEPENDENT_DECAY	TOB1	SYNCRIP	PAIP1	TENT4A	DHX9	CPEB3	CNOT1	TNRC6B	PABPC1	AGO2	CNOT7	HNRNPD	HNRNPU	YBX1	ZFP36L1	ZFP36L2	ZFP36	CSDE1
GOBP_SKELETAL_MUSCLE_CELL_DIFFERENTIATION	http://www.gsea-msigdb.org/gsea/msigdb/cards/GOBP_SKELETAL_MUSCLE_CELL_DIFFERENTIATION	KLHL41	HMG20B	CITED2	DDX17	DDX5	EGR1	EMD	EPHB1	FOS	MAFF	NUPR1	HEYL	MSTN	ANKRD1	GPC1	HLF	NR4A1	FOXN2	ARNTL	MEF2C	MEF2D	MYF5	MYF6	MYOD1	MYOG	ATF3	NOTCH1	PAX5	RBFOX1	CYP26B1	RB1	HIVEP3	BCL9	SIX1	SOX11	KLF5	TBX1	BTG2	AKIRIN1	SAP30	PHOX2B	COPS2	GTF3C5	NR1D2
GOBP_NEGATIVE_REGULATION_OF_MIRNA_TRANSCRIPTION	http://www.gsea-msigdb.org/gsea/msigdb/cards/GOBP_NEGATIVE_REGULATION_OF_MIRNA_TRANSCRIPTION	LILRB4	GATA6	NFATC3	NFATC4	NFIB	PDGFB	POU5F1	PPARA	PPARD	PPARG	ZNF512B	RARA	RELA	REST	BMP4	SOX9	SRF	TGFB1	YY1
GOBP_ENDODERM_DEVELOPMENT	http://www.gsea-msigdb.org/gsea/msigdb/cards/GOBP_ENDODERM_DEVELOPMENT	COL4A2	COL5A1	COL5A2	COL6A1	COL7A1	COL8A1	COL11A1	CTNNB1	DUSP1	DUSP2	DUSP4	DUSP5	EXT1	BPTF	FGF8	DKK1	RTF1	ARC	FN1	GATA4	GATA6	SETD2	HDAC1	ONECUT1	HOXC11	HSBP1	INHBA	ITGA4	ITGA5	ITGA7	ITGAV	ITGB2	ITGB5	LAMA3	LAMB1	LAMB3	LAMC1	LHX1	SMAD2	SMAD3	SMAD4	MMP2	MMP8	MMP9	MMP14	MMP15	NOTCH1	PAX9	PELO	POU5F1	PAF1	KIF16B	EPB41L5	SOX17	BMP4	BMPR1A	SOX2	ZFP36L1	HNF1B	VTN	CDC73	NANOG	HMGA2	LDB1	MACROH2A1	GDF3	CTR9	MED12
GOBP_RESPONSE_TO_GONADOTROPIN	http://www.gsea-msigdb.org/gsea/msigdb/cards/GOBP_RESPONSE_TO_GONADOTROPIN	CYP1B1	EDN1	EDNRA	EFNA5	FSHR	NSMF	GATA1	GATA6	GHSR	GCLC	GCLM	INHBA	INHBB	LHCGR	MAS1	MYC	NOTCH1	PAPPA	PLAT	POR	SLC5A5	SRD5A1	SRD5A2	TGFBR3	WT1	PAX8	CCNA2
GOBP_EPITHELIAL_CELL_APOPTOTIC_PROCESS	http://www.gsea-msigdb.org/gsea/msigdb/cards/GOBP_EPITHELIAL_CELL_APOPTOTIC_PROCESS	CDH5	RAMP2	PAK4	YAP1	EXOC5	CD160	CAPN10	COL4A3	ATF2	DNMT3A	E2F1	E2F2	EDNRA	EIF2S1	HIPK1	FGA	FGB	FGG	PLA2R1	FOXO3	ABL1	GAS6	GATA2	GATA3	FGF21	NUPR1	PDCD4	ANGPT1	GPER1	RGCC	GSN	HLA-G	HMOX1	ICAM1	IGF1R	FASLG	IL4	IL6	IL10	IL11	IL13	PDX1	ITGA4	JAG2	JAK2	KDR	ARF6	KRT18	ARRB2	MDK	MAP3K5	NEUROD1	NFE2L2	SERPINE1	ANGPTL4	PIAS4	PDPK1	SERPINB13	PIK3CG	PLA2G1B	PLCG1	PPARA	PRKAA1	PRKCI	MAPK7	CD248	BAD	RB1	BCL2L1	RYR2	CCL2	BID	SFRP4	SRSF6	SIX3	BMPR2	ZFP36L1	STK3	STK4	TCF7L2	TEK	TERT	TGFBR2	THBS1	TNF	TNFAIP3	WFS1	ZFP36	SCG2	TNIP2	NDNF	CAST	CASP6	AKR1C3	CFLAR	KRIT1	SEMA5A	CD40	CD40LG
GOBP_FEMALE_SEX_DIFFERENTIATION	http://www.gsea-msigdb.org/gsea/msigdb/cards/GOBP_FEMALE_SEX_DIFFERENTIATION	LHFPL2	MERTK	FST	CEBPB	DMC1	ADCYAP1R1	COL9A3	CTNNA1	CYP19A1	DACH1	AFP	A2M	EREG	ESR1	FANCA	FANCG	FOXC1	FOXO3	ACSBG1	SIRT1	ZFPM2	SPO11	FSHB	FSHR	NR5A1	TIPARP	GAS2	NUPR1	GDF9	AMH	AMHR2	GNRH1	ANG	HSPA5	IDH1	INHA	INHBA	INHBB	INSR	KDR	KIT	LEP	LFNG	LHCGR	LHX1	LRP2	SMAD4	ARRB2	KITLG	MMP2	MMP14	MMP19	MSH4	MYC	ATM	NOS3	PDGFRA	PGR	WNT4	CHD7	AXL	RETN	NUP107	BAK1	PTPRN	PTX3	BAX	PLEKHA1	RBP4	BCL2	BCL2L1	SFRP1	STRA6	BMPR1B	SLIT3	SOD1	FOXL2	SPRR2A	SRC	SRD5A1	SRD5A2	BRCA2	STAT5B	TAF4	TBX3	NR2F2	TNFAIP6	TYRO3	UBB	UBE3A	VEGFA	WNT5A	WT1	ZFY	ZP3	NRIP1	FZD4	CASP2	CASP3	ARID5B	TP63	SGPL1	EIF2B4	EIF2B2	EIF2B5	BMP15	SLIT2	PCYT1B	ADAMTS1
GOBP_REGULATION_OF_GLIAL_CELL_DIFFERENTIATION	http://www.gsea-msigdb.org/gsea/msigdb/cards/GOBP_REGULATION_OF_GLIAL_CELL_DIFFERENTIATION	OLIG2	PRMT5	DUSP10	CTNNB1	DAB1	DAG1	DLX2	DRD3	EPHA4	F2	ZNF365	DICER1	DAAM2	CLCF1	MTOR	TENM4	TNFRSF21	PRPF19	BIN1	HDAC1	HDAC2	HES1	ID2	ID4	IL6	IL6ST	LDLR	LIF	MAG	MDK	ASPA	NF1	NKX2-2	NKX6-1	NOTCH1	NTRK3	SERPINE2	TREM2	PTN	PTPRZ1	SHH	BMP2	SOX1	SPINT1	CNTN2	TGFB1	TLR2	NR2E1	TNFRSF1B	TP73	CXCR4	LIN28A	GPR37L1	NR1D1	KDM4A	CDK1	WDR1
GOBP_RNA_SPLICING	http://www.gsea-msigdb.org/gsea/msigdb/cards/GOBP_RNA_SPLICING	PQBP1	RBM12	SUGP2	MBNL2	RBM7	RBM6	RBM5	MPHOSPH10	DDX39A	HNRNPR	SRRM1	SF3B4	SAP18	SMNDC1	BCAS2	SF3A1	PRMT5	CD2BP2	RBM14	PPIE	PPIH	SYNCRIP	DDX17	PRPF8	IVNS1ABP	KHDRBS3	KHDRBS1	CELF1	CELF2	USP39	SRSF10	PPARGC1A	TXNL4A	TCERG1	RNPS1	FASTK	SRSF8	SF3A3	CLP1	SF3B2	SNRNP27	SNRNP35	CLASRP	LSM6	PSIP1	STRAP	CELF3	WBP4	AHNAK2	ECD	U2AF2	CIRBP	CLK1	CLK2	CLK3	CLNS1A	SREK1	DDX1	DDX5	DHX8	DHX9	DHX15	DYRK1A	ELAVL4	KHDRBS2	ERN1	HNRNPA3	CASC3	PUF60	KHDC4	RALY	NCBP2	HABP4	SNW1	ACIN1	SNRNP200	KDM1A	SETX	RRP1B	ZC3H13	JMJD6	FMR1	AFF2	PPWD1	TARDBP	SF3B3	SF3B1	MTREX	SRRM2	RBFOX2	LSM5	TFIP11	PRPF6	FRG1	FUS	LSM4	SYF2	AAR2	PRPF31	DAZAP1	SRPK3	PABPC1	AKAP8L	GPKOW	LSM1	LSM3	RBMXL2	RBMX	ZNF638	HTATSF1	PRPF19	SREK1IP1	DCPS	GRSF1	RBM15B	TRA2A	HNRNPA1	HNRNPA2B1	HNRNPC	HNRNPF	HNRNPH1	HNRNPH2	HNRNPH3	HNRNPK	HNRNPL	HNRNPU	PRMT1	HSPA1A	HSPA8	IK	RBM12B	LGALS3	MAGOH	MBNL1	MFAP1	MYOD1	HNRNPM	NCBP1	NCL	SNU13	NONO	NOVA1	NOVA2	YBX1	NUP98	GEMIN4	DBR1	DDX47	RSRC1	ARL6IP4	CRNKL1	ZBTB7A	CDC40	DDX41	RTCB	LARP7	LUC7L2	RBMX2	RTRAF	LSM7	LSM8	WBP11	LUC7L3	CDK12	C9orf78	PIK3R1	PNN	POLR2A	SLC38A2	PRMT7	RBFOX1	ESRP1	CWC25	TXNL4B	GEMIN8	PRPF39	NRDE2	GPATCH1	PPP1R8	MAGOHB	PRPF38B	RBM28	RBM23	PPP2CA	PPP2R1A	RAVER2	SMU1	CWF19L1	RBM41	RBM38	ZCCHC8	PRPF40A	LUC7L	RBM22	YJU2	MBNL3	ZMAT5	METTL3	XAB2	CCNL1	PCBP4	THOC2	PTBP1	CLK4	PRX	SUGP1	LSM2	PTBP2	CACTIN	RBM25	UBL5	RBM3	RBM4	RBMY1A1	REST	DHX35	RPS13	RPS26	RRAGC	SFPQ	SRSF1	SRSF2	SRSF3	SRSF4	SRSF5	SRSF6	SRSF7	SFSWAP	TRA2B	RBM15	METTL4	SMN1	SNRNP70	SNRPA	SNRPA1	SNRPB	SNRPB2	SNRPC	SNRPD1	SNRPD2	SNRPD3	SNRPE	SNRPF	SNRPG	SNRPN	SON	SRPK1	SRPK2	BRDT	SUPT6H	GCFC2	TMBIM6	TIA1	C1QBP	U2AF1	USP4	WT1	SF1	RNF113A	SCNM1	AHNAK	TSEN34	METTL16	RBM42	DDX39B	THOC6	SNRNP25	USB1	PRKRIP1	SNIP1	GEMIN7	GEMIN6	ESRP2	THOC7	TSEN2	FXR1	TAF15	YJU2B	COIL	CCNL2	SF3A2	ESS2	AKAP17A	ZRSR2	RBM10	SF3B5	RBM4B	FAM172A	DHX16	TTF2	GEMIN2	PRPF18	THOC5	KHSRP	CDK13	SRSF9	ZPR1	BUD31	PRPF4B	NOL3	SART1	PRPF4	PRPF3	FAM50A	SCAF11	YTHDC1	SRSF11	PPIG	SNRNP40	PAXBP1	DDX23	QKI	FXR2	CIR1	RBM39	PRDX6	WTAP	TGS1	AQR	SART3	EIF4A3	DHX38	DDX46	CDC5L	RBM19	RBM8A	THRAP3	THOC1	PTBP3
GOBP_MYELOID_CELL_HOMEOSTASIS	http://www.gsea-msigdb.org/gsea/msigdb/cards/GOBP_MYELOID_CELL_HOMEOSTASIS	BCL2L11	SH2B3	TRIM10	CDK6	MAEA	ADAR	IKZF1	KLF2	CITED2	MERTK	CEBPG	KLF1	TRAF3IP2	KAT7	FAM210B	MAPK14	DNASE2	EPAS1	EPB42	DMTN	EPO	ERCC2	ALAS1	ETS1	ETV2	ALAS2	FANCC	ADGRF5	TSPO2	ACIN1	FOXO3	RCOR1	JMJD6	UFL1	NCSTN	RBFOX2	SLC7A11	BRD1	G6PD	TRIM58	GATA1	GATA2	GATA3	GPI	HIPK2	SLC25A5	TMOD3	ANXA1	HCLS1	NCKAP1L	HIF1A	HMGB1	HMGB2	HMOX1	HOXA5	HOXB6	PRMT1	HSPA1A	HSPA1B	HSPA9	ID2	IL6	INHA	INHBA	INPP5D	IREB2	ITPKB	JAK2	JAK3	KCNQ1	KIT	ARNT	LYN	SMAD5	MB	KITLG	MPL	SLC11A2	PRDX1	FOXP3	AHSP	ZBTB7A	PDE4B	KLF13	PIK3CB	PIK3CD	PKNOX1	MED1	NCAPG2	SLC25A38	XKR8	AXL	PRKDC	MAPK11	B2M	PTPN2	BAK1	HAMP	BAX	RB1	ARID4A	RHAG	BCL6	SMAP1	RPS6	RPS14	RPS17	RPS19	RPS24	SCNN1B	BMP4	SLC4A1	SOD1	SP3	SPI1	BPGM	SRF	ZFP36L1	STAT1	STAT3	STAT5B	ADAM17	TAL1	TGFBR3	THRA	CCR2	VEGFA	ZFP36	ZNF16	UBA5	CDK5RAP3	MPIG6B	BAP1	CASP3	JAM3	PLA2G10	DYRK3	LDB1	ACVR1B	ACVR2A	MFHAS1	ATP5IF1	SFXN1	ISG15	MAFB	PTBP3
GOBP_REGULATION_OF_FATTY_ACID_OXIDATION	http://www.gsea-msigdb.org/gsea/msigdb/cards/GOBP_REGULATION_OF_FATTY_ACID_OXIDATION	PPARGC1A	CNR1	CPT1A	AKT1	AKT2	ABCD1	FABP1	FABP3	ABCD2	SIRT4	MLYCD	ACACB	ACADL	IRS1	ACADVL	PRKAG2	PDK4	PPARA	PPARD	APPL2	SOX9	TWIST1	NR4A3	LONP2	ABCB11	IRS2
GOBP_POSITIVE_REGULATION_OF_MRNA_METABOLIC_PROCESS	http://www.gsea-msigdb.org/gsea/msigdb/cards/GOBP_POSITIVE_REGULATION_OF_MRNA_METABOLIC_PROCESS	TOB1	RIDA	SF3B4	SYNCRIP	PAIP1	CELF1	TENT4A	NUDT21	CELF3	EXOSC8	CIRBP	DHX9	DCP2	PDE12	CPEB3	DIS3	NCBP2	SNW1	EXOSC7	CNOT1	SAMD4A	TNRC6B	TUT4	EXOSC2	TARDBP	YTHDF3	NOCT	GIGYF2	DAZAP1	PABPC1	AGO2	LSM1	RBMX	PRPF19	DCPS	CNOT7	TRA2A	HNRNPD	HNRNPU	HSF1	HSPA8	DND1	MEX3D	MLH1	NCBP1	NCL	CNOT2	CNOT3	YBX1	NUP98	PARN	YTHDF2	EXOSC9	POLR2D	POLR2G	RC3H2	PAF1	YTHDF1	SAMD4B	DCP1A	METTL3	EIF4ENIF1	ZC3HAV1	EXOSC5	CNOT6	RBM3	UPF1	ROCK1	TRA2B	CPEB1	SNRNP70	ZFP36L1	ZFP36L2	ZFP36	CSDE1	BTG2	METTL16	FTO	CDC73	TUT7	PRR5L	ZC3H12A	KHSRP	CNOT8	ROCK2	GTPBP1	PRDX6	PUM1	PAN2	THRAP3
GOBP_PROTEIN_DEMETHYLATION	http://www.gsea-msigdb.org/gsea/msigdb/cards/GOBP_PROTEIN_DEMETHYLATION	KDM5B	JMJD1C	KDM2A	KDM1A	KDM4B	KDM4C	PHF8	KDM6B	JMJD6	HSF4	JARID2	PPME1	KDM3B	PHF2	ALKBH4	KDM4D	HR	KDM3A	KDM5A	JMJD4	UBE2B	KDM6A	UTY	RIOX1	KDM8	KDM7A	KDM5C	KDM5D	RIOX2	KDM4A
GOBP_P38MAPK_CASCADE	http://www.gsea-msigdb.org/gsea/msigdb/cards/GOBP_P38MAPK_CASCADE	RASGRP1	GADD45G	DUSP10	ATF2	MAPK14	CYLD	GADD45A	DLG1	AGER	DUSP1	PHLPP1	SASH1	PTPN22	STK39	EMC10	HGF	PRMT1	IL1B	LEP	LGALS9	MAP3K3	MAP3K4	MAP3K5	GADD45B	OPRK1	MINK1	MAP3K20	PER1	TREM2	MAPK11	MAP2K3	MAP2K6	BMP2	BMP4	NCF1	SPI1	ZFP36L1	MAP3K7	VEGFA	EZR	XDH	ZFP36	ZC3H12A	CAV3	SPHK1	MFHAS1	MAPKAPK2	HAND2	PJA2
GOBP_POSITIVE_REGULATION_OF_FATTY_ACID_METABOLIC_PROCESS	http://www.gsea-msigdb.org/gsea/msigdb/cards/GOBP_POSITIVE_REGULATION_OF_FATTY_ACID_METABOLIC_PROCESS	NR1H3	PPARGC1A	CPT1A	AKT2	ABCD1	FABP1	ABCD2	MLYCD	GHSR	ANXA1	APOA1	APOA4	APOC2	IL1B	IRS1	PLA2G3	MLXIPL	PPARA	PPARD	PPARG	AVP	AVPR1A	PTGS2	MID1IP1	ELOVL5	TWIST1	NR1H2	NR4A3	IRS2	RGN	ADIPOQ	CD74	LPGAT1
GOBP_OVULATION	http://www.gsea-msigdb.org/gsea/msigdb/cards/GOBP_OVULATION	AFP	EREG	FOXO3	SIRT1	GAS2	HPGD	IL4R	INHBA	INHBB	LEP	MMP2	MMP19	MYC	NOS3	PGR	PLAT	PTGS2	RGS2	TNFAIP6	NRIP1	ADAMTS1
GOBP_MATURATION_OF_5_8S_RRNA_FROM_TRICISTRONIC_RRNA_TRANSCRIPT_SSU_RRNA_5_8S_RRNA_LSU_RRNA	http://www.gsea-msigdb.org/gsea/msigdb/cards/GOBP_MATURATION_OF_5_8S_RRNA_FROM_TRICISTRONIC_RRNA_TRANSCRIPT_SSU_RRNA_5_8S_RRNA_LSU_RRNA	RCL1	RPP40	ERI2	EXOSC8	FTSJ3	EXOSC7	RRS1	BOP1	EXOSC2	PES1	UTP20	ABT1	EXOSC9	EXOSC10	WDR12	RPS21	KRI1	ERI3	NOL9	NOP14	URB1
GOBP_MRNA_PROCESSING	http://www.gsea-msigdb.org/gsea/msigdb/cards/GOBP_MRNA_PROCESSING	PQBP1	SUGP2	MBNL2	RBM7	RBM6	RBM5	DDX39A	HNRNPR	CDK9	SRRM1	SF3B4	SAP18	SMNDC1	BCAS2	SF3A1	ADAR	ADARB1	PRMT5	CD2BP2	RBM14	PPIE	PPIH	SYNCRIP	ADARB2	DDX17	PRPF8	ERN2	KHDRBS3	KHDRBS1	CELF1	CELF2	USP39	AHCYL1	SRSF10	PPARGC1A	CPSF4	TXNL4A	PAPOLA	TCERG1	RNPS1	SRSF8	APOBEC2	SF3A3	HNRNPA0	CLP1	SF3B2	SNRNP27	TENT4A	NUDT21	CPSF6	SNRNP35	CLASRP	LSM6	PSIP1	STRAP	CELF3	WBP4	ECD	U2AF2	CIRBP	CLNS1A	SREK1	CSTF1	CSTF2	CSTF3	DDX1	DDX5	DHX8	DHX9	DHX15	DYRK1A	ELAVL4	PDE12	KHDRBS2	ERN1	HNRNPA3	CASC3	PUF60	SCAF8	CPEB3	KHDC4	RALY	NCBP2	HABP4	SNW1	KIN	PDCD11	ACIN1	SNRNP200	KDM1A	SETX	CMTR1	RRP1B	ZC3H13	ZC3H3	JMJD6	RPRD2	CSTF2T	FMR1	AFF2	PPWD1	TARDBP	SF3B3	SF3B1	MTREX	SRRM2	RBFOX2	LSM5	TFIP11	PRPF6	FRG1	LSM4	ZNF473	SYF2	AAR2	PRPF31	DAZAP1	SRPK3	PABPC1	AKAP8L	GPKOW	CSDC2	LSM1	LSM3	RBMXL2	RBMX	HTATSF1	PRPF19	SREK1IP1	DCPS	GRSF1	RBM15B	CPSF1	TRA2A	A1CF	HNRNPA1	HNRNPA2B1	HNRNPC	HNRNPF	HNRNPH1	HNRNPH3	HNRNPK	HNRNPL	HNRNPU	HSF1	HSPA8	APOBEC1	APP	IK	LGALS3	MAGOH	MBNL1	MFAP1	MYOD1	HNRNPM	NCBP1	NCL	SNU13	NONO	NOVA1	NOVA2	YBX1	NUP98	GEMIN4	DBR1	DDX47	RSRC1	ARL6IP4	CRNKL1	ZBTB7A	CDC40	DDX41	LARP7	PCF11	SRRT	LUC7L2	RBMX2	LSM7	LSM8	WBP11	LUC7L3	CDK12	C9orf78	PNN	POLR2D	PRMT7	PAF1	RBFOX1	ESRP1	CWC25	TXNL4B	GEMIN8	AURKAIP1	PRPF39	NRDE2	GPATCH1	PPP1R8	MAGOHB	PRPF38B	RBM28	RBM23	MTPAP	RPRD1A	RAVER2	SMU1	CWF19L1	RBM41	WDR33	NCBP3	RBM38	ZCCHC8	PRKACA	PRPF40A	LUC7L	RBM22	YJU2	MBNL3	ZMAT5	METTL3	PAPOLB	XAB2	PCBP4	THOC2	PTBP1	AICDA	SCAF4	SUGP1	LSM2	BARD1	PTBP2	CACTIN	RBM25	UBL5	RBBP6	RBM3	RBM4	RBMY1A1	REST	RNASEL	FASTKD5	DHX35	SAFB	RBM26	SFPQ	SRSF1	SRSF2	SRSF3	SRSF4	SRSF5	SRSF6	SRSF7	SFSWAP	TRA2B	CPEB1	RBM15	TUT1	PAPOLG	SMN1	SNRNP70	SNRPA	SNRPA1	SNRPB	SNRPB2	SNRPC	SNRPD1	SNRPD2	SNRPD3	SNRPE	SNRPF	SNRPG	SNRPN	SON	SRPK1	SRPK2	BRDT	ZFP36L1	SUPT4H1	SUPT5H	SUPT6H	GCFC2	TIA1	C1QBP	U2AF1	USP4	SF1	RNF113A	SLBP	SCNM1	TSEN34	METTL16	RBM42	DDX39B	THOC6	NELFE	CDC73	SNRNP25	PRKRIP1	SNIP1	GEMIN7	PTCD2	SLTM	GEMIN6	CPSF7	ZC3H14	ESRP2	THOC7	TSEN2	FXR1	PABPN1	FIP1L1	COIL	SF3A2	SYMPK	ESS2	AKAP17A	ZRSR2	RBM10	SF3B5	H2AB3	RBM4B	FAM172A	DHX16	TTF2	GEMIN2	PRPF18	THOC5	KHSRP	CDK13	SRSF9	RNMT	RNGTT	ZPR1	BUD31	PRPF4B	NOL3	CCNT1	SART1	PRPF4	PRPF3	FAM50A	SCAF11	YTHDC1	TBRG4	SRSF11	SNRNP40	PAXBP1	DDX23	QKI	FXR2	CIR1	RBM39	PRDX6	WTAP	CTR9	SAFB2	TGS1	AQR	SART3	EIF4A3	DHX38	RNF40	CDK11B	DDX46	CDC5L	RBM19	PAN2	RBM8A	THRAP3	THOC1	PTBP3
GOBP_CELL_PROLIFERATION_INVOLVED_IN_KIDNEY_DEVELOPMENT	http://www.gsea-msigdb.org/gsea/msigdb/cards/GOBP_CELL_PROLIFERATION_INVOLVED_IN_KIDNEY_DEVELOPMENT	EGR1	FLCN	GATA3	GPC3	IL6R	MYC	PDGFA	PDGFB	PDGFRB	PTCH1	SHH	BMP2	BMP4	BMP7	STAT1	WT1	LIN28A	PDGFD	SERPINB7	CFLAR
GOBP_EMBRYONIC_HEMOPOIESIS	http://www.gsea-msigdb.org/gsea/msigdb/cards/GOBP_EMBRYONIC_HEMOPOIESIS	SH2B3	FLT3LG	GATA1	GATA2	GATA3	HIF1A	IL3	KDR	KIT	KITLG	KMT2A	ATF4	PBX1	MED1	STK3	STK4	TAL1	TGFBR2	TPO	VEGFA	CCDC134	THOC5
GOBP_NUCLEOSOME_MOBILIZATION	http://www.gsea-msigdb.org/gsea/msigdb/cards/GOBP_NUCLEOSOME_MOBILIZATION	MCRS1	RUVBL2	BAZ1A	BPTF	TFPT	NFRKB	UCHL5	POLE3	INO80D	YY1	ACTR5	ARID1A	INO80B	SMARCA5	ACTL6A	RUVBL1	ACTR8
GOBP_POSITIVE_REGULATION_OF_MRNA_PROCESSING	http://www.gsea-msigdb.org/gsea/msigdb/cards/GOBP_POSITIVE_REGULATION_OF_MRNA_PROCESSING	SF3B4	NUDT21	CELF3	CIRBP	CPEB3	NCBP2	SNW1	DAZAP1	RBMX	PRPF19	TRA2A	HSF1	HSPA8	NCBP1	NCL	NUP98	PAF1	RBM3	TRA2B	CPEB1	SNRNP70	CDC73	PRDX6	THRAP3
GOBP_ANGIOGENESIS_INVOLVED_IN_WOUND_HEALING	http://www.gsea-msigdb.org/gsea/msigdb/cards/GOBP_ANGIOGENESIS_INVOLVED_IN_WOUND_HEALING	HPSE	DAG1	FOXC2	ALOX5	GATA2	B4GALT1	GPR4	ITGB3	KDR	MCAM	SERPINE1	PIK3CB	PRCP	CX3CL1	SLC12A2	SRF	TNF	TNFAIP3	VEGFA	CXCR4	ADIPOR2	NDNF	CD34
GOBP_ERYTHROCYTE_HOMEOSTASIS	http://www.gsea-msigdb.org/gsea/msigdb/cards/GOBP_ERYTHROCYTE_HOMEOSTASIS	SH2B3	TRIM10	CDK6	MAEA	ADAR	IKZF1	KLF2	CITED2	CEBPG	KLF1	KAT7	FAM210B	MAPK14	DNASE2	EPAS1	EPB42	DMTN	EPO	ERCC2	ALAS1	ETS1	ETV2	ALAS2	ADGRF5	TSPO2	ACIN1	FOXO3	RCOR1	JMJD6	UFL1	RBFOX2	BRD1	G6PD	TRIM58	GATA1	GATA2	GATA3	GPI	HIPK2	SLC25A5	TMOD3	HCLS1	NCKAP1L	HIF1A	HMGB2	HMOX1	HOXA5	HOXB6	PRMT1	HSPA1A	HSPA1B	HSPA9	ID2	INHA	INHBA	INPP5D	IREB2	JAK2	JAK3	KCNQ1	KIT	ARNT	LYN	SMAD5	MB	SLC11A2	PRDX1	AHSP	ZBTB7A	KLF13	PKNOX1	MED1	NCAPG2	SLC25A38	AXL	PRKDC	MAPK11	B2M	PTPN2	RB1	ARID4A	RHAG	BCL6	SMAP1	RPS6	RPS14	RPS17	RPS19	RPS24	SCNN1B	BMP4	SLC4A1	SP3	SPI1	BPGM	SRF	ZFP36L1	STAT1	STAT3	STAT5B	TAL1	TGFBR3	THRA	VEGFA	ZFP36	ZNF16	UBA5	CDK5RAP3	MPIG6B	CASP3	PLA2G10	DYRK3	LDB1	ACVR1B	ACVR2A	MFHAS1	ATP5IF1	SFXN1	ISG15	MAFB	PTBP3
GOBP_RIBONUCLEOPROTEIN_COMPLEX_SUBUNIT_ORGANIZATION	http://www.gsea-msigdb.org/gsea/msigdb/cards/GOBP_RIBONUCLEOPROTEIN_COMPLEX_SUBUNIT_ORGANIZATION	RBM5	SF3A1	ADAR	PRMT5	CD2BP2	PRPF8	CELF1	CELF2	USP39	PTGES3	SRSF10	RUVBL2	TXNL4A	SF3A3	CLP1	NUDT21	CPSF6	PSIP1	STRAP	CELF3	CLNS1A	NOPCHAP1	RPL10L	DDX1	DHX8	DHX9	AGO3	AGO4	EIF2D	EIF2S3	EIF4B	EIF5	PUF60	FASTKD2	KHDC4	DHX30	SNRNP200	SETX	MDN1	RRS1	BOP1	DICER1	SF3B1	RPL13A	TFIP11	PRPF6	LSM4	AAR2	PRPF31	ERAL1	AGO1	SRPK3	NUFIP1	AGO2	PRPF19	RRP7A	MCTS1	ABT1	NOP53	HSP90AA1	HSP90AB1	EIF6	KIF5B	KLC1	RPSA	NCBP1	ATM	SNU13	NOP2	GEMIN4	RPS27L	MRPS7	MRTO4	CRNKL1	LUC7L2	LUC7L3	POLR2D	NLE1	PRMT7	ATR	DHX29	ZNHIT6	GEMIN8	PIH1D1	PRPF39	MRPL20	SHQ1	BRIX1	LUC7L	YJU2	DDX28	PRKDC	PPAN	XAB2	LSM2	PTBP2	PWP2	RPL3	RPL3L	RPL5	RPL6	RPL10	RPL11	RPL23A	RPL24	RPL38	RPLP0	RPS5	RPS14	RPS15	RPS19	RPS27	RPS28	SRSF1	SRSF5	SRSF6	SFSWAP	MRPS11	SMN1	SNRPB	SNRPC	SNRPD1	SNRPD2	SNRPD3	SNRPE	SNRPF	SNRPG	SRPK1	SRPK2	TAF9	TARBP2	GCFC2	USP4	VCP	EIF4H	XRCC5	SF1	DDX39B	CDC73	ZFAND1	GEMIN7	GEMIN6	CPSF7	COIL	SF3A2	ZRSR2	DYRK3	GEMIN2	PRPF18	DENR	PRKRA	RUVBL1	EIF3A	SRSF9	EIF2S2	NOL3	SART1	PRPF3	SCAF11	YTHDC1	ZNHIT3	DDX23	TGS1	SART3
GOBP_REGULATION_OF_ENDOTHELIAL_CELL_DIFFERENTIATION	http://www.gsea-msigdb.org/gsea/msigdb/cards/GOBP_REGULATION_OF_ENDOTHELIAL_CELL_DIFFERENTIATION	CDH5	ADD1	CTNNB1	JAG1	ETV2	PLCB1	GDF2	ID1	IKBKB	IL1B	PPP1R12A	NOTCH1	NOTCH4	F11R	TMEM100	FOXJ2	PROC	ROCK1	CEACAM1	BMP4	BMP6	ZEB1	BTG1	CLDN5	TNF	TNFRSF1A	VCL	VEGFA	XDH	VEZF1	APOLD1	S1PR2	ACVRL1	ROCK2
GOBP_REGULATION_OF_FATTY_ACID_BETA_OXIDATION	http://www.gsea-msigdb.org/gsea/msigdb/cards/GOBP_REGULATION_OF_FATTY_ACID_BETA_OXIDATION	CNR1	CPT1A	AKT1	AKT2	ABCD1	FABP1	ABCD2	MLYCD	ACACB	IRS1	PPARA	TWIST1	LONP2	ABCB11	IRS2
GOBP_ESTABLISHMENT_OF_RNA_LOCALIZATION	http://www.gsea-msigdb.org/gsea/msigdb/cards/GOBP_ESTABLISHMENT_OF_RNA_LOCALIZATION	SNUPN	LRPPRC	NUTF2	FLOT1	DDX39A	NXF1	IGF2BP3	IGF2BP2	KHDRBS1	CETN2	CETN3	NUP50	CPSF6	NUP42	XPOT	DDX19B	DHX9	EIF5A	HNRNPA3	NCBP2	SMG1	PEG10	ZC3H3	NUP205	RFTN1	NUP210	ARC	NUP160	SMG6	BICD2	FMR1	SMG5	NUP188	NUP62	NPAP1	AHCTF1	UPF2	CHTOP	AKAP8L	GLE1	SETD2	MRPL18	NXT1	DDX25	RBM15B	HHEX	HNRNPA1	HNRNPA2B1	AGFG1	HSF1	NUP43	KIF5C	KPNB1	MX2	MYO1C	NCBP1	ATM	NPM1	YBX1	NUP88	NUP98	SIDT2	LUZP4	RTRAF	NUP54	POLR2D	ATR	RBFOX1	NUP62CL	SIDT1	NRDE2	DDX19A	NCBP3	NDC1	NUP133	PCID2	NXF3	NXF2	EIF5A2	ENY2	PARP11	NUP107	THOC2	RAN	RANBP2	SENP2	UPF1	ATXN2	SEC13	SRSF1	SRSF3	SRSF7	RANBP17	NOL6	UPF3B	UPF3A	SSB	ZFP36L1	SUPT6H	TERF1	TGFBR2	TPR	TSC1	TST	XPO1	ZFP36	SLBP	NUP37	DDX39B	THOC6	NUP85	THOC7	NUP214	AAAS	PABPN1	SEH1L	POLDIP3	RAE1	THOC5	KHSRP	TNKS	MCM3AP	YTHDC1	NPIPA1	POM121L2	QKI	NUP155	NUP93	CKAP5	TOMM20	NUP58	ZC3H11A	POM121	SMG7	G3BP2	MVP	NUP153	THOC1
GOBP_PLACENTA_BLOOD_VESSEL_DEVELOPMENT	http://www.gsea-msigdb.org/gsea/msigdb/cards/GOBP_PLACENTA_BLOOD_VESSEL_DEVELOPMENT	TMED2	AKT1	VASH1	HEY1	HEY2	HES1	CCN1	RBPJ	ITGB8	JUNB	NOTCH2	NSDHL	PKD1	PKD2	PLG	MAPK1	MAP2K1	OVOL2	RBM15	SPINT1	NR2F2	WNT2	FZD5	VASH2	GGNBP2	FOSL1	SOCS3	HS6ST1
GOBP_REPRODUCTIVE_SYSTEM_DEVELOPMENT	http://www.gsea-msigdb.org/gsea/msigdb/cards/GOBP_REPRODUCTIVE_SYSTEM_DEVELOPMENT	ADA	BCL2L11	MAMLD1	DNAJB6	FEM1B	TRIM28	IRX5	CDKN1B	CDKN1C	CITED2	SEMA3A	SYCP2	BASP1	CDX2	CDX4	MERTK	FST	HOXB13	CEBPA	CEBPB	PRDX4	SPINT2	PLK4	PLAC1	KDM5B	FRS2	PRDX3	TMED2	ADAM29	DMC1	COL9A3	ADM	CRIP1	CRKL	MAPK14	CSF2	CTNNA1	CTNNB1	CTSB	GDF7	RNF38	CYP1B1	CYP19A1	CYP27B1	ACE	DHCR24	DLG1	AFP	DMRT1	NR0B1	AGO4	EGFR	A2M	EPAS1	EPOR	ERCC1	EREG	AKT1	ESR1	ETV2	FANCA	BPTF	FANCG	PRPS1L1	FGF8	FGF9	FGFR2	RHOBTB3	VASH1	FNDC3A	FKBP4	FOXF2	FOXC1	FOXO3	ACSBG1	SULF1	SIRT1	ZFPM2	HEY1	HEY2	PATZ1	SPO11	DNAAF11	LDOC1	ALOX15B	FSHB	FSHR	NR5A1	NIPBL	ASPM	TIPARP	GAS2	GATA1	GATA2	GATA3	GATA4	GATA6	NUPR1	DAZAP1	GDF9	GFRA1	AMH	AMHR2	GHSR	GJA1	GJB1	GJB3	GJB5	GLI1	GLI3	GNRH1	ANG	GRB2	SETD2	TFPT	ANXA1	H3-3A	H3-3B	HIF1A	HMGB2	HOXA10	HOXA11	HOXD13	HES1	BIRC2	HSD17B3	HSD17B2	HSD17B4	HSPA5	HSP90AB1	TNC	ID4	IDH1	IGF2	CCN1	RBPJ	IL1A	IL10	ING2	INHA	INHBA	INHBB	INSL3	INSR	AR	ITGB8	JUNB	KDR	KIT	KRT19	LEP	LFNG	LHB	LHCGR	LHX1	LIF	LRP2	ARNT	SMAD4	ARRB2	MAS1	MDFI	MEA1	MAP3K4	MEN1	KITLG	ASCL2	MME	MMP2	MMP14	MMP19	CITED1	MSH2	MSH4	NUDT1	MYC	NASP	NDP	ATM	NEUROG1	NHLH2	NKX3-1	NOS3	NOTCH1	NOTCH2	NTRK1	ROR2	NSDHL	LEF1	PCDH12	RTCB	PDGFA	PDGFB	PDGFRA	PDGFRB	ASB1	TPPP3	ARID4B	SERPINF1	PGR	SERPINE2	PKD1	PKD2	PLAG1	PLG	WNT4	PLEKHA5	ATRX	PPARD	PPARG	MED1	ETNK2	LGR4	UBE2Q1	CHD7	PRKACG	AXL	EAF2	ASH1L	MAPK1	MAP2K1	TEX11	PRLR	HTRA1	PSAP	RETN	NUP107	PTCH1	PTEN	PTGS2	PTK2	WDR48	PTN	WDR19	PTPN6	BAK1	PTPN11	PTPRN	PTX3	BAX	OVOL2	RAB13	RARA	RARG	ARID4A	PLEKHA1	SENP2	CCND1	RBP4	BCL2	REN	BCL2L1	BCL2L2	RPS6	SALL1	BIK	SDC1	PRDM1	SFRP1	STRA6	TSPY2	SHH	RBM15	BMP4	BMP5	BMP6	BMP7	BMPR1B	SLIT3	BMPR2	SNAI1	SOD1	SOX9	SOX15	SP3	FOXL2	SPINT1	SPP1	SPRR2A	SRC	SRD5A1	SRD5A2	SRY	BRCA2	ST14	ZFP36L1	STAT5B	STC1	STK3	STK4	STK11	BSG	TAF4	TBX3	TCF21	TFAP2C	NR2F2	TGFB2	TGFBR1	TLR3	TMF1	TNFAIP6	C3	TSPY1	PHLDA2	TTPA	TYRO3	UBB	UBE3A	VDR	VEGFA	WNT2	WNT5A	WNT7A	WNT7B	WNT2B	WT1	SF1	ZFY	ZP3	CSDE1	FZD5	TFEB	E2F8	VASH2	CCDC134	GGNBP2	GRHL2	GREB1L	LHX3	NCOA4	FOSL1	KIF18A	MKKS	NRIP1	FZD4	CASP2	CASP3	BRIP1	CASP8	ARID5B	UTF1	GCM1	YBX3	STC2	TP63	AKR1C3	NCOA1	CBL	ADAM19	ADAM21	ADAM20	ADAM15	HESX1	ALKBH1	SGPL1	EIF2B4	EIF2B2	EIF2B5	EIF2S2	CCNF	SOCS3	DEDD	ACVR2A	BMP15	ADGRG1	SLIT2	HS6ST1	CYP7B1	HAND1	PCYT1B	ADAMTS1	SAFB2	CUL7	SPATA2	REC8
GOBP_CELLULAR_RESPONSE_TO_INTERLEUKIN_1	http://www.gsea-msigdb.org/gsea/msigdb/cards/GOBP_CELLULAR_RESPONSE_TO_INTERLEUKIN_1	TANK	KLF2	CEBPB	ADAMTS7	IRAK3	SIRPA	ZNF675	EDN1	EGR1	FGB	FGG	PLCB1	GBP1	GBP2	ANKRD1	RBMX	PYCARD	HAS2	HIF1A	HES1	HYAL1	IKBKB	IL1B	IL1R1	IL1RN	IL6	CXCL8	IL17A	AQP4	INHBB	IRAK1	MMP2	MYC	MYD88	NFKB1	NKX3-1	PCK1	IRAK4	TOLLIP	OTUD4	MAPK3	MAPK11	MAPK13	PTGIS	CACTIN	RELA	UPF1	RORA	CCL1	CCL2	CCL3	CCL4	CCL5	CCL7	CCL8	CCL11	CCL13	CCL14	CCL15	CCL16	CCL17	CCL18	CCL19	CCL20	CCL21	CCL22	CCL23	CCL24	XCL1	CX3CL1	SFRP1	SOX9	MAP3K7	TRAF6	VRK2	YY1	IL1R2	TNIP2	ZC3H12A	ZBP1	ADAMTS12	CAMP	KMO	HYAL2	IL1RL2	RPS6KA4	USP10	MYLK3	RPS6KA5	NR1D1	CD40	AKAP12	CD47	ST18
GOBP_HEAD_MORPHOGENESIS	http://www.gsea-msigdb.org/gsea/msigdb/cards/GOBP_HEAD_MORPHOGENESIS	ATP6AP2	COL1A1	DLX5	EP300	RAB3GAP1	DKK1	NIPBL	TIPARP	ANKRD11	IHH	MMP2	ASPH	MSX1	MYH3	PAX9	LEF1	PDGFRA	PTPN11	PLEKHA1	RRAS	STRA6	SKI	TBX1	TGFB3	CLDN5	WNT3	CRISPLD2	ARID5B	SGPL1
GOBP_RESPONSE_TO_ATP	http://www.gsea-msigdb.org/gsea/msigdb/cards/GOBP_RESPONSE_TO_ATP	ABCC9	CIB2	DGKQ	P2RX2	PANX1	IL1B	P2RX1	P2RX3	P2RX4	P2RX5	P2RX7	P2RY1	P2RY2	P2RY4	P2RY11	PKLR	SSH1	TRPM4	PTGS2	RYR3	SLC8A1	SOD1	TAF1	HSP90B1	TRPC3	TRPV1	P2RX6
GOBP_GENE_SILENCING_BY_RNA	http://www.gsea-msigdb.org/gsea/msigdb/cards/GOBP_GENE_SILENCING_BY_RNA	ZMPSTE24	ADAR	DDX17	CELF1	CLP1	TDRKH	DDX3X	DDX5	DDX6	DHX9	AGO3	AGO4	EGFR	EIF4G1	ELAVL1	ESR1	CNOT1	TNRC6B	ZC3H7B	TUT4	FMR1	PUM2	DICER1	AGO1	PABPC1	SND1	MORC1	AGO2	NEAT1	ZC3H7A	DROSHA	CNOT7	HNRNPA2B1	IL6	EIF6	DND1	SMAD1	SMAD2	SMAD3	MYCN	CNOT2	CNOT3	SRRT	DGCR8	DDX4	POU5F1	PPARG	NRDE2	PIWIL2	PPP3CA	MEG3	MAP2K1	MAP2K2	TEX15	TDRD1	METTL3	EIF4ENIF1	CNOT6	RAN	RBM4	BMP4	STAT3	TARBP2	TERT	TGFB1	TIAL1	TNF	TP53	TSN	TSNAX	ZFP36	TUT7	LIN28A	SNIP1	ZC3H12A	FXR1	MIR600HG	FKBP6	MIR22HG	PRKRA	RIPK1	LIMD1	CNOT9	TDRD12	PIWIL1	CNOT8	EIF4E2	NCOR1	NCOR2	PUM1	HELZ
GOBP_APOPTOTIC_PROCESS_INVOLVED_IN_MORPHOGENESIS	http://www.gsea-msigdb.org/gsea/msigdb/cards/GOBP_APOPTOTIC_PROCESS_INVOLVED_IN_MORPHOGENESIS	BCL2L11	CRYAB	NKX2-5	FGF4	FOXC1	FOXC2	SCRIB	CCN1	JAG2	LRP5	NOTCH1	PAX2	LEF1	PPP2R1B	BAK1	BAX	BMP4	BMP7	SPI1	HNF1B	TGFB2	TNFRSF1A	TNFRSF1B	VDR	PAX8	FZD5	HAND2
GOBP_ACTIN_FILAMENT_BASED_TRANSPORT	http://www.gsea-msigdb.org/gsea/msigdb/cards/GOBP_ACTIN_FILAMENT_BASED_TRANSPORT	SYNE2	SUN2	MYO1B	MYO1F	MYO1A	MYO1C	MYO1D	MYO1E	MYO5A	MYO6	MYO7A	MYO15A	FNBP1L	MYO5C	MYO19	ACTN4	WASL
GOBP_ESTABLISHMENT_OF_EPITHELIAL_CELL_POLARITY	http://www.gsea-msigdb.org/gsea/msigdb/cards/GOBP_ESTABLISHMENT_OF_EPITHELIAL_CELL_POLARITY	FAT1	FOXF1	SIPA1L3	FRMD4B	CLASP1	SH3BP1	HES1	ARF6	RHOA	MSN	MYO9A	FERMT1	FRMD4A	PARD3	PTK7	RAP2A	GOLPH3	TCF15	EZR	WNT5A	IFT20	CYTH3	CYTH1	SLC9A3R1	CDC42
GOBP_CELLULAR_RESPONSE_TO_GONADOTROPIN_STIMULUS	http://www.gsea-msigdb.org/gsea/msigdb/cards/GOBP_CELLULAR_RESPONSE_TO_GONADOTROPIN_STIMULUS	CYP1B1	EDN1	EDNRA	EFNA5	FSHR	NSMF	GATA1	GATA6	GCLC	GCLM	INHBA	LHCGR	NOTCH1	PLAT	POR	SLC5A5	WT1	PAX8	CCNA2
GOBP_PROTEIN_DNA_COMPLEX_DISASSEMBLY	http://www.gsea-msigdb.org/gsea/msigdb/cards/GOBP_PROTEIN_DNA_COMPLEX_DISASSEMBLY	SUPT16H	HMGA1	MYC	NFE2	SET	SMARCA4	SMARCB1	SMARCC1	SMARCC2	SMARCD1	SMARCD2	SMARCD3	SMARCE1	SSRP1	TNP1	ARID1A	GRWD1	H2AW	RPL23
GOBP_CELLULAR_RESPONSE_TO_ARSENIC_CONTAINING_SUBSTANCE	http://www.gsea-msigdb.org/gsea/msigdb/cards/GOBP_CELLULAR_RESPONSE_TO_ARSENIC_CONTAINING_SUBSTANCE	PPIF	DAXX	DDX3X	MKNK2	HMOX1	HNRNPA1	HSF1	MYC	ATF3	ATF4	SLC38A2	MAPK13	UROS	VCP	ZFAND1	ZC3H12A	GSTO1
GOBP_HEART_VALVE_MORPHOGENESIS	http://www.gsea-msigdb.org/gsea/msigdb/cards/GOBP_HEART_VALVE_MORPHOGENESIS	OLFM1	EMILIN1	NKX2-5	JAG1	EFNA1	ELN	HEY1	HEY2	MTOR	GATA3	GATA4	HEYL	GJA5	CCN1	SMAD4	SMAD6	MDM2	MDM4	MEF2C	NFATC1	NOS3	NOTCH1	NOTCH2	NPPA	ADAMTS9	RB1	ROBO1	ROCK1	STRA6	BMP2	BMP4	BMPR1A	SLIT3	BMPR2	SNAI2	SNAI1	SOX4	SOX9	TBX5	TGFB1	TGFB2	TGFBR2	TIE1	TWIST1	DCHS1	ACVR1	SLIT2	ROCK2
GOBP_LYMPH_VESSEL_MORPHOGENESIS	http://www.gsea-msigdb.org/gsea/msigdb/cards/GOBP_LYMPH_VESSEL_MORPHOGENESIS	PDPN	EPHA2	VASH1	FOXC1	FOXC2	FLT4	LGALS8	PKD1	SOX18	PPP3CB	PROX1	PTPN14	BMPR2	TIE1	VEGFA	VEGFC	SVEP1	ACVR2B	ACVRL1
GOBP_FIBROBLAST_APOPTOTIC_PROCESS	http://www.gsea-msigdb.org/gsea/msigdb/cards/GOBP_FIBROBLAST_APOPTOTIC_PROCESS	BCL2L11	CFDP1	GAS6	MYC	PIK3CA	PIK3CG	PRDM11	CHD8	BAK1	BID	SFRP1	BTG1	TP53	XRCC2	CUL3	API5	TP63	STK17B	STK17A
GOBP_POSITIVE_REGULATION_OF_POSTTRANSCRIPTIONAL_GENE_SILENCING	http://www.gsea-msigdb.org/gsea/msigdb/cards/GOBP_POSITIVE_REGULATION_OF_POSTTRANSCRIPTIONAL_GENE_SILENCING	DDX5	DDX6	DHX9	EGFR	EIF4G1	TNRC6B	FMR1	PUM2	AGO2	IL6	MYCN	MAP2K1	MAP2K2	EIF4ENIF1	BMP4	STAT3	TGFB1	TIAL1	TP53	ZFP36	LIN28A	FXR1	RIPK1	LIMD1	EIF4E2	PUM1
GOBP_LYMPH_VESSEL_DEVELOPMENT	http://www.gsea-msigdb.org/gsea/msigdb/cards/GOBP_LYMPH_VESSEL_DEVELOPMENT	PDPN	EFNB2	EPHA2	VASH1	FOXC1	FOXC2	FLT4	KDR	LGALS8	PKD1	SOX18	PPP3CB	PROX1	HEG1	PTPN14	BMPR2	SYK	TBX1	NR2F2	TIE1	VEGFA	VEGFC	TMEM204	SVEP1	ACVR2B	ACVRL1
GOBP_HISTONE_LYSINE_DEMETHYLATION	http://www.gsea-msigdb.org/gsea/msigdb/cards/GOBP_HISTONE_LYSINE_DEMETHYLATION	KDM5B	JMJD1C	KDM2A	KDM1A	KDM4B	KDM4C	PHF8	KDM6B	HSF4	KDM3B	PHF2	KDM4D	HR	KDM3A	KDM5A	UBE2B	KDM6A	UTY	RIOX1	KDM8	KDM7A	KDM5C	KDM5D	RIOX2	KDM4A
GOBP_HEART_VALVE_DEVELOPMENT	http://www.gsea-msigdb.org/gsea/msigdb/cards/GOBP_HEART_VALVE_DEVELOPMENT	OLFM1	EMILIN1	NKX2-5	JAG1	APLNR	EFNA1	ELN	HEY1	HEY2	MTOR	GATA3	GATA4	HEYL	GJA5	CCN1	RBPJ	SMAD4	SMAD6	MDM2	MDM4	MEF2C	NFATC1	NOS3	NOTCH1	NOTCH2	NPPA	PDE2A	ADAMTS9	RB1	ROBO1	ROCK1	PRDM1	STRA6	SHOX2	BMP2	BMP4	BMPR1A	SLIT3	BMPR2	SNAI2	SNAI1	SOX4	SOX9	TBX5	TGFB1	TGFB2	TGFBR2	TIE1	TNFRSF1A	TNFRSF1B	TWIST1	ZBTB14	DCHS1	ACVR1	SLIT2	ROCK2	MATR3
GOBP_NUCLEAR_TRANSPORT	http://www.gsea-msigdb.org/gsea/msigdb/cards/GOBP_NUCLEAR_TRANSPORT	FRAT1	SNUPN	TRIM28	CDK5	NUTF2	DDX39A	CDKN1A	RAPGEF3	NXF1	IPO8	IPO7	ANP32B	HTATIP2	TXNIP	RGS14	KHDRBS1	SIX2	TRAF3IP2	NUP50	AHCYL1	MALT1	CPSF6	NUP42	PKIG	AKAP13	XPOT	CHP1	DDX19B	PARK7	PHB2	ATF2	CRY2	MAPK14	CSE1L	DHX9	DRD1	AGT	E2F3	ECT2	ELAVL1	EMD	AKT1	FGF9	NCBP2	XPO7	SMG1	FLNA	NUP205	RRS1	XPO6	NUP160	SMG6	WASHC4	SMG5	TARDBP	NUP188	ANP32C	TNPO3	KPNA6	NUP62	NPAP1	UPF2	APPL1	CHTOP	GAS6	FBXO22	GCKR	RANBP6	AKAP8L	GLE1	DESI1	GLI3	SFN	ANGPT1	SETD2	RANGRF	NXT1	DDX25	GSK3B	RBM15B	MDFIC	TNPO2	HCLS1	HHEX	HNRNPA1	HNRNPA2B1	AGFG1	HSPA9	HSP90AB1	IFI27	IFNG	APOD	IL1B	ING1	EIF6	JAK2	JUP	KPNA1	KPNB1	KPNA2	KPNA3	KPNA4	KPNA5	TNPO1	IPO5	LEP	LMNA	SMAD3	MMP12	CITED1	MX2	PPP1R12A	NCBP1	NEDD4	NEUROD1	NF1	NFKBIA	NOTCH1	NPM1	NUP88	NUP98	NMD3	FAM53C	RSRC1	UBR5	HIKESHI	SIRT7	UFM1	RAB23	PIK3R1	PIK3R2	PKD1	NUP54	PML	POLR2D	CCHCR1	MED1	NUP62CL	PPM1A	PPP1CC	HEATR3	NRDE2	PPP1R10	SDAD1	APPL2	PPP3CA	DDX19A	LSG1	TMCO6	NCBP3	FERMT1	PRKACA	PKIA	RBM22	IPO9	PRKAG1	NUP133	RIOK2	PCID2	PRKCD	PRKD1	NXT2	NXF3	NXF2	EIF4ENIF1	PSEN1	ENY2	NUP107	SMURF1	THOC2	PTGS2	MAVS	PTPN11	PTPN14	BARD1	RAN	RANBP2	RANGAP1	RBM4	UPF1	BCL3	BACH2	ABCE1	RPS15	ATXN1	CHP2	SEC13	SRSF3	XPO4	SHH	RANBP17	NOL6	UPF3B	UPF3A	BMP4	SMO	SP100	SSB	STAT3	STK3	STK4	SUPT6H	SYK	TCF7L2	TGFB1	TP53	TPR	TSC1	TSC2	TXN	SUMO1	XPO1	YWHAE	PTTG1IP	ZIC1	DDX39B	THOC6	IPO4	NUP85	THOC7	ZC3H12A	NUP214	AAAS	PABPN1	CALR	ANP32A	AXIN1	RGPD5	RPAIN	POLDIP3	RAE1	RITA1	RANBP3	CAMK1	THOC5	CBLB	HYAL2	HDAC3	SQSTM1	ZPR1	MCM3AP	NEMF	YTHDC1	NOLC1	STRADA	RPL23	POM121L2	CABP1	CD36	BAG3	NUP155	IPO13	FAM53B	NUP93	NUP58	CDK1	ZC3H11A	POM121	SMG7	NUP153	THOC1	CDH1
GOBP_PLACENTA_DEVELOPMENT	http://www.gsea-msigdb.org/gsea/msigdb/cards/GOBP_PLACENTA_DEVELOPMENT	ADA	DNAJB6	TRIM28	CDKN1B	CDKN1C	CITED2	CDX2	CDX4	CEBPA	CEBPB	SPINT2	PLK4	PLAC1	PRDX3	TMED2	ADM	MAPK14	CSF2	CTSB	CYP27B1	EGFR	EPAS1	EPOR	AKT1	ETV2	BPTF	FGFR2	VASH1	HEY1	HEY2	LDOC1	GATA2	DAZAP1	GHSR	GJB3	GJB5	ANG	GRB2	SETD2	HIF1A	HES1	BIRC2	HSD17B2	HSP90AB1	IGF2	CCN1	RBPJ	IL10	ITGB8	JUNB	KRT19	LEP	LIF	ARNT	MDFI	MAP3K4	MEN1	ASCL2	MME	CITED1	NDP	NOTCH2	NSDHL	LEF1	PCDH12	RTCB	PDGFB	TPPP3	PKD1	PKD2	PLG	PPARD	PPARG	MED1	ETNK2	ASH1L	MAPK1	MAP2K1	HTRA1	PTGS2	PTK2	PTN	OVOL2	SENP2	RPS6	PRDM1	RBM15	BMP5	BMP7	BMPR2	SNAI1	SOD1	SOX15	SP3	SPINT1	SPP1	ST14	ZFP36L1	STC1	STK3	STK4	BSG	NR2F2	PHLDA2	TTPA	VDR	WNT2	WNT7B	FZD5	TFEB	E2F8	VASH2	CCDC134	GGNBP2	GRHL2	LHX3	FOSL1	CASP8	GCM1	STC2	NCOA1	ADAM19	ALKBH1	CCNF	SOCS3	DEDD	HS6ST1	HAND1	CUL7
GOBP_SIGNAL_TRANSDUCTION_BY_P53_CLASS_MEDIATOR	http://www.gsea-msigdb.org/gsea/msigdb/cards/GOBP_SIGNAL_TRANSDUCTION_BY_P53_CLASS_MEDIATOR	TOPORS	CDKN1A	ZMPSTE24	CDKN1B	NDRG1	PRMT5	MYBBP1A	KAT5	BATF	HEXIM1	PLK2	CHEK1	CHEK2	PLK3	PYHIN1	DDX5	DYRK1A	E2F1	E2F2	EIF5A	SPRED2	EP300	HIPK1	AKT1	FHIT	PLA2R1	SNW1	PAXIP1	KDM1A	FOXM1	FOXO3	RRS1	BOP1	PPP1R13B	RRP8	SIRT1	PHLDA3	MTOR	CHD5	NUPR1	GREM1	ANKRD1	RPS6KA6	GML	HIPK2	C16orf72	PYCARD	CDIP1	NOP53	HIC1	HINT1	HNRNPK	IFI16	ING2	MAGEA2	MDM2	MDM4	MIF	MLF1	MSX1	MUC1	MYC	MYO6	NBN	ATM	NOP2	PRKN	RPS27L	ING4	TRIAP1	GTSE1	TAF9B	PDK2	WWOX	PMAIP1	PML	ATR	DDIT4	POU4F1	POU4F2	ATRX	RRN3	PAK1IP1	PIDD1	YJU2	MAP2K6	SMYD2	PSMD10	BAX	BCL2	BCL3	EDA2R	RPL5	RPL11	RPL37	RPS7	RPS15	RPS20	BDKRB2	PERP	SGK1	AEN	MARCHF7	SNAI2	SNAI1	SOX4	SP100	BRCA2	AURKA	STK11	TAF1	TAF9	TFAP4	TP53	TP53BP2	TP73	TWIST1	UBB	PTTG1IP	USP7	TMEM109	BAG6	ATAD5	KAT6A	RNF34	ELL3	CDK5RAP3	CASP2	CASP6	DYRK3	DYRK2	PPM1D	COPS3	MAPKAPK5	TP63	CRADD	TRIM24	USP2	USP10	AURKB	RPL23	EEF1E1	CD44	CD74	URB2	NUAK1
GOBP_SMOOTH_MUSCLE_CELL_DIFFERENTIATION	http://www.gsea-msigdb.org/gsea/msigdb/cards/GOBP_SMOOTH_MUSCLE_CELL_DIFFERENTIATION	RAMP2	COMP	ADM	CTH	CTNNB1	DNMT1	APLNR	EDNRA	EDNRB	ENG	EREG	FGF9	FGFR2	FOXF1	SIRT1	HEY1	HEY2	ANKRD17	GATA6	PDCD4	GPER1	EFEMP2	HES1	KIT	MECP2	MEF2C	FOXO4	NFATC1	NFATC3	NFATC4	NOTCH1	PDGFB	WNT4	MRTFB	MRTFA	SGCB	SHH	SIX1	BMP4	SOD2	SOX9	SRF	TBX2	TBX3	ZEB1	VEGFA	TMEM204	MED28	ITGA8	ACVR1
GOBP_POSITIVE_REGULATION_OF_TRANSCRIPTION_BY_RNA_POLYMERASE_I	http://www.gsea-msigdb.org/gsea/msigdb/cards/GOBP_POSITIVE_REGULATION_OF_TRANSCRIPTION_BY_RNA_POLYMERASE_I	PWP1	DDX11	ERBB2	PHF8	WDR43	MTOR	NOL11	MARS1	ATF4	NCL	PIH1D1	HEATR1	BNC1	IPPK	SMARCA4	SMARCB1	UBTF	EIF2AK3
GOBP_POST_EMBRYONIC_DEVELOPMENT	http://www.gsea-msigdb.org/gsea/msigdb/cards/GOBP_POST_EMBRYONIC_DEVELOPMENT	BCL2L11	SEMA3C	KDM5B	PPP1R13L	CYP1A2	DSCAM	EMX1	ERCC1	ERCC2	FBN1	EFEMP1	FGFR2	ATF5	SZT2	CRB1	MORC3	MTOR	ABL1	GABRG2	TIPARP	GIGYF2	GATA3	AGO2	SERP1	APOB	ACADM	IGF2R	INPPL1	IREB2	ITPR1	JAK2	KDR	LHX1	SMAD2	MECP2	MFAP2	MMUT	MYO1E	MYO7A	NDN	ATM	ACO1	NPPC	NR4A2	CHST11	PLAGL2	RC3H2	ATRX	BPNT2	ETNK2	ASH1L	PSEN1	CCDC47	HEG1	BAK1	BAX	RAB3A	PLEKHA1	BCL2	ALX4	SCN9A	PRDM1	SELENOP	BCL11B	BMP4	SLC18A2	SOD2	TGFBR1	VEGFA	ZFY	FZD5	ALDH5A1	ARID5B	SGPL1	ACVR2B	KLF4
GOBP_FACE_DEVELOPMENT	http://www.gsea-msigdb.org/gsea/msigdb/cards/GOBP_FACE_DEVELOPMENT	COL1A1	DLX5	EDNRA	EP300	ALDH1A3	RAB3GAP1	DKK1	NIPBL	TIPARP	ANKRD11	HOXB3	MMP2	ASPH	MSX1	MYH3	PAX9	LEF1	PDGFRA	CHD7	MAPK1	MAPK3	MAP2K1	PTPN11	BBS4	RAF1	RARA	RARG	PLEKHA1	RRAS	STRA6	SKI	SOX3	SRF	TBX1	TGFB3	CLDN5	WNT5A	ZFAND5	GRHL2	MKKS	CRISPLD2	ARID5B	ALDH1A2	SGPL1
GOBP_REGULATION_OF_ANOIKIS	http://www.gsea-msigdb.org/gsea/msigdb/cards/GOBP_REGULATION_OF_ANOIKIS	CEACAM5	MYBBP1A	CHEK2	CRYBA1	SIK1	TLE5	BRMS1	ITGA5	ITGB1	MCL1	CEACAM6	NOTCH1	NTRK2	PTRH2	PDK4	PIK3CA	ZNF304	PTK2	BCL2	SNAI2	SRC	TLE1	CAV1
GOBP_NEGATIVE_REGULATION_OF_NOTCH_SIGNALING_PATHWAY	http://www.gsea-msigdb.org/gsea/msigdb/cards/GOBP_NEGATIVE_REGULATION_OF_NOTCH_SIGNALING_PATHWAY	CDK3	WWP2	DLX2	AKT1	HEY1	HEY2	TSPAN15	GATA2	LFNG	ARRB1	MAGEA1	MMP14	NFKBIA	EGFL7	ZBTB7A	YTHDF2	FBXW7	SLC35C1	HIF1AN	METTL3	TCIM	BCL6	BMP7	DLK2	CHAC1	RITA1	DLK1	CCNC	CBFA2T2	NEURL1
GOBP_TIGHT_JUNCTION_ORGANIZATION	http://www.gsea-msigdb.org/gsea/msigdb/cards/GOBP_TIGHT_JUNCTION_ORGANIZATION	PDCD6IP	CDH5	PATJ	RAMP2	CLDN16	CLDN4	CLDN3	CLDN7	DLG1	ECT2	EPHA2	EPHB2	EXT1	CLDN14	CLDN15	NPHP4	CLDN17	APC	IKBKB	IL17A	ARL2	AFDN	MYO1C	NPHP1	CLDN11	PAK2	F11R	CLDN18	LSR	PECAM1	PLEC	PRKACA	PRKCH	PARD3	RAB13	ROCK1	SNAI2	SNAI1	SRF	STRN	ABCC8	TBCD	TGFB3	TGFBR1	TJP1	ACTG1	CLDN5	TNF	WNT11	FZD5	OCEL1	MICALL2	GRHL2	POF1B	SVEP1	MPDZ	CLDN10	CLDN8	CLDN6	CLDN1	CLDN9	ROCK2
GOBP_APICAL_JUNCTION_ASSEMBLY	http://www.gsea-msigdb.org/gsea/msigdb/cards/GOBP_APICAL_JUNCTION_ASSEMBLY	PDCD6IP	CDH5	RAMP2	CLDN16	CLDN4	CLDN3	CLDN7	CTNNA1	DLG1	ECT2	EPHA2	CLDN14	CLDN15	NPHP4	CLDN17	APC	IKBKB	IL17A	RHOA	RHOC	ARL2	AFDN	MYO1C	NPHP1	CLDN11	PAK2	F11R	CLDN18	PECAM1	PRKACA	PRKCH	PKN2	PARD3	RAB13	ROCK1	SNAI2	SNAI1	SRF	STRN	TBCD	TJP1	CLDN5	TNF	VCL	WNT11	FZD5	OCEL1	MICALL2	GRHL2	POF1B	CLDN10	CLDN8	CLDN6	CLDN1	CLDN9	DLG5	ROCK2	WDR1
GOBP_CLEAVAGE_INVOLVED_IN_RRNA_PROCESSING	http://www.gsea-msigdb.org/gsea/msigdb/cards/GOBP_CLEAVAGE_INVOLVED_IN_RRNA_PROCESSING	RCL1	TBL3	RPP40	ERI2	EXOSC8	EXOSC7	RRS1	BOP1	EXOSC2	UTP20	ABT1	EXOSC9	EXOSC10	NHP2	TSR1	RPS21	KRI1	ERI3	NOL9	NOP14	BMS1
GOBP_CELL_MIGRATION_INVOLVED_IN_SPROUTING_ANGIOGENESIS	http://www.gsea-msigdb.org/gsea/msigdb/cards/GOBP_CELL_MIGRATION_INVOLVED_IN_SPROUTING_ANGIOGENESIS	AKT3	HDAC5	CIB1	PLK2	PDCD10	EFNB2	EGR3	EPHB4	AKT1	FGF2	FOXC2	ABL1	GATA2	GREM1	SRPX2	GPLD1	CARD10	ANXA1	HMOX1	NR4A1	ITGB1	MIA3	KDR	RHOA	MAP3K3	MEOX2	NOTCH1	HDAC7	PIK3C2A	FBXW7	MAP2K5	PTGS2	JCAD	ROBO1	SRF	TBXA2R	TDGF1	THBS1	NR2E1	VEGFA	MMRN2	ADTRP	PIK3R3	NRP1	STARD13	ITGB1BP1	KLF4	SLIT2	HDAC9	FGFBP1
GOBP_REGULATION_OF_MUSCLE_HYPERTROPHY	http://www.gsea-msigdb.org/gsea/msigdb/cards/GOBP_REGULATION_OF_MUSCLE_HYPERTROPHY	PARP2	CDK9	GLRX3	PARP1	ADRA1A	AGT	EDN1	FOXO1	G6PD	MSTN	BMP10	GSK3A	LMCD1	IGF1	IGFBP5	IL6ST	JARID2	LMNA	SMAD3	SMAD4	MEF2A	NOTCH1	ATP2B4	P2RX4	PDE9A	PPARA	PPARG	PPP3CA	PRKCA	TWF1	HAMP	RGS2	RGS4	ROCK1	SLC9A1	TNFRSF1A	TNFRSF1B	TRPC3	YY1	NR4A3	CAV3	PDE5A	BECN1	CTDP1	HAND2	AKAP6	ROCK2	TOMM70
GOBP_POSITIVE_REGULATION_OF_PROTEIN_EXPORT_FROM_NUCLEUS	http://www.gsea-msigdb.org/gsea/msigdb/cards/GOBP_POSITIVE_REGULATION_OF_PROTEIN_EXPORT_FROM_NUCLEUS	RAPGEF3	ANP32B	EMD	GAS6	SFN	GSK3B	IL1B	PPM1A	PRKACA	RBM22	XPO4	TCF7L2	TPR	YWHAE	CAMK1	BAG3
GOBP_MRNA_EXPORT_FROM_NUCLEUS	http://www.gsea-msigdb.org/gsea/msigdb/cards/GOBP_MRNA_EXPORT_FROM_NUCLEUS	DDX39A	NXF1	DDX19B	NCBP2	SMG1	NUP160	SMG6	SMG5	UPF2	CHTOP	AKAP8L	GLE1	SETD2	NXT1	DDX25	RBM15B	HHEX	HNRNPA2B1	AGFG1	NCBP1	NUP88	POLR2D	DDX19A	NCBP3	NUP133	PCID2	NXF3	NXF2	ENY2	NUP107	THOC2	UPF1	SRSF3	SUPT6H	TPR	DDX39B	THOC6	NUP85	THOC7	NUP214	PABPN1	POLDIP3	RAE1	THOC5	MCM3AP	YTHDC1	NUP155	NUP93	ZC3H11A	SMG7	THOC1
GOBP_NEGATIVE_REGULATION_OF_ANOIKIS	http://www.gsea-msigdb.org/gsea/msigdb/cards/GOBP_NEGATIVE_REGULATION_OF_ANOIKIS	CEACAM5	ITGA5	ITGB1	MCL1	CEACAM6	NOTCH1	NTRK2	PTRH2	PDK4	PIK3CA	ZNF304	PTK2	BCL2	SNAI2	SRC	TLE1	CAV1
GOBP_MANGANESE_ION_TRANSPORT	http://www.gsea-msigdb.org/gsea/msigdb/cards/GOBP_MANGANESE_ION_TRANSPORT	SLC39A14	ATP2C1	SLC11A2	SLC30A10	TMEM165	TRPC7	ATP13A1	SLC39A8	SLC11A1	TRPC1	TRPC3	TRPC4	TRPC5	TRPC6	TRPM2	ATP2C2
GOBP_RETINA_VASCULATURE_DEVELOPMENT_IN_CAMERA_TYPE_EYE	http://www.gsea-msigdb.org/gsea/msigdb/cards/GOBP_RETINA_VASCULATURE_DEVELOPMENT_IN_CAMERA_TYPE_EYE	COL4A1	CYP1B1	VSTM4	ARHGEF15	CLIC4	HIF1A	LRP5	NDP	PDGFRA	PDGFRB	ROM1	BMPR2	FZD4	NRP1	LRP5L	ACVR2B	ACVRL1
GOBP_ENERGY_HOMEOSTASIS	http://www.gsea-msigdb.org/gsea/msigdb/cards/GOBP_ENERGY_HOMEOSTASIS	NMU	PPARGC1A	EDN2	EIF4G1	FLCN	FOXO1	PASK	CRTC1	RRP8	SIRT1	ALK	TSKU	AMPD2	ACACB	BMP8A	LEPR	MLXIPL	MEX3C	PIK3CA	PRCP	PRKAA1	PRKAA2	TRPV4	CRTC3	STAT3	SUV39H1	UBB	NR4A3	SQSTM1	CD36	NR1D2
GOBP_REGULATION_OF_MEMBRANE_PROTEIN_ECTODOMAIN_PROTEOLYSIS	http://www.gsea-msigdb.org/gsea/msigdb/cards/GOBP_REGULATION_OF_MEMBRANE_PROTEIN_ECTODOMAIN_PROTEOLYSIS	ADAM8	ADRA2A	GPLD1	PACSIN3	IFNG	APOE	IL1B	IL10	NRDC	FURIN	PTPN3	ROCK1	TIMP1	TIMP2	TIMP3	TIMP4	TNF	TNFRSF1B	ADAM9	LRIG2
GOBP_HISTONE_MODIFICATION	http://www.gsea-msigdb.org/gsea/msigdb/cards/GOBP_HISTONE_MODIFICATION	HDAC6	HDAC5	PARP2	HUWE1	AASS	CDK2	CDK5	CDK9	ZMPSTE24	AKAP8	SMYD5	PCGF3	RAPGEF3	PRMT5	RBM14	MCRS1	TADA3	CARM1	KAT5	USP16	TRIM16	TAF6L	CTCF	KDM5B	ZNF274	SRCAP	RUVBL2	ARID5A	PPARGC1A	BRD8	EHMT2	MORF4L1	MSL3	CHD3	CHD4	PRDM5	PRDM4	CHEK1	PWP1	KAT7	BAZ2A	PADI2	SGF29	PARK7	ATF2	CREBBP	CTBP1	CTNNB1	DDB1	DDB2	ASXL1	DNMT1	DNMT3B	DR1	DRD1	APLNR	PHC1	TET3	ELK4	FLCN	EP300	EYA4	FBL	MECOM	EYA1	EYA2	EYA3	EZH1	EZH2	JMJD1C	MTF2	SIRT2	SNW1	PAXIP1	KDM2A	KDM1A	KDM4B	SETD1B	KDM4C	PHF8	KDM6B	RTF1	TTLL12	RCOR1	JMJD6	UBR2	SIN3B	FMR1	USP22	JADE2	UFL1	RRP8	SIRT3	SIRT1	RYBP	SF3B3	BRD4	SUZ12	KAT6B	WBP2	PADI4	EID1	BRD1	NIPBL	BRMS1	PRKD2	ZZZ3	ZNF451	CHD5	AUTS2	CHTOP	NOC2L	GATA2	GATA3	GCG	KAT2A	GFI1	AKAP8L	USP21	TAF5L	SETD2	N6AMT1	SAP30BP	BRD7	GTF2B	PADI1	H1-2	H1-3	H1-4	H1-5	HCFC1	HDAC1	HDAC2	CXXC1	HLCS	APBB1	PRMT2	PRMT1	HSF4	MSL1	IGF2	IL1B	INCENP	ING2	IRF4	ISL1	JAK2	JARID2	LIF	LMNA	ARRB1	SMAD4	MECP2	MEN1	KMT2A	MLLT1	MLLT3	MST1	MTHFR	MUC1	TRIM37	MYB	MYOD1	NAP1L2	ATM	NFYA	NFYB	NFYC	NNMT	NOS1	PAX5	FOXP3	ZBTB7B	PHF20L1	KMT5B	ING4	LEF1	PHF20	VRK3	WAC	UBR5	ACTL6B	TRMT112	SIRT7	SIRT6	MBIP	HDAC7	PADI3	UIMC1	ARID4B	KDM3B	PER1	PHB	PHF1	PHF2	MBD3	SETD4	POLE3	PRMT7	MIER2	WDR5B	ING3	ATRX	PAF1	MBTD1	GATAD2A	BCOR	NCAPG2	NSD3	KANSL2	HPF1	PIH1D1	WDR70	PIWIL2	MSL2	RIF1	SETD5	MRGBP	PPP4C	SUPT20H	OTUB1	PRKAA1	PRKAA2	KANSL3	YEATS2	KDM4D	RCOR3	PRKCA	PRKCB	PRKCD	HR	KDM3A	PKN1	PRKD1	ASH1L	MAPK3	MAPK8	PRMT8	SPHK2	ENY2	SMYD2	PRDM9	PPP4R3B	PBXIP1	CBX8	ZNF304	USP36	EP400	RAG1	ARID4A	KDM5A	RBBP4	RBBP5	RBBP7	PRDM12	PRDM13	REST	ACTB	RING1	RLF	BCL6	RNF2	ATXN7	ZNF335	PRDM16	PRDM14	SET	SETMAR	SFPQ	NSD1	SMYD3	MEAF6	BMI1	SKI	SKP1	PINK1	JMJD4	SNAI2	SMARCB1	SNCA	SPI1	BRCA1	SREBF1	BRCA2	AURKA	AURKC	SUPT6H	SUV39H1	TADA2A	TAF1	TAF2	TAF4	TAF5	TAF6	TAF7	TAF9	TAF12	MAP3K7	TBL1X	VPS72	TP53	TWIST1	UBE2A	UBE2B	UBE2E1	UBE2N	UCN	KDM6A	UTY	VEGFA	VRK1	VRK2	NSD2	NELFA	PCGF2	MAP3K12	PRDM2	BRPF1	USP7	OTUB2	BRCC3	NELFE	PAGR1	CDC73	RIOX1	TBL1XR1	SUV39H2	EHMT1	NAA40	KDM8	NEK11	HDAC11	NAA60	SETD6	KAT6A	JADE1	NAA50	WDR82	WDR61	THAP7	KMT2D	KDM7A	YEATS4	HMGA2	NCOA3	KDM5C	KDM5D	TRRAP	BAP1	SF3B5	KAT8	SETD3	DOT1L	CUL4B	HOPX	SUPT3H	GLYR1	SMARCA5	OGT	PCGF1	RIOX2	PARG	HAT1	CAMK1	ACTL6A	RUVBL1	NCOA1	EED	KAT2B	LDB1	PER2	MCM3AP	CCNA2	MBD2	RPS6KA4	RNF8	BAZ1B	TBL1Y	ASH2L	CDY1	MTA1	AURKB	MTA2	RPS6KA5	TRIP12	GTF3C4	PAXBP1	ATG5	MACROH2A1	CLOCK	MORF4L2	CTR9	PPM1F	KDM4A	DCAF1	SART3	HDAC9	SETD1A	KMT2B	HDAC4	JADE3	RNF40	CDK1	MED24	SETDB1	SUPT7L	USP15	USP3	NR1H4
GOBP_ADENYLATE_CYCLASE_INHIBITING_G_PROTEIN_COUPLED_RECEPTOR_SIGNALING_PATHWAY	http://www.gsea-msigdb.org/gsea/msigdb/cards/GOBP_ADENYLATE_CYCLASE_INHIBITING_G_PROTEIN_COUPLED_RECEPTOR_SIGNALING_PATHWAY	PRMT5	ADCY6	GPR176	PTGDR2	HRH3	CHRM2	CHRM3	CHRM4	CHRM5	CORT	ADORA1	ADRA2A	DRD2	DRD3	DRD4	S1PR1	LPAR1	EDN1	EDNRA	FLNA	FPR2	GABBR1	GNAI1	GNAI2	GNAI3	GNAT1	GNAZ	MCHR1	GPR37	FFAR3	GRIK3	GRM1	GRM2	GRM3	GRM4	GRM5	GRM6	GRM7	GRM8	HTR1A	HTR1B	HTR1D	HTR1E	HTR1F	HTR4	HTR5A	INSL3	MTNR1A	NPR3	NPY1R	NPY2R	OPRD1	OPRK1	OPRL1	OPRM1	P2RY1	PALM	PDE2A	PSAP	HRH4	RGS1	RGS2	RIC8A	SSTR2	CASR	MARCO	GPR37L1	AKAP5	GABBR2	AKAP12
GOBP_POLYOL_CATABOLIC_PROCESS	http://www.gsea-msigdb.org/gsea/msigdb/cards/GOBP_POLYOL_CATABOLIC_PROCESS	NUDT3	TKFC	GK	GK2	INPP5J	GPD2	IMPA1	IMPA2	INPP1	INPP5A	INPP5B	NTSR1	OCRL	INPP5K	BPNT2	INPP5E	PTEN	SORD	TPI1	INPP4B	SYNJ1	SYNJ2	MTMR2	MTMR7
GOBP_REGULATION_OF_TOLERANCE_INDUCTION	http://www.gsea-msigdb.org/gsea/msigdb/cards/GOBP_REGULATION_OF_TOLERANCE_INDUCTION	LILRB2	LILRB4	IRAK3	CLC	FOXJ1	PHLPP1	HLA-B	HLA-G	HMGB1	IL2RA	IDO1	FOXP3	PDCD1	MARCHF7	TGFBR2	ITCH	CBLB	CD3E
GOBP_REGULATION_OF_EPITHELIAL_CELL_DIFFERENTIATION	http://www.gsea-msigdb.org/gsea/msigdb/cards/GOBP_REGULATION_OF_EPITHELIAL_CELL_DIFFERENTIATION	CD24	CDH5	SPRY1	SPRY2	CDKN1B	CDKN1C	CDKN2B	YAP1	CEBPB	TRIM16	ADD1	CTNNB1	CYP27B1	JAG1	DSPP	SPRED2	ETV2	ETV4	EZH2	FGF2	FOXC1	FOXE3	FOXJ1	PLCB1	HEY2	MAFF	ALOX15B	FRZB	WWTR1	ABCA12	GATA3	GDF2	GDNF	SFN	HOXA7	HES1	ID1	IFNG	IKBKB	IL1A	IL1B	IL13	AQP3	LHX1	LIF	MAFG	ASCL1	MMP9	MSX2	MYCL	PPP1R12A	ATOH1	NKX6-1	NME2	NOTCH1	NOTCH4	NUMA1	SERPINE1	REG3A	PAX2	PAX6	F11R	MED1	AHI1	ESRP1	TMEM100	MACROH2A2	FOXJ2	PRKCH	AJAP1	PRKX	PRLR	PROC	BAD	PTCH1	OVOL2	PLAAT4	CCND1	RFX3	ROCK1	CEACAM1	SFRP4	SRSF6	BMP4	BMP6	SMO	SOX9	ZFP36L1	STAT1	STAT5B	SULT2B1	TBX3	ZEB1	BTG1	CLDN5	TNF	TNFRSF1A	VCL	VDR	VEGFA	WNT10B	XDH	ZFP36	VEZF1	PAX8	ZBED2	GRHL2	SGPP1	APOLD1	NCOA3	KIAA1109	FOXN1	CAV1	KLF7	TP63	PTCH2	KRT36	PROM1	S1PR2	ACVRL1	ROCK2	MACROH2A1	GDF3	KEAP1
GOBP_REGULATION_OF_FIBROBLAST_GROWTH_FACTOR_RECEPTOR_SIGNALING_PATHWAY	http://www.gsea-msigdb.org/gsea/msigdb/cards/GOBP_REGULATION_OF_FIBROBLAST_GROWTH_FACTOR_RECEPTOR_SIGNALING_PATHWAY	SPRY1	SPRY2	CTNNB1	FGF2	SULF1	DSTYK	PRKD2	GATA3	NPTN	GPC1	NGFR	WNT4	PRDM14	THBS1	WNT5A	FUZ	SPRY4	RUNX2	CREB3L1	FGFBP1
GOBP_REGULATION_OF_ERYTHROCYTE_DIFFERENTIATION	http://www.gsea-msigdb.org/gsea/msigdb/cards/GOBP_REGULATION_OF_ERYTHROCYTE_DIFFERENTIATION	CDK6	KAT7	FAM210B	MAPK14	ETS1	FOXO3	RBFOX2	BRD1	GATA1	GATA2	NCKAP1L	HIF1A	HMGB2	HOXA5	PRMT1	HSPA1A	HSPA1B	HSPA9	INHBA	INPP5D	ARNT	LYN	KLF13	MED1	PRKDC	MAPK11	B2M	SMAP1	SPI1	ZFP36L1	STAT1	STAT3	STAT5B	TAL1	ZFP36	ZNF16	LDB1	ACVR1B	ACVR2A	ISG15	MAFB
GOBP_VASCULOGENESIS	http://www.gsea-msigdb.org/gsea/msigdb/cards/GOBP_VASCULOGENESIS	GJC1	RAMP2	WARS2	CITED2	YAP1	GLMN	ADM	NKX2-5	CTNNB1	AMOT	APLNR	EPHA2	EMP2	ENG	FOXF1	PAXIP1	ZFPM2	HEY1	HEY2	TIPARP	GDF2	SETD2	HAS2	ITGAV	ITGB8	JUNB	KDR	CITED1	MYO1E	NOTCH1	NTRK2	EGFL7	HDAC7	PDGFRB	ASB4	SOX18	RIN2	RASIP1	AGGF1	TMEM100	FBXW7	HIF1AN	ACKR3	ZMIZ1	HEG1	RAP1A	RASA1	RRAS	CEACAM1	SOX17	SHH	SMO	ZFP36L1	TBX5	TGFB1	TGFBR2	TGFBR3	TIE1	TNNI3	VEGFA	WNT7A	WNT7B	WT1	XDH	FZD4	CAV1	SGPL1	QKI	CD34	RAPGEF2	CUL7
GOBP_ENDODERMAL_CELL_DIFFERENTIATION	http://www.gsea-msigdb.org/gsea/msigdb/cards/GOBP_ENDODERMAL_CELL_DIFFERENTIATION	COL4A2	COL5A1	COL5A2	COL6A1	COL7A1	COL8A1	COL11A1	CTNNB1	DKK1	RTF1	FN1	GATA6	SETD2	HSBP1	INHBA	ITGA4	ITGA5	ITGA7	ITGAV	ITGB2	ITGB5	LAMA3	LAMB1	LAMB3	MMP2	MMP8	MMP9	MMP14	MMP15	POU5F1	PAF1	SOX17	SOX2	HNF1B	VTN	CDC73	NANOG	HMGA2	MACROH2A1	CTR9
GOBP_EPOXYGENASE_P450_PATHWAY	http://www.gsea-msigdb.org/gsea/msigdb/cards/GOBP_EPOXYGENASE_P450_PATHWAY	CYP1A1	CYP1A2	CYP1B1	CYP2A6	CYP2A13	CYP2B6	CYP2C19	CYP2C8	CYP2C9	CYP2C18	CYP2E1	CYP2F1	CYP2J2	CYP4A11	CYP4F12	CYP4F2
GOBP_POSITIVE_REGULATION_OF_GLIOGENESIS	http://www.gsea-msigdb.org/gsea/msigdb/cards/GOBP_POSITIVE_REGULATION_OF_GLIOGENESIS	OLIG2	PRMT5	DAG1	E2F1	ZNF365	UFL1	DICER1	CLCF1	MTOR	TENM4	GFAP	PRPF19	BIN1	HDAC1	HDAC2	HES1	ID2	IL1B	IL6	IL6ST	LIF	LRP2	LTA	LYN	MAG	MDK	ASPA	MYC	NKX2-2	NKX6-1	NOTCH1	SERPINE2	PLAG1	PPP1CC	PRKCH	PRKCI	GJC2	PTN	PTPRZ1	SHH	BMP2	SOX10	SPINT1	TGFB1	TSPO	TLR2	TNF	TNFRSF1B	TP73	CXCR4	SYNJ1
GOBP_REGULATION_OF_NEURON_MIGRATION	http://www.gsea-msigdb.org/gsea/msigdb/cards/GOBP_REGULATION_OF_NEURON_MIGRATION	SEMA3A	COL3A1	CTNNA2	PHACTR1	NTNG1	ZNF609	SRGAP2	PLXNB2	FLRT2	NIPBL	NSMF	GNRH1	WDR62	NRG1	MDK	NKX6-1	GPR173	RELN	SEMA6A	SHTN1	CX3CL1	TNN	STAT3	FBXO31	CAMK2A	CAMK2B	SCRT1	SOX14	ARHGEF2	ADGRG1	PLAA	KIF20B	RAPGEF2	LRIG2
GOBP_BLASTOCYST_FORMATION	http://www.gsea-msigdb.org/gsea/msigdb/cards/GOBP_BLASTOCYST_FORMATION	ADA	CITED2	YAP1	CDX2	CNOT1	KDM4C	GABPA	PTPN18	RRP7A	JUNB	TM4SF1	MFNG	CNOT2	CNOT3	FURIN	NLE1	WDR74	RTN4	CCNB1IP1	PRDM14	SOX17	SKIL	SP3	SRF	SUPT6H	HNF1B	TEAD4	BYSL	ZP3	CUL3	HOPX	ACTL6A	LATS1	HAND1	CTR9	MFN2
GOBP_NEGATIVE_REGULATION_OF_LYMPHOCYTE_DIFFERENTIATION	http://www.gsea-msigdb.org/gsea/msigdb/cards/GOBP_NEGATIVE_REGULATION_OF_LYMPHOCYTE_DIFFERENTIATION	FGL2	LILRB4	CR1	CTLA4	ERBB2	FOXJ1	TMEM131L	FBXO7	GLI3	TBX21	ANXA1	HLX	HMGB1	HMGB3	ID2	IFNA2	IFNB1	IHH	IL2	IL4	IL4R	INHA	INHBA	IRF1	JAK3	LAG3	SMAD7	MDK	FOXP3	ZBTB7B	RC3H2	PTPN2	RAG2	BCL6	SFRP1	SHH	BMP4	PRDX2	TNFSF4	ZC3H12A	RUNX1	RUNX3	CBFB	SOCS1	PGLYRP1	SOCS5	CD74
GOBP_ESTABLISHMENT_OF_CELL_POLARITY	http://www.gsea-msigdb.org/gsea/msigdb/cards/GOBP_ESTABLISHMENT_OF_CELL_POLARITY	CDH5	UST	PATJ	SPRY1	SPRY2	TCIRG1	RACK1	NDC80	ARFGEF1	CENPA	TRAF3IP2	CCR7	MISP	UBXN2B	CRK	CRKL	AMOT	DCTN1	DOCK2	MARK2	EPHB1	PTK2B	FAT1	FGF13	RAB11FIP2	RUFY3	FOXF1	FOXJ1	SIPA1L3	FRMD4B	KANK1	FLOT2	WWC1	FBXW11	CLASP1	CRB1	SCRIB	SH3BP1	PLEKHG3	GATA3	GJA1	GSK3B	GSN	GPSM2	HTT	HES1	HSP90AA1	HSP90AB1	IGF1R	ITGB1	ARF6	KIF25	RHOA	LLGL2	LLGL1	MAD2L1	MAP1B	MAP4	MOS	MSN	MYH9	MYO9A	NEK3	NUMA1	PAFAH1B1	PAX6	AMOTL2	CYRIB	PKD1	PLK1	NDE1	BCAS3	SPDL1	KIF26B	FERMT1	FRMD4A	CDK5RAP2	PRKCI	PRKCZ	NSFL1C	CRTAM	PARD3	CYP26B1	PTK2	PTK7	SHTN1	RAP1B	RAP2A	ROCK1	CCL19	CCL21	GOLPH3	SHH	FSCN1	STK11	TCF15	DYNLT1	EZR	WEE1	WNT5A	WNT7A	MCPH1	NDEL1	SNX27	JAM3	GBF1	KRIT1	BRSK2	IFT20	ZW10	CYTH3	CYTH1	SLC9A3R1	ROCK2	KIF20B	FEZ1	RIPOR2	ARHGEF11	CDC42
GOBP_ENDOCRINE_HORMONE_SECRETION	http://www.gsea-msigdb.org/gsea/msigdb/cards/GOBP_ENDOCRINE_HORMONE_SECRETION	CGA	C1QTNF1	C1QTNF3	CRH	CRHBP	CRHR1	CRY1	CRY2	DAB2	AGT	AGTR1	FOXD1	GALR1	RAB11FIP5	GATA3	GDF9	GJA1	IL1B	INHA	INHBA	INHBB	KCNQ1	KISS1	LEP	SMAD4	NKX3-1	OPRK1	GAL	RAB8B	POMC	PPARG	TRPV6	RETN	PTPN11	REN	NPVF	BMP6	FOXL2	TACR2	TBX3	TMF1	UCN	RAB11FIP1	FZD4	RAB11FIP3
GOBP_KERATINOCYTE_PROLIFERATION	http://www.gsea-msigdb.org/gsea/msigdb/cards/GOBP_KERATINOCYTE_PROLIFERATION	CDH3	YAP1	FST	KLK8	EFNB2	EREG	FGF7	FGFR2	SFN	HAS2	IRF6	AREG	KRT2	MDK	NOTCH2	CRNN	REG3A	WNT16	EPB41L4B	PPARD	MED1	FERMT1	PRKD1	SLURP1	PTCH1	PTPRK	OVOL2	SRSF6	BCL11B	SNAI2	ZFP36L1	KLF9	TGM1	VDR	ZFP36	EPPK1	CASK	TP63
GOBP_PLATELET_DERIVED_GROWTH_FACTOR_RECEPTOR_SIGNALING_PATHWAY	http://www.gsea-msigdb.org/gsea/msigdb/cards/GOBP_PLATELET_DERIVED_GROWTH_FACTOR_RECEPTOR_SIGNALING_PATHWAY	TXNIP	RGS14	CSPG4	F3	F7	FER	ABL1	TIPARP	HIP1	APOD	JAK2	LOX	LRP1	MYO1E	PDGFA	PDGFB	PDGFRA	PDGFRL	PDGFRB	PIK3C2A	PLAT	SMPD3	PDGFC	PTGIR	PTPN1	PTPN2	PTPN11	PTPN12	PTPRJ	PLEKHA1	NDRG4	SNCA	SRC	VEGFA	ZFAND5	NR4A3	PDGFD	ARID5B	CBL	CBLB	IQGAP1	NRP1	SGPL1	HIP1R	IFT20	HGS	SLC9A3R1	ADIPOQ	LRIG2
GOBP_REGULATION_OF_EXTRINSIC_APOPTOTIC_SIGNALING_PATHWAY_VIA_DEATH_DOMAIN_RECEPTORS	http://www.gsea-msigdb.org/gsea/msigdb/cards/GOBP_REGULATION_OF_EXTRINSIC_APOPTOTIC_SIGNALING_PATHWAY_VIA_DEATH_DOMAIN_RECEPTORS	FEM1B	FAF1	PARK7	DDX3X	FGA	FGB	FGG	FAIM2	GSK3B	HGF	HMGB2	HMOX1	ICAM1	LGALS3	MAL	ATF3	NOS3	SERPINE1	PMAIP1	FAIM	PTEN	RAF1	BCL2L1	TMBIM1	SFRP1	SKIL	BMP5	BMPR1B	SP100	BRCA1	STK3	STK4	STX4	THBS1	TIMP3	TNFAIP3	RNF34	MADD	PEA15	CFLAR	ARHGEF2
GOBP_POSTTRANSCRIPTIONAL_REGULATION_OF_GENE_EXPRESSION	http://www.gsea-msigdb.org/gsea/msigdb/cards/GOBP_POSTTRANSCRIPTIONAL_REGULATION_OF_GENE_EXPRESSION	TSFM	LRPPRC	TRAP1	TOB1	EIF1	RIDA	ZMPSTE24	EIF1B	ADAR	PRG3	RACK1	SYNCRIP	USP16	PAIP1	IGF2BP3	IGF2BP2	KHDRBS1	CELF1	TRAF3IP2	HBS1L	FASTK	HNRNPA0	TMED2	CLP1	GCN1	TENT4A	NUDT21	CDC37	PKP3	RNF139	LARP4	EXOSC8	CIRBP	NIBAN1	DNAJC24	MAPK14	LSM14B	CYP1B1	AARS1	DAPK1	DAPK3	DAZ1	DAZL	ACE	DDX1	DDX3X	DDX5	DDX6	DHX9	DCP2	DHFR	DIO2	DKC1	TRDMT1	DXO	DPH1	DPH2	E2F1	AGO3	AGO4	EEF2	EGFR	EIF2S1	EIF2S3	EIF4A2	EIF4B	EIF4E	EIF4EBP1	EIF4EBP2	EIF4G1	EIF4G2	EIF5	EIF5A	ELAVL1	ELAVL4	PDE12	EPRS1	ERBB2	AKT1	AKT2	ESR1	ETF1	PTK2B	CASC3	CPEB3	ATG14	FASTKD2	DIS3	NCBP2	HABP4	EXOSC7	CNOT1	SAMD4A	FOXO3	MRPS27	TNRC6B	METAP1	PASK	LARP4B	CYFIP1	ZC3H7B	TUT4	FMR1	LARP1	PUM2	EXOSC2	DICER1	TDRD7	TARDBP	RPL13A	CARHSP1	PPP1R15A	PLXNB2	MTOR	FUS	YTHDF3	NOCT	GAPDH	NGDN	GIGYF2	LSM14A	SERBP1	GCNT2	AGO1	GDNF	PABPC1	EIF2AK1	AGO2	SERP1	CSDC2	LSM1	GLE1	EIF3K	ANG	NEAT1	MKNK2	GRB7	COA3	DCPS	BZW2	MRPL13	ZCCHC4	ZC3H7A	METTL5	DROSHA	DDX25	GRM5	GSPT1	CNOT7	A1CF	GZMB	HNRNPA2B1	HNRNPC	HNRNPD	HNRNPU	AIRE	APEX1	HSPB1	APOBEC1	IGFBP5	APP	IL6	ILF3	EIF3E	IREB2	ITGA2	EIF6	DND1	RHOA	KRT17	MEX3D	PAIP2B	CAPRIN1	SMAD1	SMAD2	SMAD3	MAGOH	MLH1	MTIF2	MYCN	MYD88	HNRNPM	ATF4	NCBP1	NCK1	NCL	ACO1	CNOT2	CNOT3	NPM1	YBX1	PA2G4	PARN	MYEF2	RPS27L	YBX2	ZNF706	TACO1	PRR16	NGRN	YTHDF2	SRRT	DPH5	CDK5RAP1	SELENOT	PER1	PKM	PLD1	PELO	EXOSC9	POLR2D	POLR2G	DGCR8	DHX29	PUS7	RC3H2	DDX49	POU5F1	PPARG	TENT5C	YTHDF1	TRNAU1AP	PPP1CA	RMND1	BANK1	PTCD3	NRDE2	SAMD4B	PIWIL2	NAT10	OGFOD1	PPP3CA	LARP6	SHFL	IMPACT	MEG3	TENT5A	NSUN5	PRKCA	PCID2	PRKCD	DCP1A	PRKDC	MAP2K1	MAP2K2	EIF2AK2	DNAJC3	METTL3	EIF4ENIF1	INPP5E	EIF5A2	EXOSC5	PCBP4	PTAFR	CNOT6	EPB41L5	PURA	RAN	RARA	RBM3	RBM4	UPF1	RGS2	BCL3	RNASEL	FASTKD5	GUF1	ABCE1	ROCK1	RPL5	RPL10	RPL22	RPL38	RPLP1	RPS3	RPS4X	RPS6KA1	RPS6KA3	RPS6KB1	RPS6KB2	RPS9	RPS14	ATXN2	CCL5	NSUN3	PCIF1	DNAJC1	KLHL25	CPEB1	SHMT1	SHMT2	PINK1	JMJD4	UPF3B	UPF3A	BMP4	SLC11A1	CAPRIN2	SOX4	SRP9	ZFP36L1	STAT3	ZFP36L2	TARBP2	TCOF1	TERT	TGFB1	THBS1	TIA1	TIAL1	C1QBP	TNF	TNFRSF1B	TP53	TPR	TRAF2	TRAF5	TSN	TSC1	TSNAX	TYMS	UCN	SCGB1A1	VIM	VIP	EIF4H	ZFP36	CNBP	CSDE1	BTG2	SECISBP2	METTL16	FTO	FASTKD3	TUT7	FASTKD1	LIN28A	SNIP1	ZC3H14	ZC3H12A	FXR1	CALR	TAF15	RCC1L	MIR600HG	RBM10	RBM4B	POLDIP3	NCK2	MIR22HG	ENC1	YBX3	MAPKAPK5	MKNK1	CAV1	KHSRP	PRKRA	EIF4EBP3	EIF3B	EIF3C	EIF3D	EIF3H	EIF4G3	RIPK1	PABPC4	ALKBH1	PER2	CDC123	EIF2B4	EIF2B2	EIF2B5	LIMD1	ANGEL2	CNOT9	NEURL1	YTHDC1	MTG1	NOLC1	METTL18	TBRG4	MAPKAPK2	PIWIL1	CNOT8	CD28	QKI	EIF2AK3	EIF4E2	ROCK2	FXR2	NCOR1	NCOR2	MTRF1	IKBKE	MARF1	EIF5B	BZW1	PUM1	SECISBP2L	EIF4A3	MATR3	CTIF	PAN2	HELZ	PUM3	RBM8A	THRAP3
GOBP_NEGATIVE_REGULATION_OF_STEM_CELL_DIFFERENTIATION	http://www.gsea-msigdb.org/gsea/msigdb/cards/GOBP_NEGATIVE_REGULATION_OF_STEM_CELL_DIFFERENTIATION	YAP1	N4BP2L2	JAG1	NELFB	GSK3B	HNRNPU	HES1	HSPA9	NFE2L2	NOTCH1	YTHDF2	CDK12	REST	STAT3	ZFP36L2	TCF15	LBH	CDK13
GOBP_NEGATIVE_REGULATION_OF_EPITHELIAL_CELL_APOPTOTIC_PROCESS	http://www.gsea-msigdb.org/gsea/msigdb/cards/GOBP_NEGATIVE_REGULATION_OF_EPITHELIAL_CELL_APOPTOTIC_PROCESS	CDH5	RAMP2	PAK4	YAP1	FGA	FGB	FGG	ABL1	GAS6	GATA2	GATA3	FGF21	NUPR1	ANGPT1	HMOX1	ICAM1	IGF1R	IL4	IL10	IL11	IL13	PDX1	KDR	MDK	NEUROD1	NFE2L2	SERPINE1	ANGPTL4	PDPK1	SERPINB13	PPARA	PRKAA1	MAPK7	RB1	SRSF6	TCF7L2	TEK	TERT	TNFAIP3	WFS1	SCG2	TNIP2	NDNF	CAST	CFLAR	KRIT1	SEMA5A
GOBP_RNA_LOCALIZATION	http://www.gsea-msigdb.org/gsea/msigdb/cards/GOBP_RNA_LOCALIZATION	SNUPN	LRPPRC	NUTF2	FLOT1	DDX39A	NXF1	CCT7	CCT4	CCT2	IGF2BP3	IGF2BP2	KHDRBS1	CETN2	CCT8	CETN3	NUP50	RUVBL2	CPSF6	NUP42	XPOT	DDX19B	DHX9	DCP2	DKC1	EIF5A	FBL	HNRNPA3	CASC3	NCBP2	CCT5	SMG1	PEG10	ZC3H3	NUP205	RFTN1	NUP210	ARC	NUP160	SMG6	BICD2	FMR1	SMG5	NUP188	NUP62	NPAP1	PRPF6	AHCTF1	UPF2	CHTOP	PRPF31	AKAP8L	GLE1	SETD2	MRPL18	NXT1	DDX25	RBM15B	A1CF	HHEX	HNRNPA1	HNRNPA2B1	HNRNPAB	HNRNPU	AGFG1	HSF1	NUP43	KIF5C	KPNB1	MEX3D	MX2	MYO1C	NCBP1	ATM	NPM1	YBX1	NUP88	NUP98	PARN	SIDT2	LUZP4	RTRAF	NUP54	EXOSC10	POLR2D	ATR	ZNHIT6	RBFOX1	NUP62CL	SIDT1	PIH1D1	NRDE2	WRAP53	SHQ1	DDX19A	NCBP3	NOP10	NHP2	NDC1	NUP133	PCID2	NXF3	NXF2	EIF5A2	ENY2	PARP11	NUP107	THOC2	RAN	RANBP2	SENP2	UPF1	ATXN2	BICD1	SEC13	SRSF1	SRSF3	SRSF7	RANBP17	NOL6	UPF3B	UPF3A	SSB	ZFP36L1	SUPT6H	TCP1	TERF1	TGFBR2	TPR	CCT3	TSC1	TST	XPO1	YY1	ZFP36	SLBP	NUP37	DDX39B	THOC6	NUP85	THOC7	NUP214	AAAS	PABPN1	SEH1L	POLDIP3	RAE1	THOC5	KHSRP	RUVBL1	TNKS	MCM3AP	CCT6A	YTHDC1	NPIPA1	ZNHIT3	POM121L2	QKI	NUP155	NUP93	CKAP5	TOMM20	NUP58	ZC3H11A	POM121	SMG7	G3BP2	MVP	NUP153	THOC1
GOBP_REGULATION_OF_ENDOCRINE_PROCESS	http://www.gsea-msigdb.org/gsea/msigdb/cards/GOBP_REGULATION_OF_ENDOCRINE_PROCESS	C1QTNF1	CRH	CRHBP	CRHR1	CRY1	CRY2	DAB2	AGT	AGTR1	F2R	F2RL1	GALR1	GDF9	GJA1	INHA	INHBA	INHBB	KISS1	LEP	SMAD4	NKX3-1	OPRK1	GAL	RAB8B	POMC	RETN	PTPN11	REN	NPVF	BMP6	FOXL2	TACR2	UCN	OR51E2
GOBP_RESPONSE_TO_IMMOBILIZATION_STRESS	http://www.gsea-msigdb.org/gsea/msigdb/cards/GOBP_RESPONSE_TO_IMMOBILIZATION_STRESS	ACTR2	CYP1A1	NR0B1	ERCC1	PTK2B	FOXO3	FOS	BRD1	GPI	FOXO4	GAL	PITX3	REN	SLC8A1	SOD2	TFF1	TH
GOBP_POSITIVE_REGULATION_OF_CELLULAR_RESPONSE_TO_TRANSFORMING_GROWTH_FACTOR_BETA_STIMULUS	http://www.gsea-msigdb.org/gsea/msigdb/cards/GOBP_POSITIVE_REGULATION_OF_CELLULAR_RESPONSE_TO_TRANSFORMING_GROWTH_FACTOR_BETA_STIMULUS	CDKN1C	CDKN2B	CITED2	GIPC1	CREBBP	DAB2	FLCN	EP300	SNW1	HIPK2	HSP90AB1	ING2	SMAD4	MEN1	CITED1	RNF111	C20orf27	FERMT1	SDCBP	STK11	ADAM17	TGFB1I1	TGFBR3	THBS1	SLC2A10	AXIN1	ITGA8	ZEB2
GOBP_ENDOTHELIAL_CELL_DEVELOPMENT	http://www.gsea-msigdb.org/gsea/msigdb/cards/GOBP_ENDOTHELIAL_CELL_DEVELOPMENT	CDH5	RAPGEF3	HPSE	ADD1	COL15A1	CLDN3	EDNRA	EDNRB	F2RL1	FASN	PLCB1	CLIC4	PPP1R16B	ARHGEF26	TJP3	RAPGEF1	GSTM3	ICAM1	IKBKB	IL1B	MET	AFDN	MSN	MYD88	PPP1R12A	NOTCH4	F11R	FOXP3	PDE2A	PDE4D	RAPGEF6	PECAM1	SOX18	ROBO4	PROC	HEG1	RAP2C	RAB1A	RAP1A	RAP1B	RAP2B	RDX	HAPLN2	ROCK1	STC1	TJP1	CLDN5	TNF	TNFRSF1A	VCL	VEGFA	EZR	VEZF1	COL18A1	RAB1B	PLOD3	CLDN1	S1PR2	TJP2	ROCK2	RAPGEF2
GOBP_SEMI_LUNAR_VALVE_DEVELOPMENT	http://www.gsea-msigdb.org/gsea/msigdb/cards/GOBP_SEMI_LUNAR_VALVE_DEVELOPMENT	EMILIN1	NKX2-5	JAG1	EFNA1	ELN	HEY1	HEY2	GATA3	GATA4	HEYL	GJA5	RBPJ	SMAD6	NFATC1	NOS3	NOTCH1	NOTCH2	NPPA	RB1	ROBO1	ROCK1	STRA6	BMP2	BMP4	SLIT3	BMPR2	SNAI2	SNAI1	SOX9	TGFB1	TGFB2	TIE1	TNFRSF1A	TNFRSF1B	TWIST1	SLIT2	ROCK2
GOBP_MATURATION_OF_SSU_RRNA	http://www.gsea-msigdb.org/gsea/msigdb/cards/GOBP_MATURATION_OF_SSU_RRNA	RCL1	TBL3	RPP40	WDR3	DDX52	LSM6	TSR3	ERCC2	RRS1	DCAF13	NOL11	NGDN	UTP25	UTP20	ABT1	GTF2H5	SNU13	HEATR1	NAT10	TSR1	RIOK2	UTP6	UTP3	PWP2	RPS8	RPS14	RPS16	RPS19	RPS21	RPS28	MRPS11	KRI1	BYSL	NOL10	NOP14	RIOK3	TSR2	WDR46	BMS1
GOBP_CELLULAR_RESPONSE_TO_GLUCOSE_STARVATION	http://www.gsea-msigdb.org/gsea/msigdb/cards/GOBP_CELLULAR_RESPONSE_TO_GLUCOSE_STARVATION	MYBBP1A	KPTN	SIK1	ATG14	FOXO3	SIK2	SZT2	RRP8	SIRT1	TBL2	SESN1	PIK3R4	HNRNPA1	HSPA5	IFI16	ASNS	ATF4	NFE2L2	SH3GLB1	PRKAG2	PIK3C3	PMAIP1	IMPACT	PRKAA1	PRKAA2	PRKAG1	ITFG2	BCL2	SLC2A1	SUV39H1	TP53	UPP1	ZC3H12A	NUAK2	BECN1	MTMR3	BRSK2	EIF2AK3	PICK1	NUAK1
GOBP_PROTEIN_AUTOPHOSPHORYLATION	http://www.gsea-msigdb.org/gsea/msigdb/cards/GOBP_PROTEIN_AUTOPHOSPHORYLATION	TOM1L1	RAD50	TRIM28	CDK5	GPNMB	STK25	HTATIP2	CAMKK2	PIM2	MAP4K1	CHEK2	IRAK3	CHP1	CLK1	CLK2	CLK3	CSF1R	CSK	SIK1	DAPK1	DAPK3	ACE	DDX3X	DYRK1A	EGFR	EIF2S1	PIKFYVE	MARK2	ENG	EPHA1	EPHA4	EPHA7	EPHB1	EPHB3	EPHB4	ERBB2	ERBB4	AKT1	ERN1	PTK2B	FER	FES	FGFR1	FGFR3	FGFR2	FGFR4	FGR	AAK1	LMTK2	TNIK	SMG1	PASK	FLT1	FLT3	SIK2	FLT4	ATP13A2	DAPK2	TSSK2	ALK	MTOR	ABL1	FYN	PRKD2	GREM1	EIF2AK1	STK39	GRK5	MKNK2	GSK3B	HCK	IGF1R	INS	INSR	INSRR	IRAK1	ITK	JAK2	JUN	KDR	KIT	LYN	MAK	MARK3	MAP3K3	MAP3K9	MAP3K10	MAP3K11	MOS	MRE11	MUSK	NBN	ATM	NEK2	NTRK1	NTRK2	DDR2	MINK1	PAK1	PAK2	TAOK3	PDGFA	PDGFB	PDGFRA	PDGFRB	ENPP1	PDPK1	NLK	CDK12	STK26	PIM1	MYO3A	ATR	PPP2R5B	IMPACT	PRKACA	RIOK2	PRKCG	PRKD1	PRKG2	MAPK3	PDGFC	MAP2K2	EIF2AK2	PRKX	CLK4	PTK2	PTK6	TAOK1	RAP2C	PTPRC	RAP2A	RAP2B	GRK1	ATG101	PINK1	BMX	SRC	STK4	AURKA	CDKL5	STK10	STK11	SYK	TAF1	BTK	TEC	TEK	TESK1	THY1	TTK	TXK	TYRO3	VEGFA	VEGFC	VRK1	VRK2	ZAP70	MAP3K12	DDR1	MAPKAPK3	CAD	PEAK1	CALM1	PDGFD	CALM2	CALM3	CAMK4	CAMK2A	CAMK2B	ULK1	STK24	MAPKAPK5	MKNK1	CAV1	STK16	TNK1	RIPK1	TRIM24	ACVR1B	DYRK1B	MAP3K13	AURKB	MAPKAPK2	STK17B	TAOK2	ADIPOQ	EIF2AK3	AATK	ULK2	SLK	RASSF2	ATG13	RB1CC1	MELK	OXSR1	MVP
GOBP_LABYRINTHINE_LAYER_BLOOD_VESSEL_DEVELOPMENT	http://www.gsea-msigdb.org/gsea/msigdb/cards/GOBP_LABYRINTHINE_LAYER_BLOOD_VESSEL_DEVELOPMENT	TMED2	AKT1	VASH1	HEY1	HEY2	HES1	CCN1	RBPJ	JUNB	NSDHL	PLG	MAPK1	OVOL2	WNT2	FZD5	VASH2	GGNBP2	HS6ST1
GOBP_REGULATION_OF_ORGAN_GROWTH	http://www.gsea-msigdb.org/gsea/msigdb/cards/GOBP_REGULATION_OF_ORGAN_GROWTH	BCL2L11	PARP2	CITED2	BASP1	YAP1	CGA	MAPK14	NKX2-5	DUSP6	DUSP9	EDN1	ERBB4	AKT1	FGF2	FGF8	FGF9	FGFR2	FOXC1	FOXC2	WWC1	ZFPM2	HEY2	FXN	G6PD	GATA6	FGF20	SERP1	BMP10	GLI1	GSK3A	HLX	ACACB	IGF1	IGF2	RBPJ	IL7	JARID2	KCNK2	MEF2C	MYH6	NOTCH1	PIM1	SASH3	PPARA	WWC3	MAPK11	PROX1	PTEN	HAMP	RAG2	RBP4	RGS2	RGS4	SAV1	SLC6A4	BMPR1A	SMO	SOD1	STK3	STK4	TBX2	TBX5	TGFBR1	TGFBR2	TGFBR3	TP73	WNT2	WT1	YY1	WWC2	YBX3	CAV3	RUNX1	LATS1	CTDP1	AKAP6	VGLL4	CDK1	TOMM70
GOBP_REGULATION_OF_ESTABLISHMENT_OR_MAINTENANCE_OF_CELL_POLARITY	http://www.gsea-msigdb.org/gsea/msigdb/cards/GOBP_REGULATION_OF_ESTABLISHMENT_OR_MAINTENANCE_OF_CELL_POLARITY	CDH5	RACK1	ARFGEF1	PTK2B	RUFY3	KANK1	FLOT2	PLEKHG3	GATA3	GSN	LLGL2	LLGL1	CYRIB	BCAS3	SHTN1	RAP1B	ROCK1	TEK	KRIT1	ROCK2	KIF20B	RIPOR2
GOBP_NEGATIVE_REGULATION_OF_CELLULAR_SENESCENCE	http://www.gsea-msigdb.org/gsea/msigdb/cards/GOBP_NEGATIVE_REGULATION_OF_CELLULAR_SENESCENCE	AKT3	CDK6	PLK2	SIRT1	ABL1	FBXO5	MAP3K3	YBX1	SLC30A10	RBL1	BCL6	TBX2	TERF2	TERT	TWIST1	ZKSCAN3	HMGA2
GOBP_MUSCLE_CELL_APOPTOTIC_PROCESS	http://www.gsea-msigdb.org/gsea/msigdb/cards/GOBP_MUSCLE_CELL_APOPTOTIC_PROCESS	CDKN2A	NKX2-5	DMPK	DNMT1	AGT	E2F3	EDN1	ENG	PTK2B	SIRT5	SIRT4	SIRT1	HEY2	ALOX12	GATA4	GATA6	NUPR1	LYPD3	PDCD4	GNGT1	GRIA4	HMOX1	APAF1	HSF1	IFNG	IGF1	IGF1R	APOH	IL12A	IL12B	JAK2	LRP6	LTK	SMAD4	ARRB2	MDK	MAP3K5	ATF4	NFE2L2	PDPK1	POU4F2	PPARG	PPP1R10	TIGAR	RGL2	RPS6KA2	MAP2K4	BMP7	BMPR1A	BNIP3	SOD2	TP53	PAX8	ZC3H12A	CAMK2A	CAPN2	RBM10	CFLAR	NOL3	HAND2	BAG3	MFN2
GOBP_OVARIAN_FOLLICLE_DEVELOPMENT	http://www.gsea-msigdb.org/gsea/msigdb/cards/GOBP_OVARIAN_FOLLICLE_DEVELOPMENT	CEBPB	DMC1	CTNNA1	EREG	ESR1	FANCG	FOXC1	FOXO3	SPO11	FSHB	FSHR	GAS2	AMH	GNRH1	ANG	INHA	INHBA	INHBB	KDR	KIT	LFNG	LHCGR	SMAD4	ARRB2	KITLG	MMP2	MMP14	MMP19	MSH4	MYC	ATM	PTX3	BAX	BCL2	BCL2L1	BMPR1B	SOD1	FOXL2	SRC	TAF4	TNFAIP6	UBE3A	VEGFA	ZFY	ZP3	EIF2B4	EIF2B2	EIF2B5	BMP15	PCYT1B
GOBP_REGULATION_OF_OSTEOBLAST_DIFFERENTIATION	http://www.gsea-msigdb.org/gsea/msigdb/cards/GOBP_REGULATION_OF_OSTEOBLAST_DIFFERENTIATION	TOB1	CDK6	TCIRG1	YAP1	CEBPA	SEMA4D	CEBPB	CEBPD	FERMT2	CLIC1	CTNNB1	DDX5	JAG1	ESRRA	FBN2	FGF2	FGFR2	ZHX3	BAMBI	NOCT	WWTR1	FBXO5	GREM1	GDF10	GLI1	GLI3	HGF	HOXA2	ID3	IGF1	IGFBP5	CCN1	IL6	IL6R	IL6ST	ILK	JUND	AREG	LRP3	LRP5	LTF	NBR1	SMAD1	SMAD3	SMAD5	SMAD6	MEF2C	MEN1	CITED1	MSX2	ATF4	NELL1	NOTCH1	NPPC	DDR2	CRIM1	ATRAID	SUCO	HDAC7	WNT4	PPARG	TRPM4	GDPD2	TENT5A	PRKACA	PRKD1	CTNNBIP1	TWSG1	PTCH1	PTK2	REST	RORB	TNN	SFRP1	SKI	BMP2	BMP4	BMP6	BMP7	BMPR1A	BMPR1B	BMPR2	SNAI2	SOX9	SOX11	TNF	TNFAIP6	TWIST1	VEGFC	WNT7B	WNT10B	RIOX1	FGF23	IFITM1	RUNX2	TP63	CHRD	CCN4	LIMD1	ACVR1	ACVR2A	PDLIM7	ACVR2B	HAND2	RASSF2
GOBP_NEGATIVE_REGULATION_OF_MUSCLE_CELL_APOPTOTIC_PROCESS	http://www.gsea-msigdb.org/gsea/msigdb/cards/GOBP_NEGATIVE_REGULATION_OF_MUSCLE_CELL_APOPTOTIC_PROCESS	NKX2-5	DNMT1	EDN1	PTK2B	SIRT5	SIRT4	HEY2	ALOX12	GATA4	NUPR1	LYPD3	GRIA4	HMOX1	HSF1	IGF1	IGF1R	APOH	JAK2	LRP6	ARRB2	MDK	NFE2L2	PDPK1	PPP1R10	RGL2	BMP7	PAX8	ZC3H12A	CFLAR	NOL3	HAND2	BAG3
GOBP_MRNA_CATABOLIC_PROCESS	http://www.gsea-msigdb.org/gsea/msigdb/cards/GOBP_MRNA_CATABOLIC_PROCESS	TOB1	RIDA	SYNCRIP	PAIP1	CELF1	TRAF3IP2	RNPS1	FASTK	HNRNPA0	TENT4A	LSM6	PKP3	EXOSC8	CIRBP	MAPK14	DAZ1	DAZL	DDX5	DHX9	DCP2	DXO	E2F1	AGO3	AGO4	ELAVL1	ELAVL4	PDE12	AKT1	ERN1	ETF1	CASC3	CPEB3	FASTKD2	ZHX2	DIS3	NCBP2	EXOSC7	CNOT1	SAMD4A	SMG1	TNRC6B	LARP4B	SMG6	TUT4	FMR1	LARP1	PUM2	SMG5	EXOSC2	TARDBP	CARHSP1	EDC4	LSM5	GSPT2	FUS	YTHDF3	LSM4	NOCT	UPF2	GIGYF2	SERBP1	AGO1	GDNF	PABPC1	SND1	AGO2	CSDC2	LSM1	DCPS	GSPT1	CNOT7	A1CF	HNRNPAB	HNRNPC	HNRNPD	HNRNPU	APEX1	HSPA1A	HSPA1B	APOBEC1	EIF3E	DND1	MEX3D	MAGOH	MLH1	MYD88	HNRNPM	NCBP1	ATM	CNOT2	CNOT3	NPM1	YBX1	PARN	MYEF2	MRTO4	YTHDF2	NBAS	LSM7	PKP1	PELO	EXOSC9	EXOSC10	POLR2D	POLR2G	EXOSC4	RC3H2	TENT5C	YTHDF1	SAMD4B	MAGOHB	MTPAP	SMG8	TENT5A	PNRC2	PRKCA	PCID2	PRKCD	DCP1A	SMG9	METTL3	EIF4ENIF1	ZC3HAV1	EXOSC5	PCBP4	CNOT6	LSM2	UPF1	RNASEL	FASTKD5	RNH1	ROCK1	TUT1	SKIV2L	UPF3B	UPF3A	SLC11A1	SSB	ZFP36L1	ZFP36L2	SUPV3L1	TRAF2	TRAF5	SCGB1A1	VIM	VIP	ZFP36	CSDE1	BTG2	SECISBP2	METTL16	FTO	FASTKD3	TUT7	FASTKD1	ZC3H14	PRR5L	ZC3H12A	EDC3	FXR1	TAF15	RBM10	YBX3	PRPF18	KHSRP	PABPC4	ANGEL2	TBRG4	MAPKAPK2	CNOT8	ROCK2	FXR2	GTPBP1	IKBKE	TTC37	PUM1	DHX34	EIF4A3	CTIF	SMG7	PAN2	RBM8A	THRAP3
GOBP_NEGATIVE_REGULATION_OF_BLOOD_PRESSURE	http://www.gsea-msigdb.org/gsea/msigdb/cards/GOBP_NEGATIVE_REGULATION_OF_BLOOD_PRESSURE	CNR1	ADORA1	ADRA1A	ADRB1	ADRB2	ADRB3	ABAT	DRD2	DRD3	DRD5	AGTR2	GCH1	GJA5	SNX5	FFAR3	NOS1	NOS2	NOS3	NPY	NPPA	NPPB	NTSR1	OPRL1	OXT	PPARA	RNLS	PRCP	PTAFR	BBS4	SCPEP1	BDKRB1	BMPR2	SOD2	TNF	UCN	VEGFC	TRPV1	CALCA	ADM2	MKKS	GPR37L1	KL	ADIPOQ
GOBP_LYMPHANGIOGENESIS	http://www.gsea-msigdb.org/gsea/msigdb/cards/GOBP_LYMPHANGIOGENESIS	PDPN	EPHA2	VASH1	FOXC1	FOXC2	FLT4	SOX18	PPP3CB	PROX1	PTPN14	BMPR2	TIE1	VEGFC	ACVR2B	ACVRL1
GOBP_METANEPHROS_DEVELOPMENT	http://www.gsea-msigdb.org/gsea/msigdb/cards/GOBP_METANEPHROS_DEVELOPMENT	GDF11	SPRY1	BASP1	YAP1	SIX2	OSR2	CTNNB1	CTSH	AGTR2	EGR1	EYA1	FBN1	FGF8	FOXD1	FOXJ1	FOXC2	AKR1B1	NIPBL	WWTR1	GATA3	GREM1	GDNF	GPC3	GLI3	HOXA11	HOXC11	HES1	ID3	AQP2	ACAT1	LAMB2	LHX1	LIF	SMAD4	CITED1	MYC	NF1	NKX3-1	PAX2	APH1A	PDGFA	PDGFB	PDGFRA	PDGFRB	PKD1	PKD2	WNT4	POU3F3	KIF26B	LGR4	PTCH1	BCL2	RET	SALL1	SOX17	SHH	SIX1	BMP4	BMP7	SMO	SOX9	STAT1	HNF1B	TCF21	TFAP2B	WNT7B	WT1	NPHS2	PAX8	CALB1	GREB1L	FRAS1	ITGA8	DLG5	ADIPOQ	CD34
GOBP_CARDIAC_EPITHELIAL_TO_MESENCHYMAL_TRANSITION	http://www.gsea-msigdb.org/gsea/msigdb/cards/GOBP_CARDIAC_EPITHELIAL_TO_MESENCHYMAL_TRANSITION	SPRY1	OLFM1	JAG1	EFNA1	ENG	FGF8	HEY1	HEY2	HEYL	PDCD4	HAS2	RBPJ	SMAD4	MSX1	MSX2	NOTCH1	WNT16	TMEM100	RTN4	BMP2	BMP4	SNAI2	SNAI1	TBX3	TGFB1	TGFB2	TGFB3	TGFBR1	TGFBR2	TGFBR3	TWIST1	WNT2	ADAM15	ACVR1	ACVRL1
GOBP_REGULATION_OF_GLIAL_CELL_PROLIFERATION	http://www.gsea-msigdb.org/gsea/msigdb/cards/GOBP_REGULATION_OF_GLIAL_CELL_PROLIFERATION	CDKN2B	E2F1	UFL1	DICER1	GFAP	CERS2	HES1	IL1B	IL6	LTA	LYN	ASCL2	MYC	NOTCH1	PLAG1	PPP1CC	PRKCH	PRKCI	SKI	SOX10	SOX11	ABCC8	TSPO	TNF	RNF10
GOBP_REGULATION_OF_ALTERNATIVE_MRNA_SPLICING_VIA_SPLICEOSOME	http://www.gsea-msigdb.org/gsea/msigdb/cards/GOBP_REGULATION_OF_ALTERNATIVE_MRNA_SPLICING_VIA_SPLICEOSOME	MBNL2	RBM7	RBM5	SAP18	DDX17	KHDRBS3	KHDRBS1	CELF1	CELF2	RNPS1	CELF3	DDX5	KHDRBS2	PUF60	FMR1	RBFOX2	RBMX	RBM15B	HNRNPA1	HNRNPL	HNRNPU	MAGOH	MBNL1	MYOD1	NOVA1	NOVA2	ZBTB7A	RBFOX1	RAVER2	SMU1	MBNL3	PTBP1	RBM25	RBM4	RBMY1A1	REST	SRSF2	SRSF6	TRA2B	RBM15	TIA1	FXR1	RBM10	FAM172A	YTHDC1	FXR2	WTAP	RBM8A	THRAP3
GOBP_INSULIN_RECEPTOR_SIGNALING_PATHWAY	http://www.gsea-msigdb.org/gsea/msigdb/cards/GOBP_INSULIN_RECEPTOR_SIGNALING_PATHWAY	NAMPT	CDK4	BAIAP2	SORBS1	SH2B2	OSBPL8	AP3S1	AGT	AHSG	EIF4EBP2	AKT1	AKT2	FER	FOXC2	FOXO1	KANK1	SIK2	TNS2	SIRT1	RHOQ	SLC39A14	FUT7	GAB1	APPL1	MSTN	DNAI1	SNX5	GNAI2	GPLD1	GPR21	FFAR3	GRB2	GRB7	GRB10	GRB14	GSK3A	GSK3B	SLC2A8	APC	IDE	IGF1R	IGF2	IGFBP1	IL1B	INS	INSR	INSRR	IRS1	LEP	FOXO4	NCK1	ZBTB7B	ADIPOR1	MZB1	PDK2	PDK4	ENPP1	INPP5K	PIK3C2A	PIK3CA	PIK3R1	PIK3R2	PIP4K2A	PID1	PHIP	PRKAA1	PRKCB	PRKCD	PRKCQ	PRKCZ	PTPN1	PTPN2	PTPN11	PTPRA	PTPRE	RARRES2	RPE65	RPS6KB1	ZNF106	SHC1	NUCKS1	SMARCC1	SORL1	SRC	SREBF1	TSC2	PIP4K2C	CSRP3	NDEL1	PIP4K2B	BCAR3	IRS4	OGT	PIK3R3	CAV2	SOCS1	IRS2	CCND3	SOCS3	KL	C2CD5	NR1H4
GOBP_REGULATION_OF_EMBRYONIC_DEVELOPMENT	http://www.gsea-msigdb.org/gsea/msigdb/cards/GOBP_REGULATION_OF_EMBRYONIC_DEVELOPMENT	RACK1	CFL1	CTNNB1	AMOT	DAG1	CLASP2	PHLDB1	PLCB1	CLASP1	NOCT	NIPBL	TENM4	UTP25	RPS6KA6	RACGAP1	FOXA2	HNF4A	HES1	INSR	LAMA2	LAMA3	LAMA4	LAMA5	LHX1	NFE2L2	PAFAH1B1	RAB14	WNT4	POGLUT1	TGIF2	SOX17	TDG	NR2C2	PHLDA2	WNT1	WNT2	WNT2B	BAG6	EHMT1	TLE6	HESX1	TRIP12	B4GALT5	CDK1	SEPTIN7	RBM19
GOBP_NEGATIVE_REGULATION_OF_RNA_SPLICING	http://www.gsea-msigdb.org/gsea/msigdb/cards/GOBP_NEGATIVE_REGULATION_OF_RNA_SPLICING	SAP18	SRSF10	RNPS1	U2AF2	DYRK1A	RBMX	HNRNPA2B1	HNRNPK	PCBP4	PTBP1	PTBP2	RPS13	RPS26	SRSF4	SRSF6	SRSF7	SFSWAP	TMBIM6	C1QBP	RBM42	RBM10	SRSF9	PTBP3
GOBP_MONOCYTE_DIFFERENTIATION	http://www.gsea-msigdb.org/gsea/msigdb/cards/GOBP_MONOCYTE_DIFFERENTIATION	CDK6	CSF1	CSF1R	CSF2	FASN	FES	ACIN1	HLA-DRB1	HOXA7	APCS	IFI16	INPP5D	IRF7	JUN	MT1G	MYC	MYH9	PDE1B	PPARG	MED1	CTNNBIP1	BMP4	SP3	ZFP36L1	VEGFA	GPR68	DCSTAMP	PIR	THOC5	CD4	CD74
GOBP_RESPONSE_TO_EPIDERMAL_GROWTH_FACTOR	http://www.gsea-msigdb.org/gsea/msigdb/cards/GOBP_RESPONSE_TO_EPIDERMAL_GROWTH_FACTOR	BAIAP2	COL1A1	DAB2	DUSP3	EEF1A1	EGFR	ERBB2	ERBB4	AKT1	FOXC1	ID1	MARS1	MCM7	ASCL1	MYC	NCL	PAX2	PDE8A	PDPK1	INPP5K	PLCG1	MED1	MAPK1	MAPK3	DUSP22	PTPN11	PTPN12	GAREM1	SNAI2	SOX9	ZFP36L1	STAT5B	ZFP36L2	TDGF1	TPR	VIL1	ZFP36	BECN1	IQGAP1	CFLAR	ZPR1	BAG4
GOBP_CIRCADIAN_REGULATION_OF_GENE_EXPRESSION	http://www.gsea-msigdb.org/gsea/msigdb/cards/GOBP_CIRCADIAN_REGULATION_OF_GENE_EXPRESSION	HUWE1	NAMPT	PRMT5	NCOA2	MYBBP1A	RAI1	PPARGC1A	CAVIN3	CRY1	CRY2	CSNK1D	CSNK1E	DRD2	DRD3	EGR1	AHR	KDM2A	MYCBP2	SIRT1	NOCT	GFPT1	HDAC1	HDAC2	HNRNPU	ID1	ID2	ID3	ID4	ARNTL	MC3R	KMT2A	ZFHX3	ATF4	NGFR	NPAS2	PER1	PML	PPARA	PPP1CA	PPP1CB	PPP1CC	LGR4	ARNTL2	KDM5A	RELB	RORA	RORC	HNF1B	TOP1	BHLHE41	KDM8	NRIP1	RBM4B	NR0B2	OGT	BHLHE40	HDAC3	PER3	PER2	USP2	MTA1	MAGED1	NR1D1	CLOCK	CARTPT
GOBP_NEGATIVE_REGULATION_OF_ORGAN_GROWTH	http://www.gsea-msigdb.org/gsea/msigdb/cards/GOBP_NEGATIVE_REGULATION_OF_ORGAN_GROWTH	CITED2	CGA	WWC1	FXN	G6PD	GSK3A	JARID2	KCNK2	PPARA	WWC3	MAPK11	PTEN	RBP4	RGS2	RGS4	SAV1	SLC6A4	STK3	STK4	TBX5	TGFBR2	TP73	YY1	WWC2	CAV3	CTDP1	VGLL4	TOMM70
GOBP_FEMALE_GAMETE_GENERATION	http://www.gsea-msigdb.org/gsea/msigdb/cards/GOBP_FEMALE_GAMETE_GENERATION	BCL2L10	SYCP2	NDC80	TOB2	CGB3	TDRKH	HSF2BP	DMC1	CTNNB1	DIAPH2	AFP	DMRT1	EDN1	EDNRA	ERCC1	EREG	ETV6	PTK2B	SIRT2	FOXO3	TUT4	NCAPH	SIRT1	TDRD7	SPO11	PANX1	FSHB	FSHR	MCM9	ASPM	GAS2	FBXO5	GDF9	AMH	MLH3	ANG	NCAPH2	H3-3A	H3-3B	HEXB	HPGD	IGF1	IHH	IL4R	INHBA	INHBB	INSL3	LEP	MDK	MLH1	MMP2	MMP19	MSH4	MYC	ATM	NOS3	NPPC	NPR2	PARN	YBX2	PDE3A	YTHDF2	PGR	PLAT	PLK1	WNT4	PAQR5	SOHLH2	PIWIL2	PPP2R1A	TDRD1	METTL3	PRDM9	ZMIZ1	PTGS2	PTN	PTX3	RAD51C	BCL2	RGS2	RPS6	RPS6KA2	BNC1	YTHDC2	BMPR1B	SOS1	FOXL2	SRC	BRCA2	AURKA	AURKC	TAF4B	TNFAIP6	TOP2A	TTK	UBB	ZFY	ZP3	HROB	WDR77	BRME1	TUT7	FOSL1	KMT2D	NRIP1	USP9X	LGR5	PDE5A	CCNB2	YTHDC1	BMP15	TRIP13	ADAMTS1	MARF1	WASHC5	CDC25B	REC8
GOBP_PROTEIN_ACETYLATION	http://www.gsea-msigdb.org/gsea/msigdb/cards/GOBP_PROTEIN_ACETYLATION	HDAC5	ZMPSTE24	RAPGEF3	MCRS1	TADA3	KAT5	TRIM16	TAF6L	CTCF	SRCAP	RUVBL2	ARID5A	PPARGC1A	BRD8	MORF4L1	MSL3	CHEK1	KAT7	SGF29	PARK7	ATF2	CREBBP	CTBP1	AANAT	DDX3X	DR1	FLCN	EP300	PAXIP1	FOXO1	SMC5	DIP2A	USP22	JADE2	SIRT1	KAT6B	WBP2	EID1	BRD1	NAA80	ZZZ3	ZNF451	CHD5	AUTS2	NAT9	NOC2L	GATA2	GATA3	BLOC1S1	NUPR1	KAT2A	TAF5L	KLF15	BRD7	GSK3B	GTF2B	HCFC1	HDAC2	APBB1	MSL1	IL1B	IRF4	ISL1	LIF	ARNTL	ARRB1	SMAD4	MAGEA2	MAPT	MECP2	KMT2A	MLLT1	MLLT3	MUC1	MYOD1	NAP1L2	NFYA	NFYB	NFYC	NOS1	FOXP3	PHF20L1	ING4	LEF1	PHF20	ACTL6B	NAT8B	MBIP	PER1	MBD3	PML	POLE3	TERF2IP	POR	ING3	MBTD1	KANSL2	PIH1D1	PIWIL2	MSL2	SETD5	NAT10	MRGBP	PRKAA1	PRKAA2	KANSL3	YEATS2	MAPK3	SPHK2	ENY2	PBXIP1	TAOK1	EP400	ACTB	NAA35	ATXN7	SET	MEAF6	SNAI2	SMARCB1	SNCA	SOX4	SPI1	BRCA1	BRCA2	TADA2A	TAF1	TAF2	TAF4	TAF5	TAF6	TAF7	TAF9	TAF12	MAP3K7	VPS72	TWIST1	PCGF2	BRPF1	DSCC1	BAG6	NAA16	NAA40	NAA60	KAT6A	JADE1	ATAT1	NAA15	NAA50	THAP7	YEATS4	NCOA3	NAA10	TRRAP	KAT8	SUPT3H	GLYR1	OGT	NAA11	HAT1	CAMK1	ACTL6A	RUVBL1	NCOA1	KAT2B	LDB1	SPHK1	MCM3AP	RPS6KA4	NAT8	CDY1	RPS6KA5	GTF3C4	ATG5	CLOCK	MORF4L2	JADE3	MED24	SUPT7L
GOBP_GONADOTROPIN_SECRETION	http://www.gsea-msigdb.org/gsea/msigdb/cards/GOBP_GONADOTROPIN_SECRETION	CGA	FOXD1	GJA1	INHA	INHBA	INHBB	KISS1	LEP	SMAD4	OPRK1	NPVF	FOXL2	TACR2	TBX3	TMF1
GOBP_LIVER_MORPHOGENESIS	http://www.gsea-msigdb.org/gsea/msigdb/cards/GOBP_LIVER_MORPHOGENESIS	CEBPB	CPB2	FGF1	FGL1	GLI1	HPN	IL6	MDK	NOTCH2	MED1	FBXW7	LIMS2	PROX1	PTN	RPS6KA1	CEACAM1	TGFA	TNF	TNFAIP3	CUL3	CFLAR
GOBP_EPITHELIAL_TO_MESENCHYMAL_TRANSITION	http://www.gsea-msigdb.org/gsea/msigdb/cards/GOBP_EPITHELIAL_TO_MESENCHYMAL_TRANSITION	PDCD6	TRIM28	SPRY1	SPRY2	OLFM1	DDX17	PDPN	FERMT2	COL1A1	CTNNB1	DAB2	DAG1	DDX5	JAG1	EDN1	EDNRA	EFNA1	SPRED2	ENG	EPHA3	EPHA4	EZH2	FGF8	FGFR1	FGFR2	FOXF2	FOXC1	CLASP2	FLNA	PHLDB1	TASOR	POFUT2	CLASP1	HEY1	HEY2	MTOR	BAMBI	WWTR1	GATA3	AMELX	HEYL	GCNT2	GREM1	PDCD4	RGCC	GSK3B	HAS2	HDAC2	HGF	HIF1A	FOXA2	HNRNPAB	HPN	RBPJ	IL1B	IL6	ISL1	LIMS1	LOXL2	LRP6	SMAD2	SMAD3	SMAD4	SMAD7	MARK1	MDK	MSX1	MSX2	NOTCH1	NOTCH4	ADIPOR1	LEF1	WNT16	WNT4	PPP2CA	TRIM62	TMEM100	PEF1	RTN4	PTEN	EPB41L5	OVOL2	KLHL12	ROCK1	S100A4	SERPINB3	SDCBP	SFRP1	BMP2	BMP4	BMP5	BMP7	SNAI2	SNAI1	SOX9	TBX5	TBX3	TCF7L2	TCOF1	TGFB1	TGFB1I1	TGFB2	TGFB3	TGFBR1	TGFBR2	TGFBR3	TIAM1	NKX2-1	TWIST1	WNT2	WNT5A	WNT11	LDLRAD4	ZNF750	FUZ	ELL3	HMGA2	ALX1	POLR1B	ADAM15	ACVR1	NOLC1	DLG5	ACVRL1	ROCK2	CUL7
GOBP_CELL_MIGRATION_IN_HINDBRAIN	http://www.gsea-msigdb.org/gsea/msigdb/cards/GOBP_CELL_MIGRATION_IN_HINDBRAIN	TTBK2	CTNNA2	DAB1	EPHB1	EPHB2	RBFOX2	ITGB1	RERE	NHLH2	ATP1B2	LEF1	CEND1	PLXNA2	POU4F1	SEMA4C	PHOX2B
GOBP_ANIMAL_ORGAN_REGENERATION	http://www.gsea-msigdb.org/gsea/msigdb/cards/GOBP_ANIMAL_ORGAN_REGENERATION	PTPRU	PRMT5	CEBPB	ADM	CPB2	CPT1A	CSNK2A2	ACE	EZH2	F7	LPIN1	FLT3	FPGS	UPF2	GAS6	GATA1	GFER	GLI1	GLI3	ANGPT2	ANXA3	HGF	HMOX1	APOA2	IGF2R	IHH	IL6	IL10	PDX1	LCP1	MYC	ATIC	NNMT	NOTCH1	PCNA	SERPINA10	PFKFB1	PGF	MED1	AXL	PRPS2	BAAT	PTCH1	PTPN3	BAK1	HAMP	CCND1	RPS15	CXCL12	SRSF5	AURKA	TGFBR2	TGFBR3	TNF	TYMS	UCP2	WNT1	NR4A3	NR0B2	CCNA2	CLDN1	RGN	CDK1
GOBP_NUCLEUS_LOCALIZATION	http://www.gsea-msigdb.org/gsea/msigdb/cards/GOBP_NUCLEUS_LOCALIZATION	NUDC	SYNE3	DCTN1	DYNC1H1	SYNE2	FBXW11	SUN1	MTOR	SUN2	TRIM58	BIN1	FHOD1	KIF25	PAFAH1B1	PCM1	SLIT1	CLMN	CAV3	SLC9A3R1	NTN1	CDC42
GOBP_TRANSCRIPTION_PREINITIATION_COMPLEX_ASSEMBLY	http://www.gsea-msigdb.org/gsea/msigdb/cards/GOBP_TRANSCRIPTION_PREINITIATION_COMPLEX_ASSEMBLY	TAF6L	BAZ2A	DR1	ESR1	GTF2A2	GTF2B	BRF1	HMGB1	TAF7L	RRN3	PIH1D1	BRF2	ATF7IP	CAND1	PSMC6	POLR1E	SMARCA4	SMARCB1	TAF1	TAF2	TAF4	TAF5	TAF6	TAF7	TAF9	TAF11	TAF12	TAF13	TBP	THRA	TP53	UBTF	WNT10B	TAF1C	TAF1B
GOBP_POSITIVE_REGULATION_OF_VASCULAR_ENDOTHELIAL_GROWTH_FACTOR_PRODUCTION	http://www.gsea-msigdb.org/gsea/msigdb/cards/GOBP_POSITIVE_REGULATION_OF_VASCULAR_ENDOTHELIAL_GROWTH_FACTOR_PRODUCTION	HPSE	ADORA2B	CYP1B1	SULF1	FLT4	GATA4	NOX1	HIF1A	IL1A	IL1B	IL6	IL6ST	ISL1	ARNT	ATF4	PTGS2	RORA	BRCA1	TGFB1	C3	C3AR1	C5	C5AR1	EIF2AK3
GOBP_TRANSEPITHELIAL_TRANSPORT	http://www.gsea-msigdb.org/gsea/msigdb/cards/GOBP_TRANSEPITHELIAL_TRANSPORT	AHCYL1	CFTR	CLCN7	ABCC2	CLDN3	CSF2	CXADR	EDN1	EDNRB	GPLD1	OSTM1	AQP1	ITPR1	ABCC1	P2RY4	P2RY6	RHCG	ABCB1	RHBG	ACTB	SCNN1B	SLC26A6	SLC1A1	SLC1A2	SLC1A3	SLC5A1	SLC12A2	ACTG1	BEST1	ABCG2	SLC23A2
GOBP_MOLTING_CYCLE	http://www.gsea-msigdb.org/gsea/msigdb/cards/GOBP_MOLTING_CYCLE	CDH3	ZMPSTE24	FST	PPP1R13L	HPSE	EDAR	SPINK5	SOX21	CTNNB1	DNASE1L2	EDA	EGFR	ERCC2	EXT1	FGF7	FGFR2	DKK1	FOXE1	NIPBL	SOSTDC1	TSKU	LRIG1	TRPC4AP	DKK4	GLI2	HDAC1	HDAC2	HOXC13	IGFBP5	RBPJ	INHBA	KRT14	KRT16	KRT17	KRT33B	KRT83	LAMA5	LRP4	ARNTL	SMAD4	MSX2	NF1	NGFR	NOTCH1	NUMA1	NSDHL	GAL	PDGFA	PIAS4	PER1	ATP7A	SOX18	LGR4	FERMT1	PTGS2	BCL2	RELA	SAV1	ALX4	SHH	SMO	SNAI1	SOS1	SOX9	TERT	TGFB2	TGM3	TNF	WNT5A	WNT10B	FA2H	EPS8L3	FZD3	FUZ	FZD6	PLA2G10	FOXN1	LGR5	TP63	PTCH2	TRADD	LDB1	LDB2	ACVR1B	LHX2	CLOCK	FARP2
GOBP_NEGATIVE_REGULATION_OF_EPITHELIAL_CELL_DIFFERENTIATION	http://www.gsea-msigdb.org/gsea/msigdb/cards/GOBP_NEGATIVE_REGULATION_OF_EPITHELIAL_CELL_DIFFERENTIATION	SPRY1	SPRY2	YAP1	CTNNB1	JAG1	SPRED2	EZH2	FOXE3	FRZB	HOXA7	HES1	ID1	IFNG	IL1A	IL13	MMP9	MSX2	NOTCH1	NOTCH4	REG3A	FOXJ2	CCND1	SRSF6	SMO	SOX9	STAT1	TBX3	ZEB1	VEGFA	XDH	GRHL2	CAV1	TP63	ACVRL1	GDF3
GOBP_POSITIVE_REGULATION_OF_RESPONSE_TO_WOUNDING	http://www.gsea-msigdb.org/gsea/msigdb/cards/GOBP_POSITIVE_REGULATION_OF_RESPONSE_TO_WOUNDING	ARFGEF1	HPSE	FERMT2	CNTF	CPB2	CLDN4	CLDN3	ADRA2A	HBEGF	DMTN	F2	F2R	F3	F7	F12	FKBP1B	ENPP4	FOXC2	FLNA	KANK1	MTOR	GRN	ANXA1	HRAS	HRG	IGF1R	APOH	INSL3	ITGB1	MDK	MYLK	NFE2L2	DUOX2	SERPINE1	REG3A	PLG	SERPINF2	ATP7A	DUOX1	FERMT1	PRKCE	PTK2	PTN	RREB1	CLEC7A	ST3GAL4	TBXA2R	PRDX2	THBD	THBS1	ACTG1	VTN	CXCR4	NDEL1	STK24	SCARF1	PLPP3	CCN4	CLDN1	CD36
GOBP_RNA_DESTABILIZATION	http://www.gsea-msigdb.org/gsea/msigdb/cards/GOBP_RNA_DESTABILIZATION	TOB1	RIDA	SYNCRIP	PAIP1	CELF1	TENT4A	EXOSC8	DHX9	DCP2	DXO	PDE12	CPEB3	DIS3	EXOSC7	CNOT1	SAMD4A	TNRC6B	TUT4	EXOSC2	TARDBP	YTHDF3	NOCT	GIGYF2	PABPC1	AGO2	LSM1	DCPS	CNOT7	HNRNPD	HNRNPU	DND1	MEX3D	MLH1	CNOT2	CNOT3	YBX1	PARN	YTHDF2	EXOSC9	POLR2D	POLR2G	RC3H2	YTHDF1	SAMD4B	DCP1A	METTL3	EIF4ENIF1	EXOSC5	CNOT6	UPF1	ROCK1	ZFP36L1	ZFP36L2	TNFRSF1B	ZFP36	CSDE1	BTG2	METTL16	FTO	TUT7	ZC3H12A	KHSRP	CNOT8	ROCK2	PUM1	PAN2
GOBP_REGULATION_OF_GLIOGENESIS	http://www.gsea-msigdb.org/gsea/msigdb/cards/GOBP_REGULATION_OF_GLIOGENESIS	OLIG2	CDKN2B	PRMT5	DUSP10	CTNNB1	DAB1	DAG1	DLX2	DRD3	E2F1	EZH2	F2	ZNF365	SIRT2	UFL1	DICER1	DAAM2	CLCF1	MTOR	TENM4	GFAP	PRPF19	BIN1	CERS2	HDAC1	HDAC2	HES1	ID2	ID4	IL1B	IL6	IL6ST	LDLR	LIF	LRP2	LTA	LYN	MAG	MDK	ASCL2	ASPA	MYC	ATOH1	NF1	NF2	NKX2-2	NKX6-1	NOTCH1	NTRK3	SERPINE2	PITX3	PLAG1	TREM2	PPP1CC	PRKCH	PRKCI	GJC2	PTN	PTPRZ1	SHH	SKI	BMP2	SOX10	SOX11	SPINT1	ABCC8	TGFB1	TSPO	TLR2	NR2E1	TNF	TNFRSF1B	TP73	CXCR4	LIN28A	SYNJ1	GPR37L1	NR1D1	KDM4A	RNF10
GOBP_RESPONSE_TO_INTERLEUKIN_4	http://www.gsea-msigdb.org/gsea/msigdb/cards/GOBP_RESPONSE_TO_INTERLEUKIN_4	CDK4	TUBA1B	IL24	ADAMTS13	CORO1A	ALAD	FASN	SHPK	GATA3	HSPA5	HSP90AB1	IL2RG	IL4R	IMPDH2	JAK3	ARG1	MCM2	MRC1	CITED1	NFIL3	LEF1	PML	PTPN2	RPL3	XCL1	STAT5B	STAT6	TCF7	DCSTAMP	KEAP1
GOBP_POSITIVE_REGULATION_OF_P38MAPK_CASCADE	http://www.gsea-msigdb.org/gsea/msigdb/cards/GOBP_POSITIVE_REGULATION_OF_P38MAPK_CASCADE	GADD45G	GADD45A	AGER	SASH1	STK39	EMC10	PRMT1	IL1B	LEP	MAP3K3	MAP3K4	MAP3K5	GADD45B	OPRK1	MINK1	BMP2	BMP4	NCF1	SPI1	VEGFA	XDH	ZC3H12A	SPHK1	MFHAS1	HAND2	PJA2
GOBP_HISTONE_H3_DEACETYLATION	http://www.gsea-msigdb.org/gsea/msigdb/cards/GOBP_HISTONE_H3_DEACETYLATION	HDAC6	HDAC5	ELK4	SIRT2	SIRT1	HDAC1	HDAC2	SIRT7	SIRT6	HDAC7	PER1	SFPQ	HDAC11	PER2	HDAC9	HDAC4
GOBP_POSITIVE_REGULATION_OF_T_CELL_CYTOKINE_PRODUCTION	http://www.gsea-msigdb.org/gsea/msigdb/cards/GOBP_POSITIVE_REGULATION_OF_T_CELL_CYTOKINE_PRODUCTION	ARID5A	MALT1	NLRP3	CD55	DENND1B	GATA3	TBX21	HLA-A	IL1B	IL1R1	IL4	IL6	IL18	SASH3	PRKCZ	B2M	XCL1	SLAMF1	MAP3K7	TRAF2	TRAF6	TNFSF4	FZD5	IL18R1	RSAD2	CD81
GOBP_POSITIVE_REGULATION_OF_SPROUTING_ANGIOGENESIS	http://www.gsea-msigdb.org/gsea/msigdb/cards/GOBP_POSITIVE_REGULATION_OF_SPROUTING_ANGIOGENESIS	FGF1	FGF2	FUT1	GHSR	IL10	ITGA5	JAK1	SMAD1	PDPK1	PKM	JCAD	S100A1	TNN	TJP1	VEGFA	KLF4
GOBP_ANOIKIS	http://www.gsea-msigdb.org/gsea/msigdb/cards/GOBP_ANOIKIS	CEACAM5	MYBBP1A	CHEK2	CRYBA1	SIK1	TLE5	E2F1	AKT1	DAPK2	MTOR	BRMS1	ITGA5	ITGB1	MCL1	CEACAM6	NOTCH1	NTRK2	PTRH2	PDK4	PIK3CA	ZNF304	PTK2	BCL2	SNAI2	SRC	STK11	MAP3K7	TFDP1	TLE1	TSC2	IKBKG	CAV1
GOBP_MUSCLE_CELL_PROLIFERATION	http://www.gsea-msigdb.org/gsea/msigdb/cards/GOBP_MUSCLE_CELL_PROLIFERATION	CALCRL	TRIB1	CDKN1A	CDKN1B	CITED2	YAP1	GNA13	FRS2	PPARGC1A	CNN1	MAPK14	NKX2-5	CTNNB1	CYBA	DNMT1	AGT	HBEGF	S1PR1	EDN1	AIF1	ELANE	ELN	EPHB1	ERBB4	EREG	AKT1	ERN1	FGF2	FGF9	FGFR2	FOXC1	FOXC2	ZFPM2	HEY2	XRCC6	TENM4	POLDIP2	LDLRAP1	GATA6	FGF20	MSTN	GJA1	NOX1	PDCD4	BMP10	GLI1	GNA12	GNAI2	GNAI3	ANG	ANGPT1	GPER1	EFEMP2	HDAC1	HMOX1	HPGD	HTR1B	ID2	IFNG	APOD	IGF1	APOE	IGF1R	IGFBP3	IGFBP5	RBPJ	IL6	IL6R	IL10	IL12A	IL12B	IL13	IL15	IL18	IRAK1	ITGA2	JAK2	JARID2	JUN	KCNK2	KPNA1	RHOA	SMAD1	MEF2C	MEF2D	MAP3K5	MMP2	MMP9	MNAT1	MYC	MYD88	MYOG	NOS3	NOTCH1	NOTCH3	CCN3	NPPC	NPR1	NPR3	NPY5R	OGN	P2RY6	IRAK4	PDGFB	PDGFRB	PHB	PIK3CA	PIM1	SERPINF2	PPARD	PPARG	SMPD3	PRKAR1A	FOXJ2	PRKDC	PRKG1	MAPK11	CTNNBIP1	PTAFR	PTEN	PTGIR	PTGS2	NDRG2	ACE2	RBP4	SAV1	NAA35	RPS6KB1	CCL5	CX3CL1	SHH	SIX1	BMP2	NDRG4	BMP4	BMPR1A	BMPR2	SOD2	STAT1	TACR1	TBX2	TBX5	TCF7L2	TERT	TGFB1	TGFB2	TGFB3	TGFBR1	TGFBR2	TGFBR3	THBS1	TLR4	TNF	TNFAIP3	TP73	TPM1	VIP	VIPR2	WNT2	XRCC5	SF1	ZNF143	AKIRIN1	NR4A3	PDGFD	RUNX1	CFLAR	CCN4	S1PR2	ADIPOQ	PAXBP1	ADAMTS1	VGLL4	CDK1	MFN2
GOBP_POSITIVE_REGULATION_OF_ERBB_SIGNALING_PATHWAY	http://www.gsea-msigdb.org/gsea/msigdb/cards/GOBP_POSITIVE_REGULATION_OF_ERBB_SIGNALING_PATHWAY	AGR2	NEU3	ADORA1	ADRA2A	AGT	HBEGF	EGF	EREG	NUP62	GPER1	HIP1	RBPJ	FASLG	AREG	MMP9	PDE6G	PDE6H	PLAUR	FBXW7	CCDC88A	RTN4	PTK6	NCF1	SOS1	BTC	ADAM17	TGFA	BCAR3	DGKD	CBL	HAP1	HIP1R	CNOT9	NEURL1
GOBP_REGULATION_OF_VASCULAR_PERMEABILITY	http://www.gsea-msigdb.org/gsea/msigdb/cards/GOBP_REGULATION_OF_VASCULAR_PERMEABILITY	CDH5	RAMP2	FERMT2	PTP4A3	ADM	ADORA2A	DDAH1	TJP3	GPR4	ANGPT1	ARHGAP35	HRH1	APOE	NPPB	NPR1	PDE2A	PDE3A	PLEC	AZU1	CTNNBIP1	PTPRJ	TRPV4	BCR	BDKRB2	CEACAM1	SH3GL2	BMP6	SRC	ABCC8	TACR2	TACR1	TEK	TGFB1	TJP1	CLDN5	UCN	VEGFA	YES1	PLVAP	MYLK3	SLIT2	TJP2	AKAP12
GOBP_IN_UTERO_EMBRYONIC_DEVELOPMENT	http://www.gsea-msigdb.org/gsea/msigdb/cards/GOBP_IN_UTERO_EMBRYONIC_DEVELOPMENT	ADA	BCL2L11	DNAJB6	CERT1	TRIM28	LPAR6	ADAM10	CDKN1C	KLF2	CITED2	PEMT	YAP1	EMG1	N4BP2L2	CDX2	TAB1	CDX4	CEBPA	CEBPB	AKAP3	SLC34A2	SPINT2	GNA13	PLK4	TMED2	CHEK1	POLG2	ADCY9	COL3A1	ADM	CPT2	ATF2	CSF2	CTNNB1	AMOT	DAD1	DBN1	DSC3	EDN1	EDNRA	EGFR	ELF3	FLCN	EMX1	ENDOG	EPAS1	ERCC2	AKT1	ETV2	BPTF	FGFR2	VASH1	FOXF1	FOXC1	CNOT1	WDTC1	KDM4C	RTF1	ATP11A	RPGRIP1L	ZFPM2	HEY1	HEY2	MAFF	FUT8	GABPA	TTLL1	SYF2	HINFP	C2CD3	CHTOP	KIFBP	GATA1	GATA2	GATA3	GATA6	PTPN18	KAT2A	GJA1	FOXD3	GJB3	B9D1	GJB5	SLC39A1	RRP7A	GLI3	GNA12	GPI	ANGPT1	GRB2	SETD2	EPN1	HIF1A	APBA1	PRMT1	HES1	HSD17B2	APOB	IGF1	IGF2	CCN1	RBPJ	IHH	IL10	INPP5B	AR	ITGB1	JAG2	JUNB	KRT19	LIF	ARHGDIG	LIG4	ARNT	LY6E	TM4SF1	SMAD2	SMAD3	SMAD4	MAFG	MAN2A1	MBNL1	MDFI	MFNG	MGAT1	ASCL2	CITED1	MSH2	MSX1	MYC	MYH6	MYH9	MYO1E	NASP	NBN	NDUFA2	NEK2	NMT1	NOS3	CNOT2	CNOT3	NOTCH1	NOTCH2	NPAT	YBX1	OCRL	FURIN	CHST11	NSDHL	STMN3	LEF1	PCDH12	RTCB	PDGFB	PDGFRA	UPB1	INPP5K	PKD1	PKD2	PLG	MBD3	ATP7A	PELO	POLB	SOX18	NLE1	POU5F1	WDR74	MED1	RRN3	TENT5C	BCOR	NCAPG2	DNAAF2	ETNK2	TMEM100	CHD7	ASF1B	MAPK1	SMG9	MAP2K1	XAB2	OTUD7B	PSMC4	RTN4	ZMIZ1	PSPH	PTCH1	PTH1R	HEG1	KIDINS220	EPB41L5	CHD8	PPP4R4	WDR19	CCNB1IP1	PTPRR	OVOL2	RAD51B	RBBP6	RBBP8	SENP2	RCN1	BCL2L1	SLC5A7	DHX35	RIC8A	FKBP10	RPL13	RRM2	PRDM1	ZNF335	PRDM14	SOX17	NXN	STIL	SKIL	BMP2	BMP5	BMP7	BMPR1A	SMARCB1	SMO	SNAI1	SOX10	SOX15	SP3	SPINT1	SRF	BRCA2	ST14	ZFP36L1	STK3	STK4	SUPT6H	BTF3	TBX3	HNF1B	TEAD4	TERF2	NR2F2	TGFB3	TGFBR1	TGFBR2	BYSL	TIE1	TP53	TRAF6	PHLDA2	C5	TTPA	SLC35E2B	C6	TWIST1	UBE2A	UBE2B	VEGFA	WNT2	WNT7B	XRCC2	PCGF2	ZFAND5	SLC30A1	ZP3	FZD5	SLC25A20	TFEB	TMEM231	TCTN1	RNASEH2B	TBL1XR1	PALB2	E2F8	VASH2	GGNBP2	GRHL2	FOSL1	NDEL1	ELL	CAPN2	AXIN1	CASP8	GINS4	CUL4A	CUL3	HOPX	GCM1	YBX3	COPS3	ACTL6A	NCOA1	ALKBH1	ZPR1	EIF2S2	CCNB1	PLOD3	ACVR1	SOCS3	ACVR1B	LATS1	CCNB2	YTHDC1	KLF4	COPS2	HS6ST1	ACVRL1	MED21	HAND1	HAND2	ADAMTS3	CIR1	APBA3	GDF3	SEC24C	SH3PXD2A	CTR9	TTLL4	KEAP1	GINS1	SEC24D	ARNT2	MFN2	SCO2
GOBP_RESPONSE_TO_INTERLEUKIN_1	http://www.gsea-msigdb.org/gsea/msigdb/cards/GOBP_RESPONSE_TO_INTERLEUKIN_1	TANK	KLF2	CEBPB	CHI3L1	ADAMTS7	IRAK3	SIRPA	CYBA	TLE5	ZNF675	EDN1	EGR1	EPO	FGB	FGG	PLCB1	GBP1	GBP2	GHR	ANKRD1	GCLC	RBMX	PYCARD	ANXA1	HAS2	HIF1A	HES1	HYAL1	IGBP1	APP	IKBKB	IL1B	IL1R1	IL1RN	IL6	CXCL8	IL17A	AQP4	INHBB	IRAK1	LGALS9	MMP2	CITED1	MTHFR	MYC	MYD88	NFKB1	NKX3-1	PCK1	IRAK4	PCSK1	TOLLIP	OTUD4	PRKCA	PRKCI	MAPK3	MAPK11	MAPK13	PTGIS	CACTIN	RELA	UPF1	RORA	CCL1	CCL2	CCL3	CCL4	CCL5	CCL7	CCL8	CCL11	CCL13	CCL14	CCL15	CCL16	CCL17	CCL18	CCL19	CCL20	CCL21	CCL22	CCL23	CCL24	XCL1	CX3CL1	SELE	SFRP1	YTHDC2	SMPD1	SNCA	SOX9	SRC	TAF9	MAP3K7	TRAF6	VRK2	YY1	IL1R2	TNIP2	ZC3H12A	ZBP1	ADAMTS12	CAMP	KMO	HYAL2	RIPK2	TNFRSF11A	IL1RL2	RPS6KA4	USP10	MYLK3	RPS6KA5	CD38	NR1D1	CD40	AKAP12	CD47	ST18	HDAC4
GOBP_CELL_CELL_JUNCTION_ORGANIZATION	http://www.gsea-msigdb.org/gsea/msigdb/cards/GOBP_CELL_CELL_JUNCTION_ORGANIZATION	CDH2	PDCD6IP	CDH5	CDH6	CDH7	GJC1	CDH8	CDH9	CDH10	CDH11	CDH12	CDH18	ADAM10	PATJ	RAMP2	CLDN16	FERMT2	PKP3	ADD1	CLDN4	CLDN3	CLDN7	CSF1R	CSK	CTNNA1	CTNNB1	CTNND1	CTNND2	CXADR	ACE	DLG1	DSG1	DSG2	AGT	DSP	APLNR	ECT2	EFNB2	EPHA2	FLCN	EPHA4	EPHB2	HIPK1	EXT1	F2R	F2RL1	EPB41L3	FLNA	PIP5K1C	CLDN14	CLDN15	WHRN	CNTNAP2	NPHP4	CLDN17	GJA1	GJA4	GJA5	GJB1	TJP3	CDH20	CDH19	ANK2	APC	IKBKB	IL1B	IL17A	JUP	KIFC3	RHOA	RHOC	LIM2	LIMS1	ARL2	SMAD3	SMAD7	ARVCF	AFDN	MYO1C	NF2	NPHP1	CLDN11	PAK2	F11R	PARD6A	CLDN18	HDAC7	LSR	PECAM1	PKP1	PKP2	PLEC	KIRREL1	PRKACA	LIMS2	INAVA	PRKCA	PRKCH	PRKCI	PKN2	PARD3	PRTN3	CD177	HEG1	NLGN4X	PTPRO	NECTIN1	RAB13	ACE2	TRPV4	RDX	ACTB	ROCK1	PERP	CDH22	BMP6	SNAI2	SNAI1	FSCN1	SRC	SRF	STRN	ABCC8	TBCD	TBX5	TGFB1	TGFB2	TGFB3	TGFBR1	TJP1	TLN1	ACTG1	CLDN5	TNF	UGT8	VCL	VEGFA	WNT11	FZD5	OCEL1	MICALL2	GRHL2	POF1B	SVEP1	TLN2	JAM3	GNPAT	PARD6B	PKP4	CNTNAP1	CAV1	DCHS1	NUMB	MPDZ	CLDN10	CLDN8	CLDN6	CLDN1	CLDN9	DLG5	CD9	TJP2	ROCK2	MTSS1	WDR1	NR1H4	CDC42	CDH1
GOBP_DIGESTIVE_TRACT_MORPHOGENESIS	http://www.gsea-msigdb.org/gsea/msigdb/cards/GOBP_DIGESTIVE_TRACT_MORPHOGENESIS	AGR2	SIX2	CTNNB1	EGFR	EPHB3	FGFR2	FOXF1	NIPBL	GATA4	GLI1	GLI2	GLI3	HIF1A	HLX	HOXD13	ID2	IHH	SMAD2	SMAD3	NOTCH1	DACT1	PDGFRA	AHI1	BBS7	EPB41L5	OVOL2	BCL2	SFRP1	STRA6	SFRP5	SOX17	SHH	SHOX2	BMP4	SOX10	SOX11	HNF1B	TCF21	WNT5A	WNT11	TP63	ACVR2B
GOBP_CELL_CELL_ADHESION_MEDIATED_BY_CADHERIN	http://www.gsea-msigdb.org/gsea/msigdb/cards/GOBP_CELL_CELL_ADHESION_MEDIATED_BY_CADHERIN	CDH2	CDH5	PTPRU	FLOT1	MMP24	CTNND1	FER	RGCC	FOXA2	EPCAM	AFDN	NOTCH1	NOTCH4	PLG	SERPINF2	CDHR2	BMP6	TJP1	VEGFA	WNT5A	ADAM19	PPM1F
GOBP_POSITIVE_REGULATION_OF_CYTOKINESIS	http://www.gsea-msigdb.org/gsea/msigdb/cards/GOBP_POSITIVE_REGULATION_OF_CYTOKINESIS	GIPC1	CIT	DRD2	DRD3	ECT2	NUP62	POLDIP2	OR1A2	OPN1MW	RACGAP1	IGF1R	RHOA	TAS2R13	RXFP3	PRKCE	PKN2	CXCR5	SPAST	SSTR5	AURKC	SVIL	CSPP1	CUL3	PKP4	CDC14B	CDC14A	AURKB	KIF3B	KIF23	KIF20B	CDC6	KIF14	CDC25B	CDC42
GOBP_POST_EMBRYONIC_ANIMAL_ORGAN_DEVELOPMENT	http://www.gsea-msigdb.org/gsea/msigdb/cards/GOBP_POST_EMBRYONIC_ANIMAL_ORGAN_DEVELOPMENT	BCL2L11	ERCC1	FBN1	EFEMP1	JAK2	KDR	MFAP2	MYO1E	MYO7A	BAK1	BAX	BCL11B	VEGFA	FZD5	KLF4
GOBP_VASCULAR_TRANSPORT	http://www.gsea-msigdb.org/gsea/msigdb/cards/GOBP_VASCULAR_TRANSPORT	ABCC5	ABCC9	ABCC4	ATP8A1	SLC38A3	SLCO2B1	ABCC2	AGER	ABCA2	SLC29A1	FABP5	SLC7A8	SLC44A1	SLCO3A1	SLC29A2	APOE	INSR	KCNJ8	LEPR	LRP1	LRP2	LRP3	ABCC1	ATP1A2	ATP1B2	ATP2A3	ATP2B4	ABCB1	SLCO1C1	SLC38A2	SLC6A20	AVPR1A	AVPR1B	SLC24A3	SLC13A3	SLC1A1	SLC1A2	SLC1A3	SLC4A3	SLC1A4	SLC1A5	SLC2A1	SLC2A3	SLC2A4	SLC5A1	SLC5A3	SLC5A5	SLC6A1	SLC6A6	SLC6A9	SLC6A13	SLC7A1	SLC7A2	SLC8A2	SLC12A2	SLC15A2	SLC16A1	SLC16A2	SLC19A1	SLC22A1	SLC22A3	SLC22A2	SLC22A5	TFRC	SLC2A10	SLC7A5	SLC38A1	SLC4A4	ABCC3	SLC5A6	SLC28A2	SLC16A7	SLC9A3R1	SLC22A8	ABCG2	CD36	SLC4A8
GOBP_REGULATION_OF_TRANSLATIONAL_FIDELITY	http://www.gsea-msigdb.org/gsea/msigdb/cards/GOBP_REGULATION_OF_TRANSLATIONAL_FIDELITY	AARS1	EIF2S3	LARS2	DNAJC2	GATC	IARS1	LARS1	CDK5RAP1	IARS2	RPS5	RPS9	VARS1	YRDC	TARS2	AARSD1
GOBP_RESPONSE_TO_PURINE_CONTAINING_COMPOUND	http://www.gsea-msigdb.org/gsea/msigdb/cards/GOBP_RESPONSE_TO_PURINE_CONTAINING_COMPOUND	HCN4	ABCC9	AKAP9	CDO1	RAPGEF3	CARM1	CIB2	CFTR	CHEK1	CNGA3	COL1A1	PPARGC1B	ADORA2A	CPS1	CRHBP	AANAT	CYP1B1	ADSS2	DGKQ	SLC26A3	AHR	DMTN	PTK2B	FDX1	P2RX2	KDM1A	FOS	FOSB	PANX1	GATA1	GATA6	GPD1	RAPGEF1	HDAC2	HMGCS2	APEX1	BIRC2	HSPA5	AQP8	IGFBP5	APP	IL1B	AQP1	INHBB	AQP9	ITPR2	AREG	KCNE1	KCNQ1	MMP19	CITED1	ASS1	NDUFS4	OXT	P2RX1	P2RX3	P2RX4	P2RX5	P2RX7	P2RY1	P2RY2	P2RY4	P2RY6	P2RY11	DUOX2	PCK1	PDE2A	PDE3A	INPP5K	PENK	PER1	PFKFB1	PIK3CG	PKD2	PKLR	PLAT	DUOX1	SSH1	TRPM4	TMEM38B	PRKAA1	PTAFR	PTGS2	RAP1A	RAP1B	BCKDHB	REN	HCN2	RYR1	RYR2	RYR3	SDC1	SLC26A6	SLC5A5	SLC6A1	SLC6A3	SLC6A4	SLC8A1	SOD1	SRD5A1	SREBF1	ZFP36L1	STAT1	STC1	BSG	TAF1	THBD	HSP90B1	TRPC3	TRPM2	TYR	EZR	TRPV1	WNT10B	WT1	CACNA1S	FOSL1	CASQ2	P2RX6	ADIPOQ	AKAP6	RAPGEF2
GOBP_PROTEIN_K48_LINKED_DEUBIQUITINATION	http://www.gsea-msigdb.org/gsea/msigdb/cards/GOBP_PROTEIN_K48_LINKED_DEUBIQUITINATION	USP20	USP19	PARK7	USP33	OTUD3	USP25	USP27X	ATXN3	DESI2	UBXN1	MINDY2	OTUD4	YOD1	OTUB1	MINDY1	OTUD7B	USP29	TNFAIP3	USP7	OTUB2	MINDY3	VCPIP1	USP5	USP9X	BAP1	USP13	USP8	USP34	USP15
GOBP_ESTABLISHMENT_OF_ENDOTHELIAL_BARRIER	http://www.gsea-msigdb.org/gsea/msigdb/cards/GOBP_ESTABLISHMENT_OF_ENDOTHELIAL_BARRIER	CDH5	RAPGEF3	HPSE	ADD1	CLDN3	EDNRA	EDNRB	F2RL1	FASN	PLCB1	PPP1R16B	TJP3	RAPGEF1	ICAM1	IKBKB	IL1B	AFDN	MSN	MYD88	PPP1R12A	F11R	FOXP3	PDE2A	PDE4D	RAPGEF6	PECAM1	SOX18	ROBO4	PROC	RAP2C	RAB1A	RAP1A	RAP1B	RAP2B	RDX	ROCK1	TJP1	CLDN5	TNF	TNFRSF1A	VCL	VEGFA	EZR	RAB1B	CLDN1	S1PR2	TJP2	ROCK2	RAPGEF2
GOBP_OOCYTE_DIFFERENTIATION	http://www.gsea-msigdb.org/gsea/msigdb/cards/GOBP_OOCYTE_DIFFERENTIATION	TDRKH	DMC1	CTNNB1	DMRT1	EDN1	EDNRA	EREG	PTK2B	SIRT2	FOXO3	TUT4	TDRD7	FBXO5	ANG	IGF1	INHBB	INSL3	ATM	NPPC	NPR2	YBX2	PDE3A	YTHDF2	WNT4	SOHLH2	PPP2R1A	TDRD1	BCL2	RPS6KA2	BNC1	YTHDC2	FOXL2	BRCA2	AURKA	AURKC	ZFY	ZP3	WDR77	TUT7	KMT2D	LGR5	PDE5A	TRIP13	WASHC5	CDC25B	REC8
GOBP_NUCLEOLAR_LARGE_RRNA_TRANSCRIPTION_BY_RNA_POLYMERASE_I	http://www.gsea-msigdb.org/gsea/msigdb/cards/GOBP_NUCLEOLAR_LARGE_RRNA_TRANSCRIPTION_BY_RNA_POLYMERASE_I	PWP1	DDX11	MTOR	NOL11	NOP53	MARS1	NCL	SIRT7	PIH1D1	MACROH2A2	POLR1E	IPPK	SMARCA4	SMARCB1	TCOF1	TAF1B	DEDD	MACROH2A1
GOBP_POSITIVE_REGULATION_OF_GLIAL_CELL_DIFFERENTIATION	http://www.gsea-msigdb.org/gsea/msigdb/cards/GOBP_POSITIVE_REGULATION_OF_GLIAL_CELL_DIFFERENTIATION	OLIG2	PRMT5	DAG1	ZNF365	DICER1	CLCF1	MTOR	TENM4	PRPF19	BIN1	HDAC1	HDAC2	HES1	ID2	IL6ST	LIF	MAG	MDK	ASPA	NKX2-2	NKX6-1	NOTCH1	SERPINE2	PTN	PTPRZ1	SHH	BMP2	SPINT1	TGFB1	TLR2	TNFRSF1B	TP73	CXCR4
GOBP_NEGATIVE_REGULATION_OF_MRNA_PROCESSING	http://www.gsea-msigdb.org/gsea/msigdb/cards/GOBP_NEGATIVE_REGULATION_OF_MRNA_PROCESSING	CDK9	SAP18	SRSF10	RNPS1	U2AF2	DYRK1A	RBMX	HNRNPA2B1	HNRNPK	PCBP4	PTBP1	BARD1	SRSF4	SRSF6	SRSF7	SFSWAP	SUPT5H	C1QBP	RBM42	NELFE	ZC3H14	RBM10	SRSF9	CCNT1	CTR9	RNF40
GOBP_POSITIVE_REGULATION_OF_REGULATORY_T_CELL_DIFFERENTIATION	http://www.gsea-msigdb.org/gsea/msigdb/cards/GOBP_POSITIVE_REGULATION_OF_REGULATORY_T_CELL_DIFFERENTIATION	LILRB2	BTN2A2	LILRB4	DUSP10	CR1	FOXO3	HLA-DRA	HLA-DRB1	HLA-G	IFNG	IL2	LGALS9	CD46	FOXP3	AMBRA1	BCL6	SOX12	SOCS1
GOBP_INTERLEUKIN_6_MEDIATED_SIGNALING_PATHWAY	http://www.gsea-msigdb.org/gsea/msigdb/cards/GOBP_INTERLEUKIN_6_MEDIATED_SIGNALING_PATHWAY	YAP1	CEBPA	FER	GFI1	IL6	IL6R	IL6ST	JAK1	JAK2	SMAD4	PTPN2	SPI1	SRC	STAT3	RIPK1	CTR9	ST18
GOBP_NEGATIVE_REGULATION_OF_GLIAL_CELL_DIFFERENTIATION	http://www.gsea-msigdb.org/gsea/msigdb/cards/GOBP_NEGATIVE_REGULATION_OF_GLIAL_CELL_DIFFERENTIATION	DUSP10	CTNNB1	DAB1	DLX2	DRD3	F2	DAAM2	HES1	ID4	LDLR	NF1	NKX6-1	NOTCH1	NTRK3	TREM2	NR2E1	LIN28A	GPR37L1	NR1D1	KDM4A
GOBP_PEPTIDYL_TYROSINE_AUTOPHOSPHORYLATION	http://www.gsea-msigdb.org/gsea/msigdb/cards/GOBP_PEPTIDYL_TYROSINE_AUTOPHOSPHORYLATION	ACE	DYRK1A	EGFR	PTK2B	ABL1	GREM1	IGF1R	INSR	ITK	KDR	NTRK1	MAPK3	BMX	SRC	TEC	TXK	VEGFA	DDR1	CAV1	AATK
GOBP_FORMATION_OF_PRIMARY_GERM_LAYER	http://www.gsea-msigdb.org/gsea/msigdb/cards/GOBP_FORMATION_OF_PRIMARY_GERM_LAYER	SIX2	COL4A2	COL5A1	COL5A2	COL6A1	COL7A1	COL8A1	COL11A1	CTNNB1	DUSP1	DUSP2	DUSP4	DUSP5	EPHA2	ETS2	ETV2	EXT2	EYA1	EYA2	FGFR2	FOXF1	DKK1	FOXC1	FOXC2	KDM6B	RTF1	POFUT2	FN1	GATA6	GJA1	GPI	SETD2	TLX2	HOXA11	HSBP1	INHBA	ITGA2	ITGA4	ITGA5	ITGA7	ITGAV	ITGB1	ITGB2	ITGB3	ITGB4	ITGB5	LAMA3	LAMB1	LAMB3	LHX1	SMAD1	SMAD2	SMAD3	MMP2	MMP8	MMP9	MMP14	MMP15	NF2	PAX2	LEF1	POU5F1	PAF1	KIF16B	PRKACA	PRKAR1A	TWSG1	EPB41L5	SOX17	BMP4	BMP7	BMPR1A	BMPR2	SNAI1	SOX2	SRF	TBXT	TAL1	TBX6	HNF1B	TXNRD1	VTN	WNT3	WNT5A	WNT11	CDC73	NANOG	WLS	HMGA2	AXIN1	FZD7	ITGA8	TRIM15	ACVR1	TBX19	KLF4	HAND1	MACROH2A1	CTR9
GOBP_LABYRINTHINE_LAYER_DEVELOPMENT	http://www.gsea-msigdb.org/gsea/msigdb/cards/GOBP_LABYRINTHINE_LAYER_DEVELOPMENT	DNAJB6	CDX2	CDX4	SPINT2	TMED2	ADM	AKT1	FGFR2	VASH1	HEY1	HEY2	GJB5	GRB2	HES1	CCN1	RBPJ	IL10	JUNB	CITED1	NSDHL	LEF1	PCDH12	PLG	MAPK1	MAP2K1	OVOL2	SENP2	BMP5	BMP7	SPINT1	ST14	ZFP36L1	WNT2	WNT7B	FZD5	VASH2	GGNBP2	GRHL2	CASP8	GCM1	NCOA1	SOCS3	HS6ST1
GOBP_BLOOD_VESSEL_ENDOTHELIAL_CELL_MIGRATION	http://www.gsea-msigdb.org/gsea/msigdb/cards/GOBP_BLOOD_VESSEL_ENDOTHELIAL_CELL_MIGRATION	AKT3	HDAC5	CDH5	CIB1	PLK2	PDCD10	NUS1	MAPK14	CSNK2B	AMOT	GADD45A	AGTR2	EFNA1	EFNB2	EGR3	EPHA2	EMP2	EPHB4	AKT1	ETS1	PTK2B	FGF2	FGFR1	VASH1	FOXC2	SIRT1	SH3BP1	ABL1	PRKD2	GATA2	GDF2	GREM1	SRPX2	GPLD1	ANGPT1	ANGPT2	RGCC	CARD10	ANXA1	HIF1A	HMGB1	HMOX1	NR4A1	HRG	HSPB1	APOA1	ID1	APOE	ITGB1	JUP	MIA3	KDR	RHOA	MECP2	MEF2C	MAP3K3	MEOX2	MYH9	NF1	NFE2L2	NOS3	NOTCH1	ATP2B4	ATP5F1A	P2RX4	ATP5F1B	ANGPT4	PDGFB	HDAC7	PDPK1	PIK3C2A	PLCG1	SOX18	PPARG	FBXW7	PRCP	PRKCA	PRKD1	MAP2K3	MAP2K5	PTGS2	JCAD	ROBO1	SP1	SRF	STAT5A	ADAM17	TBXA2R	TDGF1	TGFB1	THBS1	NR2E1	TMSB4X	TNF	VEGFA	VEGFC	MMRN2	ADTRP	PIK3R3	FGF18	NRP1	STARD13	ITGB1BP1	KLF4	SLIT2	ACVRL1	SCARB1	CD40	HDAC9	FGFBP1
GOBP_REGULATION_OF_CELL_CELL_ADHESION_MEDIATED_BY_CADHERIN	http://www.gsea-msigdb.org/gsea/msigdb/cards/GOBP_REGULATION_OF_CELL_CELL_ADHESION_MEDIATED_BY_CADHERIN	PTPRU	FLOT1	RGCC	FOXA2	EPCAM	AFDN	NOTCH1	NOTCH4	PLG	SERPINF2	BMP6	TJP1	VEGFA	WNT5A	ADAM19	PPM1F
GOBP_REGULATION_OF_HISTONE_DEACETYLATION	http://www.gsea-msigdb.org/gsea/msigdb/cards/GOBP_REGULATION_OF_HISTONE_DEACETYLATION	AKAP8	TADA3	SGF29	CTBP1	DR1	APLNR	RRP8	SIRT1	NIPBL	PRKD2	ZZZ3	KAT2A	AKAP8L	SAP30BP	ING2	FOXP3	ZBTB7B	MBIP	NCAPG2	YEATS2	PRKD1	MAPK8	SPHK2	KDM5A	BCL6	SKI	PINK1	SREBF1	SUV39H1	TADA2A	TP53	UCN	VEGFA
GOBP_RESPONSE_TO_INTERLEUKIN_6	http://www.gsea-msigdb.org/gsea/msigdb/cards/GOBP_RESPONSE_TO_INTERLEUKIN_6	ST3GAL6	YAP1	CEBPA	PTPRT	CHI3L1	FER	FGG	SBNO2	GFI1	FOXA2	IL6	IL6R	IL6ST	AQP4	JAK1	JAK2	SMAD4	CITED1	NFKB1	PCK1	PHB	PID1	PTGIS	PTPN2	HAMP	RELA	SELPLG	SPI1	SRC	STAT3	TDGF1	FGF23	CAMP	RIPK1	CTR9	ST18
GOBP_RENAL_TUBULAR_SECRETION	http://www.gsea-msigdb.org/gsea/msigdb/cards/GOBP_RENAL_TUBULAR_SECRETION	CORIN	CLN3	ADORA1	ADORA2A	ACE	DRD2	DRD3	AGT	AGTR1	EDN1	EDNRB	SNX5	GNAI2	NPPB	NPR1	OXT	ATP6V1B1	AVP	AVPR1A	AVPR2	STC1	TACR1	SPX	SLC22A6	ABCG2
GOBP_NEGATIVE_REGULATION_OF_INTERLEUKIN_2_PRODUCTION	http://www.gsea-msigdb.org/gsea/msigdb/cards/GOBP_NEGATIVE_REGULATION_OF_INTERLEUKIN_2_PRODUCTION	KAT5	LILRB4	VSIG4	CR1	GATA3	GBP1	TBX21	LAG3	FOXP3	HDAC7	PRNP	PTPRC	TRIM27	XCL1	NOD2	SFTPD	TNFAIP3	EZR	ZFP36	LAPTM5	NAV3	HOMER3	HOMER2	CD34	NR1H4
GOBP_SMALL_GTPASE_MEDIATED_SIGNAL_TRANSDUCTION	http://www.gsea-msigdb.org/gsea/msigdb/cards/GOBP_SMALL_GTPASE_MEDIATED_SIGNAL_TRANSDUCTION	RASA4B	SH2D3A	RASGRP1	FAM13A	G3BP1	ABI2	TRIM28	RASA4	LPAR6	WASF2	CDK2	TNK2	FLOT1	RASGRP2	SPRY1	SPRY2	CNKSR1	CDKN1A	DENND4A	NET1	RGS19	CDKN2A	DLC1	RAPGEF3	CDC42EP2	VAV3	ARFGEF2	ARFGEF1	CDC42EP3	STAMBP	PDPN	RASL10A	GNA13	CFL1	GRAP	PLK2	NCKAP1	RUNDC3A	RALBP1	YWHAQ	MAPRE2	RAB35	RAPGEF4	CDC42EP1	RASSF1	NISCH	CHM	AKAP13	CHML	CHN1	PDCD10	CHN2	CHP1	PARK7	GABARAP	ARHGAP33	ARAP1	ADCYAP1R1	SSX2IP	COL1A2	COL3A1	CRK	CRKL	CSF1	ADRA1A	ADRA2A	AMOT	DAB1	DHCR24	DNM2	DNMT1	DOCK1	DOCK2	DOCK3	DOK1	AGTR1	ECT2	ABCA1	LPAR1	AIF1	CADM4	FLCN	EPHB2	EPO	EPS8	F2R	F2RL1	F2RL2	FBP1	FGD2	FGD1	FGF2	RRAS2	MRAS	RASA3	RHOBTB3	DENND3	ARHGEF15	RAB21	FOXM1	SWAP70	ARHGAP26	SIPA1L3	IQSEC2	RAP1GAP2	RGL1	KANK1	CYFIP1	RHOBTB2	ARHGEF9	MCF2L	DNMBP	DOCK9	PSD3	ARHGEF12	ARHGEF18	SRGAP2	RHOQ	ARHGAP45	PSD4	CDC42EP4	CD2AP	SH3BP1	NUP62	ARFIP2	RAB38	ARHGAP8	ABL1	RALGAPA1	KCTD13	RASGRP3	KANK2	PLEKHG3	SIPA1L1	AUTS2	GDI1	GDI2	ABL2	LAT	CYTH4	RND1	RAB30	P2RY10	RABGEF1	SGSM3	GNA12	GNB1	GPR4	GPR17	GPR18	GPR20	LPAR4	NKIRAS2	RABL3	GPR35	SCAI	GRB2	RAPGEF1	ABR	ARHGAP35	RANGRF	RACGAP1	GPSM2	RHOD	NRG1	TAX1BP3	HMOX1	HRAS	APOA1	APOC3	IGF1	APOE	ITGAV	ITGB1	ITPKB	JUN	RAB15	ARF6	KPNB1	KRAS	RHOA	RHOB	RHOC	RND3	RHOG	ARHGAP1	STMN1	ARHGAP4	ARHGAP5	ARHGAP6	ARHGDIA	ARHGDIB	ARHGDIG	LIMK1	RHOH	ARL3	ARRB1	MCF2	MET	KITLG	IQSEC3	CCDC88C	MYO9A	MYO9B	MYOC	NF1	NGF	NGFR	NOTCH1	NOTCH2	NRAS	NTRK1	NUCB1	NUCB2	DEF6	ARHGEF4	ARHGEF3	F11R	STMN3	RAPGEFL1	PLCE1	GMIP	FAM13B	HACD3	CYRIB	PDGFRB	RAPGEF6	PIK3CB	PIK3CG	PLD1	PLD2	RAB4B	RIN2	RHOF	EPS8L1	RASIP1	RALGPS2	ARHGAP17	PPP2CB	ARHGEF10L	PLEKHG6	RHOT1	SYNJ2BP	LRRC59	DOCK10	DENND4C	ARHGEF40	CCDC88A	ARFGAP1	ARHGAP15	PRKD1	ERBIN	RELN	PSD	CDC42SE1	RALGAPB	ZNF304	PTH	HEG1	DOCK6	SHTN1	DENND1A	RAP2C	ARHGAP22	RGL2	RAB4A	RABIF	RAC1	RAC2	RAC3	RAF1	RALA	RALB	RALGDS	RAP1A	RAP1B	RAP1GAP	RAP2A	RAP2B	RASA1	RASA2	RASGRF1	RB1	RDX	RIT2	RIT1	BCL6	ROBO1	ROCK1	BCR	RRAD	RRAS	RREB1	SDCBP	RRAGC	ARHGEF28	ITSN1	SIAH2	EPS8L2	SIPA1	PHACTR4	SOS1	SOS2	SRC	TGFB2	TGM2	TIAM1	TNFAIP1	TP53	TRIO	TSC2	VAV1	VAV2	WAS	MAPKAP1	RIPOR1	EPS8L3	ARHGAP10	ARHGAP28	ARHGEF5	DOK3	SYNPO2L	DOCK5	RUFY1	PREX2	SHOC2	RND2	SPRY4	LZTR1	BRAP	RAB33B	ARHGAP24	OBSCN	BCAR3	RASAL1	CUL3	OGT	GPR65	ARHGAP19	MAPKAPK5	MADD	USO1	RFXANK	CBL	CTNNAL1	GBF1	NRP1	KSR1	STK19	SQSTM1	KRIT1	CCNA2	WASF1	RHOT2	KALRN	DOK2	STARD13	DIRAS3	DNAJA3	USP8	ARHGEF1	ARHGEF2	CYTH3	CYTH2	CYTH1	ADGRG1	SLIT2	RAB33A	RAB9A	GRAP2	ARHGAP29	ARHGAP12	NTN1	MAP4K4	ROCK2	CELSR1	ARHGEF10	RALGPS1	RAPGEF2	GARRE1	DOCK4	ARHGAP32	RIPOR2	STARD8	RAPGEF5	ARHGAP11A	ARHGEF11	ARHGEF17	ELMO1	FARP2	SETDB1	RHOBTB1	SRGAP3	G3BP2	DENND4B	ARHGAP44	IQSEC1	MFN2	KIF14	ARHGAP25	CDC42
GOBP_T_CELL_TOLERANCE_INDUCTION	http://www.gsea-msigdb.org/gsea/msigdb/cards/GOBP_T_CELL_TOLERANCE_INDUCTION	LILRB2	LILRB4	CLC	PHLPP1	ICOS	HLA-B	HLA-G	AIRE	IL2RA	IDO1	FOXP3	TGFBR2	ITCH	CBLB	CD3E
GOBP_REGULATION_OF_CELL_MIGRATION_INVOLVED_IN_SPROUTING_ANGIOGENESIS	http://www.gsea-msigdb.org/gsea/msigdb/cards/GOBP_REGULATION_OF_CELL_MIGRATION_INVOLVED_IN_SPROUTING_ANGIOGENESIS	AKT3	HDAC5	CIB1	PLK2	PDCD10	FGF2	FOXC2	ABL1	GATA2	SRPX2	CARD10	ANXA1	HMOX1	KDR	RHOA	MAP3K3	MEOX2	NOTCH1	HDAC7	PIK3C2A	FBXW7	MAP2K5	PTGS2	JCAD	TBXA2R	THBS1	NR2E1	VEGFA	MMRN2	NRP1	STARD13	ITGB1BP1	KLF4	HDAC9	FGFBP1
GOBP_REGULATION_OF_CELLULAR_AMIDE_METABOLIC_PROCESS	http://www.gsea-msigdb.org/gsea/msigdb/cards/GOBP_REGULATION_OF_CELLULAR_AMIDE_METABOLIC_PROCESS	TSFM	LRPPRC	TRAP1	TOB1	EIF1	RIDA	EIF1B	RTN3	ABCA7	PRG3	RACK1	SPON1	SYNCRIP	USP16	PAIP1	IGF2BP3	IGF2BP2	KHDRBS1	CELF1	HBS1L	TMED2	TMED10	GCN1	TENT4A	PKP3	RNF139	LARP4	EXOSC8	CHRNA7	CIRBP	NIBAN1	CLU	DNAJC24	LSM14B	CYP1B1	AARS1	DAPK1	DAPK3	DAZ1	DAZL	DDX1	DDX3X	DDX6	DHX9	DCP2	DHFR	DIO2	DPH1	DPH2	AGO3	AGO4	EEF2	EFNA1	EIF2S1	EIF2S3	EIF4A2	EIF4B	EIF4E	EIF4EBP1	EIF4EBP2	EIF4G1	EIF4G2	EIF5	EIF5A	ELAVL1	ELAVL4	ABCA2	PDE12	EPHA4	EPRS1	ERBB2	AKT1	AKT2	ETF1	PTK2B	CASC3	CPEB3	FASTKD2	DIS3	NCBP2	HABP4	EXOSC7	CNOT1	SAMD4A	FOXO3	MRPS27	TNRC6B	GGA3	METAP1	PASK	LARP4B	CYFIP1	TUT4	FMR1	LARP1	PUM2	EXOSC2	SIRT3	TARDBP	RPL13A	PPP1R15A	PLXNB2	SLC7A11	MTOR	YTHDF3	NOCT	GAPDH	NGDN	GIGYF2	LSM14A	AGO1	PABPC1	EIF2AK1	AGO2	SERP1	LSM1	GLE1	EIF3K	BIN1	ANG	MKNK2	GRB7	COA3	DCPS	BZW2	MRPL13	ZCCHC4	METTL5	ORMDL2	DDX25	GRM5	GSK3A	GSPT1	CNOT7	GZMB	HNRNPD	HNRNPU	AIRE	HSPB1	IFNG	IFNGR1	IGF1	APOE	IGFBP5	CCN1	APP	IL6	ILF3	EIF3E	IREB2	ITGA2	EIF6	DND1	RHOA	KRT17	MEX3D	PAIP2B	CAPRIN1	MAGOH	MLH1	MTIF2	ATF4	NCBP1	NCK1	NCL	NFE2L2	ACO1	CNOT2	CNOT3	NPM1	YBX1	NTRK2	PA2G4	PARN	RPS27L	YBX2	ZNF706	TACO1	PRR16	NGRN	YTHDF2	DPH5	PDK1	PDK2	PDK3	CDK5RAP1	PDK4	SELENOT	PER1	PGAM1	PIN1	PKM	PLD1	PELO	EXOSC9	GSAP	POLR2D	POLR2G	DHX29	PUS7	RC3H2	YTHDF1	TRNAU1AP	PPP1CA	RMND1	BANK1	PTCD3	SAMD4B	PIWIL2	NAT10	OGFOD1	LARP6	SHFL	IMPACT	PRKAA1	NSUN5	PRKCD	DCP1A	PRKDC	EIF2AK2	DNAJC3	PRNP	METTL3	EIF4ENIF1	INPP5E	EIF5A2	SPHK2	EXOSC5	TIGAR	RTN4	PTAFR	CNOT6	PURA	RARA	RBM3	RBM4	RELA	UPF1	RGS2	BCL3	GUF1	ABCE1	ROCK1	RPL5	RPL10	RPL22	RPL38	RPLP1	RPS3	RPS4X	RPS6KA1	RPS6KA3	RPS6KB1	RPS6KB2	RPS9	RPS14	RTN1	RTN2	ATXN2	CCL5	NSUN3	PCIF1	NOD2	DNAJC1	KLHL25	CPEB1	SHMT1	SHMT2	PINK1	JMJD4	UPF3B	UPF3A	CAPRIN2	SNCA	SORL1	SOX4	SP1	SRP9	ZFP36L1	STAT3	ZFP36L2	TARBP2	TCOF1	THBS1	TIA1	C1QBP	TNF	TP53	TPR	TSC1	TYMS	UCN	VIM	EIF4H	ZFP36	CNBP	CSDE1	BTG2	SECISBP2	METTL16	FTO	FASTKD3	TUT7	LIN28A	ZC3H12A	FXR1	CALR	RCC1L	PICALM	CASP3	RBM4B	PLA2G6	POLDIP3	NCK2	ENC1	YBX3	MAPKAPK5	MKNK1	KHSRP	EIF4EBP3	EIF3B	EIF3C	EIF3D	EIF3H	EIF4G3	ALKBH1	PER2	CDC123	SPHK1	EIF2B4	EIF2B2	EIF2B5	HAP1	CNOT9	NEURL1	MTG1	NOLC1	METTL18	PIWIL1	CNOT8	CD28	QKI	EIF2AK3	EIF4E2	ROCK2	FXR2	MTRF1	ABCG1	EIF5B	BZW1	PUM1	SECISBP2L	EIF4A3	CTIF	PAN2	PUM3	RBM8A	NR1H4
GOBP_REGULATION_OF_NEURON_PROJECTION_REGENERATION	http://www.gsea-msigdb.org/gsea/msigdb/cards/GOBP_REGULATION_OF_NEURON_PROJECTION_REGENERATION	KLK8	CNTF	EPHA4	FKBP1B	INPP5F	FLNA	GRN	CERS2	HGF	IGF1R	PRRX1	MAP2K1	PTEN	PTN	PTPRF	PTPRS	SPP1	THY1	TNR	NDEL1	STK24	SCARF1	KLF4	KIAA0319	LRIG2
GOBP_HEART_GROWTH	http://www.gsea-msigdb.org/gsea/msigdb/cards/GOBP_HEART_GROWTH	PARP2	CITED2	BASP1	YAP1	PDLIM5	AKAP13	MAPK14	ADRA1A	NKX2-5	AGT	DUSP6	DUSP9	S1PR1	EDN1	ERBB4	FGF2	FGF9	FGFR2	FOXC1	FOXC2	ZFPM2	HEY2	G6PD	TENM4	GATA4	GATA6	FGF20	BMP10	GLI1	GSK3A	ACACB	IGF1	RBPJ	JARID2	KCNK2	SMAD1	MEF2C	MYH6	NOTCH1	PIM1	PPARA	PRKAR1A	MAPK11	PROX1	PTEN	HEG1	HAMP	RBP4	RGS2	RGS4	SAV1	NDRG4	BMPR1A	TBX2	TBX5	TGFB2	TGFBR1	TGFBR2	TGFBR3	TP73	WNT2	WT1	YY1	SORBS2	CAV3	RUNX1	CTDP1	AKAP6	VGLL4	CDK1	TOMM70
GOBP_REGULATION_OF_BICELLULAR_TIGHT_JUNCTION_ASSEMBLY	http://www.gsea-msigdb.org/gsea/msigdb/cards/GOBP_REGULATION_OF_BICELLULAR_TIGHT_JUNCTION_ASSEMBLY	CLDN3	EPHA2	NPHP4	IKBKB	IL17A	MYO1C	NPHP1	F11R	PRKACA	PRKCH	ROCK1	SNAI2	SNAI1	TJP1	CLDN5	TNF	FZD5	CLDN1	ROCK2
GOBP_REGULATION_OF_HEART_GROWTH	http://www.gsea-msigdb.org/gsea/msigdb/cards/GOBP_REGULATION_OF_HEART_GROWTH	PARP2	CITED2	BASP1	YAP1	MAPK14	NKX2-5	DUSP6	DUSP9	EDN1	ERBB4	FGF2	FGF9	FGFR2	ZFPM2	HEY2	G6PD	GATA6	FGF20	BMP10	GLI1	GSK3A	ACACB	IGF1	RBPJ	JARID2	KCNK2	MEF2C	MYH6	NOTCH1	PIM1	PPARA	MAPK11	PROX1	PTEN	HAMP	RBP4	RGS2	RGS4	SAV1	BMPR1A	TBX2	TBX5	TGFBR1	TGFBR2	TGFBR3	TP73	WNT2	WT1	YY1	CAV3	RUNX1	CTDP1	AKAP6	VGLL4	CDK1	TOMM70
GOBP_3_UTR_MEDIATED_MRNA_STABILIZATION	http://www.gsea-msigdb.org/gsea/msigdb/cards/GOBP_3_UTR_MEDIATED_MRNA_STABILIZATION	HNRNPA0	TENT4A	MAPK14	DAZ1	DAZL	ELAVL1	ELAVL4	LARP4B	TARDBP	HNRNPC	MYD88	ZFP36	METTL16	RBM10	YBX3	ANGEL2	MAPKAPK2
GOBP_POSITIVE_REGULATION_OF_EPITHELIAL_CELL_PROLIFERATION	http://www.gsea-msigdb.org/gsea/msigdb/cards/GOBP_POSITIVE_REGULATION_OF_EPITHELIAL_CELL_PROLIFERATION	AKT3	CDH3	PDCD6	YAP1	KDM5B	OSR2	CCR3	CTNNB1	CYBA	DLX5	DLX6	AGTR1	APLNR	ECM1	EGF	EGFR	EGR3	ERBB2	AKT1	EYA1	F3	FGF1	FGF2	FGF7	FGF9	FGFR1	FGFR2	VEGFD	FOXE3	FLT4	SIRT1	PRKD2	PPP1R16B	GATA2	GDF2	B4GALT1	GHSR	C5AR2	GLUL	ANG	EMC10	GRN	HAS2	HIF1A	HMGB1	HMGB2	HMOX1	NR4A1	HPN	HRAS	HTR2B	HYAL1	ID1	IGF1	IGF2	IHH	IL10	AR	ITGA4	ITGB3	JUN	AREG	KDR	ARG1	LAMB1	LAMC1	ARNT	MDK	MMP12	MYC	NF1	NME1	NME2	NOTCH1	NOTCH2	NRAS	CRNN	REG3A	PAX2	ZNF580	EGFL7	SIRT6	PDGFB	PDPK1	PGF	PIK3CD	PLCG1	PLXNB3	ATP7A	MED1	ODAM	AGGF1	PRKCA	PRKD1	MYDGF	MAP2K5	PROX1	HTRA1	RTN4	BAD	ZNF304	WDR48	JCAD	PTN	PTPRN	CCND1	RREB1	SCN5A	CCL11	CCL24	CXCL12	NOD2	SFRP1	SRSF6	SHH	BMP2	BMP4	BMP5	BMP6	BMPR1A	BMPR2	SMO	SOX9	SOX11	SP1	SPINK1	STAT3	STAT5A	ADAM17	TACR1	TBX1	TCF7L2	TEK	TGFA	TGFBR1	TGM1	THBS4	TNF	TNFAIP3	C5AR1	TWIST1	VEGFA	VEGFB	VEGFC	VIP	WNT2	WNT5A	WNT7A	SCG2	PDCL3	VASH2	ESRP2	NR4A3	FZD7	CAV2	TP63	NRP2	NRP1	CFLAR	SEMA5A	CLDN1	ACVRL1	CYP7B1	CDC42	FGFBP1
GOBP_CELLULAR_RESPONSE_TO_CORTICOSTEROID_STIMULUS	http://www.gsea-msigdb.org/gsea/msigdb/cards/GOBP_CELLULAR_RESPONSE_TO_CORTICOSTEROID_STIMULUS	BCL2L11	FAM107A	CBX3	CYP1B1	ACE	EDN1	EIF4E	FOXO3	FLT3	MSTN	GPER1	NR3C1	ANXA1	HMGCS2	HNRNPU	IGF1R	AQP1	ISL1	JAK2	ARG1	ASS1	MYOD1	ATP2B1	ATP5F1A	PCK1	PCK2	SERPINF1	PLAT	DDIT4	RAN	REST	RPS6KB1	SGK1	SMYD3	SRD5A1	SSTR2	SSTR3	SSTR4	SSTR5	ZFP36L1	ZFP36L2	STC1	KLF9	TFAP4	UBE2L3	ZFP36	CASP9	AKR1C3	CFLAR	ACVR1	USP8	AIFM1
GOBP_REGULATION_OF_CYTOPLASMIC_TRANSLATION	http://www.gsea-msigdb.org/gsea/msigdb/cards/GOBP_REGULATION_OF_CYTOPLASMIC_TRANSLATION	SYNCRIP	PAIP1	DHX9	CPEB3	FMR1	RPL13A	MTOR	PABPC1	HNRNPD	HNRNPU	NCK1	YBX1	YTHDF2	PKM	METTL3	CPEB1	CNBP	CSDE1	LIN28A	YBX3
GOBP_REGULATION_OF_POSITIVE_CHEMOTAXIS	http://www.gsea-msigdb.org/gsea/msigdb/cards/GOBP_REGULATION_OF_POSITIVE_CHEMOTAXIS	CCR4	AGER	S1PR1	F2RL1	F3	F7	VEGFD	ANGPT2	CXCL8	IL16	ITGA2	KDR	SMAD3	NTF3	NTRK3	PGF	AZU1	CXCL12	VEGFA	VEGFB	VEGFC	SCG2	CASR	ARTN
GOBP_SEX_DIFFERENTIATION	http://www.gsea-msigdb.org/gsea/msigdb/cards/GOBP_SEX_DIFFERENTIATION	BCL2L11	MAMLD1	LHFPL2	IRX5	CITED2	SEMA3A	SYCP2	BASP1	MERTK	FST	CEBPB	PRDX4	ADAM29	DMC1	ADCYAP1R1	CNTFR	COL9A3	CRKL	CTNNA1	CTNNB1	RNF38	CYP1B1	CYP17A1	CYP19A1	DACH1	ACE	DHCR24	AFP	DMRT1	NR0B1	AGO4	A2M	ERCC1	EREG	ESR1	FANCA	FANCG	PRPS1L1	FGF8	FGF9	RHOBTB3	FNDC3A	FKBP4	FOXF2	FOXC1	FOXO3	ACSBG1	SIRT1	ZFPM2	PATZ1	SPO11	DNAAF11	FSHB	CENPI	FSHR	NR5A1	NIPBL	ASPM	TIPARP	GAS2	GATA1	GATA3	GATA4	GATA6	NUPR1	GDF9	GFRA1	AMH	AMHR2	GJA1	GNRH1	ANG	TFPT	H3-3A	H3-3B	HMGB2	HNF4A	HOXA10	HOXA11	HOXD13	HSD17B3	HSD17B4	HSPA5	IDH1	IL1A	ING2	INHA	INHBA	INHBB	INSL3	INSR	AR	KDR	KIT	LEP	LFNG	LHB	LHCGR	LHX1	LRP2	SMAD4	ARRB2	SMAD5	MAS1	MEA1	KITLG	MMP2	MMP14	MMP19	MSH2	MSH4	NUDT1	MYC	NASP	ATM	NEUROG1	NHLH2	NKX3-1	NOS3	NTRK1	ROR2	PBX1	PDGFA	PDGFRA	PDGFRB	ASB1	ARID4B	PGR	PKD1	WNT4	ATRX	LGR4	CHD7	PRKACG	AXL	TEX11	RETN	NUP107	WDR48	WDR19	BAK1	PTPN11	PTPRN	PTX3	BAX	RAB13	RARA	ARID4A	PLEKHA1	CCND1	RBP4	BCL2	REN	BCL2L1	BCL2L2	SALL1	BIK	SDC1	SFRP1	STRA6	TSPY2	SHH	BMP5	BMP6	BMPR1A	BMPR1B	SLIT3	SOD1	SOX9	SOX15	FOXL2	SPRR2A	SRC	SRD5A1	SRD5A2	SRY	BRCA2	STAT5B	TAF4	TBX3	TCF21	TFAP2C	NR2F2	TGFB2	TGFBR1	TLR3	TMF1	TNFAIP6	TSPY1	TYRO3	UBB	UBE3A	VEGFA	WNT5A	WNT7A	WNT2B	WT1	SF1	ZFY	ZP3	CSDE1	GREB1L	NCOA4	KIF18A	MKKS	NRIP1	FZD4	CASP2	CASP3	BRIP1	ARID5B	UTF1	CBX2	YBX3	TP63	AKR1C3	CBL	ADAM21	ADAM20	ADAM15	HESX1	SGPL1	EIF2B4	EIF2B2	EIF2B5	EIF2S2	CDKL2	CNOT9	ACVR2A	BMP15	ADGRG1	SLIT2	PCYT1B	ADAMTS1	SAFB2	SPATA2	REC8
GOBP_MORPHOGENESIS_OF_AN_EPITHELIAL_SHEET	http://www.gsea-msigdb.org/gsea/msigdb/cards/GOBP_MORPHOGENESIS_OF_AN_EPITHELIAL_SHEET	PDPN	FERMT2	PDCD10	COL5A1	DAG1	JAG1	HBEGF	DVL1	DVL2	TOR1A	MEGF8	CLASP2	FLNA	CLASP1	FLRT3	MTOR	ARHGAP35	HOXB2	CCN1	ITGA5	RHOA	RHOC	LCP1	MMP12	MSX2	NOTCH1	NOTCH2	LIN7C	FERMT1	PTEN	MRTFA	RREB1	CEACAM1	PALS1	BMP5	BMP7	PHACTR4	SOS1	SOX11	SRF	ADAM17	WNT5A	WNT7A	DDR1	ARHGAP24	ACVRL1	ARHGAP12	CD44	CD151
GOBP_RENAL_TUBULE_DEVELOPMENT	http://www.gsea-msigdb.org/gsea/msigdb/cards/GOBP_RENAL_TUBULE_DEVELOPMENT	CD24	YAP1	SIX2	COL4A1	CTNNB1	DLG1	JAG1	AGT	AGTR2	EYA1	FGF1	FGF2	FGF8	FOXD1	WWTR1	KLHL3	GATA3	HEYL	GREM1	GDNF	GPC3	GLI3	HOXA11	HOXB7	HOXD11	HES1	ILK	ACAT1	LAMA5	LHX1	LIF	TACSTD2	SMAD4	MEF2C	CITED1	MYC	NOTCH1	NOTCH2	PAX2	PBX1	PKD1	PKD2	WNT4	POU3F3	AHI1	KIF26B	LGR4	CTNNBIP1	PTCH1	BCL2	SALL1	SHH	SIX1	BMP2	BMP4	SMO	SOX9	STAT1	HNF1B	TCF21	TFAP2B	VEGFA	WNT1	WNT6	WNT7B	WNT11	WNT2B	WT1	PAX8	CALB1	GREB1L	LGR5	DCHS1	PROM1	MAGED1	MTSS1
GOBP_BODY_MORPHOGENESIS	http://www.gsea-msigdb.org/gsea/msigdb/cards/GOBP_BODY_MORPHOGENESIS	ATP6AP2	MAB21L2	COL1A1	DAG1	DLX5	EP300	RAB3GAP1	DKK1	CLASP2	PHLDB1	CLASP1	ZNF281	NIPBL	TIPARP	GPC3	ANKRD11	IHH	MMP2	ASPH	MSX1	MYH3	PAX9	LEF1	PDGFRA	IFT122	PTPN11	PLEKHA1	RRAS	STRA6	GREM2	SKI	TBX1	TGFB3	CLDN5	WNT3	FUZ	CRISPLD2	ARID5B	SGPL1
GOBP_ARF_PROTEIN_SIGNAL_TRANSDUCTION	http://www.gsea-msigdb.org/gsea/msigdb/cards/GOBP_ARF_PROTEIN_SIGNAL_TRANSDUCTION	ARFGEF2	ARFGEF1	MAPRE2	IQSEC2	PSD3	PSD4	CYTH4	IQSEC3	MYO9B	ARFGAP1	PSD	GBF1	CYTH3	CYTH2	CYTH1	MAP4K4	IQSEC1
GOBP_PROTEIN_ACYLATION	http://www.gsea-msigdb.org/gsea/msigdb/cards/GOBP_PROTEIN_ACYLATION	HDAC5	ZMPSTE24	RAPGEF3	MCRS1	TADA3	KAT5	TRIM16	TAF6L	CTCF	SRCAP	RUVBL2	ARID5A	PPARGC1A	BRD8	MORF4L1	MSL3	CHEK1	KAT7	SGF29	PARK7	ATF2	CREBBP	CTBP1	AANAT	DDX3X	DLD	DLST	DR1	FLCN	EP300	PAXIP1	FOXO1	SMC5	DIP2A	USP22	JADE2	ZDHHC17	SIRT1	KAT6B	WBP2	EID1	BRD1	NAA80	ZDHHC24	CLIP3	ZZZ3	ZNF451	CHD5	AUTS2	NAT9	NOC2L	GATA2	GATA3	BLOC1S1	NUPR1	KAT2A	TAF5L	GLUL	KLF15	BRD7	GSK3B	GTF2B	HCFC1	HDAC2	APBB1	MSL1	IL1B	IRF4	ISL1	LIF	ARNTL	ARRB1	SMAD4	MAGEA2	MAPT	MECP2	KMT2A	MLLT1	MLLT3	MUC1	MYOD1	NAP1L2	NFYA	NFYB	NFYC	NMT1	NOS1	OGDH	FOXP3	PHF20L1	GOLGA7	ING4	LEF1	PHF20	ZDHHC3	ACTL6B	NAT8B	MBIP	PER1	MBD3	PML	POLE3	TERF2IP	POR	ZDHHC13	ING3	MBTD1	KANSL2	PPM1A	PPM1B	PIH1D1	PIWIL2	ZDHHC4	MSL2	SETD5	NAT10	MRGBP	PRKAA1	ZDHHC7	PRKAA2	KANSL3	YEATS2	HHAT	MAPK3	SPHK2	ENY2	PBXIP1	TAOK1	EP400	ACTB	NAA35	ATXN7	SET	ZDHHC6	MEAF6	PORCN	SNAI2	SMARCB1	SNCA	SOX4	SPI1	BRCA1	BRCA2	TADA2A	TAF1	TAF2	TAF4	TAF5	TAF6	TAF7	TAF9	TAF12	MAP3K7	VPS72	TWIST1	PCGF2	BRPF1	DSCC1	BAG6	NAA16	ZDHHC14	NAA40	ZDHHC11	NAA60	MAP6D1	KAT6A	JADE1	ATAT1	NAA15	NAA50	THAP7	YEATS4	NCOA3	NAA10	TRRAP	KAT8	ZDHHC18	SUPT3H	GLYR1	OGT	NAA11	HAT1	CAMK1	ACTL6A	RUVBL1	NCOA1	KAT2B	LDB1	SPHK1	MCM3AP	RPS6KA4	NAT8	CDY1	RPS6KA5	GTF3C4	NMT2	CDYL	ATG5	CLOCK	MORF4L2	JADE3	MED24	SUPT7L
GOBP_TRANSCRIPTION_BY_RNA_POLYMERASE_I	http://www.gsea-msigdb.org/gsea/msigdb/cards/GOBP_TRANSCRIPTION_BY_RNA_POLYMERASE_I	ZMPSTE24	POLR1G	PWP1	BAZ2A	DDX11	ERBB2	ERCC2	ERCC3	ERCC6	PHF8	FLNA	WDR43	MTOR	NOL11	CAVIN1	GTF2H1	NOP53	GTF2H5	MARS1	ATF4	NCL	SIRT7	POLR2K	POLR2L	RRN3	PIH1D1	HEATR1	MACROH2A2	POLR1E	BNC1	IPPK	SMARCA4	SMARCB1	TAF1	TCOF1	TTF1	RRN3P1	UBTF	TAF1C	TAF1B	TAF1A	DEDD	EIF2AK3	POLR1C	MACROH2A1
GOBP_TELENCEPHALON_GLIAL_CELL_MIGRATION	http://www.gsea-msigdb.org/gsea/msigdb/cards/GOBP_TELENCEPHALON_GLIAL_CELL_MIGRATION	CDK5	CTNNB1	DAB1	FOXG1	SYNE2	SUN1	SRGAP2	DISC1	GLI3	LAMB1	PAFAH1B1	RELN	RTN4	ZMIZ1	NR2E1	LRP8	MBOAT7	CDK5R1	CDK5R2	BMERB1	ADGRG1
GOBP_HISTONE_H3_K27_METHYLATION	http://www.gsea-msigdb.org/gsea/msigdb/cards/GOBP_HISTONE_H3_K27_METHYLATION	EHMT2	EZH1	EZH2	MTF2	CHD5	GATA3	H1-2	H1-3	H1-4	PHF1	ZNF304	SUPT6H	EHMT1	OGT	MACROH2A1
GOBP_INTRINSIC_APOPTOTIC_SIGNALING_PATHWAY_IN_RESPONSE_TO_DNA_DAMAGE	http://www.gsea-msigdb.org/gsea/msigdb/cards/GOBP_INTRINSIC_APOPTOTIC_SIGNALING_PATHWAY_IN_RESPONSE_TO_DNA_DAMAGE	BCL2L10	BCL2L11	TOPORS	CDKN1A	CDKN2D	CHEK2	CLU	NACC2	CRIP1	E2F1	EPHA2	EP300	HIPK1	ERCC6	SNW1	TRIM32	KDM1A	SIRT1	PHLDA3	ABL1	NUPR1	CIDEB	HTRA2	SFN	HIPK2	PYCARD	MSH6	CDIP1	HIC1	HMOX1	HNRNPK	IFI16	ING2	MCL1	MIF	MLH1	MUC1	ATM	NFATC4	RPS27L	TRIAP1	PIAS4	TAF9B	PIK3R1	PML	POLB	DDIT4	TMEM161A	USP47	PRKDC	ACKR3	BAD	BAK1	BAX	RAD9A	BCL2	BCL2A1	BCL2L1	BCL2L2	BCL3	RPS3	BID	CXCL12	MOAP1	AEN	MARCHF7	SKIL	SNAI2	SNAI1	SOD2	BRCA1	BRCA2	TAF9	TNF	TNFRSF1A	TNFRSF1B	TP53	TP73	TPT1	TMEM109	BAG6	ATAD5	ELL3	CASP2	CASP9	DYRK2	TP63	CD44	IKBKE	CD74
GOBP_REGULATION_OF_KERATINOCYTE_PROLIFERATION	http://www.gsea-msigdb.org/gsea/msigdb/cards/GOBP_REGULATION_OF_KERATINOCYTE_PROLIFERATION	CDH3	YAP1	EFNB2	FGF7	FGFR2	SFN	HAS2	AREG	MDK	NOTCH2	CRNN	REG3A	EPB41L4B	MED1	PRKD1	SLURP1	PTPRK	OVOL2	SRSF6	BCL11B	SNAI2	ZFP36L1	KLF9	TGM1	VDR	ZFP36	EPPK1	CASK	TP63
GOBP_MESODERMAL_CELL_DIFFERENTIATION	http://www.gsea-msigdb.org/gsea/msigdb/cards/GOBP_MESODERMAL_CELL_DIFFERENTIATION	SIX2	ETV2	EYA1	EYA2	FGFR2	FOXF1	DKK1	FOXC2	KDM6B	GJA1	HOXA11	INHBA	ITGA2	ITGB1	ITGB3	ITGB4	SMAD1	PAX2	BMP4	BMPR1A	TAL1	HMGA2	ITGA8	TRIM15	KLF4
GOBP_SMOOTH_MUSCLE_CELL_PROLIFERATION	http://www.gsea-msigdb.org/gsea/msigdb/cards/GOBP_SMOOTH_MUSCLE_CELL_PROLIFERATION	CALCRL	TRIB1	CDKN1A	CDKN1B	GNA13	FRS2	PPARGC1A	CNN1	CTNNB1	CYBA	DNMT1	AGT	HBEGF	S1PR1	EDN1	AIF1	ELANE	ELN	EREG	AKT1	ERN1	FGF2	FGF9	FGFR2	XRCC6	POLDIP2	LDLRAP1	GJA1	NOX1	PDCD4	GNA12	GNAI2	GNAI3	ANG	GPER1	EFEMP2	HDAC1	HMOX1	HPGD	HTR1B	ID2	IFNG	APOD	IGF1	APOE	IGF1R	IGFBP3	IGFBP5	IL6	IL6R	IL10	IL12A	IL12B	IL13	IL15	IL18	IRAK1	ITGA2	JAK2	JUN	RHOA	MEF2C	MEF2D	MAP3K5	MMP2	MMP9	MNAT1	MYC	MYD88	NOS3	NOTCH3	CCN3	NPPC	NPR1	NPR3	NPY5R	OGN	P2RY6	IRAK4	PDGFB	PDGFRB	PHB	PIK3CA	SERPINF2	PPARD	PPARG	SMPD3	FOXJ2	PRKDC	PRKG1	CTNNBIP1	PTAFR	PTEN	PTGIR	PTGS2	NDRG2	ACE2	NAA35	RPS6KB1	CCL5	CX3CL1	BMP2	NDRG4	BMP4	BMPR1A	BMPR2	SOD2	STAT1	TACR1	TCF7L2	TERT	TGFB1	TGFB3	TGFBR2	THBS1	TLR4	TNF	TNFAIP3	TPM1	VIP	VIPR2	XRCC5	SF1	ZNF143	NR4A3	PDGFD	CCN4	S1PR2	ADIPOQ	ADAMTS1	MFN2
GOBP_NUCLEOBASE_CONTAINING_COMPOUND_TRANSPORT	http://www.gsea-msigdb.org/gsea/msigdb/cards/GOBP_NUCLEOBASE_CONTAINING_COMPOUND_TRANSPORT	ABCC5	SNUPN	LRPPRC	NUTF2	FLOT1	DDX39A	SLC35B1	ABCC4	SLC25A17	NXF1	SLC35A1	IGF2BP3	IGF2BP2	KHDRBS1	CETN2	CETN3	NUP50	SLC35D2	CPSF6	NUP42	XPOT	DDX19B	ADORA1	CR1	DHX9	EIF5A	SLC29A1	ABCD1	HNRNPA3	NCBP2	SMG1	PEG10	ZC3H3	NUP205	SLC35D1	RFTN1	NUP210	ARC	NUP160	SMG6	BICD2	FMR1	SMG5	SLC35A3	NUP188	NUP62	NPAP1	AHCTF1	UPF2	CHTOP	AKAP8L	GJB1	GLE1	SETD2	MRPL18	SLC25A4	NXT1	DDX25	SLC25A5	SLC25A6	RBM15B	SLC25A24	HHEX	SLC29A2	HNRNPA1	HNRNPA2B1	AGFG1	HSF1	NUP43	ABCC6	KIF5C	KPNB1	MX2	MYO1C	NCBP1	NPM1	YBX1	NUP88	NUP98	P2RX7	SLC35C2	SIDT2	LUZP4	RTRAF	NUP54	POLR2D	RBFOX1	NUP62CL	SIDT1	SLC35A5	NRDE2	LRRC8D	SLC25A36	DDX19A	SLC29A3	SLC35C1	NCBP3	SLC35E3	NDC1	NUP133	PCID2	NXF3	NXF2	EIF5A2	ENY2	PARP11	NUP107	THOC2	RAN	RANBP2	SENP2	UPF1	RSC1A1	ATXN2	SLC17A9	SEC13	SLC28A3	SRSF1	SRSF3	SRSF7	RANBP17	NOL6	UPF3B	UPF3A	SLC19A1	SSB	ZFP36L1	SUPT6H	TGFBR2	TPR	TSC1	TST	SLC35A2	XPO1	ZFP36	SLBP	NUP37	SLC25A23	DDX39B	THOC6	NUP85	LRRC8E	THOC7	NUP214	AAAS	SLC25A32	PABPN1	SEH1L	SLC25A31	POLDIP3	RAE1	THOC5	KHSRP	TNKS	RIPK1	MCM3AP	SLC28A2	SLC28A1	YTHDC1	SLC33A1	NPIPA1	POM121L2	QKI	CD47	NUP155	NUP93	CKAP5	TOMM20	NUP58	ZC3H11A	POM121	SMG7	G3BP2	MVP	NUP153	THOC1
GOBP_POSITIVE_REGULATION_OF_HISTONE_DEACETYLATION	http://www.gsea-msigdb.org/gsea/msigdb/cards/GOBP_POSITIVE_REGULATION_OF_HISTONE_DEACETYLATION	AKAP8	CTBP1	APLNR	RRP8	SIRT1	NIPBL	PRKD2	AKAP8L	SAP30BP	ING2	ZBTB7B	PRKD1	BCL6	PINK1	SREBF1	SUV39H1	TP53	VEGFA
GOBP_REGULATION_OF_ENDOPLASMIC_RETICULUM_UNFOLDED_PROTEIN_RESPONSE	http://www.gsea-msigdb.org/gsea/msigdb/cards/GOBP_REGULATION_OF_ENDOPLASMIC_RETICULUM_UNFOLDED_PROTEIN_RESPONSE	BCL2L11	ABCA7	RACK1	AGR2	COPS5	FICD	ATF6B	ERN1	ATF6	UFL1	PPP1R15A	HSPA5	DNAJB9	NCK1	BFAR	PIK3R1	TMEM33	PTPN1	PTPN2	BAK1	BAX	DDRGK1	WFS1	NCK2
GOBP_NEGATIVE_REGULATION_OF_CELLULAR_MACROMOLECULE_BIOSYNTHETIC_PROCESS	http://www.gsea-msigdb.org/gsea/msigdb/cards/GOBP_NEGATIVE_REGULATION_OF_CELLULAR_MACROMOLECULE_BIOSYNTHETIC_PROCESS	ACOT8	PARP3	TOB1	RIDA	CDKN1A	ABCA7	PRG3	RACK1	SYNCRIP	PAIP1	IGF2BP3	IGF2BP2	CELF1	TENT4A	CHEK1	RNF139	EXOSC8	CIRBP	DACH1	DAPK1	DAPK3	DBI	DDX3X	DDX6	DHX9	DCP2	DHFR	HBEGF	AGO3	AGO4	EIF2S1	EIF4E	EIF4EBP1	EIF4EBP2	EIF4G1	PDE12	EPRS1	ERCC4	CPEB3	DIS3	EXOSC7	CNOT1	SAMD4A	WAPL	TNRC6B	PASK	PDS5A	TUT4	FMR1	LARP1	EXOSC2	TARDBP	RPL13A	GTPBP4	YTHDF3	NOCT	BACE2	POT1	GAPDH	GIGYF2	LSM14A	FBXO5	TINF2	AGO1	AATF	GDF2	PABPC1	DNAJC2	ANKRD1	EIF2AK1	AGO2	LSM1	ANG	GRB7	DCPS	MRPL13	GSK3A	GSK3B	CNOT7	DONSON	GZMB	HCRT	HNRNPA1	HNRNPC	HNRNPD	HNRNPU	IGFBP5	ILF3	EIF3E	IREB2	EIF6	JAK3	DND1	KCNK2	LIG3	MEX3D	PAIP2B	CAPRIN1	MEN1	MLH1	ATF4	NCL	CNOT2	CNOT3	NPPC	YBX1	SMARCAL1	PARN	GMNN	YTHDF2	ENPP1	INPP5K	EXOSC9	EXOSC10	POLR2D	POLR2G	ATR	PUS7	RC3H2	GNL3L	YTHDF1	TIPIN	BANK1	SAMD4B	NAT10	SHFL	DCP1A	EIF2AK2	METTL3	EIF4ENIF1	INPP5E	EXOSC5	CNOT6	PURA	RAD17	RARA	RBM4	UPF1	RGS2	BCL6	ROCK1	RPS3	S100A11	PCIF1	TSPYL2	BLM	CPEB1	SHMT1	SHMT2	ACD	BMPR2	CAPRIN2	SRC	SRP9	BRCA2	ZFP36L1	STAT3	ZFP36L2	TERF1	TERF2	TIA1	TP53	TPR	TSC1	TTF1	TYMS	ZFP36	CSDE1	BTG2	METTL16	FTO	TUT7	LIN28A	STN1	ZC3H12A	CTC1	FXR1	SLC2A10	CALR	ITM2C	CDT1	ENC1	KHSRP	EIF4EBP3	TIMELESS	RGN	CNOT9	CNOT8	ADIPOQ	ACVRL1	ITM2B	EIF2AK3	ITM2A	EIF4E2	ROCK2	FXR2	TMEM59	PUM1	EIF4A3	CDC6	PAN2
GOBP_NEUTRAL_AMINO_ACID_TRANSPORT	http://www.gsea-msigdb.org/gsea/msigdb/cards/GOBP_NEUTRAL_AMINO_ACID_TRANSPORT	SERINC3	SLC38A3	SLC7A9	SLC6A14	MFSD12	SLC38A6	CTNS	SLC36A1	SLC7A8	SERINC5	LEP	LLGL2	SLC38A2	SLC6A20	SLC25A38	SLC6A15	SLC38A7	SLC7A10	ACE2	RGS2	RGS4	SLC1A1	SLC1A2	SLC1A3	SLC1A4	SLC1A5	SLC1A6	SLC1A7	SLC3A1	SLC3A2	SLC6A6	SLC6A7	SLC6A9	SLC7A5	SLC38A1	SFXN3	SLC43A1	SLC6A5	SFXN1
GOBP_PEPTIDYL_SERINE_MODIFICATION	http://www.gsea-msigdb.org/gsea/msigdb/cards/GOBP_PEPTIDYL_SERINE_MODIFICATION	AKT3	HDAC6	PARP2	SH2D3A	SGK2	HIPK3	AKAP9	CDK2	TENM1	CDK5	SPRY2	RAMP3	RACK1	RAPGEF3	HAX1	PLK2	IL24	TLK2	PWP1	MAP4K1	CHEK2	PDCD10	PARK7	STK38	CHUK	CLK1	CREBL2	PARP1	MAPK14	CSF3	CSNK1A1	CSNK1D	CSNK1E	CSNK1G2	CSNK1G3	CSNK2A1	CSNK2A2	TTBK2	PAQR3	GRK2	DGKQ	DCN	GADD45A	DMD	DMPK	DRD1	DYRK1A	EGFR	EIF4G1	PIKFYVE	MARK2	DMTN	HIPK1	EPO	AKT1	AKT2	ERN1	LMTK2	INPP5F	DKK1	MAST1	STK38L	MAST3	SMG1	MAST2	GPD1L	PLCL2	MORC3	TSSK2	SGK3	MTOR	PRKD2	GALNT1	GALNT2	GALNT3	GAS6	GCG	INPP5J	RPS6KA6	STK39	ANGPT1	MKNK2	HIPK2	TBK1	GSK3B	HCLS1	HGF	HRC	HSP90AA1	HSP90AB1	IFNA1	IFNA2	IFNA4	IFNA5	IFNA6	IFNA7	IFNA8	IFNA10	IFNA21	IFNB1	IFNG	IFNW1	APP	IKBKB	IL6	IL11	ILK	ARAF	MAST4	LIF	ARRB2	SMAD7	MARK1	MARK3	MIF	MAP3K10	MST1	MTCP1	NCK1	ATM	NGF	NOS1	NTF3	NTRK2	NTRK3	ATP2B4	OPRD1	PAK1	PAK2	SPOCK3	PCK1	MLXIPL	VRK3	PDE4D	PDGFB	PDK3	PDPK1	NLK	CAB39	INPP5K	PFN2	PIK3CA	PKD1	PLCL1	PLK1	CSNK1G1	TERF2IP	ATR	DDIT4	HPF1	AVP	STK32B	PRKAA1	PRKAA2	PRKACA	PRKCA	PRKCB	PRKCD	PRKCE	PRKCG	PRKCH	PRKCI	PKN1	PKN2	PRKD1	PRKCQ	PRKCZ	PRKDC	PRKG2	MAPK1	MAPK7	MAPK8	MAPK9	MAPK13	MAP2K2	PRKX	PRKY	POGLUT1	CAMK1D	CAMK1G	PTEN	PTGS2	SPTBN4	BAK1	BAX	RAF1	BCL2	RET	ROCK1	RPS6KA1	RPS6KA2	RPS6KA3	RPS6KB1	RPS6KB2	BDKRB2	BDNF	MAPK12	BGN	NSD1	SGK1	SMYD3	PINK1	SLC1A1	WNK1	CAPRIN2	SNCA	SRC	BRAF	SRPK2	STK4	AURKA	AURKC	SYK	TAF1	TDGF1	TFRC	TGFB1	TGFBR1	TGFBR2	TNF	TOP1	TTK	TXN	UCN	VEGFA	VRK1	VRK2	WNT5A	MAP3K12	MAPKAPK3	CAMKV	POGLUT2	MAPKAP1	NDNF	GGNBP2	CALCR	HMGA2	TCL1A	CAMK4	CAMK2A	NAA10	AXIN1	CDC7	TSSK1B	ULK1	BCAR3	NCK2	DYRK3	DYRK2	NAA11	CAMK1	MAPKAPK5	MKNK1	CAV1	TNKS	GALNT4	RIPK1	RIPK2	DYRK4	CDK5R1	RPS6KA4	BRSK2	LATS1	CNOT9	DYRK1B	MAP3K13	DCLK1	AURKB	RPS6KA5	MAPKAPK2	EIF2AK3	ROCK2	BAG4	CD44	TCL1B	IKBKE	PPM1F	ULK2	RASSF2	SPOCK2	CDK1	TLK1
GOBP_ENDOTHELIAL_CELL_APOPTOTIC_PROCESS	http://www.gsea-msigdb.org/gsea/msigdb/cards/GOBP_ENDOTHELIAL_CELL_APOPTOTIC_PROCESS	CDH5	RAMP2	PAK4	CD160	COL4A3	HIPK1	FGA	FGB	FGG	FOXO3	ABL1	GAS6	GATA2	GATA3	FGF21	PDCD4	ANGPT1	GPER1	RGCC	HLA-G	ICAM1	FASLG	IL4	IL10	IL11	IL13	ITGA4	KDR	MAP3K5	NFE2L2	SERPINE1	ANGPTL4	PDPK1	PLCG1	PRKCI	MAPK7	CD248	CCL2	BMPR2	TEK	TERT	THBS1	TNF	TNFAIP3	SCG2	TNIP2	NDNF	AKR1C3	KRIT1	SEMA5A	CD40	CD40LG
GOBP_NUCLEAR_TRANSCRIBED_MRNA_CATABOLIC_PROCESS	http://www.gsea-msigdb.org/gsea/msigdb/cards/GOBP_NUCLEAR_TRANSCRIBED_MRNA_CATABOLIC_PROCESS	TOB1	SYNCRIP	PAIP1	RNPS1	TENT4A	EXOSC8	DDX5	DHX9	DCP2	DXO	PDE12	ETF1	CASC3	CPEB3	DIS3	NCBP2	EXOSC7	CNOT1	SAMD4A	SMG1	TNRC6B	SMG6	TUT4	SMG5	EXOSC2	EDC4	GSPT2	LSM4	NOCT	UPF2	AGO1	PABPC1	AGO2	LSM1	DCPS	GSPT1	CNOT7	A1CF	HNRNPAB	HNRNPD	HNRNPU	APOBEC1	EIF3E	MAGOH	MLH1	NCBP1	ATM	CNOT2	CNOT3	YBX1	PARN	MRTO4	NBAS	LSM7	PELO	EXOSC9	EXOSC10	POLR2D	POLR2G	EXOSC4	RC3H2	SAMD4B	MAGOHB	MTPAP	SMG8	PNRC2	PCID2	DCP1A	SMG9	EIF4ENIF1	EXOSC5	CNOT6	UPF1	TUT1	SKIV2L	UPF3B	UPF3A	SSB	ZFP36L1	ZFP36L2	ZFP36	CSDE1	BTG2	SECISBP2	TUT7	ZC3H12A	EDC3	PRPF18	CNOT8	TTC37	DHX34	EIF4A3	CTIF	SMG7	PAN2	RBM8A	THRAP3
GOBP_PEPTIDYL_TYROSINE_DEPHOSPHORYLATION	http://www.gsea-msigdb.org/gsea/msigdb/cards/GOBP_PEPTIDYL_TYROSINE_DEPHOSPHORYLATION	PTPRU	CDKN3	DUSP14	PTPN21	PTPRT	PTP4A3	DUSP10	DUSP12	DUSP1	DUSP2	DUSP3	DUSP4	DUSP5	DUSP6	DUSP7	DUSP8	DUSP9	EYA4	EYA1	EYA2	EYA3	TNS2	PTPN20	PTPN22	PTPN18	PGP	MTM1	DUSP13	ACP1	SSH1	SSH3	ACP3	PPP2CA	MTMR8	DUSP22	PTEN	PTPN1	PTPN2	PTPN3	PTPN4	PTPN6	PTPN7	PTPN9	PTPN11	PTPN12	PTPN13	PTPN14	PTPRA	PTPRB	PTPRC	PTPRD	PTPRE	PTPRF	PTPRG	PTPRH	PTPRJ	PTPRK	PTPRM	PTPRN2	PTPRO	PTPRR	PTPRS	PTPRZ1	DUSP21	MTMR14	TPTE	PTP4A1	DUSP26	PTP4A2	DUSP11	CDC14B	CDC14A	RNGTT	MTMR1	MTMR3	MTMR2	MTMR6	MTMR7	MTMR4	TIMM50	DNAJC6	CDC25A	CDC25B	CDC25C
GOBP_MAMMARY_GLAND_EPITHELIAL_CELL_DIFFERENTIATION	http://www.gsea-msigdb.org/gsea/msigdb/cards/GOBP_MAMMARY_GLAND_EPITHELIAL_CELL_DIFFERENTIATION	CEBPB	ERBB4	AKT1	AKT2	FGF2	FOXF1	FOXB1	HIF1A	HOXA5	ID2	IRF6	MGMT	PRLR	PTCH1	SMO	LBH	LATS1
GOBP_VASCULAR_ASSOCIATED_SMOOTH_MUSCLE_CELL_MIGRATION	http://www.gsea-msigdb.org/gsea/msigdb/cards/GOBP_VASCULAR_ASSOCIATED_SMOOTH_MUSCLE_CELL_MIGRATION	GNA13	AGT	FGF9	GNA12	GRB10	IGFBP5	RHOA	MEF2C	NFE2L2	PDGFB	ATP7A	PRKG1	TERT	TPM1	DOCK5	NR4A3	ADIPOQ	ADAMTS1	DOCK4
GOBP_CEREBRAL_CORTEX_RADIALLY_ORIENTED_CELL_MIGRATION	http://www.gsea-msigdb.org/gsea/msigdb/cards/GOBP_CEREBRAL_CORTEX_RADIALLY_ORIENTED_CELL_MIGRATION	CDK5	CTNNB1	DAB1	FOXG1	SYNE2	SUN1	SRGAP2	LHX6	DISC1	GLI3	LAMB1	PAFAH1B1	POU3F2	POU3F3	RELN	RTN4	ZMIZ1	NR2E1	LRP8	MBOAT7	NDEL1	DIXDC1	CDK5R1	CDK5R2	BMERB1	ADGRG1
GOBP_NEGATIVE_REGULATION_OF_HEMOPOIESIS	http://www.gsea-msigdb.org/gsea/msigdb/cards/GOBP_NEGATIVE_REGULATION_OF_HEMOPOIESIS	CDK6	TRIB1	LRRC17	FSTL3	PIAS3	TOB2	LILRB1	FGL2	LILRB4	LILRB3	CR1	CTLA4	CTNNB1	ZNF675	ERBB2	FBN1	FCGR2B	FOXJ1	TMEM131L	FBXO7	GATA2	GLI3	TMEM176B	TBX21	ANXA1	HLA-G	HLX	HMGB1	HMGB3	HOXA7	APCS	HSPA9	ID2	IFNA2	IFNB1	IHH	IL2	IL4	IL4R	INHA	INHBA	INPP5D	IRF1	JAK3	LAG3	LTF	LYN	SMAD7	MDK	MYC	NF1	FOXP3	ZBTB7B	CLDN18	PIK3R1	RC3H2	FBXW7	TMEM176A	GPR137	PTPN2	RAG2	RARA	BCL6	CEACAM1	CCL3	SFRP1	SHH	BMP4	TCTA	PRDX2	TLR3	TLR4	GPR137B	TNFAIP6	TNFSF4	ZC3H12A	GPR68	CUL4A	RUNX1	RUNX3	CBFB	SOCS1	PGLYRP1	ADIPOQ	CARTPT	SOCS5	CD74	MAFB
GOBP_REGULATION_OF_CAMP_MEDIATED_SIGNALING	http://www.gsea-msigdb.org/gsea/msigdb/cards/GOBP_REGULATION_OF_CAMP_MEDIATED_SIGNALING	ADCYAP1R1	APLNR	MGRN1	GIP	GIPR	GNAI1	GPR3	INSL3	OPRL1	PDE11A	PDE2A	PDE3A	PDE3B	PDE4D	PEX5L	POMC	SCT	SCTR	UBE2B	UCN	OR51E2	RAPGEF2	CDC34
GOBP_ENDOCRINE_PROCESS	http://www.gsea-msigdb.org/gsea/msigdb/cards/GOBP_ENDOCRINE_PROCESS	ATP6AP2	CORIN	CGA	C1QTNF1	C1QTNF3	CMA1	CPA3	CRH	CRHBP	CRHR1	CRY1	CRY2	CTSG	CTSZ	CYBA	CYP11B2	DAB2	ACE	DRD5	AGT	AGTR1	AGTR2	ECE1	EDN1	EDN2	EDN3	EDNRB	ENPEP	F2R	F2RL1	FOXD1	GALR1	RAB11FIP5	GATA3	GDF9	GJA1	NOX1	HSD11B2	IL1B	INHA	INHBA	INHBB	KCNQ1	KISS1	KRAS	RHOA	LEP	SMAD4	NKX3-1	NOS3	OPRK1	OXTR	GAL	PCSK5	RAB8B	SERPINF2	POMC	PPARG	AVPR1A	AVPR1B	AVPR2	TRPV6	RETN	PTPN11	ACE2	REN	RPS6KA2	NPVF	BMP6	FOXL2	TACR2	TACR1	TBX3	TMF1	UCN	RAB11FIP1	OR51E2	FZD4	RAB11FIP3
GOBP_APOPTOTIC_PROCESS_INVOLVED_IN_DEVELOPMENT	http://www.gsea-msigdb.org/gsea/msigdb/cards/GOBP_APOPTOTIC_PROCESS_INVOLVED_IN_DEVELOPMENT	BCL2L11	CHEK1	ATF2	CRYAB	NKX2-5	FGF4	FOXC1	FOXC2	SCRIB	CCN1	JAG2	LRP5	NOTCH1	PAX2	LEF1	XKR8	PPP2R1B	BAK1	BAX	SIX3	BMP4	BMP7	SLIT3	SPI1	HNF1B	TGFB2	TNFRSF1A	TNFRSF1B	VDR	PAX8	FZD5	ZPR1	SLIT2	HAND2
GOBP_POSITIVE_REGULATION_OF_CELL_CYCLE	http://www.gsea-msigdb.org/gsea/msigdb/cards/GOBP_POSITIVE_REGULATION_OF_CELL_CYCLE	BCL2L11	CDK4	CDKN1B	CITED2	NDC80	SPAG5	RAD51AP1	PLK4	GIPC1	USP19	DBF4	UBE2C	CHEK1	CIT	CHEK2	PHB2	CKS1B	CKS2	UBXN2B	CCN2	CYP1A1	DDX3X	DDX11	DMRT1	DYNC1H1	DRD2	DRD3	DUSP3	ECT2	EDN1	EDN3	EGF	EGFR	EIF4E	EIF4EBP1	EIF4G1	AIF1	EREG	AKT1	EZH2	FEN1	FGF8	FGFR2	FOXG1	MAPRE3	SIRT2	TRIM32	SMC5	PLCB1	KLHL18	USP22	BRD4	NUP62	ABL1	ANKRD17	POLDIP2	OR1A2	FBXO5	NUPR1	OPN1MW	GLI1	CCDC57	RGCC	RACGAP1	TMOD3	GPSM2	ANXA1	HCFC1	HNRNPU	APEX1	HES1	HSF1	HSPA2	HYAL1	IGF1	IGF1R	IGF2	APP	IL1A	IL1B	IL10	INS	INSR	KCNA5	RHOA	LFNG	LRP6	LRP5	MAD2L1	MAGEA4	MDM2	MECP2	MEIS2	ASCL1	MNAT1	ASNS	MSX1	MSX2	MYC	NEUROG1	NKX3-1	NPM1	NUMA1	CRNN	OVOL1	PAFAH1B1	TAS2R13	PBX1	DYNC1LI1	NUSAP1	RXFP3	ANAPC5	DTL	PDGFB	PDGFRB	MAP3K20	PKD1	PKD2	PLCG2	PLSCR1	WNT4	ATRX	PAF1	MED1	PHIP	PIWIL2	PPP1R10	SMPD3	SLF2	PRKCA	PCID2	PRKCE	CENPJ	PKN2	NSFL1C	MEPCE	PROX1	LGMN	PRDM9	PSMD10	PTK6	MARK4	PTPN11	WIZ	RAD21	RAD23A	RAD51C	RAD51B	RANBP1	RARA	RB1	CCND1	RDX	RPS6KB1	RPS15A	RRM1	RRM2	SFPQ	CXCR5	YTHDC2	STIL	SLC6A4	DDRGK1	SOX15	SPAST	SRC	SRPK2	TRIM21	BRCA2	SSTR5	STAT5B	AURKA	AURKC	SVIL	BTC	ADAM17	TAL1	TBX2	TBX3	DYNLT3	TERT	TFDP1	TGFA	TGFB2	TGM1	NR2E1	TNF	TPR	UBE2B	WNT5A	WNT10B	XRCC3	ZNF16	DDX39B	PAGR1	CDC73	E2F8	CSPP1	ATAD5	DBF4B	FOSL1	CALR	CDT1	CDC7	MAD1L1	DYRK3	CUL4B	CUL4A	CUL3	PSRC1	PKP4	CDC14B	CDC14A	CDK10	THOC5	BECN1	CDC23	RAB11A	CCNK	CDK5R1	SPHK1	CDC16	CCNB1	PHOX2B	CCND2	CDK5R2	CCND3	CCNT1	CCNT2	USP2	AURKB	CCPG1	KIF3B	CD28	ROCK2	KIF23	ADAMTS1	VPS4B	MACROH2A1	KIF20B	MAD2L1BP	ESPL1	DLGAP5	CDK1	CDC6	KIF14	CDC25A	CDC25B	CDC25C	CDC27	CDC42	THOC1
GOBP_POSITIVE_REGULATION_OF_CELL_MIGRATION_INVOLVED_IN_SPROUTING_ANGIOGENESIS	http://www.gsea-msigdb.org/gsea/msigdb/cards/GOBP_POSITIVE_REGULATION_OF_CELL_MIGRATION_INVOLVED_IN_SPROUTING_ANGIOGENESIS	AKT3	CIB1	PLK2	FGF2	FOXC2	ABL1	GATA2	SRPX2	ANXA1	HMOX1	KDR	MAP3K3	HDAC7	PIK3C2A	PTGS2	JCAD	VEGFA	NRP1	HDAC9	FGFBP1
GOBP_MATERNAL_PROCESS_INVOLVED_IN_FEMALE_PREGNANCY	http://www.gsea-msigdb.org/gsea/msigdb/cards/GOBP_MATERNAL_PROCESS_INVOLVED_IN_FEMALE_PREGNANCY	CITED2	KLF1	PRDX3	TMED2	ADCY7	CNR1	CTSB	CYP27B1	AGRP	DSG1	EPOR	AKT1	ESR1	KPNA6	LDOC1	APOL2	DAZAP1	GHSR	ANGPT2	IHH	AR	JUNB	ARG1	LGALS9	LIF	MEN1	NDP	PAM	TPPP3	PGR	WNT4	PPARD	MED1	ASH1L	PTGS2	PTN	ACE2	RGS2	PRDM1	BMPR2	SPP1	STC1	BSG	NR2F2	UBE2A	VDR	PLA2G6	STC2	DEDD
GOBP_REGULATION_OF_MRNA_CATABOLIC_PROCESS	http://www.gsea-msigdb.org/gsea/msigdb/cards/GOBP_REGULATION_OF_MRNA_CATABOLIC_PROCESS	TOB1	RIDA	SYNCRIP	PAIP1	CELF1	TRAF3IP2	FASTK	HNRNPA0	TENT4A	PKP3	EXOSC8	CIRBP	MAPK14	DAZ1	DAZL	DHX9	DCP2	E2F1	ELAVL1	ELAVL4	PDE12	AKT1	CASC3	CPEB3	FASTKD2	DIS3	EXOSC7	CNOT1	SAMD4A	TNRC6B	LARP4B	TUT4	FMR1	LARP1	PUM2	EXOSC2	TARDBP	CARHSP1	FUS	YTHDF3	NOCT	GIGYF2	SERBP1	GDNF	PABPC1	AGO2	CSDC2	LSM1	DCPS	CNOT7	A1CF	HNRNPAB	HNRNPC	HNRNPD	HNRNPU	APEX1	APOBEC1	DND1	MEX3D	MAGOH	MLH1	MYD88	HNRNPM	CNOT2	CNOT3	NPM1	YBX1	PARN	MYEF2	YTHDF2	NBAS	PKP1	EXOSC9	POLR2D	POLR2G	RC3H2	TENT5C	YTHDF1	SAMD4B	TENT5A	PRKCA	PCID2	PRKCD	DCP1A	METTL3	EIF4ENIF1	ZC3HAV1	EXOSC5	PCBP4	CNOT6	UPF1	RNASEL	FASTKD5	ROCK1	SLC11A1	ZFP36L1	ZFP36L2	TRAF2	TRAF5	SCGB1A1	VIM	VIP	ZFP36	CSDE1	BTG2	SECISBP2	METTL16	FTO	FASTKD3	TUT7	FASTKD1	ZC3H14	PRR5L	ZC3H12A	FXR1	TAF15	RBM10	YBX3	KHSRP	PABPC4	ANGEL2	TBRG4	MAPKAPK2	CNOT8	ROCK2	FXR2	GTPBP1	IKBKE	PUM1	DHX34	EIF4A3	PAN2	RBM8A	THRAP3
GOBP_POSITIVE_REGULATION_OF_SMOOTH_MUSCLE_CELL_PROLIFERATION	http://www.gsea-msigdb.org/gsea/msigdb/cards/GOBP_POSITIVE_REGULATION_OF_SMOOTH_MUSCLE_CELL_PROLIFERATION	CALCRL	FRS2	CYBA	DNMT1	AGT	HBEGF	S1PR1	EDN1	AIF1	ELANE	EREG	AKT1	ERN1	FGF2	FGF9	FGFR2	LDLRAP1	GJA1	NOX1	GNAI2	GNAI3	HDAC1	HMOX1	HPGD	HTR1B	ID2	IGF1	IGF1R	IGFBP5	IL6	IL6R	IL10	IL13	IL18	IRAK1	ITGA2	JAK2	JUN	MEF2D	MAP3K5	MMP2	MMP9	MNAT1	MYC	MYD88	NOTCH3	NPY5R	P2RY6	IRAK4	PDGFB	PDGFRB	PHB	PIK3CA	SERPINF2	SMPD3	FOXJ2	PTAFR	PTGS2	RPS6KB1	CCL5	CX3CL1	BMP4	BMPR1A	STAT1	TERT	TGFB1	TGFBR2	THBS1	TLR4	TNF	ZNF143	NR4A3	PDGFD	CCN4	ADAMTS1	MFN2
GOBP_MESENCHYMAL_CELL_DIFFERENTIATION	http://www.gsea-msigdb.org/gsea/msigdb/cards/GOBP_MESENCHYMAL_CELL_DIFFERENTIATION	CDH2	PDCD6	TRIM28	SPRY1	SPRY2	CITED2	SEMA3A	OLFM1	SEMA6C	SEMA6B	SEMA4F	SEMA4D	SEMA3C	DDX17	PDPN	SIX2	FERMT2	COL1A1	CTNNB1	DAB2	DAG1	DDX5	JAG1	EDN1	EDN3	EDNRA	EDNRB	EFNA1	EFNB1	SPRED2	TAPT1	ENG	EPHA3	EPHA4	ERBB4	EXT1	EZH2	SEMA3D	FGF8	FGFR1	FGFR2	FOXF2	FOXC1	FOXC2	CLASP2	FLNA	PHLDB1	TASOR	POFUT2	CLASP1	FN1	HEY1	FOLR1	HEY2	CORO1C	MTOR	FRZB	BAMBI	WWTR1	GATA3	GBX2	AMELX	HEYL	GCNT2	GREM1	GDNF	PDCD4	RGCC	GSK3B	HAS2	HDAC2	HGF	NRG1	ANXA6	HIF1A	FOXA2	HNRNPAB	HPN	HES1	HTR2B	RBPJ	IL1B	IL6	ISL1	LAMA5	LIMS1	LOXL2	LRP6	SMAD2	SMAD3	SMAD4	SMAD7	MARK1	MDK	MEF2C	KITLG	MSX1	MSX2	NOTCH1	NOTCH4	NRTN	PAX2	ADIPOR1	LEF1	WNT16	PITX2	WNT4	SEMA4C	PPP2CA	TRIM62	TMEM100	PEF1	ZFP64	MAPK1	MAPK3	SEMA3G	RTN4	PTEN	SEMA6A	EPB41L5	SEMA4G	OVOL2	KLHL12	BCL2	RET	ROCK1	S100A4	SERPINB3	SDCBP	SEMA3F	SEMA4A	SFRP1	SHH	SIX1	BMP2	BMP4	BMP5	BMP7	BMPR1A	SNAI2	PHACTR4	SMO	SNAI1	SOX9	SOX10	SOX11	STAT1	TBX1	TBX5	TBX3	TCF7L2	TCF21	TCOF1	TGFB1	TGFB1I1	TGFB2	TGFB3	TGFBR1	TGFBR2	TGFBR3	TIAM1	NKX2-1	TWIST1	WNT2	WNT5A	WNT11	LDLRAD4	SEMA3B	ZNF750	SEMA6D	FUZ	ELL3	HMGA2	ALX1	FAM172A	POLR1B	SEMA7A	ADAM15	NRP2	NRP1	ALDH1A2	PHOX2B	ACVR1	SEMA5A	NOLC1	DLG5	ACVRL1	HAND2	ROCK2	SEMA3E	CUL7	CDC42
GOBP_REGULATION_OF_MACROPHAGE_DIFFERENTIATION	http://www.gsea-msigdb.org/gsea/msigdb/cards/GOBP_REGULATION_OF_MACROPHAGE_DIFFERENTIATION	TRIB1	CSF1	GATA2	HCLS1	HSF1	ID2	INHA	INHBA	LIF	ROR2	PF4	PRKCA	PTPN2	RB1	TGFB1	CASP8	RIPK1	FADD	ADIPOQ
GOBP_NEGATIVE_REGULATION_OF_CELLULAR_AMIDE_METABOLIC_PROCESS	http://www.gsea-msigdb.org/gsea/msigdb/cards/GOBP_NEGATIVE_REGULATION_OF_CELLULAR_AMIDE_METABOLIC_PROCESS	TOB1	RIDA	RTN3	ABCA7	PRG3	RACK1	SPON1	SYNCRIP	PAIP1	IGF2BP3	IGF2BP2	CELF1	TENT4A	RNF139	EXOSC8	CHRNA7	CIRBP	CLU	DAPK1	DAPK3	DDX3X	DDX6	DHX9	DCP2	DHFR	AGO3	AGO4	EIF2S1	EIF4E	EIF4EBP1	EIF4EBP2	EIF4G1	PDE12	EPRS1	CPEB3	DIS3	EXOSC7	CNOT1	SAMD4A	TNRC6B	GGA3	TUT4	FMR1	LARP1	EXOSC2	TARDBP	RPL13A	YTHDF3	NOCT	GAPDH	GIGYF2	LSM14A	AGO1	PABPC1	EIF2AK1	AGO2	LSM1	BIN1	ANG	GRB7	DCPS	MRPL13	ORMDL2	CNOT7	GZMB	HNRNPD	HNRNPU	IGF1	APOE	IGFBP5	ILF3	EIF3E	IREB2	EIF6	DND1	MEX3D	PAIP2B	CAPRIN1	MLH1	ATF4	NCL	CNOT2	CNOT3	YBX1	NTRK2	PARN	YTHDF2	PIN1	EXOSC9	POLR2D	POLR2G	PUS7	RC3H2	YTHDF1	BANK1	SAMD4B	SHFL	PRKAA1	DCP1A	EIF2AK2	PRNP	METTL3	EIF4ENIF1	INPP5E	EXOSC5	RTN4	CNOT6	PURA	RARA	RBM4	UPF1	RGS2	ROCK1	RPS3	RTN1	RTN2	PCIF1	CPEB1	SHMT1	SHMT2	CAPRIN2	SORL1	SRP9	ZFP36L1	STAT3	ZFP36L2	TIA1	TPR	TSC1	TYMS	ZFP36	CSDE1	BTG2	METTL16	FTO	TUT7	LIN28A	ZC3H12A	FXR1	CALR	ENC1	KHSRP	EIF4EBP3	SPHK1	HAP1	CNOT9	CNOT8	EIF2AK3	EIF4E2	ROCK2	FXR2	PUM1	EIF4A3	PAN2
GOBP_ALTERNATIVE_MRNA_SPLICING_VIA_SPLICEOSOME	http://www.gsea-msigdb.org/gsea/msigdb/cards/GOBP_ALTERNATIVE_MRNA_SPLICING_VIA_SPLICEOSOME	PQBP1	MBNL2	RBM7	RBM5	SAP18	DDX17	KHDRBS3	KHDRBS1	CELF1	CELF2	RNPS1	STRAP	CELF3	DDX5	DHX9	KHDRBS2	PUF60	KDM1A	FMR1	RBFOX2	RBMX	RBM15B	HNRNPA1	HNRNPL	HNRNPU	MAGOH	MBNL1	MYOD1	HNRNPM	NOVA1	NOVA2	RSRC1	ZBTB7A	RBFOX1	RAVER2	SMU1	MBNL3	PTBP1	RBM25	RBM4	RBMY1A1	REST	SFPQ	SRSF1	SRSF2	SRSF6	SFSWAP	TRA2B	RBM15	TIA1	SCNM1	ESRP2	FXR1	RBM10	FAM172A	CDK13	SRSF9	YTHDC1	FXR2	WTAP	RBM8A	THRAP3
GOBP_POSITIVE_REGULATION_OF_FAT_CELL_DIFFERENTIATION	http://www.gsea-msigdb.org/gsea/msigdb/cards/GOBP_POSITIVE_REGULATION_OF_FAT_CELL_DIFFERENTIATION	CDS1	CARM1	CEBPA	CEBPB	ADIRF	WIF1	CMKLR1	CREB1	CREBL2	MAPK14	ZBTB7C	AKT1	FRZB	NOCT	DKKL1	AAMDC	HNRNPU	HTR2A	HTR2C	ID2	INS	LPL	LRP5	ZBTB7B	PIM1	PPARD	PPARG	TRPM4	ASXL2	LMO3	PTGS2	RARRES2	SAV1	RREB1	SFRP1	SIX1	BMP2	BMP7	SNAI2	ZFP36L1	SULT1E1	STK3	STK4	KLF5	TFE3	ZFP36	ZBTB16	ZC3H12A	GDF3	SOX13
GOBP_REGULATION_OF_HIPPO_SIGNALING	http://www.gsea-msigdb.org/gsea/msigdb/cards/GOBP_REGULATION_OF_HIPPO_SIGNALING	CIT	MAPK14	SHANK2	WWC1	SCHIP1	MARK3	NF2	WWC3	MAP2K3	SOX11	TIAL1	MOB3B	FRMD1	WWC2	LIMD1	DLG5	VGLL4
GOBP_NEGATIVE_REGULATION_OF_NECROTIC_CELL_DEATH	http://www.gsea-msigdb.org/gsea/msigdb/cards/GOBP_NEGATIVE_REGULATION_OF_NECROTIC_CELL_DEATH	RBCK1	NUPR1	SLC25A4	BIRC2	BIRC3	PELI1	UCN	FZD9	CASP8	YBX3	CAV1	RIPK1	FADD	NOL3	ARHGEF2
GOBP_EPITHELIAL_CELL_DEVELOPMENT	http://www.gsea-msigdb.org/gsea/msigdb/cards/GOBP_EPITHELIAL_CELL_DEVELOPMENT	CDH2	CDH5	FEM1B	ABI2	CDK6	CDSN	RAPGEF3	YAP1	HOXB13	SPINT2	FRS2	HPSE	ADD1	COL15A1	CLDN3	CRYGB	ASXL1	DMRT1	DNASE1L2	JAG1	E2F4	EDNRA	EDNRB	EPHA2	AKT1	ESR1	F2RL1	FASN	FAT1	FNDC3A	FOXJ1	PALLD	FOXC2	EXPH5	SIPA1L3	AKR1B1	FLNB	PLCB1	FOSL2	SPDEF	CLIC4	PPP1R16B	ARHGEF26	ABCA12	GATA1	B4GALT1	GJA1	TJP3	SFN	GPR4	YIPF6	RAPGEF1	GSK3A	GSK3B	GSTM3	TFCP2L1	HIF1A	HNF4A	ONECUT1	HOXA5	HSD17B4	ICAM1	IHH	IKBKB	IL1A	IL1B	IL6ST	INSM1	AR	KRT2	LAMB2	ARNTL	MET	AFDN	CCDC88C	MSN	MYD88	MYO1E	PPP1R12A	ATF4	NKX2-2	NKX6-1	NOTCH1	NOTCH2	NOTCH4	NPHS1	NTRK1	PAX6	F11R	FOXP3	SIDT2	PDE2A	PDE4D	PDGFB	PDPK1	RAPGEF6	ARID4B	PECAM1	PGR	PLEC	PODXL	SOX18	ADAMTSL4	ROBO4	ATRX	HYDIN	PROC	PROX1	C1GALT1	TIGAR	RAB25	BAD	HEG1	EPB41L5	RAP2C	SLC4A5	NKX3-2	RAB1A	RAB13	ACTA2	RAP1A	RAP1B	RAP2B	RARA	RARB	RARG	ARID4A	RDX	RFX3	HAPLN2	ROCK1	ROS1	BFSP1	SDC1	PRDM1	BCL11B	SIX3	BMP4	BMP5	BMP6	SMO	SOX9	SRC	ST14	STC1	KLF5	TJP1	TMOD1	CLDN5	TNF	TNFRSF1A	TYMS	VCL	VEGFA	EZR	VIM	WNT5A	WNT7A	WNT7B	VEZF1	NPHS2	CXCR4	GRHL2	POF1B	IFT74	COL18A1	WNT5B	RAB1B	BFSP2	TP63	IQGAP1	PLOD3	CLDN1	BMP15	S1PR2	ADIPOQ	TJP2	ROCK2	ONECUT2	CLOCK	RAPGEF2	MAGI2
GOBP_EPIDERMIS_MORPHOGENESIS	http://www.gsea-msigdb.org/gsea/msigdb/cards/GOBP_EPIDERMIS_MORPHOGENESIS	FST	CTNNB1	EXT1	FGF7	FGFR2	FOXE1	SOSTDC1	GLI2	IGFBP5	KRT17	KLK14	NGFR	NOTCH1	ATP7A	BCL2	SHH	SMO	SNAI1	TGFB2	TGM3	PLA2G10	TP63	PLOD3	KLF4
GOBP_VASCULAR_PROCESS_IN_CIRCULATORY_SYSTEM	http://www.gsea-msigdb.org/gsea/msigdb/cards/GOBP_VASCULAR_PROCESS_IN_CIRCULATORY_SYSTEM	CDH5	ABCC5	ABCC9	KCNMB2	ABCC4	RAMP2	KLF2	ATP8A1	CYSLTR1	UTS2	FERMT2	SLC38A3	PTP4A3	ADCY6	SLCO2B1	CHRM3	ABCC2	COMP	ADM	ADORA1	ADORA2A	ADORA2B	CPS1	CRP	ADRA1D	ADRA1B	ADRA1A	ADRA2A	ADRA2B	ADRA2C	ADRB1	ADRB2	ADRB3	DBH	ACE	AGER	DRD1	DRD5	AGT	AGTR1	AGTR2	ECE1	EDN1	EDN2	EDN3	EDNRA	EDNRB	VSTM4	ABCA2	SLC29A1	EXT1	EXT2	F2R	F2RL1	FAAH	FABP5	FGA	FGB	FGG	FOXC1	FOXC2	SLC7A8	SLC44A1	DDAH1	ABL1	GCH1	GJA5	TJP3	GCLC	GCLM	KCNMB4	SLCO3A1	GPR4	ANGPT1	GPER1	ARHGAP35	GUCY1A1	SLC29A2	HRH1	HRH2	HTR1A	HTR1B	HTR1D	HTR2A	HTR2B	HTR7	APOE	INS	INSR	ITGA1	KCNA5	KCNJ8	KCNMA1	KCNMB1	KEL	KNG1	RHOA	LEP	LEPR	ASIC2	LRP1	LRP2	LRP3	MMP2	ABCC1	MTNR1B	ATP1A2	ATP1B2	NOS1	NOS3	NPPA	NPPB	NPR1	NPR3	ATP2A3	ATP2B1	ATP2B4	OXTR	P2RX1	P2RY1	P2RY2	PDE2A	PDE3A	ABCB1	PIK3C2A	PLEC	SERPINF2	SLCO1C1	SLC38A2	PPARD	SLC6A20	TRPM4	AVP	AVPR1A	AVPR1B	AVPR2	PRKG1	AZU1	CTNNBIP1	SLC24A3	PTGS2	PTPRJ	ACTA2	RAP1GDS1	ACE2	TRPV4	SCPEP1	RGS2	ROCK1	BCR	BDKRB2	SCNN1B	CEACAM1	SH3GL2	SLC13A3	SLC1A1	SLC1A2	SLC1A3	SLC4A3	SLC1A4	SLC1A5	SLC2A1	SLC2A3	SLC2A4	SLC5A1	SLC5A3	SLC5A5	SLC6A1	SLC6A4	SLC6A6	SLC6A9	BMP6	SLC6A13	SLC7A1	SLC7A2	SLC8A2	SLC8A1	SLC12A2	SLC15A2	SLC16A1	SLC16A2	SLC19A1	SLC22A1	SLC22A3	SLC22A2	SLC22A5	BMPR2	SNTA1	SOD1	SOD2	SOD3	SRC	ABCC8	TACR2	TACR1	TBXA2R	TBXAS1	TEK	TFRC	TGFB1	TJP1	CLDN5	TNF	UCN	VEGFA	YES1	CALCA	DOCK5	GRIP2	SLC2A10	SLC7A5	SLC38A1	MKKS	PLVAP	PLA2G6	CASR	CAV1	SLC4A4	ABCC3	PER2	SLC5A6	PLOD3	SLC28A2	MYLK3	SLC16A7	ITGB1BP1	SLIT2	SLC9A3R1	SLC22A8	TJP2	ABCG2	ATG5	ROCK2	CD36	SLC4A8	CD38	AKAP12	DOCK4
GOBP_REGULATION_OF_STEROID_HORMONE_SECRETION	http://www.gsea-msigdb.org/gsea/msigdb/cards/GOBP_REGULATION_OF_STEROID_HORMONE_SECRETION	C1QTNF1	CRH	CRHR1	CRY1	CRY2	DAB2	AGT	AGTR1	GALR1	GDF9	NKX3-1	GAL	POMC	RETN	PTPN11	REN	BMP6
GOBP_RHYTHMIC_PROCESS	http://www.gsea-msigdb.org/gsea/msigdb/cards/GOBP_RHYTHMIC_PROCESS	DNM1L	NR1H3	HUWE1	NAMPT	CDK5	RACK1	PRMT5	ENOX2	NCOA2	MYBBP1A	ATG7	ADCY1	RAI1	KDM5B	PPARGC1A	GPR176	CAVIN3	CBX3	CHRNB2	ADORA1	ADORA2A	CLDN4	CREB1	CREBBP	CREM	CRH	CRY1	CRY2	CSF2	CSNK1D	CSNK1E	CSNK2A1	AANAT	SIK1	ADRB1	CYP1B1	DBP	DDB1	DDC	DDX5	DHX9	AFP	AGRP	DRD2	DRD3	DRD4	DYRK1A	EGR1	AHR	EGR3	A2M	EP300	NR2F6	EREG	ESR1	EZH2	F7	ATF5	NLGN1	KDM2A	SETX	MYCBP2	FOXO3	PHLPP1	FBXW11	CRTC1	ADNP	SIRT1	TARDBP	OPN3	MTOR	FSHB	FSHR	NR5A1	GABRB1	NOCT	GAS2	FBXL6	MSTN	GDF9	GDF10	GFPT1	AMH	GHRH	GHRHR	GNA11	GNAQ	GSK3B	ANXA1	HAS2	HCRTR2	HDAC1	HDAC2	HLF	HNF4A	HNRNPD	HNRNPU	HSPA5	HTR7	ID1	ID2	ID3	ID4	IGF1R	IMPDH2	INHBA	JUND	KCNA2	KCND2	KCNQ1	KISS1	LEP	LHCGR	SRRD	ARNTL	ARRB2	MC3R	MDK	KMT2A	MMP2	MMP19	ASS1	MTNR1A	MTNR1B	MTTP	ZFHX3	NAGLU	ATF4	NDUFA9	NFIL3	NFKB2	NFYA	NGFR	NHLH2	NONO	NOS2	NOS3	NPAS2	NPY5R	NTRK1	NTRK2	OPRK1	OPRL1	OPRM1	OXTR	PAM	HEBP1	PCNA	DTL	PDGFRA	PDE6B	SERPINF1	PER1	PGR	PML	MAGEL2	PPARA	PPARG	FBXL12	PPP1CA	PPP1CB	PPP1CC	ENOX1	PIWIL2	PSPC1	FBXW7	FBXL8	LGR4	PRKAA1	PRKAA2	AXL	PRKCG	PRKDC	MAPK8	MAPK9	MAPK10	MAP2K6	PROX1	METTL3	RETN	ARNTL2	PTEN	PTGDS	PTN	PTPRN	PTX3	KDM5A	PLEKHA1	RBM4	RELB	RORA	RORB	RORC	RPE65	SFPQ	SIAH2	SLC6A4	BMPR1B	SLIT3	SP1	SRC	SRD5A1	SREBF1	STAT5B	SUV39H1	KLF9	HNF1B	TEF	TGFB2	TGFB3	TH	KLF10	TIMP4	NKX2-1	TNF	TNFAIP6	TOP1	TOP2A	TP53	TRPM2	TWIST1	TYMS	TYRO3	UBE3A	ZP3	USP7	BHLHE41	SUV39H2	KDM8	NRIP1	USP9X	KDM5C	FZD4	CASP2	CASP3	RBM4B	SOX14	NR0B2	CUL4A	OGT	BHLHE40	TNFRSF11A	HDAC3	KAT2B	CDK5R1	PER3	PER2	SGPL1	TIMELESS	BTRC	USP2	MTA1	SLIT2	ADIPOQ	HOMER1	ROCK2	MAGED1	ADAMTS1	NR1D1	CLOCK	CARTPT	NCOR1	NCOR2	CDK1	THRAP3	NR1D2
GOBP_REGULATION_OF_HEMATOPOIETIC_PROGENITOR_CELL_DIFFERENTIATION	http://www.gsea-msigdb.org/gsea/msigdb/cards/GOBP_REGULATION_OF_HEMATOPOIETIC_PROGENITOR_CELL_DIFFERENTIATION	CDK6	N4BP2L2	NUDT21	FLCN	ZBTB1	FOXC1	ABL1	HES1	HSPA9	KDR	KITLG	MYB	NFE2L2	NOTCH1	PDCD2	YTHDF2	PUS7	PRKDC	EIF2AK2	METTL3	DPF2	SOS1	SOS2	SPI1	TCF15	ITCH	SETD1A
GOBP_NUCLEUS_ORGANIZATION	http://www.gsea-msigdb.org/gsea/msigdb/cards/GOBP_NUCLEUS_ORGANIZATION	PDCD6IP	USPL1	ZMPSTE24	EMG1	RCC1	CHEK1	BAZ2A	CELF3	UBXN2B	DCTN1	DDX11	DMPK	TOR1A	EMD	ETS1	HABP4	SIRT2	PHF8	ANKLE2	NUP205	LPIN1	PSME4	NEMP1	AFF2	SYNE1	SUN1	RRP8	CTDNEP1	SIRT1	TARDBP	LEMD3	PITPNB	SUN2	AHCTF1	CHMP2B	CHD5	TOR1AIP1	PYGO1	SERBP1	AKAP8L	VPS4A	CHMP2A	TOR1B	BIN1	GPER1	HIPK2	CHMP4A	H3-3A	H3-3B	HMGB2	LMNA	LMNB1	IRAG2	NUMA1	NUP98	PAFAH1B1	CHMP1A	GOLM1	CHMP5	CHMP3	PHF2	NUP54	PLEC	PLK1	PML	RRN3	WRAP53	CEP55	NDC1	NUP133	PRKCA	PRKCB	KDM3A	NSFL1C	PRM2	PARP11	NUP107	CHMP1B	RTN4	USP36	NECTIN2	RPS19	ATXN7	SPAG4	SPAST	SRPK1	SRPK2	SUV39H1	SYCP1	TMF1	TNP1	TNP2	TPR	UBE2I	SUMO1	VRK1	SF1	TMEM43	CHMP6	REEP4	NDEL1	SEH1L	POLR1B	DYRK3	WDR73	BANF1	ZPR1	RNF8	CHMP7	NOLC1	PIWIL1	SELENOF	TBPL1	VPS4B	MACROH2A1	NUP155	NUP93	CDK1	NUP153
GOBP_POSITIVE_REGULATION_OF_TRANSCRIPTION_FROM_RNA_POLYMERASE_II_PROMOTER_INVOLVED_IN_CELLULAR_RESPONSE_TO_CHEMICAL_STIMULUS	http://www.gsea-msigdb.org/gsea/msigdb/cards/GOBP_POSITIVE_REGULATION_OF_TRANSCRIPTION_FROM_RNA_POLYMERASE_II_PROMOTER_INVOLVED_IN_CELLULAR_RESPONSE_TO_CHEMICAL_STIMULUS	CREB3	ATF2	DLX5	EP300	HIF1A	RBPJ	JUN	SMAD1	SMAD4	SMAD5	SMAD9	ATF4	NFE2L2	NOTCH1	RELA	BMP2	TP53	VEGFA	CARF	RUNX2
GOBP_CELL_DIFFERENTIATION_INVOLVED_IN_KIDNEY_DEVELOPMENT	http://www.gsea-msigdb.org/gsea/msigdb/cards/GOBP_CELL_DIFFERENTIATION_INVOLVED_IN_KIDNEY_DEVELOPMENT	CD24	BASP1	YAP1	SIX2	CTNNB1	ASXL1	JAG1	EDNRA	EDNRB	EXT1	FOXJ1	FOXC2	WWTR1	GATA3	GREM1	GDNF	GLI3	GPR4	KLF15	HES1	LAMB2	LHX1	LIF	MEF2C	MMP9	MYO1E	NOTCH1	NOTCH2	NPHS1	PAX2	PDGFB	PODXL	WNT4	POU3F3	LGR4	PRKX	PTCH1	PTPRO	ACTA2	SALL1	SHH	BMP4	SMO	STAT1	TCF21	WT1	NPHS2	PAX8	IQGAP1	PROM1	ADIPOQ	CD34	MTSS1	MAGI2
GOBP_EMBRYONIC_HINDLIMB_MORPHOGENESIS	http://www.gsea-msigdb.org/gsea/msigdb/cards/GOBP_EMBRYONIC_HINDLIMB_MORPHOGENESIS	OSR2	CTNNB1	FGF4	FGF8	RPGRIP1L	ALX3	GPC3	AFF3	MSX1	MSX2	NOTCH1	PITX1	MED1	CHD7	RARB	RARG	ALX4	SHH	BMP4	TBX3	TWIST1	WNT3	WNT7A	ZBTB16	TP63	TBX4
GOBP_SMOOTH_MUSCLE_CELL_APOPTOTIC_PROCESS	http://www.gsea-msigdb.org/gsea/msigdb/cards/GOBP_SMOOTH_MUSCLE_CELL_APOPTOTIC_PROCESS	CDKN2A	DNMT1	E2F3	EDN1	SIRT1	LYPD3	PDCD4	GRIA4	IFNG	IGF1	APOH	IL12A	IL12B	LRP6	ARRB2	ATF4	PPARG	MAP2K4	SOD2	RBM10	MFN2
GOBP_AORTA_MORPHOGENESIS	http://www.gsea-msigdb.org/gsea/msigdb/cards/GOBP_AORTA_MORPHOGENESIS	SEC24B	COL3A1	JAG1	EFNB2	ENG	EYA1	FGF8	HEY1	HEY2	EFEMP2	HES1	RBPJ	LRP1	MYLK	NOTCH1	PDGFRB	CHD7	PROX1	ADAMTS9	FKBP10	SIX1	BMPR1A	SOX4	SRF	TBX1	TBX2	TFAP2B	TGFB2	NPRL3	FOXH1	ACVRL1
GOBP_CELLULAR_RESPONSE_TO_VASCULAR_ENDOTHELIAL_GROWTH_FACTOR_STIMULUS	http://www.gsea-msigdb.org/gsea/msigdb/cards/GOBP_CELLULAR_RESPONSE_TO_VASCULAR_ENDOTHELIAL_GROWTH_FACTOR_STIMULUS	SPRY2	RAMP2	PTP4A3	NUS1	MAPK14	DCN	EGR3	CADM4	AKT1	ERN1	VEGFD	FOXC1	FLT1	FLT3	FLT4	TSPAN12	GAB1	PRKD2	ADGRA2	GAS1	ANXA1	NR4A1	HRG	HSPB1	IL12A	IL12B	KDR	MT1G	MYO1C	NOTCH1	ATP2B4	PDGFRA	PDGFRB	PGF	PIK3CA	PIK3CB	PIK3CD	PRKD1	MAP2K3	SEMA6A	JCAD	RELA	ROBO1	VCAM1	VEGFA	VEGFB	VEGFC	XDH	ADAMTS12	NRP2	NRP1	SPHK1	MAPKAPK2	ITGB1BP1	ADAMTS3	CD63
GOBP_REGULATION_OF_RESPONSE_TO_WOUNDING	http://www.gsea-msigdb.org/gsea/msigdb/cards/GOBP_REGULATION_OF_RESPONSE_TO_WOUNDING	SH2B3	ARFGEF1	HPSE	FERMT2	KLK8	C1QTNF1	CNTF	CPB2	CLDN4	CLDN3	CRK	ADRA2A	ABAT	HBEGF	EDN1	CADM4	DMTN	EPHA4	EPHB2	F2	F2R	F2RL1	F3	F7	F11	F12	FAP	FGA	FGB	FGF2	FGG	FKBP1B	ENPP4	INPP5F	MMRN1	FOXC2	CLASP2	FLNA	KANK1	CLASP1	ALOX12	ALOX5	MTOR	GP1BA	GRN	GIT1	CERS2	ANXA1	FOXA2	APCS	HRAS	HRG	APOE	IGF1R	APOH	IL10	INSL3	ITGB1	KLKB1	KNG1	KRT1	SMAD3	MDK	SERPINC1	MYLK	NFE2L2	NOS3	DUOX2	SERPINE1	SERPINB2	REG3A	TNFRSF12A	PDGFA	PDGFB	PDGFRA	SERPINE2	PLAT	PLAU	PLG	SERPINF2	ATP7A	DUOX1	WNT4	FERMT1	PRKCD	PRKCE	PRKG1	AJAP1	MAP2K1	PROC	PROS1	PTEN	PTK2	PTN	PTPRF	PTPRS	WFDC1	MYOZ1	ACTA2	RREB1	CEACAM1	SRSF6	CLEC7A	ST3GAL4	SLC12A2	SPP1	ABCC8	TBXA2R	PRDX2	TFPI	THBD	THBS1	ACTG1	SERPING1	TSPAN8	TNF	TNFAIP3	TNR	VIL1	VTN	CXCR4	VKORC1	NDEL1	EPPK1	STK24	ADTRP	CAV1	CASK	SCARF1	PLPP3	CCN4	CLDN1	CD9	KLF4	CD34	CD36	KIAA0319	LRIG2
GOBP_RESPONSE_TO_HYDROGEN_PEROXIDE	http://www.gsea-msigdb.org/gsea/msigdb/cards/GOBP_RESPONSE_TO_HYDROGEN_PEROXIDE	HDAC6	IL18BP	PPIF	TRAP1	NET1	SIGMAR1	KLF2	RACK1	STK25	TXNIP	PRDX3	ZNF277	PDCD10	PARK7	COL1A1	CRK	SIRPA	CRYAB	CYP1B1	NQO1	ECT2	EDN1	ENDOG	ERN1	EZH2	FABP1	PTK2B	FKBP1B	SETX	FOXO3	KDM6B	SIRT1	FXN	ABL1	FYN	GPR37	ANXA1	HBA1	HBB	HDAC2	HGF	HMOX1	HP	APEX1	HSF1	IL6	AQP1	IL10	AREG	KCNA5	ARG1	RHOB	MAP3K5	MET	MMP2	MT-ND5	NFE2L2	PAWR	PAX2	GLRX2	PCNA	ZNF580	PDE8A	OSER1	PDGFRB	STK26	APTX	ANKZF1	PPP2CB	IMPACT	SMPD3	PRKAA1	AXL	PRKCD	MAPK7	MAPK13	BAD	BAK1	PYCR1	PLEKHA1	BCL2	RELA	RPS3	SDC1	PINK1	SLC8A1	BNIP3	SOD1	SOD2	SRC	STAT1	STAT6	TNFAIP3	TRPM2	TXN	UBE3A	PCGF2	NR4A3	PDGFD	FOSL1	CAPN2	CASP3	STK24	CAT	BECN1	RIPK1	ADAM9	SPHK1	TRPA1	AIFM1	GPR37L1	CDK1
GOBP_RNA_CATABOLIC_PROCESS	http://www.gsea-msigdb.org/gsea/msigdb/cards/GOBP_RNA_CATABOLIC_PROCESS	LRPPRC	TOB1	RBM7	RIDA	SYNCRIP	RNASEH2A	ERN2	PAIP1	CELF1	TRAF3IP2	RNPS1	FASTK	POP1	HNRNPA0	TENT4A	LSM6	PKP3	EXOSC8	CIRBP	MAPK14	DAZ1	DAZL	DDX5	DHX9	DCP2	DKC1	DNA2	TRDMT1	DXO	E2F1	AGO3	AGO4	ELAVL1	ELAVL4	PDE12	AKT1	ERN1	ETF1	FEN1	CASC3	CPEB3	FASTKD2	ZHX2	DIS3	NCBP2	EXOSC7	CNOT1	SAMD4A	SMG1	ZSWIM8	TNRC6B	LARP4B	SMG6	TUT4	FMR1	LARP1	PUM2	SMG5	EXOSC2	DICER1	TARDBP	MTREX	CARHSP1	EDC4	LSM5	GSPT2	RNASEH1	FUS	YTHDF3	LSM4	NOCT	UPF2	GIGYF2	SERBP1	AGO1	GDNF	PABPC1	SND1	AGO2	CSDC2	LSM1	ANG	DCPS	DROSHA	GRSF1	GSPT1	CNOT7	A1CF	HNRNPAB	HNRNPC	HNRNPD	HNRNPU	APEX1	HSPA1A	HSPA1B	APOBEC1	EIF3E	ISG20	DND1	MEX3D	MAGOH	MLH1	MYD88	HNRNPM	NCBP1	ATM	CNOT2	CNOT3	NPM1	YBX1	OAS2	PARN	MYEF2	SIDT2	MRTO4	YTHDF2	NBAS	LSM7	PKP1	PELO	EXOSC9	EXOSC10	POLR2D	POLR2G	EXOSC4	RC3H2	DDX49	TENT5C	YTHDF1	NRDE2	SAMD4B	PPP1R8	MAGOHB	MTPAP	SMG8	ZCCHC8	TENT5A	PNRC2	PRKCA	PCID2	PRKCD	DCP1A	SMG9	METTL3	EIF4ENIF1	ZC3HAV1	EXOSC5	PCBP4	CNOT6	LSM2	UPF1	RNASE2	RNASE3	RNASE6	RNASEL	FASTKD5	RNH1	ELAC2	ROCK1	TUT1	SKIV2L	MRPL44	UPF3B	UPF3A	SLC11A1	SSB	ZFP36L1	ZFP36L2	SUPV3L1	TNFRSF1B	TRAF2	TRAF5	SCGB1A1	VIM	VIP	ZFP36	CSDE1	BTG2	SECISBP2	METTL16	FTO	FASTKD3	RNASEH2B	TUT7	FASTKD1	LIN28A	ZC3H14	PRR5L	ZC3H12A	EDC3	FXR1	TAF15	SLIRP	RBM10	YBX3	PRPF18	KHSRP	RNASET2	PABPC4	ZPR1	ANGEL2	TBRG4	MAPKAPK2	CNOT8	ROCK2	FXR2	GTPBP1	IKBKE	TTC37	PUM1	DHX34	EIF4A3	CTIF	SMG7	PAN2	RBM8A	THRAP3
GOBP_RESPONSE_TO_TUMOR_NECROSIS_FACTOR	http://www.gsea-msigdb.org/gsea/msigdb/cards/GOBP_RESPONSE_TO_TUMOR_NECROSIS_FACTOR	TANK	IL18BP	ADAM10	TRAIP	KLF2	PIAS3	CEBPA	CIB1	PRPF8	RRAGA	TRAF3IP2	ADAMTS13	CHI3L1	ADAMTS7	CHUK	COL1A1	CRHBP	MAPK14	CYBA	CYLD	CYP1B1	DHX9	GSDME	ZNF675	EDN1	EIF5A	ENDOG	HIPK1	AKT1	EXT1	F2RL1	FABP4	PTK2B	CARD8	TRIM32	FOXO3	SIRT1	GAS6	GATA3	GBA	GBP1	GBP2	GCH1	KAT2A	GFER	ANKRD1	TNFRSF21	GPD1	NKIRAS2	GPER1	GPS2	PYCARD	GSTP1	CDIP1	HAS2	UBE2K	HES1	BIRC2	BIRC3	HSPA1A	HSPA1B	XIAP	APOA1	HYAL1	APOB	IGBP1	FAS	IKBKB	CXCL8	ILK	JAK2	KRT18	AFF3	LIMS1	MBP	MAP3K5	ASAH1	ASS1	MYOD1	MYOG	NAIP	NFE2L2	NFKB1	NFKBIA	NKX3-1	PRKN	PCK1	PCK2	CLDN18	PIAS4	INPP5K	ZFAND6	PID1	PPP2CB	SMPD3	SMPD4	ERBIN	MAPK1	MAPK3	MAP2K7	SPPL2B	PTGS2	PTPN2	HAMP	HMHB1	CACTIN	RELA	EDA2R	TNFRSF17	RORA	RPS3	RPS6KB1	CCL1	CCL2	CCL3	CCL4	CCL5	CCL7	CCL8	CCL11	CCL13	CCL14	CCL15	CCL16	CCL17	CCL18	CCL19	CCL20	CCL21	CCL22	CCL23	CCL24	XCL1	CX3CL1	SELE	SFRP1	YTHDC2	SLC2A4	SMPD1	BRCA1	ZFP36L1	STAT1	ZFP36L2	SYK	ADAM17	TDGF1	THBS1	TMSB4X	TNF	TNFAIP3	TNFRSF1A	TNFRSF1B	TP53	TRAF1	TRAF2	TRAF3	TRAF5	TRAF6	TNFRSF4	VCAM1	TRPV1	ZFP36	LAPTM5	CARD14	BIRC7	CALCA	ZC3H12A	ACTN4	TCL1A	DCSTAMP	ADAMTS12	SHARPIN	CAMP	CASP1	PLVAP	CASP3	CASP4	CASP8	MAP4K3	YBX3	TNFSF11	HYAL2	TRADD	TNFRSF25	RIPK1	ADAM9	TNFRSF14	TNFRSF11A	SPHK1	CPNE1	TNFSF18	NOL3	CLDN1	ARHGEF2	CD14	ADIPOQ	AIM2	BAG4	NR1D1	CD40	AKAP12	CD58	CD70	ST18	SPATA2	NR1H4
GOBP_RAS_PROTEIN_SIGNAL_TRANSDUCTION	http://www.gsea-msigdb.org/gsea/msigdb/cards/GOBP_RAS_PROTEIN_SIGNAL_TRANSDUCTION	RASA4B	RASGRP1	G3BP1	ABI2	TRIM28	RASA4	LPAR6	WASF2	CDK2	FLOT1	RASGRP2	SPRY1	SPRY2	CNKSR1	CDKN1A	DENND4A	NET1	CDKN2A	DLC1	RAPGEF3	CDC42EP2	ARFGEF2	ARFGEF1	CDC42EP3	STAMBP	PDPN	GNA13	CFL1	GRAP	PLK2	NCKAP1	RALBP1	MAPRE2	RAB35	RAPGEF4	CDC42EP1	RASSF1	NISCH	AKAP13	PDCD10	PARK7	GABARAP	SSX2IP	COL1A2	COL3A1	CRK	CRKL	CSF1	ADRA1A	ADRA2A	DHCR24	DNM2	DNMT1	DOK1	AGTR1	ABCA1	LPAR1	AIF1	CADM4	FLCN	EPHB2	EPO	EPS8	F2R	F2RL1	F2RL2	FBP1	FGF2	RRAS2	MRAS	RASA3	DENND3	RAB21	FOXM1	IQSEC2	RGL1	KANK1	CYFIP1	MCF2L	PSD3	ARHGEF12	ARHGEF18	PSD4	CDC42EP4	SH3BP1	NUP62	ABL1	KCTD13	RASGRP3	KANK2	AUTS2	GDI1	ABL2	LAT	CYTH4	RAB30	P2RY10	RABGEF1	SGSM3	GNA12	GNB1	GPR4	GPR17	GPR18	GPR20	LPAR4	NKIRAS2	RABL3	GPR35	SCAI	GRB2	RAPGEF1	ARHGAP35	RANGRF	GPSM2	RHOD	NRG1	TAX1BP3	HRAS	APOA1	APOC3	IGF1	APOE	ITGB1	ITPKB	JUN	RAB15	ARF6	KPNB1	KRAS	RHOA	RHOB	RHOG	ARHGAP1	STMN1	ARHGAP4	ARHGAP5	ARHGAP6	ARHGDIA	ARHGDIB	ARHGDIG	LIMK1	RHOH	ARRB1	MET	KITLG	IQSEC3	MYO9B	MYOC	NF1	NGF	NGFR	NOTCH1	NOTCH2	NRAS	NTRK1	ARHGEF3	F11R	STMN3	RAPGEFL1	PLCE1	HACD3	PDGFRB	RAPGEF6	PIK3CB	PIK3CG	PLD1	RAB4B	EPS8L1	RASIP1	RALGPS2	ARHGAP17	PPP2CB	SYNJ2BP	LRRC59	DENND4C	ARFGAP1	PRKD1	ERBIN	PSD	CDC42SE1	ZNF304	PTH	HEG1	SHTN1	DENND1A	RAP2C	RGL2	RAB4A	RAC1	RAC2	RAF1	RALA	RALB	RALGDS	RAP1A	RAP1B	RAP2A	RAP2B	RASA1	RASA2	RASGRF1	RB1	RDX	RIT2	RIT1	BCL6	ROBO1	ROCK1	BCR	RRAS	RREB1	SDCBP	ARHGEF28	EPS8L2	PHACTR4	SOS1	SOS2	TGFB2	TIAM1	TNFAIP1	TP53	WAS	MAPKAP1	RIPOR1	EPS8L3	DOK3	SYNPO2L	SHOC2	SPRY4	LZTR1	BRAP	RAB33B	ARHGAP24	RASAL1	CUL3	OGT	GPR65	MAPKAPK5	MADD	RFXANK	CBL	CTNNAL1	GBF1	NRP1	KSR1	STK19	SQSTM1	CCNA2	WASF1	DOK2	STARD13	USP8	ARHGEF1	ARHGEF2	CYTH3	CYTH2	CYTH1	ADGRG1	RAB33A	RAB9A	GRAP2	ARHGAP29	NTN1	MAP4K4	ROCK2	CELSR1	ARHGEF10	RALGPS1	RAPGEF2	GARRE1	RIPOR2	STARD8	RAPGEF5	ARHGEF11	ELMO1	FARP2	SETDB1	G3BP2	DENND4B	ARHGAP44	IQSEC1	MFN2	KIF14	CDC42
GOBP_INTERLEUKIN_1_MEDIATED_SIGNALING_PATHWAY	http://www.gsea-msigdb.org/gsea/msigdb/cards/GOBP_INTERLEUKIN_1_MEDIATED_SIGNALING_PATHWAY	IRAK3	ZNF675	EGR1	PLCB1	IKBKB	IL1B	IL1R1	IL1RN	IL6	IRAK1	MYD88	IRAK4	TOLLIP	OTUD4	MAPK3	RELA	MAP3K7	TRAF6	VRK2	IL1R2	TNIP2	ZBP1	IL1RL2	RPS6KA4	RPS6KA5	ST18
GOBP_REGULATION_OF_NOTCH_SIGNALING_PATHWAY	http://www.gsea-msigdb.org/gsea/msigdb/cards/GOBP_REGULATION_OF_NOTCH_SIGNALING_PATHWAY	TSPAN5	CDK3	ADAM10	YAP1	POSTN	WWP2	PDCD10	DLX2	JAG1	AKT1	AAK1	EPN2	HEY1	HEY2	POFUT1	TSPAN15	GAS2	GATA2	CNTN6	HES1	IL6ST	JAG2	KIT	LFNG	LLGL2	LLGL1	ARRB1	MAGEA1	CD46	MFNG	ASCL1	MMP14	NFKBIA	NOS3	NOTCH1	CCN3	SLC35C2	EGFL7	ZBTB7A	YTHDF2	FBXW7	SYNJ2BP	SLC35C1	BMP2K	HIF1AN	PRKCI	METTL3	TCIM	POGLUT1	ZMIZ1	RFNG	BCL6	ROBO1	GALNT11	NOD2	BMP7	DLK2	SRC	SREBF2	STAT3	TGFB2	WNT1	CHAC1	TM2D3	TSPAN14	RITA1	TP63	DLK1	CCNC	CBFA2T2	NEURL1	ITGB1BP1
GOBP_POSITIVE_REGULATION_OF_NITRIC_OXIDE_METABOLIC_PROCESS	http://www.gsea-msigdb.org/gsea/msigdb/cards/GOBP_POSITIVE_REGULATION_OF_NITRIC_OXIDE_METABOLIC_PROCESS	TLR6	KLF2	CLU	TICAM1	DNM2	AGT	AGTR2	EDN1	AIF1	AKT1	PTK2B	KLRK1	DDAH2	DDAH1	HBB	HSP90AA1	HSP90AB1	IFNG	IL1B	INSR	JAK2	SMAD3	MMP8	ASS1	NPY	P2RX4	PKD2	PTGS2	PTX3	CLEC7A	SOD2	TLR4	TNF	TRPV1	KLF4	CD36	NOS1AP
GOBP_POSITIVE_REGULATION_OF_BLOOD_VESSEL_ENDOTHELIAL_CELL_MIGRATION	http://www.gsea-msigdb.org/gsea/msigdb/cards/GOBP_POSITIVE_REGULATION_OF_BLOOD_VESSEL_ENDOTHELIAL_CELL_MIGRATION	AKT3	CIB1	PLK2	NUS1	MAPK14	AKT1	ETS1	FGF2	FGFR1	FOXC2	SIRT1	ABL1	PRKD2	GATA2	SRPX2	ANGPT1	ANXA1	HIF1A	HMGB1	HMOX1	HSPB1	KDR	MAP3K3	NFE2L2	NOS3	ATP5F1A	P2RX4	ATP5F1B	ANGPT4	PDGFB	HDAC7	PDPK1	PIK3C2A	PLCG1	PRKCA	PRKD1	MAP2K3	PTGS2	JCAD	SP1	STAT5A	ADAM17	TGFB1	THBS1	TMSB4X	VEGFA	VEGFC	FGF18	NRP1	CD40	HDAC9	FGFBP1
GOBP_POSITIVE_REGULATION_OF_WOUND_HEALING	http://www.gsea-msigdb.org/gsea/msigdb/cards/GOBP_POSITIVE_REGULATION_OF_WOUND_HEALING	ARFGEF1	HPSE	FERMT2	CPB2	CLDN4	CLDN3	ADRA2A	HBEGF	DMTN	F2	F2R	F3	F7	F12	ENPP4	FOXC2	KANK1	MTOR	ANXA1	HRAS	HRG	APOH	INSL3	ITGB1	MYLK	NFE2L2	DUOX2	SERPINE1	REG3A	PLG	SERPINF2	DUOX1	FERMT1	PRKCE	PTK2	RREB1	CLEC7A	ST3GAL4	TBXA2R	PRDX2	THBD	THBS1	ACTG1	VTN	CXCR4	PLPP3	CCN4	CLDN1	CD36
GOBP_POSITIVE_CHEMOTAXIS	http://www.gsea-msigdb.org/gsea/msigdb/cards/GOBP_POSITIVE_CHEMOTAXIS	GPNMB	COLEC10	CORO1A	CCR4	DEFB4A	AGER	S1PR1	F2RL1	F3	F7	FGF2	FGF7	VEGFD	SCRIB	FPR2	GDNF	ANGPT1	ANGPT2	HGF	HMGB1	HMGB2	CXCL8	IL16	CXCL10	ITGA2	KDR	LGALS3	SMAD3	MET	MIF	NTF3	NTRK3	PDGFB	PGF	PLXNB3	AZU1	PTPRJ	CCL3	CCL5	CCL15	CCL16	CX3CL1	CXCL12	BMP4	TSC2	VEGFA	VEGFB	VEGFC	WNT5A	SCG2	CASR	NRP1	ALKBH1	SEMA5A	ARTN
GOBP_POSITIVE_REGULATION_OF_MYELINATION	http://www.gsea-msigdb.org/gsea/msigdb/cards/GOBP_POSITIVE_REGULATION_OF_MYELINATION	WASF3	TPPP	DAG1	DICER1	TENM4	HGF	ITGAX	MAG	PARD3	SOX10	TNFRSF1B	MYRF	CST7	SLC25A12	RNF10
GOBP_VASCULAR_ASSOCIATED_SMOOTH_MUSCLE_CELL_PROLIFERATION	http://www.gsea-msigdb.org/gsea/msigdb/cards/GOBP_VASCULAR_ASSOCIATED_SMOOTH_MUSCLE_CELL_PROLIFERATION	CDKN1A	CDKN1B	GNA13	FRS2	CNN1	DNMT1	AGT	EDN1	ERN1	FGF2	FGF9	POLDIP2	LDLRAP1	GJA1	PDCD4	GNA12	GNAI2	GNAI3	GPER1	EFEMP2	HMOX1	HPGD	HTR1B	IGF1	IGFBP5	IL10	JAK2	JUN	RHOA	MEF2C	MEF2D	MAP3K5	MMP2	MMP9	P2RY6	PDGFB	PPARG	FOXJ2	PRKG1	PTEN	BMPR1A	SOD2	TERT	TGFB3	TNF	TPM1	NR4A3	S1PR2	ADIPOQ	ADAMTS1	MFN2
GOBP_POSITIVE_REGULATION_OF_CELL_CYCLE_PROCESS	http://www.gsea-msigdb.org/gsea/msigdb/cards/GOBP_POSITIVE_REGULATION_OF_CELL_CYCLE_PROCESS	CDK4	NDC80	SPAG5	RAD51AP1	PLK4	GIPC1	USP19	DBF4	UBE2C	CIT	CHEK2	PHB2	UBXN2B	CCN2	CYP1A1	DDX3X	DDX11	DMRT1	DYNC1H1	DRD2	DRD3	ECT2	EDN1	EDN3	EGF	EGFR	EIF4G1	AIF1	EREG	AKT1	EZH2	FEN1	FGF8	SIRT2	SMC5	PLCB1	KLHL18	BRD4	NUP62	ANKRD17	POLDIP2	OR1A2	FBXO5	OPN1MW	GLI1	RGCC	RACGAP1	TMOD3	GPSM2	ANXA1	HNRNPU	APEX1	HSPA2	HYAL1	IGF1	IGF1R	IGF2	APP	IL1A	IL1B	INS	INSR	KCNA5	RHOA	LRP5	MAD2L1	MDM2	MECP2	MSX1	MSX2	NEUROG1	NPM1	NUMA1	CRNN	TAS2R13	PBX1	DYNC1LI1	NUSAP1	RXFP3	ANAPC5	DTL	PDGFB	PDGFRB	MAP3K20	PLCG2	PLSCR1	WNT4	ATRX	PAF1	MED1	PHIP	PIWIL2	PPP1R10	SMPD3	SLF2	PCID2	PRKCE	CENPJ	PKN2	NSFL1C	MEPCE	PRDM9	WIZ	RAD21	RAD51C	RAD51B	RANBP1	RB1	CCND1	RDX	RRM1	RRM2	SFPQ	CXCR5	STIL	DDRGK1	SOX15	SPAST	SSTR5	AURKA	AURKC	SVIL	BTC	ADAM17	TBX2	TERT	TFDP1	TGFA	TNF	TPR	UBE2B	WNT5A	WNT10B	XRCC3	ZNF16	DDX39B	PAGR1	CDC73	E2F8	CSPP1	ATAD5	DBF4B	CDT1	CDC7	MAD1L1	DYRK3	CUL4B	CUL4A	CUL3	PKP4	CDC14B	CDC14A	CDK10	THOC5	BECN1	CDC23	RAB11A	SPHK1	CDC16	CCNB1	PHOX2B	CCND2	CCND3	AURKB	KIF3B	CD28	ROCK2	KIF23	ADAMTS1	VPS4B	MACROH2A1	KIF20B	MAD2L1BP	ESPL1	DLGAP5	CDK1	CDC6	KIF14	CDC25A	CDC25B	CDC25C	CDC27	CDC42	THOC1
GOBP_FAT_CELL_DIFFERENTIATION	http://www.gsea-msigdb.org/gsea/msigdb/cards/GOBP_FAT_CELL_DIFFERENTIATION	HDAC6	ARL4A	CDS1	YAP1	CARM1	CEBPA	CEBPB	CEBPD	PPARGC1A	ADIRF	FERMT2	CCDC85B	WIF1	DUSP10	OSBPL8	OSBPL11	C1QTNF3	CMKLR1	CREB1	ATF2	CREBL2	MAPK14	TMEM120B	CTBP1	CTBP2	ADRB1	ADRB2	DDIT3	ASXL1	DIO2	JAG1	E2F1	FLCN	ZBTB7C	EP300	AKT1	AKT2	FABP4	FABP3	ADGRF5	ATF5	ANKRD26	SIRT2	TRIM32	FOXO1	PLCB1	SIRT1	ZFPM2	ALOX5	FRZB	CBY1	NOCT	NIPBL	WWTR1	DHRS7B	CLIP3	GATA2	GATA3	FBXO9	BSCL2	GDF10	DKKL1	BBS9	GNB3	GPER1	FFAR2	GRK5	GPS2	TRIB2	AAMDC	ERO1A	NR4A1	HNRNPU	HES1	HTR2A	HTR2C	ID2	ID4	IL6	IL11	INHBB	INS	INSIG1	LAMB3	LEP	LPL	LRP3	LRP5	ARNTL	SMAD3	SMAD6	MB	MMP11	ALDH6A1	MSX2	NR4A2	ZBTB7B	PRLH	SDF4	PLAC8	MEX3C	ZBTB7A	PDGFRA	ENPP1	ERAP1	PIM1	RETREG1	PPARD	PPARG	MED1	TRPM4	PID1	BBS7	ASXL2	LMO3	ANGPTL8	RETN	PSMB8	PTGS2	TRIB3	BBS4	RARRES2	TRPV4	SENP2	ALOXE3	CCND1	RGS2	RNASEL	SAV1	RORA	RORC	RREB1	SORT1	PRDM16	SFRP1	NOC3L	EBF2	SIX1	BMP2	SLC2A4	BMP7	SNAI2	DLK2	BNIP3	SOD2	SREBF1	ZFP36L1	ZFP36L2	SULT1E1	STK3	STK4	KLF5	CNTN2	TCF7L2	TFAP2B	TFE3	TGFB1	TGFB1I1	TNF	TRIO	UCP1	WNT1	WNT5A	WNT10B	ZFP36	ZBTB16	FTO	STEAP4	TBL1XR1	ATAT1	NR4A3	ZC3H12A	PNPLA3	HMGA2	WNT5B	MKKS	AXIN1	ARID5B	PIAS1	RUNX1T1	SOCS1	PEX11A	CCN4	PER2	KLF4	ADIPOQ	NR1D1	GDF3	SOX13	ZNF516	MAFB
GOBP_REGULATION_OF_TRANSCRIPTION_OF_NUCLEOLAR_LARGE_RRNA_BY_RNA_POLYMERASE_I	http://www.gsea-msigdb.org/gsea/msigdb/cards/GOBP_REGULATION_OF_TRANSCRIPTION_OF_NUCLEOLAR_LARGE_RRNA_BY_RNA_POLYMERASE_I	PWP1	DDX11	MTOR	NOL11	NOP53	MARS1	NCL	SIRT7	PIH1D1	MACROH2A2	IPPK	SMARCA4	SMARCB1	DEDD	MACROH2A1
GOBP_POSITIVE_REGULATION_OF_EPITHELIAL_TO_MESENCHYMAL_TRANSITION	http://www.gsea-msigdb.org/gsea/msigdb/cards/GOBP_POSITIVE_REGULATION_OF_EPITHELIAL_TO_MESENCHYMAL_TRANSITION	OLFM1	PDPN	FERMT2	COL1A1	CTNNB1	DAB2	JAG1	ENG	EZH2	FOXC1	MTOR	BAMBI	WWTR1	GCNT2	RGCC	HDAC2	IL1B	IL6	ISL1	LOXL2	SMAD2	SMAD3	SMAD4	MDK	NOTCH1	LEF1	SERPINB3	SDCBP	BMP2	BMP4	BMP7	SNAI1	TCF7L2	TGFB1	TGFB1I1	TGFB2	TGFB3	TGFBR1	TGFBR2	TIAM1	TWIST1	ALX1	ACVR1
GOBP_RESPONSE_TO_ARSENIC_CONTAINING_SUBSTANCE	http://www.gsea-msigdb.org/gsea/msigdb/cards/GOBP_RESPONSE_TO_ARSENIC_CONTAINING_SUBSTANCE	PPIF	CPOX	CYP1A1	CYP1B1	DAXX	DDX3X	ALAD	GCLC	MKNK2	HMOX1	HNRNPA1	HSF1	MYC	ATF3	ATF4	NEFL	TNFRSF11B	SRRT	SERPINF1	SLC38A2	ATR	MAPK13	RBM4	RNF4	UROS	VCP	ZFAND1	ZC3H12A	GSTO1
GOBP_MACROMOLECULE_DEACYLATION	http://www.gsea-msigdb.org/gsea/msigdb/cards/GOBP_MACROMOLECULE_DEACYLATION	HDAC6	HDAC5	FRY	AKAP8	RBM14	LYPLA1	TADA3	MORF4L1	MSL3	CHD3	TPPP	CHD4	PRDM5	BAZ2A	SGF29	LYPLA2	CTBP1	DR1	DYRK1A	APLNR	ELK4	SPRED2	EP300	SIRT2	FLNA	RCOR1	SIN3B	RRP8	FNTA	SIRT5	SIRT4	SIRT3	SIRT1	NIPBL	BRMS1	PRKD2	ZZZ3	KAT2A	AKAP8L	SAP30BP	HDAC1	HDAC2	IFNG	ING2	MAPT	NDN	NEK3	NNMT	FOXP3	ZBTB7B	ABHD17B	SIRT7	SIRT6	MBIP	HDAC7	PER1	PHB	MBD3	MIER2	GATAD2A	NCAPG2	ABHD10	PPT1	PRKAA1	PRKAA2	YEATS2	RCOR3	PRKD1	MAPK8	BEX4	SPHK2	KDM5A	RBBP4	RBBP7	REST	BCL6	SFPQ	SKI	PINK1	SREBF1	SUV39H1	TADA2A	TBL1X	TP53	UCN	VEGFA	TBL1XR1	HDAC11	ABHD17A	HOPX	HDAC3	PER2	MBD2	TBL1Y	MTA1	MTA2	PPT2	MORF4L2	HDAC9	HDAC4
GOBP_POSITIVE_REGULATION_OF_LAMELLIPODIUM_ASSEMBLY	http://www.gsea-msigdb.org/gsea/msigdb/cards/GOBP_POSITIVE_REGULATION_OF_LAMELLIPODIUM_ASSEMBLY	ACTR3	ACTR2	ARPC2	ABI2	WASF2	AVIL	NCKAP1	TWF2	DNM2	CYFIP1	MTOR	AUTS2	MSTN	PLCE1	PIK3CA	PIK3R1	ATP7A	RAC1	RAC2	FSCN1	WNT1	AKIRIN1	CDC42
GOBP_POSITIVE_REGULATION_OF_LIPID_CATABOLIC_PROCESS	http://www.gsea-msigdb.org/gsea/msigdb/cards/GOBP_POSITIVE_REGULATION_OF_LIPID_CATABOLIC_PROCESS	AADAC	ADORA1	CPT1A	AKT2	ABCD1	FABP1	ABCD2	FGF21	ANGPTL3	APOA1	APOA2	APOA4	APOC2	IL1B	IRS1	ABHD5	PPARA	PRKCD	PRKCE	PNPLA2	SCT	TWIST1	IRS2
GOBP_NEGATIVE_REGULATION_OF_ALPHA_BETA_T_CELL_DIFFERENTIATION	http://www.gsea-msigdb.org/gsea/msigdb/cards/GOBP_NEGATIVE_REGULATION_OF_ALPHA_BETA_T_CELL_DIFFERENTIATION	GLI3	TBX21	ANXA1	HLX	HMGB1	IHH	IL2	IL4	IL4R	JAK3	SMAD7	FOXP3	ZBTB7B	RC3H2	BCL6	SHH	TNFSF4	ZC3H12A	RUNX1	RUNX3	CBFB	SOCS1	SOCS5
GOBP_SPLICEOSOMAL_COMPLEX_ASSEMBLY	http://www.gsea-msigdb.org/gsea/msigdb/cards/GOBP_SPLICEOSOMAL_COMPLEX_ASSEMBLY	RBM5	SF3A1	CELF1	CELF2	USP39	SRSF10	TXNL4A	SF3A3	PSIP1	CELF3	DDX1	PUF60	KHDC4	SNRNP200	SETX	SF3B1	PRPF6	SRPK3	PRPF19	NCBP1	CRNKL1	LUC7L2	LUC7L3	PRPF39	LUC7L	PTBP2	SRSF1	SRSF5	SRSF6	SFSWAP	SMN1	SNRPC	SNRPD1	SNRPD2	SNRPE	SNRPG	SRPK1	SRPK2	GCFC2	SF1	DDX39B	GEMIN6	SF3A2	ZRSR2	GEMIN2	SRSF9	NOL3	SCAF11	YTHDC1	DDX23
GOBP_REGULATION_OF_INTRINSIC_APOPTOTIC_SIGNALING_PATHWAY_IN_RESPONSE_TO_DNA_DAMAGE	http://www.gsea-msigdb.org/gsea/msigdb/cards/GOBP_REGULATION_OF_INTRINSIC_APOPTOTIC_SIGNALING_PATHWAY_IN_RESPONSE_TO_DNA_DAMAGE	CDKN2D	CLU	NACC2	TRIM32	KDM1A	SIRT1	HNRNPK	ING2	MIF	MUC1	TRIAP1	PIAS4	TAF9B	TMEM161A	USP47	ACKR3	RAD9A	BCL2	BCL2L1	RPS3	BID	CXCL12	MARCHF7	SKIL	SNAI2	SNAI1	TAF9	TPT1	ATAD5	ELL3	CD44	CD74
GOBP_PHOSPHATIDYLINOSITOL_DEPHOSPHORYLATION	http://www.gsea-msigdb.org/gsea/msigdb/cards/GOBP_PHOSPHATIDYLINOSITOL_DEPHOSPHORYLATION	MTMR11	CHRM5	INPP5F	SACM1L	INPP5J	INPP5A	INPP5B	INPP5D	INPPL1	MTM1	OCRL	INPP5K	MTMR12	MTMR10	MTMR8	INPP5E	PTEN	MTMR9	TPTE	MTMR1	INPP4B	SYNJ1	SYNJ2	MTMR3	MTMR2	MTMR6	MTMR7	MTMR4	FIG4
GOBP_CELLULAR_RESPONSE_TO_ATP	http://www.gsea-msigdb.org/gsea/msigdb/cards/GOBP_CELLULAR_RESPONSE_TO_ATP	CIB2	P2RX3	P2RX4	P2RX7	P2RY1	P2RY2	P2RY4	P2RY11	SSH1	TRPM4	PTGS2	RYR3	SOD1	TAF1	HSP90B1	TRPV1
GOBP_NEGATIVE_REGULATION_OF_MUSCLE_HYPERTROPHY	http://www.gsea-msigdb.org/gsea/msigdb/cards/GOBP_NEGATIVE_REGULATION_OF_MUSCLE_HYPERTROPHY	GLRX3	FOXO1	G6PD	MSTN	BMP10	GSK3A	IGFBP5	JARID2	LMNA	SMAD3	SMAD4	NOTCH1	ATP2B4	P2RX4	PPARA	PPARG	RGS2	RGS4	TNFRSF1A	TNFRSF1B	YY1	CAV3	CTDP1	TOMM70
GOBP_CELLULAR_RESPONSE_TO_HORMONE_STIMULUS	http://www.gsea-msigdb.org/gsea/msigdb/cards/GOBP_CELLULAR_RESPONSE_TO_HORMONE_STIMULUS	NR2E3	HDAC6	HDAC5	BCL2L11	NR1H3	NAMPT	EBI3	CDK4	RAMP2	RAMP1	RAMP3	AKAP8	YAP1	PGRMC2	BAIAP2	TADA3	CARM1	NCOA2	DDX17	SORBS1	SH2B2	GAS2L1	PTGES3	AHCYL1	ARID5A	BRD8	RAB31	ABHD2	AKR1C4	CAPN10	FAM107A	ADCY6	EGLN2	PADI2	PARK7	PHB2	CBX3	ADCY8	OSBPL8	AP3S1	PPARGC1B	CPS1	CRHBP	CRHR1	CRHR2	CRK	CRY1	CRY2	PARP1	CSH1	CSH2	CSK	CSNK2B	ADRA2A	CTSB	CTSH	CTSL	CTSS	CYBA	CYP1B1	CYP11A1	CYP11B1	CYP11B2	DAB2	DAXX	ACE	AKR1C1	DDX5	DEFA1	AGRP	AGT	AGTR1	AGTR2	NR0B1	EDN1	EDNRA	EFNA5	AHSG	EIF4E	EIF4EBP2	AIF1	EP300	EPRS1	AKT1	AKT2	ESR1	ESR2	ESRRA	ESRRG	ACSL1	FBN1	FBP1	FER	FGB	FKBP4	CNOT1	KDM1A	FOXC2	WDTC1	FOXO1	KDM4C	FOXO3	LPIN1	KANK1	CYFIP1	FLT3	SIK2	PLCB1	TNS2	UFL1	SIRT1	RHOQ	LEPROTL1	SLC39A14	FOS	FOSB	RBFOX2	WBP2	FSHR	NR5A2	NR5A1	FUT7	GAB1	KANK2	NSMF	APPL1	GATA1	GATA6	FGF21	GCGR	GCK	HEYL	MSTN	GH1	GH2	GHR	GHRHR	GHSR	DNAI1	PELP1	SNX5	GCLC	GCLM	GLP1R	GNAI2	GNB1	GNRHR	GOT1	GPLD1	GPR21	GPER1	FFAR3	GPT	GRB2	GRB7	GRB10	GRB14	NR3C1	GSK3A	GSK3B	GTF2H1	STRN3	SLC2A8	ANXA1	HDAC1	ACACA	HMGCS2	NR4A1	SLC29A2	HNRNPU	APC	PRMT2	APEX1	HSF1	HSPA1A	HSPA1B	HSPA8	APOB	IDE	IGF1R	IGF2	IGFBP1	IGFBP2	IGFBP7	APRT	IL1B	AQP1	INHBA	INHBB	INS	INSIG1	INSR	INSRR	IRS1	AR	ISL1	JAK2	JAK3	RAB15	KIT	ARG1	RHOA	LEP	LEPR	LHCGR	LMO2	LPL	ARNTL	LYN	MAP1B	MARS1	MAS1	MAX	MEF2C	RAB8A	MEN1	SCGB2A1	SCGB2A2	FOXO4	NR3C2	ASIP	ASS1	MYC	MYO1C	MYO5A	MYOD1	NCK1	NEDD4	ATP1A1	ATP1A2	ATP1A3	NFE2L2	NFKB1	NKX3-1	NKX6-1	CNOT2	NOTCH1	NPC1	ATP2B1	NR4A2	ATP5F1A	P2RY4	P2RY6	PAK1	ZBTB7B	PCK1	PCK2	ADIPOR1	INSIG2	MZB1	ZBTB7A	UBR5	RWDD1	PDE3B	UFM1	PDK2	PDK4	ENPP1	PDPK1	SERPINF1	RAB8B	INPP5K	PER1	PGF	PGR	PHB	PHEX	SERPINB9	PIK3C2A	PIK3CA	PIK3R1	PIK3R2	PIP4K2A	PKLR	PKM	PLA2G1B	PLAT	GPR173	POR	DDIT4	POU4F2	PPARA	PPARD	PPARG	MED1	LEPROT	BCAS3	PID1	PHIP	TRIM68	APPL2	UFSP2	LGR4	PRCP	SLC30A10	PRKAA1	ZDHHC7	PRKAA2	PRKACA	DENND4C	MBD5	PRKCB	PRKCD	PRKCE	KDM3A	VPS11	PRKCI	PKN1	PRKCQ	LMO3	PRKCZ	PRKDC	LANCL2	PRLR	PMEPA1	CYSLTR2	ZMIZ1	PTGDR	PTGER2	PTGER4	PTGFR	PTH	PTK2	CALCOCO1	PTPN1	PTPN2	TRIB3	PTPN11	PTPRA	PTPRE	PXN	BBS4	RAB13	RAN	RANGAP1	RARA	RARB	RARG	RARRES2	RB1	RDX	RELA	REN	REST	RNF6	ROCK1	RPE65	RPS6KB1	RXRA	RXRB	RXRG	SAFB	BGLAP	CEACAM1	SFRP1	SRSF5	ZNF106	SGK1	CPEB1	SHC1	NUCKS1	SMYD3	SKP2	SLC2A4	BMP4	SLC5A5	SLC9A1	BMP7	SLC34A1	SLIT3	SMARCA4	SMARCC1	DDRGK1	SORL1	SOX10	SP1	SPINK1	SRC	SRD5A1	BRCA1	SREBF1	SST	SSTR1	SSTR2	SSTR3	SSTR4	SSTR5	ZFP36L1	STAT1	STAT3	STAT5A	STAT5B	STAT6	ZFP36L2	STC1	VAMP2	KLF9	TAF7	TCF21	TFAP4	TFPI	THRA	THRB	NR2E1	TMF1	NR2C1	TRH	TSC2	TSHR	TNFSF4	UBE2L3	UBE3A	UCP1	UCP2	UCP3	UGCG	WNT1	WNT10B	WT1	YWHAH	ZFP36	CA2	PAX8	DDX54	PAGR1	ADIPOR2	ECHDC3	PIP4K2C	UBA5	NR4A3	NCOA4	PNPLA3	CSRP3	FGF23	KMT2D	CALR	OR51E2	CAMK2A	NDEL1	LBH	MKKS	NCOA3	KDM5D	ARID1A	PIP4K2B	BRIP1	BCAR3	CASP9	IRS4	OGT	ADTRP	PIK3R3	LGR5	CAV1	CAV2	PLPP1	USO1	TP63	AKR1C3	NCOA1	SOCS1	IRS2	URI1	ACTN2	TRIM24	SOCS2	CFLAR	KAT2B	CCNA2	CACNA1H	FOXH1	CCND3	ACVR1	SOCS3	PIAS2	USP8	LATS1	CNOT9	AIFM1	TRIP4	GLP2R	SLIT2	KL	ADIPOQ	CYP7B1	ROCK2	GDF15	NR1D1	CLOCK	RNF14	NCOR1	NCOR2	LPIN2	SAFB2	HDAC9	C2CD5	TBC1D4	CDC6	NR1H4	NR1D2
GOBP_T_HELPER_1_TYPE_IMMUNE_RESPONSE	http://www.gsea-msigdb.org/gsea/msigdb/cards/GOBP_T_HELPER_1_TYPE_IMMUNE_RESPONSE	IL18BP	EBI3	ARID5A	MTOR	TBX21	ANXA1	HLA-DRB1	HLX	HMGB1	HRAS	IL1B	IL1R1	IL4R	IL12B	IL12RB1	IL18	JAK3	LEF1	IL23A	PLA2G4A	RELB	BCL3	CCL19	XCL1	SEMA4A	SLAMF1	SLC11A1	SPN	STAT6	TLR4	TRAF6	TNFSF4	CCR2	RIPK2	IL18R1	IL1RL1	CD80	IL27RA	SOCS5
GOBP_REGULATION_OF_MYOTUBE_DIFFERENTIATION	http://www.gsea-msigdb.org/gsea/msigdb/cards/GOBP_REGULATION_OF_MYOTUBE_DIFFERENTIATION	HDAC5	CEACAM5	MAPK14	NKX2-5	SIK1	DMPK	ATP11A	MTOR	FBXO22	HDAC1	MMP14	MYF5	MYF6	MYOD1	MYOG	NOTCH1	CCN3	RBM38	CYP26B1	BCL2	BDNF	SHOX2	TBX1	BHLHE41	CAV3	HDAC3	ACTN3	HDAC9	HDAC4	PIEZO1	MAML1
GOBP_RNA_SPLICING_VIA_TRANSESTERIFICATION_REACTIONS	http://www.gsea-msigdb.org/gsea/msigdb/cards/GOBP_RNA_SPLICING_VIA_TRANSESTERIFICATION_REACTIONS	PQBP1	MBNL2	RBM7	RBM6	RBM5	MPHOSPH10	DDX39A	HNRNPR	SRRM1	SF3B4	SAP18	SMNDC1	BCAS2	SF3A1	PRMT5	CD2BP2	RBM14	PPIE	PPIH	SYNCRIP	DDX17	PRPF8	KHDRBS3	KHDRBS1	CELF1	CELF2	USP39	SRSF10	TXNL4A	RNPS1	SRSF8	SF3A3	SF3B2	SNRNP35	LSM6	PSIP1	STRAP	CELF3	WBP4	U2AF2	CIRBP	CLNS1A	DDX1	DDX5	DHX8	DHX9	DYRK1A	KHDRBS2	HNRNPA3	CASC3	PUF60	KHDC4	RALY	NCBP2	SNW1	SNRNP200	KDM1A	SETX	JMJD6	FMR1	PPWD1	SF3B3	SF3B1	MTREX	SRRM2	RBFOX2	LSM5	TFIP11	PRPF6	FRG1	LSM4	SYF2	AAR2	PRPF31	DAZAP1	SRPK3	PABPC1	GPKOW	LSM1	LSM3	RBMXL2	RBMX	HTATSF1	PRPF19	DCPS	RBM15B	TRA2A	HNRNPA1	HNRNPA2B1	HNRNPC	HNRNPF	HNRNPH1	HNRNPH3	HNRNPK	HNRNPL	HNRNPU	HSPA8	IK	MAGOH	MBNL1	MFAP1	MYOD1	HNRNPM	NCBP1	NCL	SNU13	NOVA1	NOVA2	NUP98	GEMIN4	DBR1	RSRC1	CRNKL1	ZBTB7A	CDC40	DDX41	LARP7	LUC7L2	RBMX2	LSM7	LSM8	WBP11	LUC7L3	C9orf78	PNN	PRMT7	RBFOX1	CWC25	TXNL4B	GEMIN8	PRPF39	GPATCH1	MAGOHB	RBM23	RAVER2	SMU1	CWF19L1	RBM41	ZCCHC8	PRPF40A	LUC7L	RBM22	YJU2	MBNL3	METTL3	XAB2	PCBP4	PTBP1	LSM2	PTBP2	CACTIN	RBM25	UBL5	RBM3	RBM4	RBMY1A1	REST	DHX35	SFPQ	SRSF1	SRSF2	SRSF3	SRSF4	SRSF5	SRSF6	SRSF7	SFSWAP	TRA2B	RBM15	SMN1	SNRNP70	SNRPA	SNRPA1	SNRPB	SNRPB2	SNRPC	SNRPD1	SNRPD2	SNRPD3	SNRPE	SNRPF	SNRPG	SNRPN	SON	SRPK1	SRPK2	GCFC2	TIA1	C1QBP	U2AF1	USP4	SF1	RNF113A	SCNM1	METTL16	RBM42	DDX39B	SNRNP25	SNIP1	GEMIN7	GEMIN6	ESRP2	FXR1	COIL	SF3A2	ESS2	ZRSR2	RBM10	SF3B5	RBM4B	FAM172A	DHX16	GEMIN2	PRPF18	KHSRP	CDK13	SRSF9	BUD31	PRPF4B	NOL3	SART1	PRPF4	PRPF3	SCAF11	YTHDC1	SNRNP40	PAXBP1	DDX23	QKI	FXR2	RBM39	PRDX6	WTAP	TGS1	AQR	SART3	EIF4A3	DHX38	DDX46	CDC5L	RBM19	RBM8A	THRAP3
GOBP_REGULATION_OF_PROGRAMMED_NECROTIC_CELL_DEATH	http://www.gsea-msigdb.org/gsea/msigdb/cards/GOBP_REGULATION_OF_PROGRAMMED_NECROTIC_CELL_DEATH	RBCK1	CYLD	NUPR1	SLC25A4	BIRC2	BIRC3	ASAH1	PELI1	TP53	ZBP1	FZD9	CASP6	CASP8	OGT	YBX3	CAV1	RIPK1	FADD	CFLAR	ARHGEF2	SPATA2
GOBP_MESENCHYME_DEVELOPMENT	http://www.gsea-msigdb.org/gsea/msigdb/cards/GOBP_MESENCHYME_DEVELOPMENT	CDH2	PDCD6	TRIM28	SPRY1	SPRY2	CITED2	SEMA3A	BASP1	YAP1	OLFM1	SEMA6C	SEMA6B	SEMA4F	SEMA4D	SEMA3C	DDX17	PDPN	DLL3	SIX2	FERMT2	COL1A1	NKX2-5	CTNNB1	DAB2	DAG1	DDX5	JAG1	APLNR	EDN1	EDN3	EDNRA	EDNRB	EFNA1	EFNB1	SPRED2	TAPT1	ENG	EPHA3	EPHA4	ERBB3	ERBB4	EXT1	EZH2	SEMA3D	FGF8	FGF9	FGFR1	FGFR2	FOXF1	FOXF2	FOXC1	FOXD1	FOXC2	CLASP2	FLNA	PHLDB1	TASOR	POFUT2	CLASP1	FN1	ZFPM2	HEY1	FOLR1	HEY2	CORO1C	MTOR	FRZB	BAMBI	WWTR1	GATA3	GATA4	GBX2	AMELX	HEYL	GCNT2	GREM1	GDNF	AMH	PDCD4	RGCC	GSK3B	HAS2	HDAC2	HGF	NRG1	ANXA6	HIF1A	FOXA2	HNRNPAB	HOXA5	HPN	HES1	HTR2B	RBPJ	IL1B	IL6	ISL1	LAMA5	LIMS1	LOXL2	LRP6	SMAD2	SMAD3	SMAD4	SMAD7	MARK1	MDK	MDM2	MDM4	MEF2C	MEOX1	KITLG	MSX1	MSX2	MYC	NOS3	NOTCH1	NOTCH4	NRTN	PAX2	ADIPOR1	LEF1	WNT16	PDGFRB	PITX2	PKD2	WNT4	BNC2	SEMA4C	PPP2CA	DPPA4	TRIM62	TMEM100	PEF1	ZFP64	NUP133	MAPK1	MAPK3	SEMA3G	POGLUT1	RTN4	PTEN	PTK7	SEMA6A	EPB41L5	SEMA4G	ACTA1	OVOL2	ACTA2	KLHL12	BCL2	RET	ROBO1	ROCK1	S100A4	SERPINB3	SDCBP	SEMA3F	SEMA4A	SFRP1	TSPY2	SHH	SIX1	BMP2	BMP4	BMP5	BMP7	BMPR1A	BMPR2	SNAI2	PHACTR4	SMO	SNAI1	SOX9	SOX10	SOX11	ZFP36L1	STAT1	TBX1	TBX2	TBX5	TBX3	TCF7L2	TCF15	TCF21	TCOF1	ACTC1	TGFB1	TGFB1I1	TGFB2	TGFB3	TGFBR1	TGFBR2	TGFBR3	TIAM1	NKX2-1	ACTG2	TSPY1	TWIST1	WNT2	WNT5A	WNT11	WT1	LDLRAD4	SEMA3B	CRELD1	ZNF750	SEMA6D	FUZ	ELL3	HMGA2	ALX1	FAM172A	POLR1B	SEMA7A	DCHS1	ADAM15	NRP2	NRP1	ALDH1A2	FOXH1	PHOX2B	ACVR1	SEMA5A	NOLC1	DLG5	CER1	ACVRL1	HAND1	HAND2	ROCK2	SEMA3E	CUL7	CDC42
GOBP_ENDOTHELIAL_CELL_MIGRATION	http://www.gsea-msigdb.org/gsea/msigdb/cards/GOBP_ENDOTHELIAL_CELL_MIGRATION	AKT3	HDAC5	PDCD6	CDH5	CIB1	CXCL13	GIPC1	PLK2	PTP4A3	FSTL1	PDCD10	NUS1	AAMP	MAPK14	CSNK2B	CYP1B1	PRSS3P2	AMOT	DCN	GADD45A	DPP4	AGT	AGTR2	EDN1	EDN2	EFNA1	EFNB2	EGF	EGR3	VSTM4	EPHA2	EMP2	EPHB4	AKT1	ETS1	PTK2B	FAP	FGF1	FGF2	FGF4	FGFR1	VASH1	PAXIP1	FOXC2	PLXND1	FLT4	SASH1	SIRT1	PATZ1	SH3BP1	ABL1	FUT1	PRKD2	ADGRA2	GATA2	GATA3	GDF2	GREM1	SRPX2	BMP10	GLUL	GPI	GPLD1	ANGPT1	EMC10	ANGPT2	GRN	RGCC	CARD10	ANXA1	ANXA3	HIF1A	HMGB1	HMOX1	NR4A1	HRG	HSPB1	APOA1	ID1	APOE	APOH	ITGB1	ITGB3	JUP	MIA3	KDR	RHOA	RHOB	LGALS8	LOXL2	MECP2	MEF2C	MAP3K3	MEOX2	MET	MYH9	NF1	NFE2L2	NOS3	NOTCH1	CCN3	ATP2B4	ATP5F1A	P2RX4	ATP5F1B	ZNF580	ANGPT4	PDGFB	HDAC7	PDPK1	SERPINF1	PIK3C2A	PIK3CA	PIK3CB	PIK3CD	PIK3CG	PLCG1	SOX18	RIN2	PPARG	BCAS3	FBXW7	SYNJ2BP	DNAJA4	PRCP	PRKCA	PRKD1	MAP2K3	MAP2K5	PRKX	PROX1	LGMN	PRSS3	ADAMTS9	CORO1B	PTEN	PTGS2	PTK2	ADGRB1	JCAD	PTN	PTPRM	PXN	RAB13	RAC1	ROBO1	RRAS	S100A2	S100P	CEACAM1	SEMA4A	BMP4	BMPR2	SP1	SP100	SPARC	SRF	STAT1	STAT5A	STC1	ADAM17	TBXA2R	TDGF1	TEK	NR2F2	TGFB1	TGFBR1	THBS1	NR2E1	TMSB4X	TNF	GFUS	VEGFA	VEGFC	WNT5A	WNT7A	SCG2	MMRN2	ZC3H12A	CALR	ADTRP	PIK3R3	PLPP3	FGF18	FGF16	NRP2	NRP1	KRIT1	SEMA5A	STARD13	ITGB1BP1	KLF4	SLIT2	ACVRL1	LPXN	ROCK2	SCARB1	CD40	HDAC9	FGFBP1
GOBP_CELL_CELL_JUNCTION_ASSEMBLY	http://www.gsea-msigdb.org/gsea/msigdb/cards/GOBP_CELL_CELL_JUNCTION_ASSEMBLY	CDH2	PDCD6IP	CDH5	CDH6	CDH7	GJC1	CDH8	CDH9	CDH10	CDH11	CDH12	CDH18	PATJ	RAMP2	CLDN16	PKP3	CLDN4	CLDN3	CLDN7	CTNNA1	CTNNB1	CTNND1	CTNND2	ACE	DLG1	DSG1	AGT	APLNR	ECT2	EPHA2	FLCN	EPHB2	HIPK1	EPB41L3	PIP5K1C	CLDN14	CLDN15	CNTNAP2	NPHP4	CLDN17	GJA1	GJA4	GJA5	GJB1	CDH20	CDH19	ANK2	APC	IKBKB	IL1B	IL17A	JUP	RHOA	RHOC	LIM2	ARL2	SMAD7	ARVCF	AFDN	MYO1C	NPHP1	CLDN11	PAK2	F11R	CLDN18	HDAC7	LSR	PECAM1	PKP1	PKP2	PRKACA	PRKCA	PRKCH	PKN2	PARD3	HEG1	PTPRO	RAB13	ACE2	TRPV4	ACTB	ROCK1	CDH22	SNAI2	SNAI1	FSCN1	SRF	STRN	TBCD	TBX5	TJP1	TLN1	ACTG1	CLDN5	TNF	UGT8	VCL	WNT11	FZD5	OCEL1	MICALL2	GRHL2	POF1B	TLN2	JAM3	GNPAT	PARD6B	PKP4	CNTNAP1	CAV1	DCHS1	MPDZ	CLDN10	CLDN8	CLDN6	CLDN1	CLDN9	DLG5	CD9	ROCK2	WDR1	NR1H4
GOBP_PEPTIDYL_LYSINE_DIMETHYLATION	http://www.gsea-msigdb.org/gsea/msigdb/cards/GOBP_PEPTIDYL_LYSINE_DIMETHYLATION	EHMT2	SETD1B	SETD2	KMT2A	KMT5B	SETD4	PIH1D1	KDM3A	ASH1L	SMYD2	PRDM9	PRDM12	SETMAR	SMARCB1	SUV39H1	SUV39H2	EHMT1	KMT2D	SETD3	SETD1A	KMT2B
GOBP_REGULATION_OF_CARBOHYDRATE_BIOSYNTHETIC_PROCESS	http://www.gsea-msigdb.org/gsea/msigdb/cards/GOBP_REGULATION_OF_CARBOHYDRATE_BIOSYNTHETIC_PROCESS	FAM3C	SORBS1	ARPP19	PPARGC1A	C1QTNF3	ADCYAP1R1	CLK2	CLTC	CRY1	SIK1	DGKQ	DDB1	EGF	EP300	AKT1	AKT2	PTK2B	FBP1	FOXO1	PASK	SIRT1	GCG	GCK	KAT2A	GNMT	PGP	GPER1	GPT	GSK3A	GSK3B	HAS2	HRH1	ACADM	IGF1	IGF2	INS	INSR	IRS1	LEP	LEPR	LHCGR	MAS1	MST1	NFKB1	NNMT	NTSR1	P2RY1	P2RY6	SIRT7	PDGFB	PDK2	ENPP1	CD244	INPP5K	PLEK	PPARA	PPP1CA	PPP1CB	PPP1R3A	PPP1R3C	PPP1R3D	AVPR1B	SMPD3	ZNF692	SDHAF3	PPP4R3B	PTAFR	PTH	PTH1R	PTPN2	RANBP2	FAM3A	SNCA	STK11	TGFB1	USP7	DYRK2	OGT	IRS2	KAT2B	ADIPOQ	EPM2AIP1
GOBP_CELLULAR_SENESCENCE	http://www.gsea-msigdb.org/gsea/msigdb/cards/GOBP_CELLULAR_SENESCENCE	AKT3	CDK2	CDK6	CDKN1A	ZMPSTE24	CDKN1B	CDKN2A	CDKN2B	KAT5	PLK2	ZNF277	MAPK14	VASH1	PLA2R1	SMC5	SIRT1	ABL1	RSL1D1	FBXO5	H2AX	HLA-G	HMGA1	HRAS	ID2	IGF1R	ING2	KIR2DL4	ARG2	ARNTL	MAGEA2	MAP3K3	MAP3K5	ATM	YBX1	OPA1	PAWR	WNT16	PML	SLC30A10	PRKCD	MAPK8	MAPK11	MAPK9	MAPK10	MAP2K1	MAP2K3	MAP2K6	MAP2K7	B2M	RBL1	BCL6	MAP2K4	BMPR1A	SPI1	SRF	NEK4	TBX2	TBX3	TERF2	TERT	TP53	TWIST1	SMC6	KAT6A	ZKSCAN3	HMGA2	CALR	MAPKAPK5	EEF1E1	NUAK1
GOBP_REGULATION_OF_MRNA_3_END_PROCESSING	http://www.gsea-msigdb.org/gsea/msigdb/cards/GOBP_REGULATION_OF_MRNA_3_END_PROCESSING	CDK9	AHCYL1	PAPOLA	NUDT21	CPSF6	CPEB3	NCBP2	ZC3H3	HSF1	NCBP1	PAF1	BARD1	CPEB1	SNRPA	ZFP36L1	SUPT5H	NELFE	CDC73	CPSF7	ZC3H14	CCNT1	YTHDC1	CTR9	RNF40
GOBP_EPITHELIAL_CELL_DIFFERENTIATION_INVOLVED_IN_KIDNEY_DEVELOPMENT	http://www.gsea-msigdb.org/gsea/msigdb/cards/GOBP_EPITHELIAL_CELL_DIFFERENTIATION_INVOLVED_IN_KIDNEY_DEVELOPMENT	CD24	BASP1	YAP1	SIX2	CTNNB1	ASXL1	JAG1	EDNRA	EDNRB	EXT1	FOXJ1	FOXC2	WWTR1	GATA3	GREM1	GDNF	GPR4	KLF15	LAMB2	LHX1	LIF	MEF2C	MMP9	MYO1E	NOTCH1	NOTCH2	NPHS1	PAX2	PDGFB	PODXL	PRKX	PTPRO	ACTA2	SALL1	BMP4	SMO	STAT1	WT1	NPHS2	PAX8	IQGAP1	PROM1	ADIPOQ	CD34	MTSS1	MAGI2
GOBP_MRNA_MODIFICATION	http://www.gsea-msigdb.org/gsea/msigdb/cards/GOBP_MRNA_MODIFICATION	APOBEC2	TRMT61A	DKC1	CMTR1	ZC3H13	RPUSD2	A1CF	HNRNPAB	APOBEC1	PUS7	TRMT61B	METTL3	PCIF1	METTL16	METTL8	CBLL1	PUS1	PUS3	WTAP
GOBP_KILLING_OF_CELLS_OF_ANOTHER_ORGANISM	http://www.gsea-msigdb.org/gsea/msigdb/cards/GOBP_KILLING_OF_CELLS_OF_ANOTHER_ORGANISM	GNLY	CHGA	DEFA1	DEFA4	DEFA5	DEFA6	DEFB4A	FCER2	GAPDH	HMGN2	HTN1	HTN3	IFNG	LTF	LYZ	MUC7	NOS2	P2RX7	PRF1	PGLYRP4	HAMP	BCL2L1	RPL30	RPS19	S100A12	CCL13	SEMG1	CLEC7A	SYK	PGLYRP1
GOBP_NEUROPEPTIDE_SIGNALING_PATHWAY	http://www.gsea-msigdb.org/gsea/msigdb/cards/GOBP_NEUROPEPTIDE_SIGNALING_PATHWAY	TENM1	NMUR1	CYSLTR1	NMU	NXPH4	NXPH3	PTGDR2	ADCYAP1	LTB4R	CPE	AGRP	SORCS3	NTSR2	GALR1	CRCP	PCSK1N	GLRA1	GLRA2	GLRB	CMKLR2	NPBWR2	MCHR1	GPR37	GRP	GRPR	HCRT	HCRTR1	HCRTR2	MC2R	NMB	NMBR	NPY	NPPA	NPPB	NPY1R	NPY2R	NPY6R	NPY5R	NTS	NTSR1	GPR143	OPRD1	OPRK1	OPRL1	OPRM1	GAL	RXFP3	PDYN	PENK	PMCH	PNOC	POMC	PPY	PYY	CYSLTR2	RELA	SORT1	NPFFR1	NPVF	SCG5	SORL1	SSTR1	SSTR2	SSTR3	SSTR4	SSTR5	TAC1	TAC3	TYRO3	UCN	CALCA	GLRA3	GALR3	NPFF	GALR2	ECEL1	CARTPT	RAPGEF2
GOBP_NEGATIVE_REGULATION_OF_SYSTEMIC_ARTERIAL_BLOOD_PRESSURE	http://www.gsea-msigdb.org/gsea/msigdb/cards/GOBP_NEGATIVE_REGULATION_OF_SYSTEMIC_ARTERIAL_BLOOD_PRESSURE	ADORA1	ADRA1A	ADRB1	ADRB2	ADRB3	AGTR2	NPPA	NPPB	NTSR1	PRCP	BBS4	BMPR2	SOD2	TNF	TRPV1	CALCA	GPR37L1	KL
GOBP_REGENERATION	http://www.gsea-msigdb.org/gsea/msigdb/cards/GOBP_REGENERATION	PTPRU	MYMX	CDKN1A	CDKN1B	CPQ	YAP1	PRMT5	CEBPB	CSPG5	KLK8	DUSP10	CNTF	ADM	CPB2	CPT1A	CSNK2A2	CTNNA1	DAG1	ACE	DHFR	ELAVL4	EPHA4	ERBB4	EZH2	F7	FKBP1B	INPP5F	FLNA	MAPK8IP3	LPIN1	FLT3	FOLR1	FPGS	GAP43	UPF2	GAS6	GATA1	GATA4	MSTN	GFAP	GFER	GJA1	GLI1	GLI3	ANGPT2	GRN	CERS2	ANXA1	ANXA3	HGF	HMOX1	APOA2	APOA4	APOD	IGF1	IGF1R	IGF2R	IGFBP1	IHH	IL6	IL10	PDX1	ISL1	JAK2	JUN	KPNA1	LAMB2	LCP1	MAG	MAP1B	MDK	MMP2	MTR	MYC	MYOD1	ATIC	NEFL	NINJ1	NINJ2	NNMT	NOTCH1	CCN3	OMG	PCNA	SERPINA10	PFKFB1	PGF	PLG	PRRX1	PPARD	MED1	PPP3CA	AXL	BIN3	MAP2K1	PRPS2	KLK6	BAAT	PTCH1	PTEN	PTN	PTPN3	BAK1	HAMP	PTPN12	PTPRF	PTPRS	MYOZ1	CCND1	BCL2	BCL9	RPS15	CXCL12	SRSF5	SGCA	SOX2	SOX15	SPP1	AURKA	KLF5	TARBP2	TEC	TGFBR2	TGFBR3	TSPO	THY1	TM4SF4	TNF	TNR	TXK	TYMS	UCP2	WNT1	WNT7A	WNT10B	AKIRIN1	NR4A3	NDEL1	CAPN3	FZD7	FZD9	EPPK1	ULK1	STK24	NR0B2	HOPX	SCARF1	RUNX1	ADAM15	CFLAR	CCNA2	CLDN1	RGN	LARGE1	CD9	KLF4	NREP	CD81	CDK1	KIAA0319	LRIG2
GOBP_NEGATIVE_REGULATION_OF_VASCULAR_ASSOCIATED_SMOOTH_MUSCLE_CELL_PROLIFERATION	http://www.gsea-msigdb.org/gsea/msigdb/cards/GOBP_NEGATIVE_REGULATION_OF_VASCULAR_ASSOCIATED_SMOOTH_MUSCLE_CELL_PROLIFERATION	CDKN1A	CDKN1B	GNA13	CNN1	PDCD4	GNA12	GPER1	EFEMP2	HMOX1	IL10	RHOA	MEF2C	PPARG	PRKG1	PTEN	SOD2	TGFB3	TPM1	S1PR2	ADIPOQ
GOBP_HINDBRAIN_MORPHOGENESIS	http://www.gsea-msigdb.org/gsea/msigdb/cards/GOBP_HINDBRAIN_MORPHOGENESIS	CDK5	DLC1	DAB1	ZNF365	FAIM2	AGTPBP1	ABL1	TTLL1	WHRN	GBA	GLI1	GLI2	GRID2	HES1	HSPA5	LHX1	CEND1	SERPINE2	ATP7A	MAP2K1	PROX1	PTPN11	RORA	LHX5	SMO	SPTBN2	WNT1	WNT7A	XRCC1	TTC21B	COQ8B	GNPAT	CBLN1	LDB1	HERC1	SLC25A46	KIF14
GOBP_RESPONSE_TO_CAMP	http://www.gsea-msigdb.org/gsea/msigdb/cards/GOBP_RESPONSE_TO_CAMP	HCN4	AKAP9	CDO1	RAPGEF3	CARM1	CFTR	CNGA3	COL1A1	PPARGC1B	CPS1	CRHBP	AANAT	CYP1B1	DGKQ	SLC26A3	AHR	DMTN	PTK2B	FDX1	KDM1A	FOS	FOSB	GATA1	GATA6	GPD1	RAPGEF1	HMGCS2	APEX1	BIRC2	HSPA5	AQP8	IGFBP5	APP	AQP1	INHBB	AQP9	ITPR2	AREG	KCNE1	KCNQ1	MMP19	CITED1	ASS1	NDUFS4	OXT	DUOX2	PCK1	PDE2A	INPP5K	PENK	PER1	PFKFB1	PIK3CG	PKD2	PKLR	PLAT	DUOX1	PTAFR	RAP1A	RAP1B	BCKDHB	REN	HCN2	SDC1	SLC26A6	SLC5A5	SLC6A3	SLC8A1	SRD5A1	SREBF1	ZFP36L1	STAT1	STC1	BSG	THBD	TYR	EZR	WNT10B	WT1	FOSL1	ADIPOQ	AKAP6	RAPGEF2
GOBP_POSITIVE_REGULATION_OF_NERVOUS_SYSTEM_PROCESS	http://www.gsea-msigdb.org/gsea/msigdb/cards/GOBP_POSITIVE_REGULATION_OF_NERVOUS_SYSTEM_PROCESS	UNC13B	WASF3	TPPP	CHRNB4	DAG1	ABAT	RIMS1	DICER1	TENM4	GBA	HCRT	HGF	ITGA2	ITGAX	MAG	MTNR1B	NTSR1	OPRL1	P2RX3	PARD3	PTAFR	SOX10	TNFRSF1B	TNR	MYRF	CST7	SLC25A12	CARTPT	RIMS2	RNF10
GOBP_POSITIVE_REGULATION_OF_CELLULAR_AMIDE_METABOLIC_PROCESS	http://www.gsea-msigdb.org/gsea/msigdb/cards/GOBP_POSITIVE_REGULATION_OF_CELLULAR_AMIDE_METABOLIC_PROCESS	TOB1	SYNCRIP	USP16	PAIP1	KHDRBS1	TENT4A	LARP4	CHRNA7	CIRBP	NIBAN1	CLU	CYP1B1	DAZ1	DAZL	DDX3X	DHX9	EEF2	EFNA1	EIF2S3	EIF4G1	EIF4G2	EIF5A	ELAVL1	ABCA2	EPHA4	ERBB2	PTK2B	CPEB3	FASTKD2	HABP4	SAMD4A	MRPS27	PASK	LARP4B	FMR1	LARP1	SIRT3	PPP1R15A	PLXNB2	MTOR	YTHDF3	PABPC1	AGO2	SERP1	COA3	ZCCHC4	METTL5	GSK3A	HNRNPD	HNRNPU	IFNG	IFNGR1	CCN1	IL6	EIF3E	ITGA2	EIF6	RHOA	KRT17	NCK1	NFE2L2	NPM1	YBX1	RPS27L	PRR16	NGRN	YTHDF2	CDK5RAP1	PKM	PLD1	GSAP	POLR2D	POLR2G	DHX29	YTHDF1	RMND1	PIWIL2	NAT10	LARP6	IMPACT	NSUN5	PRKCD	PRKDC	DNAJC3	METTL3	EIF5A2	SPHK2	PTAFR	RBM3	RELA	BCL3	GUF1	RPL5	RPS4X	RPS6KB1	RPS6KB2	RPS9	CCL5	PCIF1	NOD2	PINK1	JMJD4	UPF3B	UPF3A	SOX4	SP1	TARBP2	THBS1	C1QBP	TNF	UCN	VIM	CNBP	CSDE1	FASTKD3	LIN28A	FXR1	RCC1L	PICALM	CASP3	PLA2G6	POLDIP3	NCK2	YBX3	EIF3C	EIF3D	CDC123	EIF2B5	CD28	ROCK2	FXR2	ABCG1	EIF4A3	CTIF
GOBP_NUCLEAR_MIGRATION	http://www.gsea-msigdb.org/gsea/msigdb/cards/GOBP_NUCLEAR_MIGRATION	NUDC	SYNE3	DCTN1	DYNC1H1	SYNE2	FBXW11	SUN1	SUN2	TRIM58	FHOD1	PAFAH1B1	PCM1	SLIT1	CLMN	SLC9A3R1	NTN1	CDC42
GOBP_NEGATIVE_REGULATION_OF_CELLULAR_CATABOLIC_PROCESS	http://www.gsea-msigdb.org/gsea/msigdb/cards/GOBP_NEGATIVE_REGULATION_OF_CELLULAR_CATABOLIC_PROCESS	LRPPRC	TOB1	RNF41	SYNCRIP	ATG7	PAIP1	RRAGA	GIPC1	TRAF3IP2	USP19	EHMT2	HNRNPA0	TLK2	TENT4A	LZTS1	WDR6	PKP3	PARK7	GABARAPL2	CIRBP	CNR1	MAPK14	CSNK2A1	CSNK2A2	CST3	ADRA1A	DAP	DAZ1	DAZL	DHX9	DFFA	DKC1	TRDMT1	E2F1	EFNA1	EIF4E	EIF4G1	EIF4G2	ELAVL1	ELAVL4	EPHA4	AKT1	ALAD	FHIT	SIRT2	SMG1	TAB2	LARP4B	SCFD1	CLEC16A	FMR1	LARP1	ATP13A2	RYBP	TARDBP	MTOR	FUS	NOCT	POLDIP2	PTPN22	GATA4	NUPR1	GDNF	PABPC1	LAMP3	GOLGA2	GPLD1	HIPK2	CHMP4A	GSK3A	USP25	A1CF	NOP53	ANXA2	HFE	HGF	HMOX1	HNRNPAB	HNRNPC	HNRNPD	HNRNPU	ACACB	HP	HSP90AB1	HTR2B	APOBEC1	APOC1	APOC3	IL10	IL10RA	FOXK2	INS	DND1	KIF25	LEP	LEPR	MAGEA3	MAP1A	MCL1	MET	MGAT3	MTM1	MYD88	NELL1	NPC1	YBX1	ATP2B4	FURIN	PARN	UBXN1	WAC	ATRAID	UCHL5	NBAS	PIK3CA	PIK3CG	PKP1	PML	TREM2	CTSA	TENT5C	RASIP1	NRDE2	TMEM39A	LAPTM4B	TENT5A	MTMR8	VPS35	PRKCG	PBK	EIF4ENIF1	PSEN1	TIGAR	USP36	QSOX1	PTPN3	BCL2	RNF5	ROCK1	RPL5	RPL11	RPS7	SDCBP	SGTA	SHH	MARCHF7	PINK1	SLC11A1	SMARCC1	DDRGK1	MTMR9	SNCA	SNRNP70	SORL1	STAT3	TAF1	TAF9	TSPO	TIMP1	TIMP2	TIMP3	TIMP4	TP53	TRAF2	TRAF5	TSC1	TSC2	VIP	WNT1	ZFP36	CSDE1	USP7	PDCL3	SECISBP2	METTL16	BAG6	PSME3IP1	CDK5RAP3	ZKSCAN3	CPTP	TAF15	SLIRP	CAMLG	RBM10	F8A1	OGT	KLHL22	YBX3	EIF3H	EIF4G3	BECN1	MTMR2	HERC1	ANGEL2	USP14	RGN	MAPKAPK2	RPL23	PSMF1	BAG5	SEC22B	FEZ2	FEZ1	IKBKE	KDM4A	N4BP1	DHX34	RUBCN	RGP1	LRIG2	THRAP3
GOBP_NEGATIVE_REGULATION_OF_MYELOID_CELL_DIFFERENTIATION	http://www.gsea-msigdb.org/gsea/msigdb/cards/GOBP_NEGATIVE_REGULATION_OF_MYELOID_CELL_DIFFERENTIATION	CDK6	TRIB1	LRRC17	FSTL3	PIAS3	CIB1	TOB2	LILRB1	LILRB4	LILRB3	CTNNB1	ZNF675	PTK2B	FBN1	GABPA	GATA2	GPR171	HMGB3	HOXA5	HOXA7	HOXA9	HOXB8	APCS	PRMT1	HSPA9	IL4	INHA	INHBA	INPP5D	ITPKB	LTF	LYN	MEIS1	MEIS2	MYC	NF1	NFKBIA	CLDN18	KLF13	PF4	PIK3R1	PAF1	FBXW7	GPR137	PTPN2	RARA	CEACAM1	CCL3	SFRP1	RBM15	ZFP36L1	STAT5B	TCTA	TLR3	TLR4	GPR137B	TNFAIP6	ZFP36	ZBTB16	CDC73	WDR61	GPR68	H4C1	H4C4	H4C12	H4C3	H4C8	H4C2	H4C5	H4C13	H4C14	CUL4A	LDB1	ADIPOQ	CARTPT	CTR9	MAFB
GOBP_REGULATION_OF_MONOCYTE_DIFFERENTIATION	http://www.gsea-msigdb.org/gsea/msigdb/cards/GOBP_REGULATION_OF_MONOCYTE_DIFFERENTIATION	CDK6	CSF1	FES	ACIN1	HLA-DRB1	HOXA7	APCS	INPP5D	IRF7	MYC	CTNNBIP1	ZFP36L1	GPR68	DCSTAMP	CD4	CD74
GOBP_REGULATION_OF_LAMELLIPODIUM_ASSEMBLY	http://www.gsea-msigdb.org/gsea/msigdb/cards/GOBP_REGULATION_OF_LAMELLIPODIUM_ASSEMBLY	ACTR3	ACTR2	ARPC2	ABI2	WASF2	AVIL	NCKAP1	TWF2	DNM2	EPHA2	DMTN	FER	CYFIP1	MTOR	AUTS2	MSTN	HRG	PLCE1	PIK3CA	PIK3R1	PLXNB3	ATP7A	BIN3	TWF1	RAC1	RAC2	FSCN1	WAS	WNT1	AKIRIN1	CAPZB	SLIT2	CDC42
GOBP_REGULATION_OF_MUSCLE_CELL_DIFFERENTIATION	http://www.gsea-msigdb.org/gsea/msigdb/cards/GOBP_REGULATION_OF_MUSCLE_CELL_DIFFERENTIATION	HDAC5	PARP2	CDK9	CEACAM5	FRS2	MAPK14	NKX2-5	CTH	SIK1	DMPK	DNMT1	EDN1	EFNB2	ENG	EREG	EZH2	FGF9	FGFR2	DKK1	TRIM32	ATP11A	SIRT1	HEY2	MTOR	G6PD	ANKRD17	FBXO22	KAT2A	GREM1	PDCD4	BMP10	GPER1	GSK3A	EFEMP2	HDAC1	NRG1	ID2	IGF1	IGF2	KIT	SMAD1	SMAD4	ARRB2	MDM2	MECP2	MEF2C	FOXO4	MMP14	MSX1	MYF5	MYF6	MYOD1	MYOG	NFATC1	NFATC3	NOTCH1	CCN3	YBX1	PDGFB	PPARA	RBM38	MAPK11	PROX1	CYP26B1	PTBP1	HAMP	RBM4	BCL2	RGS2	RGS4	BDNF	MAPK12	SHH	SHOX2	BMP2	BMP4	BMPR1A	BMPR2	SOD2	SRF	SUPT6H	TARBP2	TBX1	ZEB1	TGFB1	YY1	BHLHE41	MED28	FZD7	SETD3	HOPX	CAMK1	CAV3	HDAC3	ACTN3	CTDP1	MYLK3	AKAP6	MORF4L2	HDAC9	HDAC4	PIEZO1	MAML1	TOMM70
GOBP_POSITIVE_REGULATION_OF_MUSCLE_HYPERTROPHY	http://www.gsea-msigdb.org/gsea/msigdb/cards/GOBP_POSITIVE_REGULATION_OF_MUSCLE_HYPERTROPHY	PARP2	CDK9	PARP1	ADRA1A	AGT	EDN1	BMP10	IGF1	IL6ST	MEF2A	PDE9A	PPP3CA	PRKCA	TWF1	HAMP	ROCK1	SLC9A1	TRPC3	NR4A3	PDE5A	BECN1	HAND2	AKAP6	ROCK2
GOBP_PROTEIN_KINASE_C_ACTIVATING_G_PROTEIN_COUPLED_RECEPTOR_SIGNALING_PATHWAY	http://www.gsea-msigdb.org/gsea/msigdb/cards/GOBP_PROTEIN_KINASE_C_ACTIVATING_G_PROTEIN_COUPLED_RECEPTOR_SIGNALING_PATHWAY	CISH	ADORA2A	DGKA	DGKB	DGKG	DGKH	DGKQ	EDN1	F2R	PRKD3	GAP43	GRM5	HCRT	HTR1B	HTR2B	IL2	PARD3	AZU1	BDKRB1	DGKZ	DGKE	DGKD	PLPP1	DGKI	PICK1
GOBP_PROTEIN_K63_LINKED_DEUBIQUITINATION	http://www.gsea-msigdb.org/gsea/msigdb/cards/GOBP_PROTEIN_K63_LINKED_DEUBIQUITINATION	PSMD14	USP16	STAMBP	USP20	CYLD	USP33	ABRAXAS2	BABAM1	USP25	NOP53	USP27X	ATXN3	DESI2	UIMC1	OTUD4	YOD1	OTUD7B	SHMT2	TNFAIP3	VCP	USP7	OTUB2	BRCC3	USP13	USP8	BABAM2	SPATA2
GOBP_EXCRETION	http://www.gsea-msigdb.org/gsea/msigdb/cards/GOBP_EXCRETION	CLDN16	CORIN	NFAT5	CHRNA3	CHRNB2	CHRNB4	CLCN5	CLCNKA	CLCNKB	CLN3	ADORA1	ADORA2A	ADORA2B	ADRA1A	ACE	SLC26A3	DRD2	DRD3	AGT	AGTR1	EDN1	EDNRB	NEDD4L	SNX5	GNAI2	GUCA2B	HMOX1	AQP6	AQP9	KCNJ1	KCNMA1	MDK	NPHP1	NPHS1	NPPB	NPR1	SLC22A18	OXT	ATP6V0A4	ATP6V1B1	POU3F3	AVP	AVPR1A	KIRREL1	AVPR2	SCNN1B	ABCG5	STC1	TACR2	TACR1	TRPV1	NPHS2	SPX	AMN	KCNK5	SLC22A6	SLC9A3R1	GRHPR	ABCG2
GOBP_LENS_DEVELOPMENT_IN_CAMERA_TYPE_EYE	http://www.gsea-msigdb.org/gsea/msigdb/cards/GOBP_LENS_DEVELOPMENT_IN_CAMERA_TYPE_EYE	ABI2	SPRY1	SPRY2	CDKN1B	CDKN1C	CITED2	KDM5B	FRS2	PLAAT3	CRYBG3	CRYAB	CRYBA1	CRYBA2	CRYBA4	CRYBB1	CRYBB2	CRYBB3	CRYGA	CRYGB	CRYGC	CRYGD	CRYGS	CTNS	CTNNB1	DLG1	EPHA2	SPRED2	HIPK1	FAT1	FGF2	FOXE3	TDRD7	SLC7A11	NECTIN3	GATA3	GJA1	GJA8	HIPK2	HSF4	SHROOM2	LIM2	SMAD3	MAF	MEIS1	MIP	ATF4	NF2	PAX6	FZR1	PITX3	MED1	PROX1	PLAAT1	NECTIN1	BFSP1	SIX3	SKI	SKIL	BMP4	SOX1	SOX11	TGFBR1	TGFBR2	TMOD1	VIM	WNT2	WNT5A	WNT7A	WNT7B	WNT2B	BIRC7	WNT5B	BCAR3	BFSP2
GOBP_NEGATIVE_REGULATION_OF_CATABOLIC_PROCESS	http://www.gsea-msigdb.org/gsea/msigdb/cards/GOBP_NEGATIVE_REGULATION_OF_CATABOLIC_PROCESS	LRPPRC	TOB1	RNF41	SYNCRIP	ATG7	PAIP1	RRAGA	GIPC1	TRAF3IP2	USP19	EHMT2	HNRNPA0	TLK2	TENT4A	LZTS1	WDR6	PKP3	IRAK3	PARK7	GABARAPL2	CIDEA	CIRBP	AGAP2	CNR1	ADORA1	MAPK14	CSNK2A1	CSNK2A2	CST3	ADRA1A	ADRA2A	CYP51A1	DAP	DAZ1	DAZL	DHX9	DFFA	DKC1	TRDMT1	E2F1	EFNA1	EGFR	EIF4E	EIF4G1	EIF4G2	ELAVL1	ELAVL4	EPHA4	AKT1	ALAD	FBP1	FHIT	SIRT2	SMG1	MYCBP2	TAB2	FLNA	LARP4B	SCFD1	CLEC16A	FMR1	LARP1	ATP13A2	RYBP	TARDBP	SF3B3	ALK	MTOR	FUS	FYN	NOCT	POLDIP2	PTPN22	GATA4	NUPR1	BSCL2	GDNF	PABPC1	LAMP3	GOLGA2	GPLD1	GIT1	HIPK2	GRIN2A	GRIN2C	CHMP4A	GSK3A	USP25	A1CF	NOP53	ANXA2	HFE	HGF	NRG1	HMGCR	HMOX1	HNRNPAB	HNRNPC	HNRNPD	HNRNPU	ACACB	HP	HSP90AB1	HTR2B	APOA2	APOBEC1	APOC1	APOC3	IL1B	IL10	IL10RA	FOXK2	INS	DND1	KIF25	LEP	LEPR	MAD2L1	SMAD3	SMAD4	MAGEA3	MAP1A	MCL1	MDM4	MET	MGAT3	MTM1	MYD88	NELL1	NOS2	NPC1	YBX1	ATP2B4	FURIN	PARN	UBXN1	WAC	ATRAID	UCHL5	PDE3B	SIRT6	AZIN1	NBAS	PHB	SERPINE2	PIK3CA	PIK3CG	PIN1	PKP1	PML	TREM2	DDIT4	PPARA	CTSA	TENT5C	RASIP1	BANP	NRDE2	TMEM39A	LAPTM4B	TENT5A	MTMR8	PRKAA1	ZDHHC7	VPS35	PRKCG	PBK	EIF4ENIF1	PSEN1	TIGAR	ADGRB1	USP36	QSOX1	PTPN3	BCL2	RELA	RNF5	ROCK1	RPL5	RPL11	RPS7	SDCBP	SGTA	SHH	CRTC3	MARCHF7	PINK1	SLC4A1	SLC11A1	SMARCC1	DDRGK1	MTMR9	SNCA	SNRNP70	SORL1	STAT3	TAF1	TAF9	TSPO	TIMP1	TIMP2	TIMP3	TIMP4	TNF	TP53	TRAF2	TRAF5	TSC1	TSC2	VIP	WNT1	ZFP36	CSDE1	USP7	PDCL3	SECISBP2	METTL16	BAG6	PSME3IP1	CDK5RAP3	ZKSCAN3	CPTP	TAF15	SLIRP	CAMLG	RBM10	F8A1	OGT	KLHL22	YBX3	SLC25A12	CBFA2T3	EIF3H	EIF4G3	BECN1	SNX3	MTMR2	ACTN3	HERC1	ANGEL2	USP14	RGN	DEDD	MAPKAPK2	RPL23	PSMF1	BAG5	SEC22B	NCOR1	FEZ2	FEZ1	IKBKE	KDM4A	N4BP1	DHX34	RUBCN	HDAC4	RGP1	LRIG2	THRAP3
GOBP_CELL_DIFFERENTIATION_INVOLVED_IN_EMBRYONIC_PLACENTA_DEVELOPMENT	http://www.gsea-msigdb.org/gsea/msigdb/cards/GOBP_CELL_DIFFERENTIATION_INVOLVED_IN_EMBRYONIC_PLACENTA_DEVELOPMENT	DNAJB6	SPINT2	PLK4	GJB5	KRT19	LIF	MDFI	PLG	SENP2	PRDM1	SNAI1	SOX15	ST14	STK3	STK4	NR2F2	FZD5	E2F8	GRHL2	CASP8	GCM1	SOCS3	HAND1
GOBP_APOPTOTIC_DNA_FRAGMENTATION	http://www.gsea-msigdb.org/gsea/msigdb/cards/GOBP_APOPTOTIC_DNA_FRAGMENTATION	CIDEA	DFFA	DFFB	DNASE1L3	DNASE2	ENDOG	DICER1	APAF1	HSF1	IL6	ST20	BAX	DNASE2B	FOXL2	AIFM1	EXOG
GOBP_RESPONSE_TO_ELECTRICAL_STIMULUS	http://www.gsea-msigdb.org/gsea/msigdb/cards/GOBP_RESPONSE_TO_ELECTRICAL_STIMULUS	AKAP9	ADSS2	NQO1	AIF1	EPO	CYFIP1	BRD1	NSMF	MSTN	DISC1	GNAT1	GRM1	NR4A1	HNRNPD	HPCA	KCNJ3	MMP2	MYOG	NEUROD2	NTRK1	OXT	P2RX7	PALM	PTEN	RAB3A	REST	RPE65	RPS6KB1	SLC9A1	SOD2	SRC	TACR2	TACR1	TH	BTG2	FZD3	CD14	AKAP12
GOBP_ENTRAINMENT_OF_CIRCADIAN_CLOCK	http://www.gsea-msigdb.org/gsea/msigdb/cards/GOBP_ENTRAINMENT_OF_CIRCADIAN_CLOCK	CRY1	CRY2	SIK1	NR2F6	PHLPP1	CRTC1	FBXL6	GNA11	GNAQ	ID2	PDE6B	PER1	PML	FBXL12	PPP1CA	PPP1CB	PPP1CC	FBXL8	ARNTL2	RBM4	TP53	RBM4B	SOX14	BHLHE40	PER3	PER2	USP2	MTA1
GOBP_MRNA_TRANSCRIPTION	http://www.gsea-msigdb.org/gsea/msigdb/cards/GOBP_MRNA_TRANSCRIPTION	NR1H3	HIPK3	ATF2	DDX5	EPAS1	EREG	ZBTB1	NCBP2	FOXE3	HSF1	ATF4	NCBP1	PPARG	MED1	RARA	RXRA	SREBF1	STAT3	SUPT6H	TAF1	TAF2	TAF4	TAF4B	TAF5	TAF6	TAF7	TAF9	TAF11	TAF12	TAF13	TBP	TFCP2	THRB	TP53	C5AR1	VDR	AP3B1	NCOA1
GOBP_VASCULAR_WOUND_HEALING	http://www.gsea-msigdb.org/gsea/msigdb/cards/GOBP_VASCULAR_WOUND_HEALING	HPSE	FOXC2	ALOX5	GATA2	KDR	MCAM	SERPINE1	SLC12A2	TNF	TNFAIP3	VEGFA	CXCR4	ADIPOR2	NDNF	CD34
GOBP_PLASMA_MEMBRANE_TUBULATION	http://www.gsea-msigdb.org/gsea/msigdb/cards/GOBP_PLASMA_MEMBRANE_TUBULATION	PACSIN2	DNM2	PLEKHM2	CHMP4A	PACSIN3	PACSIN1	EHD2	ASAP1	SH3GLB1	BIN2	FNBP1L	BIN3	ATP10A	CAVIN2	MICALL1	WASL
GOBP_POSITIVE_REGULATION_OF_FIBROBLAST_PROLIFERATION	http://www.gsea-msigdb.org/gsea/msigdb/cards/GOBP_POSITIVE_REGULATION_OF_FIBROBLAST_PROLIFERATION	CDK4	CDK6	CDKN1A	DHX9	AGT	E2F1	EGFR	EREG	ESR1	WAPL	FN1	FOSL2	ABL1	GAS6	IGF1	AQP1	IL13	JUN	LIG4	MIF	MYC	NDUFS4	NGFR	DDR2	PDGFA	SIRT6	PDGFB	PDGFRA	PDGFRB	PLA2G1B	PML	PDGFC	ZMIZ1	S100A6	BMI1	WNT1	WNT2	WNT5A	RNASEH2B	CTC1	PDGFD	SPHK1	CCNA2	CCNB1	CD74	CDC6
GOBP_DEMETHYLATION	http://www.gsea-msigdb.org/gsea/msigdb/cards/GOBP_DEMETHYLATION	TRIM28	KDM5B	APOBEC2	CYP1A1	CYP1A2	CYP3A7	CYP2C8	CYP2C9	CYP3A4	CYP3A5	CYP51A1	APOBEC3A	APOBEC3F	TET3	JMJD1C	KDM2A	KDM1A	KDM4B	KDM4C	PHF8	KDM6B	JMJD6	MMACHC	GATA3	APOBEC3C	APEX1	HSF4	APOBEC1	JARID2	PPME1	KDM3B	PHF2	POR	OTUD4	ALKBH4	KDM4D	HR	KDM3A	AICDA	KDM5A	APOBEC3G	CYP3A43	JMJD4	TDG	UBE2B	KDM6A	UTY	USP7	FTO	RIOX1	KDM8	KDM7A	USP9X	KDM5C	KDM5D	RIOX2	ALKBH1	APOBEC3B	KDM4A	TOX
GOBP_GAS_TRANSPORT	http://www.gsea-msigdb.org/gsea/msigdb/cards/GOBP_GAS_TRANSPORT	IPCEF1	HBA1	HBB	HBD	HBE1	HBG1	HBQ1	HBZ	AQP1	AQP4	AQP5	AQP6	MB	MYC	NGB	RHAG	CA2
GOBP_CELL_FATE_COMMITMENT	http://www.gsea-msigdb.org/gsea/msigdb/cards/GOBP_CELL_FATE_COMMITMENT	OLIG2	SPRY2	APC2	BATF	PDPN	LBX1	TBR1	SIX2	EHMT2	POU6F2	NKX2-5	CTNNB1	CTSL	GDF7	DLX2	JAG1	EDN1	EDNRA	EPAS1	ERBB4	ETS2	ETV2	EXT1	EYA1	EYA2	FGF2	FGF8	FGF13	FGFR2	FOXG1	DKK1	FOXC2	MYT1L	KDM6B	RTF1	MGA	SATB2	HEY2	FKBP8	MTOR	SPDEF	SOSTDC1	GAP43	TENM4	GAS1	GATA1	GATA2	GATA3	GATA4	GATA6	GBX1	GLI2	GLI3	TBX21	TLX3	NRG1	MNX1	FOXA2	ONECUT1	HOXA2	HOXA11	HOXC10	HOXD10	APC	HES1	ID2	IFRD1	TBX10	RBPJ	IHH	IL6	IL6R	IL7	IL12B	IL12RB1	IRF4	AR	ISL1	ITGB1	JAG2	KDR	RHOA	LY9	SMAD1	SMAD2	SMAD4	SMAD5	MCL1	MEF2C	MITF	ASCL1	MYF5	MYF6	MYL2	MYOD1	MYOG	ATOH1	NEUROD1	NEUROG1	NKX2-2	NOTCH1	NOTCH2	NOTCH3	NOTCH4	NTRK3	ROR2	PAX2	PAX6	FOXP3	WNT16	IL23A	PITX1	PML	PRRX1	SOX18	WNT4	POU3F2	POU4F1	POU5F1	PAF1	PPARG	FEV	ESRP1	FEZF2	PRKDC	PROX1	CYP26B1	PSEN1	SLAMF8	PTCH1	NEUROD4	RAG2	RARA	BCL2	PRDM1	PRDM14	SFRP1	SOX17	EBF2	SHH	BCL11B	SIX1	BMP2	BMP4	BMPR1A	SMO	SOX1	SOX2	SOX5	SOX9	SOX12	SPN	STAT3	STAT6	TBXT	TAL1	TBX1	TBX2	TBX5	TBX6	TBX3	HNF1B	TCF3	TCF7L2	TEAD4	TEAD3	NR2F2	TGFB1I1	TGFBR1	NR2E1	TP53	WNT1	WNT2	WNT3	WNT5A	WNT6	WNT7A	WNT7B	WNT8B	WNT10B	WNT11	WNT2B	WT1	CDC73	NANOG	TM2D3	LHX3	WNT5B	FZD7	CASP3	FOXN1	GCM1	LMO4	RUNX2	PTCH2	NRP1	TRIM15	ACVR1	TBX19	LATS1	ARHGEF2	KLF4	ONECUT2	TBX4	GDF3	SOX13	CTR9	TOX	CDC42
GOBP_REGULATION_OF_CLATHRIN_DEPENDENT_ENDOCYTOSIS	http://www.gsea-msigdb.org/gsea/msigdb/cards/GOBP_REGULATION_OF_CLATHRIN_DEPENDENT_ENDOCYTOSIS	TNK2	NEU3	DAB2	DNM2	AAK1	UBQLN2	PIK3CB	BMP2K	SCYL2	SMAP1	SH3GL3	DGKD	WASL	HIP1R	UNC119	DNAJC6	SNAP91
GOBP_RESPONSE_TO_INSULIN	http://www.gsea-msigdb.org/gsea/msigdb/cards/GOBP_RESPONSE_TO_INSULIN	HDAC5	NAMPT	CDK4	BAIAP2	SORBS1	SH2B2	RAB31	CAPN10	OSBPL8	AP3S1	ADM	CRY1	CRY2	PARP1	MAPK14	AANAT	AGRP	AGT	EGR1	AHSG	EIF4EBP2	EPRS1	AKT1	AKT2	ESRRA	FBP1	FER	SCAP	FOXC2	WDTC1	FOXO1	LPIN1	KANK1	CYFIP1	SIK2	TNS2	SIRT1	RHOQ	SLC39A14	MTOR	FUT7	GAB1	KBTBD2	APPL1	GCK	GCNT1	MSTN	GHR	GHRHR	GHSR	DNAI1	SNX5	GCLC	GNAI2	GOT1	GPLD1	GPR21	FFAR3	GPT	GRB2	GRB7	GRB10	GRB14	KLF15	GSK3A	GSK3B	SLC2A8	HADHA	HADH	HMGCS2	SLC29A2	APC	HSD11B2	IDE	IGF1R	IGF2	IGFBP1	APRT	IL1B	IL10	INHBB	INS	INPPL1	INSIG1	INSR	INSRR	IRS1	EIF6	RAB15	KCNQ1	KHK	LEP	LPL	LYN	MARS1	MAX	MC4R	RAB8A	FOXO4	CITED1	MYC	MYO1C	MYO5A	NCK1	ATP2B1	OPRK1	OTC	ZBTB7B	PCK1	PRLH	PCK2	GAL	ADIPOR1	INSIG2	MZB1	PDE3B	PDK2	PDK4	ENPP1	PDPK1	RAB8B	INPP5K	PFKFB1	PIK3C2A	PIK3CA	PIK3R1	PIK3R2	PIP4K2A	PKLR	PKM	PLA2G1B	POU4F2	PPARA	PPARG	VPS13C	PID1	PHIP	APPL2	PRKAA1	ZDHHC7	DENND4C	PRKCB	PRKCD	PRKCI	PRKCQ	PRKCZ	PRKDC	RETN	PTPN1	MEAK7	PTPN2	TRIB3	PTPN11	PTPRA	PTPRE	RAB13	RARRES2	RB1	TRPV4	RPE65	RPS6KB1	SORT1	BGLAP	CEACAM1	SRSF4	SRSF5	SRSF6	ZNF106	CPEB1	SHC1	NUCKS1	SLC2A1	SLC2A4	SLC9A1	SMARCC1	SORL1	SP1	SRC	SRD5A1	SREBF1	ZFP36L1	STAT1	STXBP3	ABCC8	VAMP2	TLR2	TSC1	TSC2	UCP2	UCP3	ECHDC3	PIP4K2C	PNPLA3	CSRP3	NDEL1	PIP4K2B	BCAR3	CAT	IRS4	OGT	PIK3R3	CAV2	USO1	SOCS1	IRS2	CFLAR	KAT2B	CCND3	SOCS3	KL	ADIPOQ	LPIN2	HDAC9	C2CD5	EPM2AIP1	TBC1D4	NR1H4
GOBP_NEGATIVE_REGULATION_OF_CELL_DEVELOPMENT	http://www.gsea-msigdb.org/gsea/msigdb/cards/GOBP_NEGATIVE_REGULATION_OF_CELL_DEVELOPMENT	CDK5	CDKN2B	SEMA3A	SEMA6C	SEMA6B	SEMA4F	SEMA4D	SEMA3C	DLL3	LILRB1	DUSP10	CTNNA1	CTNNB1	DAB1	BRINP1	DCC	DLX2	DRD3	EDNRB	EFNA5	EFNB3	DMTN	EPHA7	EPHB2	F2	FBLN1	FBN1	SEMA3D	FGF13	RUFY3	SIRT2	FSTL4	SPART	KANK1	DICER1	DAAM2	CORO1C	FRZB	GBP1	GDI1	GSK3A	GSK3B	CERS2	TLX2	HES1	ID1	ID4	IGF1	IL1A	IL1B	IL6	ARHGAP4	LDLR	LRP4	LTF	TACSTD2	MAG	MAP2	MBP	MCF2	MELTF	ASCL2	ATOH1	NF1	NFATC4	NKX6-1	NOTCH1	NPPC	NPR2	NTRK3	PAEP	PAX6	PCM1	CLDN18	CDKL3	PITX3	BCL11A	TREM2	SEMA4C	APPL2	FBXW7	PPP3CA	AP1AR	PLXNA3	PSEN1	B2M	SEMA3G	RTN4	PTEN	PTHLH	SEMA6A	PTN	SEMA4G	PTPRS	CTDSP1	REST	RNF6	RYK	CCL11	SEMA3F	SEMA4A	GORASP1	SKI	BMP7	BMPR1A	SLIT1	SORL1	SOX10	SOX11	SPP1	ABCC8	TBX6	DYNLT1	TSPO	THY1	NR2E1	TNF	TNR	TP53	TRPC5	TTPA	VEGFA	TRPV1	WNT3	WNT5A	WNT7A	YWHAH	SEMA3B	LIN28A	SEMA6D	TRIM46	ACTN4	SPRY4	ULK1	SEMA7A	CAV3	NRP1	CDK5R1	SEMA5A	ITGB1BP1	GPR37L1	LHX2	NTN1	NR1D1	KDM4A	RAPGEF2	ULK2	SEMA3E	KIAA0319	RNF10
GOBP_ESTABLISHMENT_OR_MAINTENANCE_OF_MONOPOLAR_CELL_POLARITY	http://www.gsea-msigdb.org/gsea/msigdb/cards/GOBP_ESTABLISHMENT_OR_MAINTENANCE_OF_MONOPOLAR_CELL_POLARITY	PATJ	FAT1	FOXF1	FOXJ1	SCRIB	SH3BP1	RHOA	MAP1B	MSN	MYO9A	PRKCI	PTK7	RAP2A	FSCN1	TCF15	EZR	WNT5A	GBF1	IFT20	SLC9A3R1	CDC42
GOBP_HIPPO_SIGNALING	http://www.gsea-msigdb.org/gsea/msigdb/cards/GOBP_HIPPO_SIGNALING	YAP1	CIT	MAPK14	AMOT	SHANK2	WWC1	WWTR1	SCHIP1	MARK3	NF2	AMOTL2	MOB1A	WWC3	MAP2K3	SAV1	SOX11	STK3	STK4	TEAD1	TEAD4	TEAD3	TIAL1	FAT4	MOB3B	FRMD1	WWC2	DCHS1	LIMD1	LATS1	DLG5	VGLL4	PJA2
GOBP_NEGATIVE_REGULATION_OF_T_CELL_DIFFERENTIATION	http://www.gsea-msigdb.org/gsea/msigdb/cards/GOBP_NEGATIVE_REGULATION_OF_T_CELL_DIFFERENTIATION	FGL2	LILRB4	CTLA4	ERBB2	FOXJ1	TMEM131L	GLI3	TBX21	ANXA1	HLX	HMGB1	IFNA2	IFNB1	IHH	IL2	IL4	IL4R	IRF1	JAK3	LAG3	SMAD7	MDK	FOXP3	ZBTB7B	RC3H2	PTPN2	RAG2	BCL6	SHH	BMP4	PRDX2	TNFSF4	ZC3H12A	RUNX1	RUNX3	CBFB	SOCS1	SOCS5	CD74
GOBP_POSITIVE_REGULATION_OF_PHOSPHOLIPASE_ACTIVITY	http://www.gsea-msigdb.org/gsea/msigdb/cards/GOBP_POSITIVE_REGULATION_OF_PHOSPHOLIPASE_ACTIVITY	NMUR1	GNA13	PHB2	ADCYAP1R1	ADRA1A	AGT	AGTR1	LPAR1	EDNRA	EGFR	ESR1	FGF2	FGFR1	FGFR3	FGFR2	FLT1	ABL2	GNA15	GNAQ	ANG	HPCA	HRAS	HTR2A	HTR2B	APOC2	CCN1	ITK	ARF4	KIT	ARHGAP6	ARL1	P2RY6	PDGFRA	PDGFRB	PDPK1	PHB	PLA2G1B	PLA2G5	PLCB2	AVPR1A	AVPR1B	PRKCZ	PTAFR	PTH	CCL5	SELE	C5AR1	TXK	S1PR4	LPAR2	PLAA	CD86
GOBP_RENAL_SODIUM_EXCRETION	http://www.gsea-msigdb.org/gsea/msigdb/cards/GOBP_RENAL_SODIUM_EXCRETION	CORIN	ADORA1	ADORA2A	ACE	DRD2	DRD3	AGT	AGTR1	EDN1	EDNRB	SNX5	GNAI2	NPPB	NPR1	OXT	ATP6V1B1	AVP	AVPR1A	AVPR2	TACR1	SPX
GOBP_HEPATOCYTE_APOPTOTIC_PROCESS	http://www.gsea-msigdb.org/gsea/msigdb/cards/GOBP_HEPATOCYTE_APOPTOTIC_PROCESS	ATF2	DNMT3A	GSN	IGF1R	ARF6	KRT18	PIK3CG	PPARA	PRKAA1	RB1	BCL2L1	BID	STK3	STK4	CASP6	CFLAR
GOBP_VASCULAR_ENDOTHELIAL_GROWTH_FACTOR_PRODUCTION	http://www.gsea-msigdb.org/gsea/msigdb/cards/GOBP_VASCULAR_ENDOTHELIAL_GROWTH_FACTOR_PRODUCTION	HPSE	ADORA2B	CYP1B1	SULF1	FLT4	GATA4	NOX1	HIF1A	IL1A	IL1B	IL6	IL6R	IL6ST	AQP4	ISL1	ARNT	ATF4	PTGS2	NDRG2	RORA	SARS1	BRCA1	TGFB1	TNF	C3	C3AR1	C5	C5AR1	CCR2	ADGRG1	EIF2AK3	ADAMTS3
GOBP_CEREBRAL_CORTEX_CELL_MIGRATION	http://www.gsea-msigdb.org/gsea/msigdb/cards/GOBP_CEREBRAL_CORTEX_CELL_MIGRATION	CDK5	EFHC1	CTNNB1	DAB1	EGFR	FGF13	FOXG1	SYNE2	SUN1	SRGAP2	LHX6	DISC1	GLI3	HTR6	RHOA	LAMB1	PAFAH1B1	PEX13	POU3F2	POU3F3	RELN	PSEN1	RTN4	ZMIZ1	PEX5	ROBO1	NR2E1	LRP8	MBOAT7	NDEL1	DIXDC1	CDK5R1	CDK5R2	BMERB1	ADGRG1	SLIT2
GOBP_REGULATION_OF_PHOSPHOLIPASE_ACTIVITY	http://www.gsea-msigdb.org/gsea/msigdb/cards/GOBP_REGULATION_OF_PHOSPHOLIPASE_ACTIVITY	RASGRP1	NMUR1	GNA13	PHB2	ADCYAP1R1	ADRA1A	AGT	AGTR1	LPAR1	EDNRA	EGFR	ESR1	FGF2	FGFR1	FGFR3	FGFR2	PLA2R1	FLT1	ABL1	ABL2	ANGPTL3	GNA15	GNAQ	ANG	ANXA1	HPCA	HRAS	HTR2A	HTR2B	APOC2	CCN1	ITK	ARF4	KIT	ARHGAP6	ARL1	LRP1	P2RY6	PDGFRA	PDGFRB	PDPK1	PHB	PLA2G1B	PLA2G5	PLCB2	AVPR1A	AVPR1B	PPT1	PRKCZ	PTAFR	PTH	RGS2	CCL5	BICD1	SELE	ANXA8	SNCA	C5AR1	TXK	S1PR4	LPAR2	PLAA	CD86
GOBP_T_HELPER_1_CELL_DIFFERENTIATION	http://www.gsea-msigdb.org/gsea/msigdb/cards/GOBP_T_HELPER_1_CELL_DIFFERENTIATION	MTOR	TBX21	ANXA1	HLX	HMGB1	IL4R	JAK3	LEF1	RELB	CCL19	SEMA4A	SPN	STAT6	TNFSF4	RIPK2	IL18R1	CD80	SOCS5
GOBP_PEPTIDYL_LYSINE_ACETYLATION	http://www.gsea-msigdb.org/gsea/msigdb/cards/GOBP_PEPTIDYL_LYSINE_ACETYLATION	HDAC5	ZMPSTE24	RAPGEF3	MCRS1	TADA3	KAT5	TRIM16	TAF6L	CTCF	SRCAP	RUVBL2	ARID5A	PPARGC1A	BRD8	MORF4L1	MSL3	CHEK1	KAT7	SGF29	PARK7	ATF2	CREBBP	CTBP1	DR1	FLCN	EP300	PAXIP1	SMC5	DIP2A	USP22	JADE2	SIRT1	KAT6B	WBP2	EID1	BRD1	ZZZ3	ZNF451	CHD5	AUTS2	NOC2L	GATA2	GATA3	BLOC1S1	KAT2A	TAF5L	KLF15	BRD7	GTF2B	HCFC1	HDAC2	APBB1	MSL1	IL1B	IRF4	ISL1	LIF	ARRB1	SMAD4	MECP2	KMT2A	MLLT1	MLLT3	MUC1	MYOD1	NAP1L2	NFYA	NFYB	NFYC	NOS1	FOXP3	PHF20L1	ING4	LEF1	PHF20	ACTL6B	NAT8B	MBIP	PER1	MBD3	PML	POLE3	POR	ING3	MBTD1	KANSL2	PIH1D1	PIWIL2	MSL2	SETD5	MRGBP	PRKAA1	PRKAA2	KANSL3	YEATS2	MAPK3	SPHK2	ENY2	PBXIP1	EP400	ACTB	ATXN7	SET	MEAF6	SNAI2	SMARCB1	SNCA	SOX4	SPI1	BRCA1	BRCA2	TADA2A	TAF1	TAF2	TAF4	TAF5	TAF6	TAF7	TAF9	TAF12	MAP3K7	VPS72	TWIST1	PCGF2	BRPF1	BAG6	NAA40	NAA60	KAT6A	JADE1	ATAT1	NAA50	THAP7	YEATS4	NCOA3	TRRAP	KAT8	SUPT3H	GLYR1	OGT	HAT1	CAMK1	ACTL6A	RUVBL1	NCOA1	KAT2B	LDB1	MCM3AP	RPS6KA4	NAT8	CDY1	RPS6KA5	GTF3C4	ATG5	CLOCK	MORF4L2	JADE3	MED24	SUPT7L
GOBP_POSITIVE_REGULATION_OF_TRANSLATION	http://www.gsea-msigdb.org/gsea/msigdb/cards/GOBP_POSITIVE_REGULATION_OF_TRANSLATION	TOB1	SYNCRIP	USP16	PAIP1	KHDRBS1	TENT4A	LARP4	CIRBP	NIBAN1	CYP1B1	DAZ1	DAZL	DDX3X	DHX9	EEF2	EIF2S3	EIF4G1	EIF4G2	EIF5A	ELAVL1	ERBB2	PTK2B	CPEB3	FASTKD2	HABP4	SAMD4A	MRPS27	PASK	LARP4B	FMR1	LARP1	PPP1R15A	PLXNB2	MTOR	YTHDF3	PABPC1	AGO2	SERP1	COA3	ZCCHC4	METTL5	HNRNPD	HNRNPU	IL6	EIF3E	ITGA2	EIF6	RHOA	KRT17	NCK1	NPM1	YBX1	RPS27L	PRR16	NGRN	YTHDF2	CDK5RAP1	PKM	PLD1	POLR2D	POLR2G	DHX29	YTHDF1	RMND1	PIWIL2	NAT10	LARP6	IMPACT	NSUN5	PRKDC	DNAJC3	METTL3	EIF5A2	PTAFR	RBM3	BCL3	GUF1	RPL5	RPS4X	RPS6KB1	RPS6KB2	RPS9	CCL5	PCIF1	PINK1	JMJD4	UPF3B	UPF3A	SOX4	TARBP2	THBS1	C1QBP	TNF	UCN	VIM	CNBP	CSDE1	FASTKD3	LIN28A	FXR1	RCC1L	POLDIP3	NCK2	YBX3	EIF3C	EIF3D	CDC123	EIF2B5	CD28	FXR2	EIF4A3	CTIF
GOBP_WOUND_HEALING_SPREADING_OF_EPIDERMAL_CELLS	http://www.gsea-msigdb.org/gsea/msigdb/cards/GOBP_WOUND_HEALING_SPREADING_OF_EPIDERMAL_CELLS	FERMT2	COL5A1	HBEGF	CLASP2	CLASP1	MTOR	ITGA5	MMP12	MSX2	FERMT1	PTEN	RREB1	ADAM17	WNT7A	ARHGAP24	ACVRL1
GOBP_DIGESTIVE_SYSTEM_DEVELOPMENT	http://www.gsea-msigdb.org/gsea/msigdb/cards/GOBP_DIGESTIVE_SYSTEM_DEVELOPMENT	ADA	CDKN1C	YAP1	CDX2	AGR2	SIX2	DNAAF1	COL3A1	CPS1	CRKL	CTNNB1	CYP1A1	EDNRB	MEGF8	EGFR	EPHB3	EXT1	FGF9	FGFR2	FOXF1	FOXF2	FOXL1	FOXE1	COBL	SPDEF	NIPBL	GATA4	GATA6	GIP	GLI1	GLI2	GLI3	YIPF6	HIF1A	HLX	HMGCS2	HOXA5	HOXD13	HES1	ID2	IGF2	IHH	IL6ST	CXCL8	INSR	PDX1	KCNQ1	KIT	SMAD2	SMAD3	ASCL1	ASS1	NKX2-2	NOTCH1	NPY	OTC	OXTR	CLDN18	PCSK5	DACT1	PDGFRA	PKD1	AHI1	CCDC40	BBS7	LGR4	BARX1	PDGFC	C1GALT1	PYY	TIGAR	PTK6	EPB41L5	CHD8	WDR19	NKX3-2	OVOL2	RARB	RARRES2	RB1	BCL2	RET	SAV1	ALX4	VPS52	SALL1	SCT	PRDM1	SFRP1	STRA6	SFRP5	SOX17	SHH	SHOX2	BMP4	SLC4A2	SMO	SOX10	SOX11	SRC	SRP54	KLF5	TBX2	HNF1B	TCF21	TGFB2	TGFB3	TGFBR2	TNF	TYMS	WNT5A	WNT11	ZIC3	WLS	TP63	DCHS1	ALDH1A2	CCKBR	HIP1R	CBFA2T2	ACVR2B
GOBP_NEGATIVE_REGULATION_OF_CARDIAC_MUSCLE_TISSUE_GROWTH	http://www.gsea-msigdb.org/gsea/msigdb/cards/GOBP_NEGATIVE_REGULATION_OF_CARDIAC_MUSCLE_TISSUE_GROWTH	CITED2	G6PD	GSK3A	JARID2	KCNK2	PPARA	MAPK11	PTEN	RBP4	RGS2	RGS4	SAV1	TBX5	TGFBR2	TP73	YY1	CAV3	CTDP1	VGLL4	TOMM70
GOBP_AXON_EXTENSION	http://www.gsea-msigdb.org/gsea/msigdb/cards/GOBP_AXON_EXTENSION	CDH4	CDK5	SEMA3A	OLFM1	SLC9A6	SEMA6C	SEMA6B	SEMA4F	SEMA4D	SEMA3C	TWF2	DBN1	DNM2	DPYSL2	DSCAM	DVL1	EDN1	EDN2	EDN3	EDNRA	MEGF8	EIF4G2	CTTN	ALCAM	SEMA3D	RUFY3	RAB21	CYFIP1	FN1	ADNP	MACF1	ABL1	AUTS2	GDI1	DISC1	GOLGA4	GSK3B	ANAPC2	HSP90AA1	HSP90AB1	APOE	ITGB1	L1CAM	LAMB2	ARHGAP4	LIMK1	MAG	MAP1B	MAP2	MAPT	NDN	NKX6-1	NRCAM	PAFAH1B1	CDKL3	TRPV2	NLGN3	POU4F2	POU4F3	SEMA4C	PPP3CB	PLXNA3	SEMA3G	RTN4	SEMA6A	SHTN1	SEMA4G	PTPRS	RNF6	RYK	CXCL12	SEMA3F	SEMA4A	SLIT1	SLIT3	BMPR2	SRF	CDKL5	TNR	TRPC5	VCL	VEGFA	WNT3	WNT5A	SEMA3B	SEMA6D	TRIM46	SPG11	NDEL1	USP9X	ULK1	SEMA7A	RAB11A	NRP2	NRP1	CDK5R1	SEMA5A	MAP3K13	DCLK1	SLIT2	LHX2	NTN1	ULK2	SEMA3E	KIAA0319
GOBP_BRANCHING_MORPHOGENESIS_OF_AN_EPITHELIAL_TUBE	http://www.gsea-msigdb.org/gsea/msigdb/cards/GOBP_BRANCHING_MORPHOGENESIS_OF_AN_EPITHELIAL_TUBE	SPRY1	SPRY2	YAP1	GNA13	SIX2	KDM5B	PHB2	COL4A1	CSF1	CTNNB1	CTSH	GDF7	CTSZ	DAG1	DLG1	AGT	AGTR2	EDN1	EDNRA	EGF	EPHA2	ENG	ESR1	EXT1	EYA1	FGF1	FGF2	FGF8	FGFR2	FOXF1	FOXD1	FOXC2	PLXND1	ABL1	CLIC4	GBX2	GDF2	GREM1	GDNF	GPC3	GLI2	GLI3	HOXA5	HOXA11	HOXB7	HOXD11	IHH	ILK	AR	AREG	KDR	KRAS	LAMA5	LHX1	LRP5	TACSTD2	SMAD4	MDK	MET	MMP14	CITED1	MSX2	MYC	NFATC4	NKX3-1	NOTCH1	NOTCH4	PAK1	PAX2	PBX1	LEF1	SIRT6	PGR	PKD1	PKD2	PML	WNT4	MED1	MKS1	RASIP1	PPP1CA	LGR4	CTNNBIP1	PTCH1	BCL2	SALL1	CCL11	FKBPL	SHH	RBM15	SIX1	BMP2	BMP4	BMP7	SMO	SOX9	SRC	SRF	STK4	TBX2	TBX3	HNF1B	TCF21	TGFBR2	TIE1	NKX2-1	TNF	VDR	VEGFA	WNT1	WNT2	WNT5A	WNT6	WNT2B	WT1	DDR1	PAX8	GREB1L	ESRP2	CASR	CAV3	DCHS1	NRP1	TIMELESS	BTRC	ACVR1	LRP5L	DLG5	SLIT2	MAGED1	CELSR1	SEMA3E
GOBP_REGULATION_OF_EXTENT_OF_CELL_GROWTH	http://www.gsea-msigdb.org/gsea/msigdb/cards/GOBP_REGULATION_OF_EXTENT_OF_CELL_GROWTH	CDH4	CDK5	SEMA3A	OLFM1	SEMA6C	SEMA6B	SEMA4F	SEMA4D	SEMA3C	TWF2	CRABP2	DBN1	DCC	DNM2	DPYSL2	DSCAM	EFNA5	MEGF8	EIF4G2	CTTN	EPHA7	SEMA3D	FGF13	RUFY3	RAB21	FSTL4	SPART	CYFIP1	FN1	ADNP	MACF1	LPAR3	ABL1	GDI1	DISC1	GOLGA4	GSK3B	ANAPC2	APOE	L1CAM	ARHGAP4	LIMK1	MAG	MAP1B	MAP2	MAPT	NGF	NKX6-1	NRCAM	PAFAH1B1	CDKL3	TRPV2	POU4F2	SEMA4C	PLXNA3	SEMA3G	RTN4	SEMA6A	SHTN1	SEMA4G	PTPRS	RNF6	RYK	BDNF	CXCL12	SEMA3F	SEMA4A	SLIT1	BMPR2	SPP1	SRF	CDKL5	TNR	TRPC5	VEGFA	WNT3	WNT5A	SEMA3B	SEMA6D	TRIM46	RND2	NDEL1	ULK1	SEMA7A	RAB11A	NRP1	CDK5R1	SEMA5A	MAP3K13	NTN1	ULK2	SEMA3E	IST1	KIAA0319
GOBP_POSITIVE_REGULATION_OF_LOCOMOTION	http://www.gsea-msigdb.org/gsea/msigdb/cards/GOBP_POSITIVE_REGULATION_OF_LOCOMOTION	AKT3	CDKN2B-AS1	HDAC6	PDCD6	CDH5	DNM1L	ADAM8	ADAM10	SPRY2	SEMA3A	ATP8A1	RACK1	GPNMB	CREB3	SEMA6C	SEMA6B	SEMA4F	SEMA4D	SEMA3C	CIB1	CXCL13	PDPN	PLK2	ZNF268	CGA	CCL27	LYVE1	FERMT2	MAPRE2	CEP43	CORO1A	FAM107A	PDCD10	NUS1	CCR1	CCR4	CCR6	CCR7	CMKLR1	COL1A1	LRRC15	CLDN4	CLDN3	CRK	CRKL	AAMP	MAPK14	CSF1	CSF1R	ADRA2A	CTSH	CX3CR1	CYP1B1	MOSPD2	DAB2	DAPK3	DEFB1	DIAPH1	AGER	DOCK1	DRD1	DSCAM	AGT	HBEGF	S1PR1	EDN1	EDN2	EDN3	EGF	MEGF8	EGFR	EPHA2	AIF1	DMTN	EPHA1	EPHA4	EPHB2	AKT1	AKT2	ETS1	F2R	F2RL1	F3	F7	F10	PTK2B	SEMA3D	FER	FGF1	FGF2	FGF7	FGF9	FGFR1	FGR	VEGFD	RRAS2	RUFY3	FOXF1	TRIM32	FOXC2	ZNF609	SWAP70	CLASP2	FLT1	SYNE2	FLT4	SASH1	CLASP1	FN1	SIRT1	CAPN7	FPR2	ELP5	DAPK2	MTOR	FSHB	ABL1	FUT1	FUT4	FUT7	GAB1	SUN2	NIPBL	PRKD2	ADGRA2	NSMF	GAS6	GATA2	GATA3	FBXO5	GCNT2	MSTN	AGO2	SRPX2	ANGPTL3	STK39	GNAI2	GPI	GPLD1	ANGPT1	CAVIN1	EMC10	WDR62	GPER1	TMSB15B	GRB7	GRN	CFAP20	PYCARD	RHOD	ANXA1	HAS2	ANXA3	NCKAP1L	HGF	HIF1A	HMGB1	HMOX1	ONECUT1	APC	HRAS	HSPA5	HSPB1	HYAL1	ICAM1	IFNG	IGF1	IGF1R	IGFBP5	CCN1	APP	IL1A	IL1B	IL1R1	IL4	IL6	IL6R	CXCL8	IL12A	IL16	CXCL10	INS	INSL3	INSM1	INSR	ITGA6	ITGA2	ITGA4	ITGA5	ITGAV	ITGAX	ITGB1	ITGB3	JAK2	JUN	MIA3	KDR	KIT	ARF6	RHOA	RHOB	RHOC	LAMB1	LAMC2	LBP	LGALS3	LGALS9	LYN	SMAD3	MAZ	MCAM	MDK	MAP3K3	MET	MGAT5	KITLG	CD99	FOXO4	MMP2	MMP7	MMP9	MMP14	MYC	MYLK	MYO1C	MYOC	CEACAM6	ATM	NEDD9	NFE2L2	NOS3	NOTCH1	NTF3	NTRK3	ROR2	DDR2	ATP5F1A	OPRK1	P2RX4	P2RY6	DUOX2	SERPINE1	PAK1	ATP5F1B	PAK3	ZNF580	LEF1	ANGPT4	PDGFA	PDGFB	PDGFRA	IL23A	HDAC7	PDGFRB	ENPP2	PDPK1	PECAM1	PFN1	PGF	PIK3C2A	PIK3CB	PIK3CD	PIK3CG	PIK3R1	PLAU	PLCG1	PLCG2	PLP1	ATP7A	DUOX1	PODXL	TREM2	RIN2	EPB41L4B	BCAS3	SEMA4C	ELP3	CCDC25	PPP3CA	CARMIL1	FERMT1	VPS35	PRKCA	PRKCE	PRKD1	MAPK1	MAPK3	PDGFC	MAP2K3	PROX1	LGMN	RELN	AZU1	SEMA3G	ACKR3	CASS4	RAB25	CAMK1D	RTN4	CEMIP	PTAFR	ZNF304	S100A14	PTGS2	PTK2	SEMA6A	JCAD	PTN	EPB41L5	SHTN1	SEMA4G	PTPRC	JAM2	RAC1	RAC2	ACTA2	RARRES2	TRPV4	BCL2	RDX	RET	RPS6KB1	BDKRB1	RRAS	RREB1	S100A7	S100A11	SERPINB3	CCL1	CCL3	CCL4	CCL5	CCL7	CCL8	CCL11	CCL19	CCL20	CCL21	CCL24	XCL1	CX3CL1	SDCBP	CXCL12	GPSM3	PRDM14	SELP	SEMA3F	SEMA4A	CLEC7A	SMURF2	BMP2	SLAMF1	WNK1	BMP4	SLC8A1	BMP7	BMPR2	SNAI2	DDRGK1	SMO	SNAI1	SOD2	SOX9	SP1	SPARC	SPI1	SPN	SRC	STAT3	STAT5A	STK4	STX3	STX4	TACR2	ADAM17	TACR1	TACR3	TDGF1	TEK	TERT	TF	TGFB1	TGFB2	TGFBR1	TGFBR2	THBS1	THBS4	THY1	TIAM1	C1QBP	TJP1	TLR4	ACTG1	TMSB4X	TNF	TNFAIP6	TPBG	C3AR1	TRIP6	GFUS	C5AR1	TWIST1	CCR2	VEGFA	VEGFB	VEGFC	VIL1	VTN	WNT5A	WNT7A	WNT11	ZP3	PTP4A1	CXCR4	SCG2	SEMA3B	PLA2G7	RIPOR1	AKIRIN1	FBXO31	CFAP69	CBLL1	DOCK5	SEMA6D	NR4A3	ZC3H12A	PDGFD	ACTN4	WNT5B	CALR	MADCAM1	FZD4	PLVAP	JAM3	CASR	SEMA7A	PIK3R3	SYDE1	CAV1	PLPP3	NUMB	IRS2	TRADD	TNFSF14	ADAM9	TNFRSF14	RAB11A	FADD	FGF18	FGF16	NRP2	NRP1	CCN4	ARHGEF7	SPHK1	CPNE3	TNFSF18	ACVR1	SEMA5A	SPAG9	ARTN	CLDN1	ACVR1B	ARHGEF2	ITGB1BP1	SLIT2	PLAA	NTN1	MAP4K4	ROCK2	ONECUT2	SCARB1	ADAMTS1	BAG4	CD40	KIF20B	AKAP12	CD47	PPM1F	RAPGEF2	CD74	SEMA3E	DOCK4	HDAC9	RIPOR2	CD151	SPOCK2	IQSEC1	OXSR1	FGFBP1
GOBP_POSITIVE_REGULATION_OF_DNA_REPLICATION	http://www.gsea-msigdb.org/gsea/msigdb/cards/GOBP_POSITIVE_REGULATION_OF_DNA_REPLICATION	CDK2	DBF4	FAF1	KAT7	BAZ1A	DHX9	DNA2	EGF	EGFR	ENDOG	EREG	LPIN1	KCTD13	CIZ1	GLI1	GLI2	STOML2	MAS1	ATF1	PCNA	ATRX	WIZ	SSBP1	TNFAIP1	UCN	E2F8	ATAD5	STN1	CTC1	DBF4B	CDT1	CDC7	BCAR3	SMARCA5	CDK1	CDC42
GOBP_REGULATION_OF_GLUCOSE_TRANSMEMBRANE_TRANSPORT	http://www.gsea-msigdb.org/gsea/msigdb/cards/GOBP_REGULATION_OF_GLUCOSE_TRANSMEMBRANE_TRANSPORT	SORBS1	ARPP19	CAPN10	OSBPL8	CREBL2	MAPK14	ACE	EDN1	EDNRA	AKT1	AKT2	FABP5	RHOQ	OPN3	CLIP3	APPL1	FGF21	GH1	GIP	GPC3	GRB10	KLF15	GSK3A	HK2	IGF1	IL1B	INS	INSR	IRS1	LEP	MEF2A	MYC	NFE2L2	PRKAG2	SIRT6	ENPP1	INPP5K	PIK3R1	PLA2G1B	POU4F2	PID1	APPL2	PRKCB	PRKCI	PTH	TRIB3	PTPN11	RNASEL	RPS6KB1	RSC1A1	RTN2	SLC1A2	BRAF	STXBP3	TERT	TNF	C3	YES1	ASPSCR1	NR4A3	CLTCL1	IRS2	PEA15	ADIPOQ	C2CD5
GOBP_CD4_POSITIVE_ALPHA_BETA_T_CELL_CYTOKINE_PRODUCTION	http://www.gsea-msigdb.org/gsea/msigdb/cards/GOBP_CD4_POSITIVE_ALPHA_BETA_T_CELL_CYTOKINE_PRODUCTION	ARID5A	NLRP3	DENND1B	GATA3	TBX21	IFNA2	IFNB1	IL1B	IL1R1	IL4	IL6	IL18	ARG1	PRKCZ	XCL1	SLAMF1	IL18R1	RSAD2	CD81
GOBP_REGULATION_OF_PROTEIN_EXPORT_FROM_NUCLEUS	http://www.gsea-msigdb.org/gsea/msigdb/cards/GOBP_REGULATION_OF_PROTEIN_EXPORT_FROM_NUCLEUS	FRAT1	CDK5	RAPGEF3	ANP32B	PARK7	EMD	GAS6	SFN	GSK3B	IFI27	IL1B	SIRT7	PPM1A	PRKACA	RBM22	PTPN11	PTPN14	BARD1	RANGAP1	XPO4	SP100	TCF7L2	TPR	TXN	XPO1	YWHAE	CAMK1	BAG3
GOBP_REGULATION_OF_SISTER_CHROMATID_COHESION	http://www.gsea-msigdb.org/gsea/msigdb/cards/GOBP_REGULATION_OF_SISTER_CHROMATID_COHESION	CTCF	CTNNB1	DDX11	FEN1	WAPL	SMC5	ATRX	SLF2	RAD21	RB1	SFPQ	BUB1	NAA10	TNKS	MACROH2A1	ESPL1
GOBP_POSITIVE_REGULATION_OF_OSTEOBLAST_DIFFERENTIATION	http://www.gsea-msigdb.org/gsea/msigdb/cards/GOBP_POSITIVE_REGULATION_OF_OSTEOBLAST_DIFFERENTIATION	YAP1	CEBPA	CEBPB	CEBPD	FERMT2	CLIC1	CTNNB1	JAG1	FBN2	FGF2	ZHX3	WWTR1	FBXO5	GDF10	GLI3	HGF	IGF1	CCN1	IL6	IL6R	IL6ST	ILK	JUND	LRP3	LRP5	LTF	SMAD1	SMAD5	MEF2C	MSX2	NELL1	NPPC	DDR2	ATRAID	SUCO	WNT4	GDPD2	TENT5A	PRKD1	CTNNBIP1	BMP2	BMP4	BMP6	BMP7	BMPR1A	BMPR1B	BMPR2	SOX11	WNT7B	WNT10B	IFITM1	RUNX2	TP63	CCN4	ACVR1	ACVR2A	PDLIM7	ACVR2B
GOBP_ACUTE_PHASE_RESPONSE	http://www.gsea-msigdb.org/gsea/msigdb/cards/GOBP_ACUTE_PHASE_RESPONSE	CEBPB	SERPINA3	CNR1	CRP	EDNRB	AHSG	A2M	EPO	F2	F8	FN1	APOL2	HP	APCS	IL1A	IL1B	IL6	IL6R	INS	ITIH4	LBP	MBL2	ASS1	ORM1	ORM2	IL22	REG3A	SERPINA1	SERPINF2	PLSCR1	PTGER3	PTGS2	HAMP	SIGIRR	SAA1	SAA4	TFR2	TFRC	TNF	TRPV1	TNFSF11	TNFRSF11A	CD163	PTGES
GOBP_DEVELOPMENT_OF_PRIMARY_SEXUAL_CHARACTERISTICS	http://www.gsea-msigdb.org/gsea/msigdb/cards/GOBP_DEVELOPMENT_OF_PRIMARY_SEXUAL_CHARACTERISTICS	BCL2L11	MAMLD1	LHFPL2	IRX5	CITED2	SEMA3A	BASP1	FST	CEBPB	PRDX4	ADAM29	DMC1	ADCYAP1R1	COL9A3	CRKL	CTNNA1	RNF38	CYP1B1	CYP19A1	DACH1	ACE	AFP	DMRT1	NR0B1	AGO4	A2M	ERCC1	EREG	ESR1	FANCA	FANCG	PRPS1L1	FGF8	FGF9	RHOBTB3	FNDC3A	FOXC1	FOXO3	ACSBG1	SIRT1	ZFPM2	PATZ1	SPO11	DNAAF11	FSHB	FSHR	NR5A1	ASPM	TIPARP	GAS2	GATA1	GATA3	GATA4	GATA6	NUPR1	GDF9	GFRA1	AMH	AMHR2	GJA1	GNRH1	ANG	TFPT	H3-3A	H3-3B	HMGB2	HOXA10	HOXA11	HSD17B4	HSPA5	IDH1	IL1A	ING2	INHA	INHBA	INHBB	INSL3	INSR	AR	KDR	KIT	LEP	LFNG	LHB	LHCGR	LRP2	SMAD4	ARRB2	MAS1	MEA1	KITLG	MMP2	MMP14	MMP19	MSH2	MSH4	NUDT1	MYC	NASP	ATM	NHLH2	NKX3-1	NOS3	NTRK1	PDGFA	PDGFRA	PDGFRB	ARID4B	PGR	WNT4	ATRX	PRKACG	TEX11	RETN	NUP107	WDR48	WDR19	PTPRN	PTX3	BAX	RAB13	RARA	ARID4A	PLEKHA1	CCND1	BCL2	REN	BCL2L1	BCL2L2	SALL1	BIK	SDC1	SFRP1	TSPY2	BMPR1B	SLIT3	SOD1	SOX9	SOX15	FOXL2	SPRR2A	SRC	SRD5A1	SRD5A2	SRY	BRCA2	STAT5B	TAF4	TCF21	TFAP2C	NR2F2	TGFB2	TGFBR1	TLR3	TMF1	TNFAIP6	TSPY1	UBB	UBE3A	VEGFA	WNT5A	WNT2B	WT1	SF1	ZFY	ZP3	CSDE1	NCOA4	KIF18A	MKKS	NRIP1	FZD4	CASP2	CASP3	BRIP1	ARID5B	UTF1	CBX2	YBX3	AKR1C3	CBL	ADAM21	ADAM20	ADAM15	HESX1	SGPL1	EIF2B4	EIF2B2	EIF2B5	EIF2S2	ACVR2A	BMP15	ADGRG1	SLIT2	PCYT1B	ADAMTS1	SAFB2	SPATA2	REC8
GOBP_CALCIUM_INDEPENDENT_CELL_CELL_ADHESION_VIA_PLASMA_MEMBRANE_CELL_ADHESION_MOLECULES	http://www.gsea-msigdb.org/gsea/msigdb/cards/GOBP_CALCIUM_INDEPENDENT_CELL_CELL_ADHESION_VIA_PLASMA_MEMBRANE_CELL_ADHESION_MOLECULES	CLDN16	CLDN4	CLDN3	CLDN7	CLDN14	CLDN15	CLDN17	CLDN11	CLDN18	CX3CL1	BMP2	CLDN5	CLDN10	CLDN8	CLDN6	CLDN1	CLDN9
GOBP_AUTONOMIC_NERVOUS_SYSTEM_DEVELOPMENT	http://www.gsea-msigdb.org/gsea/msigdb/cards/GOBP_AUTONOMIC_NERVOUS_SYSTEM_DEVELOPMENT	SEMA3A	ADARB1	CTNNB1	EDNRA	EDNRB	FN1	GATA3	GBX2	GDNF	GFRA3	HLX	TLX2	HOXB1	HOXB2	HES1	INSM1	PHOX2A	ASCL1	NF1	NTRK1	PRLH	PLXNA3	ACKR3	RET	SEMA3F	SIX1	PHACTR4	SOX4	SOX10	SOX11	TBX1	TFAP2A	TFAP2B	VCAM1	FZD3	TP63	NRP2	NRP1	PHOX2B	NAV2	HAND2
GOBP_NEGATIVE_REGULATION_OF_MYELOID_LEUKOCYTE_DIFFERENTIATION	http://www.gsea-msigdb.org/gsea/msigdb/cards/GOBP_NEGATIVE_REGULATION_OF_MYELOID_LEUKOCYTE_DIFFERENTIATION	CDK6	TRIB1	LRRC17	FSTL3	PIAS3	TOB2	LILRB1	LILRB4	LILRB3	CTNNB1	ZNF675	FBN1	GATA2	HOXA7	APCS	IL4	INHA	INHBA	INPP5D	LTF	LYN	MYC	NF1	CLDN18	PIK3R1	FBXW7	GPR137	PTPN2	RARA	CEACAM1	CCL3	SFRP1	TCTA	TLR3	TLR4	GPR137B	TNFAIP6	GPR68	CUL4A	ADIPOQ	CARTPT	MAFB
GOBP_STRESS_GRANULE_ASSEMBLY	http://www.gsea-msigdb.org/gsea/msigdb/cards/GOBP_STRESS_GRANULE_ASSEMBLY	G3BP1	ATXN2L	CIRBP	DDX3X	DDX6	DYNC1H1	EIF2S1	PRRC2C	PUM2	YTHDF3	LSM14A	GRB7	MAPT	YTHDF2	STYXL1	YTHDF1	OGFOD1	PRKAA1	PRKAA2	RPS23	ATXN2	BICD1	TIA1	CSDE1	UBAP2L	G3BP2
GOBP_REGULATION_OF_HORMONE_BIOSYNTHETIC_PROCESS	http://www.gsea-msigdb.org/gsea/msigdb/cards/GOBP_REGULATION_OF_HORMONE_BIOSYNTHETIC_PROCESS	CLCN2	ADM	CYP27B1	DAB2	DGKQ	EGR1	GFI1	DKK3	FFAR3	HIF1A	IGF1R	ARNT	ATP1A1	NFKB1	WNT4	POR	REST	BMP2	BMP5	BMP6	STC2	H6PD
GOBP_AORTIC_VALVE_MORPHOGENESIS	http://www.gsea-msigdb.org/gsea/msigdb/cards/GOBP_AORTIC_VALVE_MORPHOGENESIS	EMILIN1	NKX2-5	JAG1	EFNA1	ELN	HEY1	HEY2	GATA3	GATA4	HEYL	SMAD6	NFATC1	NOS3	NOTCH1	NPPA	RB1	ROBO1	ROCK1	BMP4	SLIT3	SNAI2	SNAI1	SOX9	TGFB1	TIE1	TWIST1	SLIT2	ROCK2
GOBP_CELLULAR_RESPONSE_TO_STEROID_HORMONE_STIMULUS	http://www.gsea-msigdb.org/gsea/msigdb/cards/GOBP_CELLULAR_RESPONSE_TO_STEROID_HORMONE_STIMULUS	NR2E3	HDAC6	BCL2L11	YAP1	PGRMC2	TADA3	CARM1	DDX17	PTGES3	ABHD2	FAM107A	EGLN2	PADI2	PARK7	PHB2	CBX3	PPARGC1B	CRY1	CRY2	PARP1	CYP1B1	DAB2	DAXX	ACE	DDX5	DEFA1	NR0B1	EDN1	EIF4E	EP300	ESR1	ESR2	ESRRA	ESRRG	FKBP4	CNOT1	KDM1A	KDM4C	FOXO3	FLT3	UFL1	SIRT1	RBFOX2	WBP2	KANK2	HEYL	MSTN	GHRHR	GPER1	NR3C1	STRN3	ANXA1	HDAC1	HMGCS2	HNRNPU	PRMT2	HSPA1A	HSPA1B	HSPA8	IGF1R	AQP1	AR	ISL1	JAK2	ARG1	RHOA	ARNTL	SCGB2A1	SCGB2A2	NR3C2	ASS1	MYOD1	NEDD4	ATP1A1	ATP1A2	ATP1A3	NKX3-1	CNOT2	NPC1	ATP2B1	ATP5F1A	PAK1	PCK1	PCK2	ZBTB7A	UBR5	RWDD1	UFM1	SERPINF1	PER1	PGR	PHB	PLAT	DDIT4	POU4F2	PPARA	PPARD	MED1	TRIM68	UFSP2	KDM3A	VPS11	PKN1	LMO3	PMEPA1	ZMIZ1	CALCOCO1	RAN	REST	RNF6	RPS6KB1	RXRA	RXRB	RXRG	SAFB	SFRP1	SGK1	SMYD3	SKP2	BMP4	BMP7	SMARCA4	DDRGK1	SOX10	SRC	SRD5A1	BRCA1	SSTR2	SSTR3	SSTR4	SSTR5	ZFP36L1	ZFP36L2	STC1	KLF9	TAF7	TCF21	TFAP4	TFPI	NR2E1	TMF1	NR2C1	UBE2L3	UBE3A	YWHAH	ZFP36	DDX54	PAGR1	UBA5	NR4A3	NCOA4	KMT2D	CALR	OR51E2	LBH	KDM5D	ARID1A	CASP9	ADTRP	PLPP1	TP63	AKR1C3	URI1	CFLAR	FOXH1	ACVR1	PIAS2	USP8	LATS1	CNOT9	AIFM1	TRIP4	CYP7B1	NR1D1	CLOCK	RNF14	NCOR1	NCOR2	SAFB2
GOBP_RESPONSE_TO_PEPTIDE_HORMONE	http://www.gsea-msigdb.org/gsea/msigdb/cards/GOBP_RESPONSE_TO_PEPTIDE_HORMONE	HDAC5	NAMPT	CDK4	CDKN1B	CDO1	BAIAP2	SORBS1	SH2B2	TRIM16	NUDC	AHCYL1	RAB31	CAPN10	ADCY6	ADCY8	OSBPL8	AP3S1	COL1A1	COL3A1	ADM	CPS1	CREB1	CRHBP	CRHR1	CRHR2	CRK	CRY1	CRY2	PARP1	MAPK14	CSH1	CSH2	CSK	CCN2	AANAT	CYBA	CYBB	CYC1	CYP1B1	CYP11A1	CYP11B1	CYP11B2	DAG1	AGRP	AGT	AGTR1	AGTR2	EDN1	EDNRA	EDNRB	EGR1	EIF2B1	AHSG	EIF4EBP2	EPRS1	EREG	AKT1	AKT2	ESRRA	F7	FBN1	FBP1	FER	SCAP	FOXC2	WDTC1	FOXO1	LPIN1	KANK1	CYFIP1	SIK2	PLCB1	TNS2	SIRT1	RHOQ	LEPROTL1	SLC39A14	MTOR	FUT7	GAB1	KBTBD2	APPL1	FGF21	GCGR	GCK	GCNT1	MSTN	GH1	GH2	GHR	GHRHR	GHSR	GIP	DNAI1	SNX5	GCLC	GLP1R	GNAI1	GNAI2	GNRHR	GOT1	GPLD1	GPR21	GPER1	FFAR3	GPT	GRB2	GRB7	GRB10	GRB14	KLF15	GSK3A	GSK3B	SLC2A8	ANXA1	HADHA	HADH	HMGCS2	NR4A1	SLC29A2	APC	APEX1	HSD11B2	HSF1	IDE	IGF1R	IGF2	IGFBP1	IGFBP5	APRT	IL1B	IL10	INHBB	INS	INPPL1	INSIG1	INSR	INSRR	IRS1	EIF6	JAK2	JAK3	JUND	AREG	RAB15	KCNQ1	KHK	ARG1	LEP	LHCGR	LPL	LRP6	LTA4H	LYN	MAP1B	MARS1	MAS1	MAX	MC4R	RAB8A	MEN1	FOXO4	CITED1	ASS1	MYC	MYO1C	MYO5A	NCK1	NEFL	NFE2L2	NFKB1	NKX6-1	ATP2B1	NR4A2	OPRK1	OTC	OXT	OXTR	REG3A	ZBTB7B	PCK1	PRLH	PCK2	GAL	ADIPOR1	INSIG2	PCSK1	MZB1	PDE3B	PDK2	PDK4	ENPP1	PDPK1	RAB8B	INPP5K	PFKFB1	PHEX	PIK3C2A	PIK3CA	PIK3R1	PIK3R2	PIP4K2A	PKLR	PKM	PLA2G1B	PLAT	GPR173	POMC	POR	POU4F2	PPARA	PPARG	LEPROT	VPS13C	PID1	PHIP	APPL2	SLC30A10	PRKAA1	ZDHHC7	DENND4C	MBD5	PRKCB	PRKCD	PRKCI	PRKCQ	PRKCZ	PRKDC	RETN	CYSLTR2	PTGS2	PTK2	PTPN1	MEAK7	PTPN2	TRIB3	PTPN11	PTPRA	PTPRE	PXN	RAB13	RANGAP1	RARRES2	RB1	TRPV4	REG1A	REG1B	RELA	ROCK1	RPE65	RPS6KB1	SORT1	BGLAP	CEACAM1	CXCL12	SRSF4	SRSF5	SRSF6	ZNF106	CPEB1	SHC1	NUCKS1	SLC2A1	SLC2A4	SLC9A1	BMP7	SLC34A1	SMARCC1	SORL1	SP1	SPINK1	SRC	SRD5A1	SRD5A2	SREBF1	ZFP36L1	STAT1	STAT2	STAT3	STAT4	STAT5A	STAT5B	STAT6	STK11	STXBP3	BSG	ABCC8	VAMP2	BTG1	TFF1	TGFBR3	TH	TIMP1	TIMP4	TLR2	TSC1	TSC2	TSHR	UCP2	UCP3	TRPV1	WNT1	CA2	BTG2	ECHDC3	PIP4K2C	NR4A3	PNPLA3	CSRP3	CAMK2A	NDEL1	PIP4K2B	BRIP1	BCAR3	CAT	IRS4	OGT	PIK3R3	CAV1	CAV2	STC2	USO1	SOCS1	IRS2	ACTN2	SOCS2	CFLAR	KAT2B	EIF2B4	EIF2B3	EIF2B2	EIF2B5	CCNA2	CCND3	SOCS3	GLP2R	KL	ADIPOQ	ROCK2	GDF15	LPIN2	HDAC9	RNF40	C2CD5	EPM2AIP1	TBC1D4	CDC6	NR1H4
GOBP_PEPTIDYL_THREONINE_MODIFICATION	http://www.gsea-msigdb.org/gsea/msigdb/cards/GOBP_PEPTIDYL_THREONINE_MODIFICATION	HIPK3	CDK5	SPRY2	CHEK1	CIT	CHI3L1	CLK1	ATF2	CSNK2A1	CSNK2A2	CSNK2B	GRK2	DGKQ	DYRK1A	EGF	EIF4G1	CADM4	SPRED2	MARK2	DMTN	HIPK1	AKT1	LMTK2	SIRT2	MTOR	PRKD2	GALNT1	GALNT2	GALNT3	GCG	STK39	EOGT	HIPK2	TBK1	GSK3A	GSK3B	UBE2K	APP	SMAD7	MAP3K10	PRKAG2	PDPK1	NLK	CAB39	INPP5K	PLK1	DDIT4	PPEF2	PRKACA	PRKCA	PRKCB	PRKCD	PKN1	PRKD1	PRKDC	MAPK1	MAPK8	PARD3	AZU1	CEMIP	BCL2	ROCK1	GALNT11	WNK1	BMP7	STK11	TAF1	TGFB1	TGFBR1	TGFBR2	TRPC5	TTK	VRK1	WNT5A	MAP3K12	CAD	CALM1	CALM2	CALM3	CAMK2A	AXIN1	ULK1	DYRK3	DYRK2	CDC42BPA	CDK10	TNKS	GALNT4	RIPK2	DYRK4	CDK5R1	SPHK1	ACVR1	ACVR1B	DYRK1B	S1PR2	ROCK2	CDC42BPB	DCAF1	CDK1	OXSR1
GOBP_ARTERY_MORPHOGENESIS	http://www.gsea-msigdb.org/gsea/msigdb/cards/GOBP_ARTERY_MORPHOGENESIS	AKT3	CITED2	SEC24B	COL3A1	COMP	JAG1	EDN1	EDNRA	EFNB2	ENG	EYA1	ADGRF5	FGF8	FOXF1	FOXC1	FOXC2	HEY1	FOLR1	HEY2	GJA5	ANGPTL3	EFEMP2	HOXA1	HPGD	HES1	APOB	APOE	RBPJ	LDLR	LRP1	LRP2	SMAD7	MDK	MYLK	NF1	NOTCH1	NOTCH3	PDGFRB	PKD2	PRRX1	CHD7	PROX1	ADAMTS9	ZMIZ1	FKBP10	PRDM1	STRA6	SIX1	BMP4	BMPR1A	BMPR2	SOX4	SRF	TBX1	TBX2	TFAP2B	TGFB2	TGFBR1	VEGFA	WNT11	NPRL3	NRP1	FOXH1	ACVRL1	HAND2
GOBP_NEPHRON_DEVELOPMENT	http://www.gsea-msigdb.org/gsea/msigdb/cards/GOBP_NEPHRON_DEVELOPMENT	CD24	BASP1	YAP1	SIX2	COL4A3	COL4A4	CTNNB1	ASXL1	DLG1	JAG1	AGT	AGTR2	EDNRA	EDNRB	EGR1	ENPEP	ERBB4	EXT1	EYA1	FGF1	FGF2	FGF8	FOXC1	FOXD1	FOXJ1	FOXC2	SULF1	NUP160	WWTR1	KLHL3	GATA3	HEYL	GREM1	GDNF	GPC3	GLI3	GPR4	ANGPT1	ANGPT2	KLF15	SEC61A1	HOXA11	HOXB7	HOXD11	HES1	IL6R	ILK	ACAT1	LAMA5	LAMB2	LHX1	LIF	TACSTD2	SMAD4	MEF2C	MPV17	CITED1	MYC	MYO1E	NID1	NOTCH1	NOTCH2	NOTCH3	NPHS1	PAX2	PBX1	PLCE1	PDGFA	PDGFB	PDGFRA	PDGFRB	PECAM1	PKD1	PKD2	PODXL	WNT4	POU3F3	DCHS2	AHI1	KIF26B	LGR4	NUP133	CTNNBIP1	NUP107	PTCH1	PTPRO	ACTA2	BCL2	RET	SALL1	SHH	SIX1	BMP2	BMP4	BMP7	SMO	SOX9	STAT1	HNF1B	TCF21	TEK	TFAP2B	VEGFA	WNT1	WNT6	WNT7B	WNT11	WNT2B	WT1	NPHS2	PAX8	CALB1	NUP85	GREB1L	PDGFD	DCHS1	SERPINB7	IQGAP1	CFLAR	PROM1	ADIPOQ	CD34	MAGED1	MTSS1	MAGI2
GOBP_REGULATION_OF_VASOCONSTRICTION	http://www.gsea-msigdb.org/gsea/msigdb/cards/GOBP_REGULATION_OF_VASOCONSTRICTION	KCNMB2	CYSLTR1	CHRM3	ADM	ADRA1D	ADRA1B	ADRA1A	ADRA2A	ADRA2B	ADRA2C	DBH	ACE	AGT	AGTR1	ECE1	EDN1	EDN2	EDN3	F2R	FAAH	FGA	FGB	FGG	ABL1	GJA5	KCNMB4	HRH1	HRH2	HTR1A	HTR2A	KCNA5	RHOA	LEP	ASIC2	MMP2	MTNR1B	ATP1A2	ATP2B1	OXTR	P2RX1	TRPM4	AVP	AVPR1A	AVPR1B	AVPR2	PTGS2	ACE2	BDKRB2	BMPR2	SNTA1	TACR1	TBXA2R	TBXAS1	DOCK5	CASR	CAV1	PER2	CD38	DOCK4
GOBP_REGULATION_OF_DEVELOPMENTAL_GROWTH	http://www.gsea-msigdb.org/gsea/msigdb/cards/GOBP_REGULATION_OF_DEVELOPMENTAL_GROWTH	BCL2L11	CDH4	PARP2	CDK4	CDK5	CDKN1A	ZMPSTE24	CDKN1B	CITED2	SEMA3A	BASP1	YAP1	OLFM1	SEMA6C	SEMA6B	SEMA4F	SEMA4D	SEMA3C	AGR2	RAI1	CGA	AFG3L2	DUSP10	TWF2	SYT2	CRABP2	CREB1	MAPK14	CSF1	NKX2-5	ADRB1	ADRB2	DBN1	DCC	DIO3	DNM2	DPYSL2	DRD2	DSCAM	DUSP6	DUSP9	EDN1	EFNA5	MEGF8	EIF4G2	CTTN	EPHA7	ERBB4	AKT1	SEMA3D	FGF2	FGF8	FGF9	FGF13	FGFR3	FGFR2	RUFY3	FOXC1	RIMS1	RAB21	UNC13A	FOXC2	FSTL4	SPART	CYFIP1	PLCB1	WWC1	NEDD4L	FN1	ADNP	ZFPM2	HEY2	MACF1	LPAR3	FXN	ABL1	G6PD	NIPBL	GAMT	GATA6	FGF20	MSTN	GDI1	GH1	GHR	GHRH	GHRHR	GHSR	DISC1	SERP1	BMP10	GLI1	HTRA2	GOLGA4	GPR21	GSK3A	GSK3B	ANAPC2	HLX	ACACB	IGF1	APOE	IGF2	APP	RBPJ	IL7	INSR	AR	JARID2	AGRN	KCNK2	L1CAM	ARHGAP4	LEP	LIMK1	SMAD7	MAG	MAP1B	MAP2	MAPT	MEF2C	MTM1	MUSK	MYH6	MYOD1	NGF	NKX6-1	NOTCH1	NPPC	NPY1R	NRCAM	PAFAH1B1	ITSN2	PRKN	PRLH	CDKL3	PLAC8	TRPV2	SYT17	ATP8A2	PIK3CA	PIM1	BCL11A	PLS1	SASH3	POU3F2	POU4F2	PPARA	PPARD	PPIB	SEMA4C	PLXNA3	CHD7	MBD5	WWC3	MAPK11	PRL	PROX1	LGMN	SEMA3G	RTN4	SMURF1	PTCH1	PTEN	SEMA6A	SHTN1	SEMA4G	SPTBN4	HAMP	PTPRS	PEX5	BBS4	MYOZ1	RAG2	RBP4	BCL2	RGS2	RGS4	SAV1	RNF6	RPS6KB1	RYK	BDNF	CXCL12	SEMA3F	SEMA4A	SIX1	BMP4	SLC6A3	SLC6A4	BMPR1A	SLIT1	BMPR2	SMO	SOD1	SOX15	SPP1	SRF	STAT3	STAT5A	STAT5B	STK3	STK4	CDKL5	SYT1	TBX2	TBX5	HNF1B	TGFBR1	TGFBR2	TGFBR3	TLL2	TNR	TP73	TRPC5	VEGFA	VIL1	EZR	WNT2	WNT3	WNT5A	WT1	YY1	ZP3	CXCR4	SEMA3B	FTO	MUL1	WWC2	SEMA6D	TRIM46	TNKS2	RND2	NDEL1	MKKS	GDF5	CAPN3	COLQ	EPPK1	ULK1	RASAL1	HOPX	ATRN	SEMA7A	YBX3	CAV3	RUNX1	STC2	RAB11A	NRP1	SOCS2	CDK5R1	SGPL1	ACTN3	SEMA5A	SPAG9	LATS1	CTDP1	MAP3K13	CPNE6	PLAA	NTN1	AKAP6	GDF15	VGLL4	RIMS2	ULK2	SEMA3E	IST1	CDK1	KIAA0319	TOMM70	SLC23A2
GOBP_REGULATION_OF_STRIATED_MUSCLE_CELL_DIFFERENTIATION	http://www.gsea-msigdb.org/gsea/msigdb/cards/GOBP_REGULATION_OF_STRIATED_MUSCLE_CELL_DIFFERENTIATION	HDAC5	PARP2	CEACAM5	FRS2	MAPK14	NKX2-5	SIK1	DMPK	EDN1	EFNB2	EZH2	DKK1	TRIM32	ATP11A	MTOR	G6PD	FBXO22	KAT2A	GREM1	BMP10	GSK3A	HDAC1	NRG1	IGF1	SMAD4	ARRB2	MEF2C	MMP14	MSX1	MYF5	MYF6	MYOD1	MYOG	NOTCH1	CCN3	YBX1	PPARA	RBM38	PROX1	CYP26B1	HAMP	BCL2	RGS2	RGS4	BDNF	SHH	SHOX2	BMP2	BMP4	TBX1	TGFB1	YY1	BHLHE41	FZD7	HOPX	CAV3	HDAC3	ACTN3	CTDP1	MYLK3	AKAP6	MORF4L2	HDAC9	HDAC4	PIEZO1	MAML1	TOMM70
GOBP_MUSCLE_TISSUE_DEVELOPMENT	http://www.gsea-msigdb.org/gsea/msigdb/cards/GOBP_MUSCLE_TISSUE_DEVELOPMENT	HCN4	PARP2	GJC1	CDK5	FLOT1	ZMPSTE24	KLHL41	HMG20B	CITED2	YAP1	ZBTB18	SEMA3C	DDX17	NEBL	PDLIM5	CENPF	VAMP5	FRS2	PPP1R13L	USP19	PPARGC1A	AKAP13	CHRNA1	CHRND	COL3A1	COL11A1	COL19A1	CREB1	MYL6B	MAPK14	CSRP1	CSRP2	ADRA1A	NKX2-5	CTNNB1	SIK1	CXADR	DDX5	DLG1	DMD	RCAN1	DSG2	AGT	DSP	S1PR1	EDN1	EDNRA	EFNB2	EGR1	ELN	EMD	FLCN	ENG	EP300	EPHB1	ERBB3	ERBB4	EYA1	EYA2	FGF2	FGF3	FGF8	FGF9	FGFR2	FHL2	FKBP1A	SIRT2	DKK1	P2RX2	FOXC1	FOXC2	KDM6B	FLNB	OBSL1	ZFPM2	HEY1	HEY2	FOS	MAFF	MTOR	G6PD	CBY1	TIPARP	TENM4	GATA4	FBXO22	GATA6	FGF20	NUPR1	KAT2A	HEYL	SRPK3	GREM1	MSTN	GJA1	GJA5	ANKRD1	BMP10	GLI1	GPC1	GSK3A	MYLPF	EFEMP2	NRG1	HLF	HLX	NR4A1	HNRNPU	HOXD9	HOXD10	PRMT1	FOXN2	ID2	ACADM	IGF1	IGF2	IGFBP5	RBPJ	IHH	ISL1	ITGA7	ITGB1	JARID2	KCNK2	KEL	RHOA	LMNA	LOX	LRP2	ARNTL	LY6E	SMAD1	SMAD3	SMAD4	ARRB2	SMAD5	SMAD7	MEF2A	MEF2C	MEF2D	MEOX2	MSX1	MSX2	MTM1	MYBPC3	MYF5	MYF6	MYH6	MYH7	MYH11	MYL2	MYL3	MYL6	MYLK	MYOD1	MYOG	ATF3	NEB	NDUFV2	NF1	NOTCH1	NOTCH2	NPHS1	NPPA	NPPB	NRAP	NOX4	PAX5	LEF1	PDGFRA	PDGFRB	MYOZ2	PGM5	PIM1	PITX1	PKD2	PKP2	PLEC	PLN	POU4F1	PPARA	MED1	RBFOX1	PPP3CA	PRKAA1	CHD7	LUC7L	PRKAR1A	BIN3	MAPK11	PROX1	CYP26B1	POGLUT1	ADAMTS9	JPH2	PTCH1	PTEN	HEG1	MRTFB	ALPK3	HAMP	ACTA1	MYL7	MYOZ1	RARA	RARB	RB1	HIVEP3	RBP4	BCL2	RGS2	RGS4	SAV1	BCL9	RPS6KB1	RXRG	RYR1	RYR2	SCN5A	POPDC2	POPDC3	STRA6	SGCB	SGCD	SGCG	SHH	SHOX2	SIX1	SKI	BMP2	NDRG4	BMP4	BMP5	SLC8A1	SLC9A1	BMP7	BMPR1A	BMPR2	SMO	SOX9	SOX11	SOX15	FOXL2	SRF	SVIL	KLF5	TBX1	TAFAZZIN	TBX2	TBX5	TBX3	TCF21	ACTC1	TFAP2B	NR2F2	TGFB1	TGFB2	TGFBR1	TGFBR2	TGFBR3	TLL2	TNNC1	TNNI1	TNNI3	TNNT2	TP73	TPM1	TSC1	TTN	TWIST1	VEGFA	WNT2	WNT5A	WNT10B	WT1	XK	YY1	ZFAND5	BTG2	AKIRIN1	MYH14	PTCD2	FHOD3	CSRP3	CALR	NPRL3	FZD7	CASQ1	HOPX	SORBS2	CNTNAP1	ITGA8	YBX3	TCAP	CAV1	CAV2	CAV3	RUNX1	ACTN2	SAP30	CFLAR	ALDH1A2	ACTN3	CACNA1G	FOXH1	PHOX2B	ACVR1	IFT20	CCNT2	NEURL1	CTDP1	MYLK3	MSC	COPS2	GTF3C5	HAND1	HOMER1	AKAP6	ATG5	VGLL4	HDAC9	RIPOR2	MAML1	CDK1	TOMM70	NR1D2	CDC42
GOBP_REGULATION_OF_STEM_CELL_DIFFERENTIATION	http://www.gsea-msigdb.org/gsea/msigdb/cards/GOBP_REGULATION_OF_STEM_CELL_DIFFERENTIATION	CDK6	SMYD5	YAP1	N4BP2L2	NUDT21	PWP1	NKX2-5	JAG1	FOXC1	KDM4C	MTCH2	ABL1	NELFB	GATA4	GATA6	GDNF	GSK3B	HNRNPU	HES1	HSPA9	LTBP3	TACSTD2	NFE2L2	NOTCH1	YTHDF2	PDGFRA	CDK12	PUS7	KDM3A	PRKDC	EIF2AK2	METTL3	PTN	REST	BMPR1A	SOX5	SOX9	STAT3	ZFP36L2	TBX5	TCF15	TGFB2	LBH	ITCH	CDK13	SETD1A
GOBP_MULTI_MULTICELLULAR_ORGANISM_PROCESS	http://www.gsea-msigdb.org/gsea/msigdb/cards/GOBP_MULTI_MULTICELLULAR_ORGANISM_PROCESS	TRIM28	CITED2	KLF1	CORIN	EDDM3A	MAGED2	PRDX3	TMED2	SLC38A3	ADCY7	ADCYAP1	CNR1	COL16A1	ADM	CLDN4	CRH	CRHBP	CRHR1	ADRA2A	CTSB	ADRA2B	CYP1A1	CYP27B1	ACE	AGRP	DSG1	AGT	EPYC	EDN1	EMP2	EPO	EPOR	AKT1	ESR1	ACSL4	FBLN1	FKBP4	FOS	FOSB	KPNA6	LDOC1	MAFF	APOL2	FSHB	FUT7	YTHDF3	AMBP	DAZAP1	B4GALT1	GHSR	GIP	GJA1	DKKL1	AGO2	ANGPT2	EPN1	A1CF	H3-3A	H3-3B	HEXB	HPGD	HSD11B2	IGFBP2	IGFBP5	IGFBP7	IHH	IL1B	AQP4	IDO1	AR	ITGA2	ITGA5	ITGB4	JUNB	ARG1	LEP	LGALS9	ARHGDIB	LIF	LNPEP	STS	SMCP	MEN1	MMP2	MMP9	KLK14	NDP	NPPA	ACR	OVGP1	OXT	OXTR	P2RX1	PAM	PAPPA	PCSK5	TPPP3	PGF	PGR	SERPINE2	CLIC5	PNOC	ATP7A	WNT4	SLC38A2	PPARD	MED1	AVPR1A	UBE2Q1	ASH1L	PRL	PRLR	PSG1	PSG2	PSG3	PSG4	PSG5	PSG6	PSG7	PSG9	PSG11	SPHK2	PTAFR	PTGFR	PTGS2	PTHLH	PTN	PZP	RARA	ACE2	BCL2	RGS2	RLN1	RLN2	RPL29	PRDM1	PRDM14	SEMG1	SMURF2	SLC2A1	SLC6A4	SLC19A1	BMPR2	SOD1	SP3	SPP1	STAT5B	STC1	BSG	ABCC8	TAC1	TAC3	TACR1	TEAD4	TEAD3	NR2F2	TGFB3	TGFBR2	THBD	TIMP1	C1QBP	TNP2	TRO	UBE2A	UCN	UCP2	SCGB1A1	UMPS	VDR	VEGFA	DDR1	CALCA	TLE6	FOSL1	CALR	SLC38A1	VMP1	CAPN2	PLA2G6	POLR1B	RECK	DDO	SYDE1	PLA2G4C	STC2	ENDOU	ACVR1B	DEDD	ACVR2A	CD38
GOBP_REGULATION_OF_RESPONSE_TO_DNA_DAMAGE_STIMULUS	http://www.gsea-msigdb.org/gsea/msigdb/cards/GOBP_REGULATION_OF_RESPONSE_TO_DNA_DAMAGE_STIMULUS	PARP3	ACTR2	FEM1B	TRIM28	CDK9	ZMPSTE24	CDKN2D	KAT5	CEBPG	RAD51AP1	POLQ	RUVBL2	BRD8	MORF4L1	CHEK1	KAT7	CHEK2	PNKP	ERCC8	CLU	NACC2	CRY1	PARP1	PYHIN1	DDX5	DHX9	DDX11	DYRK1A	EGFR	SPRED2	ENDOG	ERCC1	EYA4	ERCC4	ERCC6	EYA1	EYA2	EYA3	ZNF365	PLA2R1	TRIM32	PAXIP1	KDM1A	SMG1	FOXM1	POGZ	FAM168A	FMR1	SMCHD1	SIRT1	SPIDR	TFIP11	ABL1	FUS	POT1	FBXO5	ANKRD1	SETD2	BABAM1	H2AX	HIC1	HMGB1	HNRNPK	HSF1	ING2	MAPT	MCL1	MDM2	MGMT	MIF	MSX1	MUC1	MYC	ATM	NKX3-1	NPAS2	OGG1	PCNA	KMT5B	ING4	MRNIP	UBR5	TRIAP1	SIRT7	SIRT6	PIAS4	TAF9B	UIMC1	RTEL1	MAP3K20	PMAIP1	PML	POLH	TERF2IP	ETAA1	ATR	SHLD2	ING3	NSMCE4A	MBTD1	TMEM161A	PARPBP	USP47	ZCWPW1	RADX	WRAP53	PPP1R10	RFWD3	RIF1	MRGBP	PPP4C	OTUB1	KDM4D	YJU2	SLF2	PRKCD	PRKCG	PRKDC	TEX15	WRNIP1	SMYD2	ACKR3	TIGAR	PSMD10	PPP4R3B	WDR48	EP400	RAD9A	RAD51	RAD52	RBBP8	BCL2	BCL2L1	ACTB	RPA2	RPS3	BID	CXCL12	MAGEF1	SETMAR	MMS19	MEAF6	MARCHF7	SKIL	SNAI2	SNAI1	SOX4	BRCA1	NEK4	TAF9	VPS72	TERF2	TP53	TP53BP1	TPT1	TWIST1	UBE2N	UBE2V1	UBE2V2	USP1	WAS	NSD2	XRCC1	PTTG1IP	OTUB2	CYREN	AUNIP	DEK	BRCC3	DDX39B	RNASEH2B	ARMT1	ATAD5	WDR76	ELL3	FXR1	YEATS4	HMGA2	TRRAP	CASP9	DYRK3	CUL4A	PARG	COPS3	THOC5	ACTL6A	RUVBL1	IER3	TIMELESS	RNF8	TRIP12	RECQL5	FXR2	EEF1E1	BABAM2	CD44	MORF4L2	CD74	BCLAF1	THOC1
GOBP_HEART_TRABECULA_MORPHOGENESIS	http://www.gsea-msigdb.org/gsea/msigdb/cards/GOBP_HEART_TRABECULA_MORPHOGENESIS	NKX2-5	S1PR1	ENG	FHL2	FKBP1A	HEY1	HEY2	BMP10	NRG1	RBPJ	NOTCH1	MED1	CHD7	ADGRG6	HEG1	OVOL2	RBP4	BMP5	BMP7	BMPR1A	SOS1	SRF	TEK	TGFB2	TGFBR1	TGFBR3	CAV3	FOXH1	ADAMTS1
GOBP_REGULATION_OF_FAT_CELL_DIFFERENTIATION	http://www.gsea-msigdb.org/gsea/msigdb/cards/GOBP_REGULATION_OF_FAT_CELL_DIFFERENTIATION	HDAC6	CDS1	YAP1	CARM1	CEBPA	CEBPB	ADIRF	FERMT2	CCDC85B	WIF1	DUSP10	CMKLR1	CREB1	CREBL2	MAPK14	DDIT3	ASXL1	JAG1	E2F1	FLCN	ZBTB7C	AKT1	ANKRD26	SIRT2	FOXO1	SIRT1	ZFPM2	ALOX5	FRZB	NOCT	WWTR1	GATA2	GATA3	DKKL1	GNB3	GPER1	GPS2	TRIB2	AAMDC	HNRNPU	HES1	HTR2A	HTR2C	ID2	ID4	IL6	INS	INSIG1	LEP	LPL	LRP3	LRP5	ARNTL	SMAD3	MMP11	MSX2	ZBTB7B	MEX3C	ENPP1	PIM1	PPARD	PPARG	TRPM4	ASXL2	LMO3	PTGS2	TRIB3	RARRES2	TRPV4	SAV1	RORA	RORC	RREB1	SORT1	SFRP1	SIX1	BMP2	BMP7	SNAI2	DLK2	SOD2	ZFP36L1	ZFP36L2	SULT1E1	STK3	STK4	KLF5	TFE3	TGFB1	TGFB1I1	TNF	TRIO	WNT1	WNT5A	WNT10B	ZFP36	ZBTB16	FTO	ATAT1	ZC3H12A	AXIN1	RUNX1T1	CCN4	ADIPOQ	NR1D1	GDF3	SOX13
GOBP_DNA_GEOMETRIC_CHANGE	http://www.gsea-msigdb.org/gsea/msigdb/cards/GOBP_DNA_GEOMETRIC_CHANGE	RAD50	G3BP1	POLQ	RUVBL2	ASCC3	CHD1	CHD2	CHD3	CHD4	TREX1	DDX1	DDX3X	DHX9	DDX11	DNA2	ERCC2	ERCC3	SETX	RAD54L2	MCM9	XRCC6	RAD54B	POT1	CHD5	GTF2F2	GTF2H2	ANXA1	HMGB1	HMGB2	HMGB3	HMGA1	HNRNPA2B1	IGHMBP2	MCM2	MCM3	MCM4	MCM5	MCM6	MCM7	MNAT1	MRE11	NBN	GINS2	RTEL1	ATRX	ERCC6L	CHD7	TWNK	WRNIP1	CHD8	PURA	RAD51	RECQL	UPF1	RFC2	RFC3	RFC4	RFC5	RPA1	BLM	GINS3	SSBP1	SUPV3L1	TOP2A	WRN	XRCC5	DSCC1	CHD9	CDC45	BRIP1	GINS4	RAD54L	RUVBL1	NAV2	RECQL5	RECQL4	CHD1L	GINS1
GOBP_REGULATION_OF_CYCLASE_ACTIVITY	http://www.gsea-msigdb.org/gsea/msigdb/cards/GOBP_REGULATION_OF_CYCLASE_ACTIVITY	AKAP9	CAP2	CAP1	ADORA2B	CRHR1	MAPK14	DRD2	DRD3	DRD5	EDNRB	GABBR1	GALR1	GNAI2	GNAI3	GNAS	GRM2	GRM3	GRM7	GUCA1A	GUCA1B	GUCA2A	GUCA2B	HPCA	NF1	NOS1	NOS2	NOS3	NPR3	PALM	P2RY13	GPR87	MAPK3	MAPK8	RCVRN	RGS2	STIM1	CCR2	CACNA1C	CACNA1D	PDZD3	CALM1	CALM2	CALM3	GALR3	GALR2	AKAP5	GABBR2
GOBP_CELL_PROLIFERATION_IN_HINDBRAIN	http://www.gsea-msigdb.org/gsea/msigdb/cards/GOBP_CELL_PROLIFERATION_IN_HINDBRAIN	EGF	FGF2	ATF5	GBX2	GLI1	LHX1	RERE	CEND1	RORA	LHX5	SHH	SLC6A4	SMO	PSMG1	GPR37L1
GOBP_ESTABLISHMENT_OR_MAINTENANCE_OF_CELL_POLARITY	http://www.gsea-msigdb.org/gsea/msigdb/cards/GOBP_ESTABLISHMENT_OR_MAINTENANCE_OF_CELL_POLARITY	PDCD6IP	CDH5	UST	ARPC5	ACTR3	ACTR2	PATJ	SPRY1	SPRY2	TCIRG1	RACK1	NDC80	CDX2	CAP2	CAP1	STK25	ARFGEF1	CENPA	SPINT2	TRAF3IP2	KIF2C	CCR7	MISP	UBXN2B	CRK	CRKL	CTNNA1	AMOT	DCTN1	DLG1	DLG2	DLG3	DOCK2	MARK2	EPHB1	PTK2B	FAT1	FGF13	RHOBTB3	RAB11FIP2	RUFY3	FOXF1	FOXJ1	SIPA1L3	CLASP2	FRMD4B	KANK1	FLOT2	RHOBTB2	MTCL1	WWC1	FBXW11	RPGRIP1L	CLASP1	CRB1	SCRIB	SH3BP1	FSCN2	CLIC4	PLEKHG3	GATA3	GJA1	RND1	ANK1	ARHGAP35	GSK3B	GSN	PARVB	GPSM2	RHOD	FSCN3	HTT	NCKAP1L	HES1	HSP90AA1	HSP90AB1	IGF1R	AQP1	ILK	ITGB1	ARF4	ARF6	KIF25	RHOA	RHOB	RHOC	RND3	RHOG	RHOH	LLGL2	LLGL1	LMNA	MAD2L1	MAP1B	MAP4	MOS	MSN	MYH9	MYO9A	NEK3	NUMA1	PAFAH1B1	PAX6	PARD6A	AMOTL2	CYRIB	PKD1	PLK1	RHOF	NDE1	BCAS3	SPDL1	KIF26B	LIN7C	SYNJ2BP	FERMT1	FRMD4A	PARVA	CDK5RAP2	PRKCI	PRKCZ	ERBIN	NSFL1C	CRTAM	PARD3	CYP26B1	PTK2	PTK7	SHTN1	KIAA1614	RAC1	RAC2	RAC3	RAP1B	RAP2A	ACTB	ROCK1	CCL4	CCL19	CCL21	GOLPH3	LIN7B	SFRP5	PALS1	SHH	SLC9A1	FSCN1	DST	SPN	STK11	TCF15	DYNLT1	TEK	EZR	WEE1	WNT5A	WNT7A	WNT7B	WNT11	MCPH1	RND2	NDEL1	SNX27	JAM3	PARD6B	GBF1	LIN7A	KRIT1	BRSK2	IFT20	MAP7	PDLIM1	CD3G	ZW10	DLG5	CYTH3	CYTH1	LHX2	SLC9A3R1	ROCK2	CDC42BPB	KIF20B	FEZ1	RIPOR2	CKAP5	ARHGEF11	RHOBTB1	WDR1	CDC42
GOBP_FOREBRAIN_DEVELOPMENT	http://www.gsea-msigdb.org/gsea/msigdb/cards/GOBP_FOREBRAIN_DEVELOPMENT	CDH2	ARPC5	CDK5	CDK6	OLIG2	SEMA3A	DLC1	TACC3	SEMA6B	TACC2	TBR1	FRS2	CHRNB2	EFHC1	CNP	COL3A1	CREB1	CRK	CRKL	CSF1R	CSNK2A2	CTNNB1	GDF7	DAB1	DCT	DLX2	DLX5	DRD1	DRD2	E2F1	NR0B1	EFNA2	EGFR	ELAVL4	EMX1	EMX2	EPHA5	EPHB2	EPHB3	ERBB4	EXT1	EZH1	EZH2	ALDH1A3	PHACTR1	FGF2	FGF8	FGF13	FGFR2	ATF5	FOXG1	BTBD3	RAB3GAP1	DKK1	KDM1A	PHLPP2	SYNE2	PLCB1	AGTPBP1	SATB2	RPGRIP1L	SZT2	SUN1	SRGAP2	SLC7A11	ALK	FUT1	FYN	VAX2	ASPM	TSKU	CHD5	CNTNAP2	GART	GATA2	GBX2	LHX6	KAT2A	GHRH	GHRHR	FOXB1	UQCRQ	DISC1	GLI1	GLI2	GLI3	HTRA2	WDR62	SETD2	ARHGAP35	GSK3B	RAX	H2AX	ANXA3	HDAC1	NRG1	HIF1A	APAF1	CCDC85C	HPRT1	HES1	HSD3B1	HSD3B2	APLP1	DNAJB1	NDST1	HTR5A	HTR6	ID2	ID4	IGF1R	APP	RBPJ	AQP1	INHBA	INHBB	ISL1	ITGAM	KCNA1	KCNC1	KRAS	RHOA	LAMB1	LHX1	LRP2	MAS1	MDK	ASCL1	MSX1	MYC	NARS1	ATIC	ATOH1	NEFL	NEUROD1	NF1	ATP1A2	NF2	NFIB	NHLH2	ATP1B2	NOTCH1	NPY	NOTCH3	NRGN	NTRK2	NR4A2	ATP2B4	OGDH	OXTR	PAFAH1B1	NEUROG3	PAX5	PAX6	PCM1	LEF1	PCSK1	UCHL5	PEX13	PITX1	PITX2	ATP7A	C21orf91	WNT4	SLC38A2	POU1F1	POU3F1	POU3F2	POU3F3	POU4F1	ATRX	NDE1	FEZF2	AVPR1A	UBA6	AVPR2	PLXNA3	CHD7	SCYL2	NSUN5	AXL	PRKG1	PROP1	PROX1	METTL3	RELN	PSEN1	B2M	XAB2	TWSG1	RTN4	ZMIZ1	BAD	PTEN	BAX	PEX5	BBS4	RAC3	RAN	RARA	RARB	RFX4	ROBO1	RYK	SALL1	SCN5A	SCT	BCAN	CXCL12	ZNF335	NEUROD6	LHX5	TRA2B	PALS1	SHH	STIL	BCL11B	SIX3	SKI	BMP2	SLC1A2	SLC2A1	BMP4	SLC6A3	SLC8A1	BMPR1A	SLIT1	SLIT3	SMO	BNIP3	SOX1	SOX2	SOX3	SRC	SRD5A1	SRD5A2	SRF	SSTR1	SSTR2	SSTR3	SSTR4	TACC1	CNTN2	TBX3	ZEB1	NR2F2	TH	NKX2-1	NR2E1	TNR	TOP2B	TSC1	TYRO3	TYROBP	UBB	WNT1	WNT5A	WNT7A	WNT7B	WNT2B	XRCC1	YWHAE	LRP8	BTG2	CXCR4	SECISBP2	MBOAT7	TCTN1	NDNF	FAT4	MCPH1	DYNC2H1	TTC21B	ATAT1	PGAP1	LHX3	NDEL1	TMEM14B	MKKS	CASP3	TRAPPC9	SEMA7A	DIXDC1	NUMB	HESX1	NRP2	NRP1	CDK5R1	ALDH1A2	CCKAR	EIF2B5	CDK5R2	BMERB1	HAP1	SEMA5A	TBX19	DCLK1	ADGRG1	SLIT2	LHX2	FEZ1	RAPGEF2	TOX	KIF14	CDH1
GOBP_MATURATION_OF_SSU_RRNA_FROM_TRICISTRONIC_RRNA_TRANSCRIPT_SSU_RRNA_5_8S_RRNA_LSU_RRNA	http://www.gsea-msigdb.org/gsea/msigdb/cards/GOBP_MATURATION_OF_SSU_RRNA_FROM_TRICISTRONIC_RRNA_TRANSCRIPT_SSU_RRNA_5_8S_RRNA_LSU_RRNA	RCL1	TBL3	RPP40	ERCC2	RRS1	DCAF13	NGDN	UTP25	UTP20	ABT1	GTF2H5	HEATR1	TSR1	UTP6	UTP3	PWP2	RPS8	RPS14	RPS16	RPS19	RPS21	MRPS11	KRI1	BYSL	NOL10	NOP14	TSR2	WDR46	BMS1
GOBP_REGULATION_OF_LAMELLIPODIUM_ORGANIZATION	http://www.gsea-msigdb.org/gsea/msigdb/cards/GOBP_REGULATION_OF_LAMELLIPODIUM_ORGANIZATION	ACTR3	ACTR2	ARPC2	ABI2	WASF2	PDPN	AVIL	NCKAP1	TWF2	DNM2	EPHA2	DMTN	FER	KANK1	CYFIP1	CORO1C	MTOR	AUTS2	MSTN	HRG	ARPIN	PLCE1	ENPP2	PIK3CA	PIK3R1	PLXNB3	ATP7A	CARMIL1	BIN3	CORO1B	TWF1	RAC1	RAC2	RREB1	FSCN1	SRC	VIL1	WAS	WNT1	AKIRIN1	CAPZB	ARHGEF7	SLIT2	CD44	CDC42
GOBP_DECIDUALIZATION	http://www.gsea-msigdb.org/gsea/msigdb/cards/GOBP_DECIDUALIZATION	CITED2	CTSB	CYP27B1	EPOR	GHSR	JUNB	LIF	MEN1	NDP	TPPP3	PPARD	ASH1L	PTGS2	PTN	SPP1	STC1	BSG	VDR	STC2	DEDD
GOBP_CHROMATIN_ORGANIZATION	http://www.gsea-msigdb.org/gsea/msigdb/cards/GOBP_CHROMATIN_ORGANIZATION	HDAC6	HDAC5	CHAF1A	TRIM28	CDK2	EIF1	ZMPSTE24	CDKN1C	IKZF1	SMYD5	PCGF3	NPM3	HMG20B	HMG20A	KLF2	PRMT5	CFDP1	MCRS1	ZNHIT1	HMGN4	CARM1	KAT5	ANP32B	USP16	TAF6L	CTCF	KDM5B	ZMYND11	SRCAP	RUVBL2	BRD8	EHMT2	SPIN1	CBX1	TLK2	CHD1	CHD2	CHD3	CHD4	PRDM5	CHEK1	KAT7	GLMN	BAZ2A	BAZ1A	SUPT16H	PADI2	SGF29	CBX3	OIP5	BUD23	H2BE1	CTBP1	DAPK3	DAXX	DDX11	ASXL1	DNMT1	DNMT3A	DR1	TET3	EP300	EYA4	ESR1	MECOM	EYA1	EYA2	EYA3	EZH1	EZH2	BPTF	JMJD1C	MTF2	MORC2	ZBTB1	BAHD1	SIRT2	SCMH1	KDM2A	KDM1A	KDM4B	SETD1B	KDM4C	PHF8	KDM6B	RCOR1	PSME4	JMJD6	DNAJC9	TSPYL4	TASOR	UBR2	SATB2	USP22	SMCHD1	RRP8	SIRT1	ITGB3BP	CBX6	CBX5	BRD4	CBX7	SUZ12	KAT6B	CABIN1	WBP2	PADI4	BRD1	ASF1A	L3MBTL1	CHD5	SS18L1	NOC2L	FAM50B	GATA3	KAT2A	VCX	DNAJC2	USP21	MORC1	GPX4	ATAD2	SETD2	NR3C1	BABAM1	N6AMT1	TFPT	UBN1	RBM15B	HCFC2	DNMT3L	BAZ2B	H1-0	H1-2	H1-3	H1-4	H1-5	H2AX	H2BC5	H2BC3	H3-3A	H3-3B	H1-1	HCFC1	HDAC1	HDAC2	HELLS	HMGB2	HMGN1	HMGN2	HMGA1	FOXA2	HNRNPC	HNRNPU	APBB1	APOBEC1	MSL1	IFI16	IGF2	ING2	JAK2	JARID2	KCNQ1	LOXL2	MCM2	MECP2	MEN1	MKI67	KMT2A	MLLT1	MLLT3	ASIP	MOS	MTHFR	MYB	MYC	NAP1L1	NAP1L2	NAP1L3	NAP1L4	NASP	NDN	RERE	NFE2	NFRKB	NPM1	PAK1	HP1BP3	FOXP3	KMT5B	ING4	PHF20	PHF21A	WAC	ZBTB7A	UCHL5	ACTL6B	SFMBT1	SIRT7	SIRT6	HDAC7	UIMC1	ARID4B	RSF1	KDM3B	PHF1	PHF2	PIK3CA	MBD3	EXOSC10	MIS18A	POLE3	H2BS1	PRMT7	ING3	ATRX	PAF1	RSBN1	MPHOSPH8	ALKBH4	MBTD1	GATAD2A	BCOR	INO80D	NSD3	KANSL2	BANP	PIH1D1	NRDE2	RIF1	PBRM1	RESF1	MAP1S	SETD5	RCBTB1	MRGBP	HJURP	MACROH2A2	PRKAA1	PRKAA2	CHD7	KANSL3	YEATS2	KDM4D	ASF1B	ATF7IP	PRKCB	LRIF1	KDM3A	PKN1	ASH1L	METTL3	SPHK2	ENY2	EMSY	SMYD2	PRDM9	UTP3	CBX8	ZNF304	AICDA	EP400	CHD8	GATAD1	CREBZF	RAG1	RAG2	RB1	ARID4A	KDM5A	RBBP4	RBBP5	RBBP7	RBL1	RBL2	RELA	UPF1	TRIM27	ACTB	RING1	BRD2	SAFB	BCORL1	SATB1	ZNF335	PRDM16	PRDM14	TSPYL2	SET	SETMAR	NSD1	ACTR6	TSPY2	NUCKS1	SMYD3	MEAF6	RBM15	BMI1	METTL4	SMARCA1	SMARCA2	HLTF	SMARCA4	SMARCB1	SMARCC1	SMARCC2	SMARCD1	SMARCD2	SMARCD3	SMARCE1	SNAI1	SOX1	SOX2	SOX9	SOX15	SPI1	BRCA1	SRPK1	SSRP1	BRDT	SUPT4H1	SUPT6H	SUV39H1	SYCP1	TADA2A	TAL1	VPS72	TDG	TFAP2C	TNP1	TNP2	TOP1	TP53	TPR	TSPY1	TSPYL1	HIRA	UBE2A	KDM6A	UTY	NSD2	XIST	YY1	BRPF1	BAG6	BRCC3	HMGN5	RIOX1	IPO4	TBL1XR1	SUV39H2	EHMT1	KDM8	HDAC11	NAA60	ACTR5	KAT6A	ATF7IP2	BRD3	CHD9	KMT2D	KDM7A	YEATS4	HMGA2	TDRD3	ANP32E	CHAF1B	KDM5C	KDM5D	ARID1A	H3-4	TRRAP	AXIN1	BAP1	GFI1B	H2BC8	H2BC15	H2BC14	H2BC7	TCF7L1	H2BC6	INO80B	H2BC9	H2BC10	H2BC4	H2BC17	H2BC21	H3C1	H3C4	H3C3	H3C6	H3C11	H3C12	H3C10	H3C2	H4C1	H4C4	H4C12	H4C3	H4C8	H4C2	H4C5	H4C13	H4C7	H4C14	H2AB3	GRWD1	FAM172A	KAT8	SMARCA5	OGT	CBX2	HIRIP3	PPM1D	PWWP3A	HAT1	CBX4	CGGBP1	TSPYL5	ACTL6A	RUVBL1	TP63	BANF1	HDAC3	KAT2B	MCM3AP	MBD2	H3C7	H1-10	RNF8	BAZ1B	ASH2L	DIRAS3	MTA1	FAM50A	YTHDC1	MTA2	PIWIL1	H2AW	HMGN3	LHX2	ACTR8	SELENOF	CDYL	MACROH2A1	CHD1L	BABAM2	NCOR1	CTR9	TTI1	KDM4A	DCAF1	SART3	HDAC9	SETD1A	KMT2B	HDAC4	TOX	RNF40	ZNF518A	SETDB1	TLK1	USP3
GOBP_POSITIVE_REGULATION_OF_CELL_GROWTH	http://www.gsea-msigdb.org/gsea/msigdb/cards/GOBP_POSITIVE_REGULATION_OF_CELL_GROWTH	CDH4	PARP2	ADAM10	YAP1	SEMA4D	CIB1	DNPH1	CEP43	TWF2	SYT2	CRABP2	CSNK2A1	CYBA	DBN1	DDX3X	DSCAM	HBEGF	EDN1	EFNA5	MEGF8	EGFR	EIF4G1	EIF4G2	ERBB2	AKT1	EXTL3	F2	PTK2B	ADNP2	RUFY3	TRIM32	RIMS1	UNC13A	CYFIP1	NEDD4L	FN1	ADNP	EXOSC2	MACF1	LPAR3	FXN	GDI1	DISC1	GOLGA4	SFN	N6AMT1	ANAPC2	H1-5	H3-3A	H3-3B	HPN	HYAL1	IGF1	IGFBP1	IL2	IL9	INS	RHOA	KRT17	L1CAM	LIMK1	SMAD7	MAP1B	MAPT	MMP14	NCBP1	NGF	PAFAH1B1	ITSN2	PRKN	DERL2	ZNF639	TRPV2	TAF9B	SYT17	EXOSC9	EXOSC4	DDX49	POU4F2	USP47	AVP	AVPR1A	CDKN2AIP	MAP2K5	PRSS2	SMURF1	PSMD10	SHTN1	HAMP	BCL2	RPS6KA1	RPS6KA3	BDNF	S100A8	S100A9	SDCBP	CXCL12	SFRP1	SLC9A1	BMPR2	SRF	CDKL5	SUPV3L1	SYT1	ADAM17	TEAD1	TGFB2	TGFBR1	TRPC5	UCN	VEGFA	WNT3	CXCR4	MUL1	SLC44A4	RND2	NDEL1	RASAL1	SEMA7A	KLHL22	RAB11A	NRP1	SPHK1	SEMA5A	MAP3K13	LGI1	CPNE6	PLAA	NTN1	AKAP6	CD38	RIMS2	IST1	SLC23A2	CDC42
GOBP_REGULATION_OF_ENDOTHELIAL_CELL_MIGRATION	http://www.gsea-msigdb.org/gsea/msigdb/cards/GOBP_REGULATION_OF_ENDOTHELIAL_CELL_MIGRATION	AKT3	HDAC5	PDCD6	CIB1	CXCL13	PLK2	PDCD10	NUS1	AAMP	MAPK14	CSNK2B	DCN	GADD45A	AGT	AGTR2	EDN1	EFNA1	EGF	EPHA2	EMP2	AKT1	ETS1	PTK2B	FGF1	FGF2	FGF4	FGFR1	VASH1	FOXC2	FLT4	SASH1	SIRT1	PATZ1	SH3BP1	ABL1	FUT1	PRKD2	ADGRA2	GATA2	GATA3	GDF2	SRPX2	BMP10	GLUL	GPI	GPLD1	ANGPT1	EMC10	ANGPT2	GRN	RGCC	CARD10	ANXA1	ANXA3	HIF1A	HMGB1	HMOX1	HRG	HSPB1	APOE	APOH	ITGB3	JUP	KDR	RHOA	RHOB	MECP2	MEF2C	MAP3K3	MEOX2	MET	NF1	NFE2L2	NOS3	NOTCH1	ATP2B4	ATP5F1A	P2RX4	ATP5F1B	ZNF580	ANGPT4	PDGFB	HDAC7	PDPK1	SERPINF1	PIK3C2A	PIK3CB	PIK3CD	PIK3CG	PLCG1	RIN2	PPARG	BCAS3	FBXW7	SYNJ2BP	DNAJA4	PRCP	PRKCA	PRKD1	MAP2K3	MAP2K5	PROX1	LGMN	ADAMTS9	PTGS2	PTK2	ADGRB1	JCAD	PTN	PTPRM	RAC1	RRAS	CEACAM1	SEMA4A	BMP4	BMPR2	SP1	SP100	SPARC	STAT5A	STC1	ADAM17	TBXA2R	TDGF1	TEK	NR2F2	TGFB1	THBS1	NR2E1	TMSB4X	TNF	GFUS	VEGFA	VEGFC	WNT5A	WNT7A	MMRN2	ZC3H12A	CALR	PLPP3	FGF18	FGF16	NRP2	NRP1	KRIT1	SEMA5A	STARD13	ITGB1BP1	KLF4	SLIT2	ACVRL1	ROCK2	SCARB1	CD40	HDAC9	FGFBP1
GOBP_DEVELOPMENTAL_CELL_GROWTH	http://www.gsea-msigdb.org/gsea/msigdb/cards/GOBP_DEVELOPMENTAL_CELL_GROWTH	HDAC6	CDH4	PARP2	CDK5	SEMA3A	ARIH2	OLFM1	SLC9A6	SEMA6C	SEMA6B	SEMA4F	SEMA4D	SEMA3C	PDLIM5	AKAP13	TWF2	SYT2	CRABP2	ADRA1A	CTNNB1	DBN1	DCC	DNM2	DPYSL2	DSCAM	AGT	DVL1	EDN1	EDN2	EDN3	EDNRA	EFNA5	MEGF8	EIF4G2	EMX1	CTTN	EPHA7	EXT1	ALCAM	SEMA3D	FGF13	RUFY3	RIMS1	RAB21	UNC13A	FSTL4	SPART	CYFIP1	COBL	NEDD4L	FN1	ADNP	MACF1	LPAR3	FLRT3	FLRT1	ABL1	G6PD	AUTS2	GATA4	GDI1	CYFIP2	DISC1	GOLGA4	GSK3A	GSK3B	ANAPC2	PRMT2	HSP90AA1	HSP90AB1	IGF1	APOE	APP	ITGA4	ITGB1	L1CAM	LAMB2	ARHGAP4	LIMK1	SMAD7	MAG	MAP1B	MAP2	MAPT	NDN	NGF	NKX6-1	NRCAM	PAFAH1B1	ITSN2	PRKN	CDKL3	NRN1	MEX3C	TRPV2	SYT17	BCL11A	PLXNA1	NLGN3	POU4F2	POU4F3	PPARA	SEMA4C	PPP3CB	IMPACT	PLXNA3	PRKCZ	SEMA3G	PAK6	RTN4	SMURF1	SEMA6A	SHTN1	SEMA4G	HAMP	PTPRS	RARG	RGS2	RGS4	RNF6	RYK	BDNF	CXCL12	TNN	SEMA3F	SEMA4A	SH3GL2	SLIT1	SLIT3	BMPR2	SOX9	FOXL2	SPP1	SRF	AURKA	CDKL5	STK11	SYT1	TGFBR2	TNR	TRPC5	VCL	VEGFA	WNT3	WNT5A	YY1	DDR1	CXCR4	SEMA3B	MUL1	SEMA6D	TRIM46	SPG11	KMT2D	ST8SIA2	RND2	NDEL1	USP9X	ULK1	RASAL1	SORBS2	SEMA7A	CAV3	RAB11A	IQGAP1	NRP2	NRP1	CDK5R1	CPNE1	WASF1	SEMA5A	SPAG9	CTDP1	MAP3K13	DCLK1	SLIT2	LHX2	CPNE6	PLAA	NTN1	AKAP6	SPAG6	RIMS2	ULK2	SEMA3E	IST1	KIAA0319	TOMM70	SLC23A2
GOBP_MESENCHYMAL_TO_EPITHELIAL_TRANSITION	http://www.gsea-msigdb.org/gsea/msigdb/cards/GOBP_MESENCHYMAL_TO_EPITHELIAL_TRANSITION	BASP1	SIX2	CTNNB1	GATA3	GREM1	GDNF	LIF	CITED1	PAX2	PELO	WNT4	SALL1	BMP4	SMO	STAT1	TCF15	WT1	PAX8	FZD7
GOBP_REGULATION_OF_EPIDERMIS_DEVELOPMENT	http://www.gsea-msigdb.org/gsea/msigdb/cards/GOBP_REGULATION_OF_EPIDERMIS_DEVELOPMENT	TRIM16	CYP27B1	ETV4	EZH2	FOXC1	HEY2	MAFF	ALOX15B	ABCA12	SFN	HOXA7	HES1	AQP3	KRT2	KRT10	MAFG	MSX2	MYCL	NAB1	NAB2	ATOH1	NME2	NOTCH1	NUMA1	REG3A	PPARD	MED1	ESRP1	MACROH2A2	PRKCH	PTCH1	OVOL2	PLAAT4	ROCK1	SFRP4	SRSF6	BMP4	ZFP36L1	SULT2B1	VDR	ZFP36	ZBED2	GRHL2	SGPP1	NCOA3	KLF7	TP63	PTCH2	KRT36	ROCK2	MACROH2A1	GDF3	KEAP1
GOBP_REGULATION_OF_ENDOTHELIAL_CELL_DEVELOPMENT	http://www.gsea-msigdb.org/gsea/msigdb/cards/GOBP_REGULATION_OF_ENDOTHELIAL_CELL_DEVELOPMENT	CDH5	ADD1	PLCB1	IKBKB	IL1B	PPP1R12A	F11R	PROC	ROCK1	CLDN5	TNF	TNFRSF1A	VCL	VEGFA	S1PR2	ROCK2
GOBP_GASTRULATION_WITH_MOUTH_FORMING_SECOND	http://www.gsea-msigdb.org/gsea/msigdb/cards/GOBP_GASTRULATION_WITH_MOUTH_FORMING_SECOND	FRS2	CTNNB1	AMOT	MEGF8	ETS2	TENM4	FOXA2	LHX1	LRP5	SMAD4	NAT8B	RNF2	SRF	TBXT	UGDH	WNT5A	ZBTB17	LDB1	ACVR1	LRP5L	ACVR2A	ACVR2B	GDF3
GOBP_REGULATION_OF_NECROTIC_CELL_DEATH	http://www.gsea-msigdb.org/gsea/msigdb/cards/GOBP_REGULATION_OF_NECROTIC_CELL_DEATH	PPIF	OLFM4	RBCK1	CYLD	HEBP2	NUPR1	SLC25A4	BIRC2	BIRC3	ASAH1	PELI1	SLC6A6	SLC6A13	BNIP3	TSPO	TP53	UCN	ATG9A	ZBP1	FZD9	CASP6	CASP8	OGT	YBX3	CAV1	RIPK1	FADD	CFLAR	NOL3	ARHGEF2	SPATA2
GOBP_REGULATION_OF_URINE_VOLUME	http://www.gsea-msigdb.org/gsea/msigdb/cards/GOBP_REGULATION_OF_URINE_VOLUME	ADCY6	ADM	ADORA2A	DRD2	EDN1	EDNRB	AKR1B1	GNAI2	HAS2	NPPB	NPR1	NPR3	OPRL1	OXT	INPP5K	AVPR2	TRPV5	SLC4A1	TFAP2B	HYAL2
GOBP_METANEPHRIC_NEPHRON_DEVELOPMENT	http://www.gsea-msigdb.org/gsea/msigdb/cards/GOBP_METANEPHRIC_NEPHRON_DEVELOPMENT	SIX2	CTNNB1	AGTR2	EGR1	FOXD1	GREM1	GDNF	HES1	LAMB2	LHX1	LIF	PAX2	PDGFB	PDGFRA	PDGFRB	PKD1	PKD2	WNT4	KIF26B	LGR4	RET	SALL1	BMP4	SMO	SOX9	STAT1	TCF21	TFAP2B	WT1	NPHS2	PAX8	ADIPOQ	CD34
GOBP_PEPTIDYL_LYSINE_MODIFICATION	http://www.gsea-msigdb.org/gsea/msigdb/cards/GOBP_PEPTIDYL_LYSINE_MODIFICATION	HDAC6	HDAC5	UBA2	SAE1	TRIM28	USPL1	TOPORS	ZMPSTE24	SMYD5	HMG20B	HMG20A	PIAS3	RAPGEF3	MCRS1	TADA3	KAT5	P3H4	TRIM16	TAF6L	CTCF	ZNF274	SRCAP	RUVBL2	ARID5A	PPARGC1A	BRD8	EHMT2	MORF4L1	MSL3	LIAS	PRDM5	CHEK1	PWP1	KAT7	SGF29	PARK7	ATF2	CREBBP	CTBP1	CTH	CTNNB1	DHPS	DNMT1	DNMT3B	DR1	EGR1	EEF2KMT	TET3	FLCN	EP300	SENP5	MECOM	EYA1	EZH1	EZH2	MTF2	SIRT2	SNW1	PAXIP1	KDM1A	SETD1B	KDM4C	SMC5	RTF1	TTLL12	DIP2A	JMJD6	USP22	JADE2	SIRT5	SIRT4	SIRT3	SIRT1	BRD4	KAT6B	WBP2	EID1	BRD1	RWDD3	ZZZ3	ZNF451	CHD5	AUTS2	SENP6	NOC2L	SENP3	GATA2	GATA3	VPS33B	GNL3	GCG	BLOC1S1	KAT2A	GCSH	GFI1	TAF5L	DESI1	KLF15	SETD2	N6AMT1	BRD7	GTF2B	H1-2	H1-3	H1-4	H1-5	HCFC1	HDAC2	CXXC1	HINT1	APBB1	MSL1	IL1B	IRF4	ISL1	IVL	JARID2	SUMO4	LIF	LMNA	LOX	LOXL1	LOXL2	ARNT	ARRB1	SMAD4	MAGEA2	MDM2	MECP2	MEN1	KMT2A	MLLT1	MLLT3	MUC1	MYB	MYOD1	NAP1L2	NDUFAB1	NFYA	NFYB	NFYC	NNAT	NNMT	NOS1	PAX5	FOXP3	PHF20L1	KMT5B	ING4	LEF1	PHF20	ACTL6B	NAT8B	TRMT112	SIRT7	MBIP	HDAC7	PIAS4	LIPT1	ARID4B	PER1	PHF1	BCL11A	PLOD1	PLOD2	MBD3	PML	ATP7A	SETD4	POLE3	POR	TOLLIP	GNL3L	WDR5B	ING3	ATRX	TRPM4	MBTD1	BCOR	NSD3	KANSL2	PIH1D1	PIWIL2	MSL2	RIF1	SETD5	MRGBP	PRKAA1	PRKAA2	KANSL3	YEATS2	KDM4D	KDM3A	ASH1L	MAPK3	SPHK2	ENY2	SMYD2	PRDM9	ZMIZ1	PBXIP1	SENP7	ZNF304	EP400	RANBP2	RANGAP1	ARID4A	RBBP5	PRDM12	SENP2	RELA	TRIM27	ACTB	RLF	FKBP10	ATXN7	VIPAS39	ZNF335	PRDM16	IFIH1	SET	SETMAR	NSD1	SMYD3	MEAF6	SNAI2	SMARCB1	ANTKMT	SUMO3	SUMO2	SNCA	SOX4	SPI1	BRCA1	BRCA2	STX1A	SUPT6H	SUV39H1	TADA2A	TAF1	TAF2	TAF4	TAF5	TAF6	TAF7	TAF9	TAF12	MAP3K7	VPS72	TWIST1	UBE2I	SUMO1	KDM6A	NSD2	NELFA	PCGF2	RNF113A	BRPF1	METTL22	BAG6	NELFE	PAGR1	MUL1	VCPKMT	SUV39H2	EHMT1	CAMKMT	NAA40	NAA60	SETD6	KAT6A	JADE1	ATAT1	NAA50	WDR82	WDR61	THAP7	KMT2D	YEATS4	NCOA3	CAPN3	TRRAP	DOHH	KAT8	SETD3	DOT1L	SUPT3H	GLYR1	OGT	HAT1	CBX4	CAMK1	PIAS1	ACTL6A	RUVBL1	NCOA1	KAT2B	LDB1	MCM3AP	PLOD3	RPS6KA4	NAT8	PIAS2	ASH2L	CDY1	ZBED1	METTL18	RPS6KA5	GTF3C4	ATG5	MACROH2A1	CLOCK	MORF4L2	CTR9	KDM4A	HDAC9	SETD1A	KMT2B	HDAC4	JADE3	MED24	SETDB1	SUPT7L
GOBP_T_CELL_DIFFERENTIATION_IN_THYMUS	http://www.gsea-msigdb.org/gsea/msigdb/cards/GOBP_T_CELL_DIFFERENTIATION_IN_THYMUS	ADA	ADAM8	RASGRP1	CDK6	CLPTM1	CCR6	CCR7	CTNNB1	DOCK2	EGR3	ERBB2	FOXJ1	JMJD6	TMEM131L	GATA3	GBA	GLI2	GLI3	RABL3	NCAPH2	MR1	AIRE	IHH	IL1A	IL1B	IL7R	ITPKB	JAG2	LIG4	FOXP3	WNT4	PRKDC	B2M	PTPN2	PTPRC	RAG1	RAG2	BCL2	RPS6	SHH	BCL11B	BMP4	SOD1	SOS1	SOS2	SRF	ZFP36L1	STAT5B	ZFP36L2	STK11	ADAM17	ZEB1	TP53	WNT1	ZAP70	FZD5	PRR7	CAMK4	FZD7	FZD8	FOXN1	FADD	VNN1	DNAJA3	CD3D	CD3E	CD3G	CD28	ATG5	CD74	TOX	TESPA1	MAFB
GOBP_ADHERENS_JUNCTION_ORGANIZATION	http://www.gsea-msigdb.org/gsea/msigdb/cards/GOBP_ADHERENS_JUNCTION_ORGANIZATION	CDH5	CDH6	CDH7	CDH8	CDH9	CDH10	CDH11	CDH12	CDH18	ADAM10	RAMP2	FERMT2	ADD1	CSK	CTNNB1	DSP	EFNB2	EPHA4	HIPK1	PIP5K1C	CDH20	CDH19	KIFC3	SMAD7	PAK2	PLEC	INAVA	RDX	ACTB	CDH22	BMP6	SRC	TBCD	TJP1	VCL	VEGFA	JAM3	DCHS1	NUMB	DLG5	MTSS1	CDC42	CDH1
GOBP_NEURON_PROJECTION_EXTENSION	http://www.gsea-msigdb.org/gsea/msigdb/cards/GOBP_NEURON_PROJECTION_EXTENSION	CDH4	CDK5	SEMA3A	OLFM1	SLC9A6	SEMA6C	SEMA6B	SEMA4F	SEMA4D	SEMA3C	TWF2	SYT2	CTNNB1	DBN1	DNM2	DPYSL2	DSCAM	DVL1	EDN1	EDN2	EDN3	EDNRA	MEGF8	EIF4G2	EMX1	CTTN	ALCAM	SEMA3D	RUFY3	RIMS1	RAB21	UNC13A	CYFIP1	NEDD4L	FN1	ADNP	MACF1	FLRT3	FLRT1	ABL1	AUTS2	GDI1	CYFIP2	DISC1	GOLGA4	GSK3B	ANAPC2	HSP90AA1	HSP90AB1	APOE	ITGA4	ITGB1	L1CAM	LAMB2	ARHGAP4	LIMK1	MAG	MAP1B	MAP2	MAPT	NDN	NKX6-1	NRCAM	PAFAH1B1	ITSN2	PRKN	CDKL3	NRN1	TRPV2	SYT17	BCL11A	PLXNA1	NLGN3	POU4F2	POU4F3	SEMA4C	PPP3CB	IMPACT	PLXNA3	PRKCZ	SEMA3G	PAK6	RTN4	SMURF1	SEMA6A	SHTN1	SEMA4G	PTPRS	RNF6	RYK	CXCL12	TNN	SEMA3F	SEMA4A	SH3GL2	SLIT1	SLIT3	BMPR2	SRF	AURKA	CDKL5	STK11	SYT1	TNR	TRPC5	VCL	VEGFA	WNT3	WNT5A	DDR1	CXCR4	SEMA3B	MUL1	SEMA6D	TRIM46	SPG11	ST8SIA2	NDEL1	USP9X	ULK1	RASAL1	SEMA7A	RAB11A	IQGAP1	NRP2	NRP1	CDK5R1	CPNE1	WASF1	SEMA5A	SPAG9	MAP3K13	DCLK1	SLIT2	LHX2	CPNE6	PLAA	NTN1	SPAG6	RIMS2	ULK2	SEMA3E	KIAA0319	SLC23A2
GOBP_REGULATION_OF_SMALL_GTPASE_MEDIATED_SIGNAL_TRANSDUCTION	http://www.gsea-msigdb.org/gsea/msigdb/cards/GOBP_REGULATION_OF_SMALL_GTPASE_MEDIATED_SIGNAL_TRANSDUCTION	RASA4B	RASGRP1	FAM13A	RASA4	LPAR6	FLOT1	SPRY1	SPRY2	DENND4A	NET1	DLC1	VAV3	ARFGEF2	ARFGEF1	STAMBP	GNA13	RALBP1	MAPRE2	AKAP13	CHN1	PDCD10	CHN2	GABARAP	ARAP1	ADCYAP1R1	SSX2IP	COL3A1	CRK	CSF1	ADRA1A	AMOT	DNM2	DOCK2	DOCK3	ECT2	ABCA1	LPAR1	CADM4	FLCN	EPHB2	EPO	EPS8	F2R	F2RL1	F2RL2	FBP1	FGD2	FGD1	RASA3	DENND3	ARHGEF15	FOXM1	SWAP70	ARHGAP26	SIPA1L3	IQSEC2	RAP1GAP2	KANK1	ARHGEF9	MCF2L	DNMBP	PSD3	ARHGEF12	ARHGEF18	SRGAP2	ARHGAP45	PSD4	CD2AP	SH3BP1	NUP62	ARHGAP8	ABL1	RALGAPA1	KCTD13	KANK2	PLEKHG3	SIPA1L1	AUTS2	ABL2	CYTH4	P2RY10	RABGEF1	SGSM3	GPR4	GPR17	GPR18	GPR20	LPAR4	RABL3	GPR35	SCAI	ABR	ARHGAP35	RACGAP1	RHOD	NRG1	APOA1	APOC3	IGF1	APOE	ITGAV	ITGB1	ITPKB	ARF6	KRAS	ARHGAP1	STMN1	ARHGAP4	ARHGAP5	ARHGAP6	ARHGDIA	ARHGDIB	ARRB1	MCF2	MET	KITLG	IQSEC3	MYO9A	MYO9B	MYOC	NF1	NGF	NOTCH1	NOTCH2	NTRK1	DEF6	ARHGEF4	ARHGEF3	F11R	STMN3	PLCE1	GMIP	FAM13B	CYRIB	PDGFRB	PIK3CB	PIK3CG	RHOF	EPS8L1	RASIP1	RALGPS2	ARHGAP17	PPP2CB	ARHGEF10L	PLEKHG6	LRRC59	DENND4C	ARHGEF40	ARFGAP1	ARHGAP15	ERBIN	RELN	PSD	CDC42SE1	RALGAPB	HEG1	DENND1A	ARHGAP22	RGL2	RAC1	RAF1	RAP1GAP	RASA1	RASA2	RASGRF1	RDX	RIT2	BCL6	ROBO1	BCR	ARHGEF28	ITSN1	EPS8L2	SIPA1	SOS1	SOS2	SRC	TGFB2	TGM2	TIAM1	TNFAIP1	TRIO	TSC2	VAV1	VAV2	MAPKAP1	EPS8L3	ARHGAP10	ARHGAP28	ARHGEF5	SYNPO2L	PREX2	SHOC2	SPRY4	LZTR1	ARHGAP24	OBSCN	RASAL1	CUL3	OGT	GPR65	ARHGAP19	MADD	CBL	GBF1	NRP1	STK19	SQSTM1	KALRN	STARD13	ARHGEF1	ARHGEF2	CYTH3	CYTH2	CYTH1	ADGRG1	SLIT2	ARHGAP29	ARHGAP12	MAP4K4	ARHGEF10	RALGPS1	ARHGAP32	RIPOR2	STARD8	ARHGAP11A	ARHGEF11	ARHGEF17	SRGAP3	DENND4B	ARHGAP44	IQSEC1	MFN2	KIF14	ARHGAP25
GOBP_ATRIOVENTRICULAR_VALVE_DEVELOPMENT	http://www.gsea-msigdb.org/gsea/msigdb/cards/GOBP_ATRIOVENTRICULAR_VALVE_DEVELOPMENT	OLFM1	APLNR	EFNA1	HEY1	HEY2	GATA4	HEYL	GJA5	CCN1	SMAD4	SMAD6	MDM2	MDM4	NOTCH1	BMP2	BMPR1A	SLIT3	BMPR2	SOX4	TBX5	TGFB2	TGFBR2	TWIST1	DCHS1	ACVR1
GOBP_CIRCADIAN_RHYTHM	http://www.gsea-msigdb.org/gsea/msigdb/cards/GOBP_CIRCADIAN_RHYTHM	NR1H3	HUWE1	NAMPT	PRMT5	NCOA2	MYBBP1A	ATG7	ADCY1	RAI1	PPARGC1A	GPR176	CAVIN3	CHRNB2	ADORA1	ADORA2A	CLDN4	CREB1	CRH	CRY1	CRY2	CSF2	CSNK1D	CSNK1E	AANAT	SIK1	ADRB1	DBP	DDB1	DDC	AGRP	DRD2	DRD3	DRD4	DYRK1A	EGR1	AHR	EGR3	EP300	NR2F6	EZH2	F7	ATF5	NLGN1	KDM2A	SETX	MYCBP2	PHLPP1	FBXW11	CRTC1	SIRT1	TARDBP	OPN3	MTOR	NOCT	FBXL6	GFPT1	GHRH	GHRHR	GNA11	GNAQ	GSK3B	HCRTR2	HDAC1	HDAC2	HNF4A	HNRNPD	HNRNPU	HTR7	ID1	ID2	ID3	ID4	IMPDH2	JUND	KCNA2	KCND2	LEP	SRRD	ARNTL	MC3R	KMT2A	ASS1	MTNR1A	MTNR1B	MTTP	ZFHX3	NAGLU	ATF4	NDUFA9	NFIL3	NGFR	NONO	NOS2	NPAS2	NTRK1	NTRK2	OPRL1	HEBP1	PDE6B	PER1	PML	MAGEL2	PPARA	PPARG	FBXL12	PPP1CA	PPP1CB	PPP1CC	PIWIL2	PSPC1	FBXW7	FBXL8	LGR4	PRKAA1	PRKAA2	PRKCG	PRKDC	MAPK8	MAPK9	MAPK10	PROX1	METTL3	ARNTL2	PTEN	PTGDS	KDM5A	RBM4	RELB	RORA	RORB	RORC	RPE65	SFPQ	SIAH2	SLC6A4	SRD5A1	SREBF1	SUV39H1	KLF9	HNF1B	TH	KLF10	NKX2-1	TNF	TOP1	TOP2A	TP53	TYMS	UBE3A	USP7	BHLHE41	SUV39H2	KDM8	NRIP1	USP9X	RBM4B	SOX14	NR0B2	OGT	BHLHE40	TNFRSF11A	HDAC3	PER3	PER2	TIMELESS	BTRC	USP2	MTA1	ADIPOQ	HOMER1	ROCK2	MAGED1	NR1D1	CLOCK	CARTPT	NCOR1	CDK1	THRAP3	NR1D2
GOBP_MESONEPHRIC_TUBULE_MORPHOGENESIS	http://www.gsea-msigdb.org/gsea/msigdb/cards/GOBP_MESONEPHRIC_TUBULE_MORPHOGENESIS	SIX2	CTNNB1	DLG1	AGT	AGTR2	EYA1	FGF1	FGF2	FGF8	FOXD1	GATA3	GREM1	GDNF	GPC3	GLI3	HOXA11	HOXB7	HOXD11	HES1	ILK	LAMA5	LHX1	TACSTD2	SMAD4	CITED1	MYC	PAX2	PBX1	PKD2	WNT4	KIF26B	LGR4	CTNNBIP1	PTCH1	BCL2	SALL1	SHH	SIX1	BMP2	BMP4	SMO	SOX9	HNF1B	TCF21	VEGFA	WNT1	WNT6	WNT11	WNT2B	WT1	PAX8	GREB1L	DCHS1	MAGED1
GOBP_NEGATIVE_REGULATION_OF_INTRACELLULAR_SIGNAL_TRANSDUCTION	http://www.gsea-msigdb.org/gsea/msigdb/cards/GOBP_NEGATIVE_REGULATION_OF_INTRACELLULAR_SIGNAL_TRANSDUCTION	TANK	PDCD6	BCL2L10	SH2B3	RASA4B	RANBP9	PPIF	HIPK3	TRAP1	OPTN	RASA4	SPRY1	SPRY2	TNIP1	CDKN2D	ABCA7	BTN2A2	DLC1	RACK1	CREB3	CIB1	HYOU1	STAMBP	IVNS1ABP	RGS14	NPRL2	ZMYND11	PDE10A	LILRB4	CIT	EMILIN1	KPTN	CHEK2	IRAK3	DUSP10	CAVIN3	CHP1	CD300A	PARK7	STK38	PIK3IP1	NLRP3	C1QTNF3	CLU	SIRPA	CRYBA1	MAPK14	CSK	ADRA1A	PAQR3	CYLD	DAB2	DAG1	DGKG	DDIT3	DDX3X	ZNF675	DLG1	DRD2	DRD3	RCAN1	AGT	DUSP1	DUSP2	DUSP3	DUSP4	DUSP5	DUSP6	DUSP7	DUSP8	DUSP9	DYRK1A	APLNR	EFNA1	EPHA2	SPRED2	FLCN	ENDOG	ENO1	EPHA4	EPHB2	EPO	AKT1	ESR1	MECOM	F2RL1	FBLN1	FBP1	FKTN	ADGRG3	FHL2	RASA3	CARD8	SHANK2	TRIM32	KDM1A	FOXM1	FOXO1	GPD1L	KANK1	PHLPP1	MINAR1	OTUD3	WWC1	MGRN1	UBR2	SZT2	SIRT1	CD2AP	MKRN2	PHLDA3	SH3BP1	CBLC	NUP62	SH3BP4	MTOR	ABL1	KCTD13	AMBP	TKFC	NOC2L	PTPN22	GBA	GBP1	MSTN	ABL2	SESN1	PDCD4	RPS6KA6	RABGEF1	HTRA2	GPER1	SCAI	GPS2	CCDC22	C16orf72	GRINA	ARHGAP35	PYCARD	GSK3A	GSK3B	GSTP1	NOP53	HDAC1	HELLS	HIF1A	HLA-G	HMGCR	DNAJA1	HSPA1A	HSPB1	IFI35	IGBP1	APOE	IGF1R	IL1B	ING2	INS	PDX1	ITGB1	ITPR1	RHOA	STMN1	LIF	RHOH	ARNTL	LYN	SMAD4	ARRB2	MAGEA3	MARK3	MCL1	MDM2	MEN1	MET	MIF	MMP9	MTM1	MTNR1B	MUC1	MYC	MYOC	ATF3	ATM	NDUFS3	NF1	NF2	NFE2L2	NONO	CCN3	NPPA	ATP2B4	OPA1	OPRL1	P2RX7	PEBP1	PAFAH1B1	PRKN	STMN3	PDE11A	NDUFA13	ADIPOR1	DUSP13	VRK3	DACT1	TAOK3	PDE2A	PDE3A	PDE3B	PDE4D	TRIAP1	HDAC7	CYRIB	TAF9B	INPP5K	MYOZ2	PER1	PHB	SERPINE2	PIK3CB	PIK3R2	PIN1	PLAUR	PLEK	TREM2	DDIT4	PPARA	PPARG	PPEF2	RRN3	PPIA	LAX1	RASIP1	TMEM161A	PPM1A	RNF125	PPM1B	BANK1	USP47	PPP1R10	PPP2CA	PPP2CB	PPP2R1A	SYNJ2BP	PARL	CHRNA9	PRKAA1	PRKAA2	TMEM127	NPLOC4	YJU2	PRKCD	WWC3	ITFG2	ASH1L	PBK	LMO3	ERBIN	MAPK7	MAP2K3	PRNP	INPP5E	OTUD7B	ACKR3	CHRNA10	PSMD10	PTEN	PTGS2	NDRG2	HEG1	SEMA6A	PTPN1	PTPN2	PTPN6	PTPRC	PTPRJ	PTPRR	CACTIN	MYOZ1	QARS1	RASA1	RASA2	ACE2	PLEKHA1	BCL2	RELA	BCL2L1	BCL2L2	RGS2	BCL6	RORA	BDKRB2	SERPINB3	BID	CXCL12	GPATCH3	SEC14L1	SFRP1	SFRP5	DEPTOR	MARCHF7	AIDA	BMP2	PINK1	BMP4	BMP7	SNAI2	SMPD1	SNAI1	SOD2	SORL1	SPI1	SPINK1	SRC	STAT1	STK11	TAF9	TMBIM6	TGFB2	THBS1	TIMP3	C1QBP	TLE1	TLR4	TSPAN6	TMSB4X	TNFAIP1	TNFAIP3	TPT1	TSC1	TSC2	TWIST1	UBE2B	UCHL1	UFD1	VDAC2	EZR	WFS1	XDH	PTTG1IP	DUSP26	MAPKAP1	DHX58	DDX39B	EPM2A	MUL1	NLRX1	PDZD3	ATAD5	TNIP3	WWC2	ZC3H12A	RNF34	ELL3	CDK5RAP3	NPRL3	CDT1	SPRY4	LZTR1	ARHGAP24	ITCH	NME5	CASP8	RASAL1	DYRK3	DYRK2	CUL3	DGKD	YBX3	MAPKAPK5	THOC5	CAV1	CAV3	EIF3A	HYAL2	URI1	RIPK1	RIOK3	HDAC3	VNN1	ACTN3	CPNE1	LIMD1	NOL3	CREB3L1	USP10	NMI	ARHGEF2	DLG5	ITGB1BP1	CD22	SLIT2	SLC9A3R1	ADIPOQ	ARHGAP12	HOMER3	HOMER2	MAPK8IP1	LITAF	BAG5	NR1D1	MAD2L1BP	CD44	NCOR1	DEPDC5	VGLL4	HERPUD1	CD74	RIPOR2	RASSF2	MAGI2	ARHGAP44	MFN2	ARHGAP25	CDC34	NR1H4	THOC1
GOBP_RESPONSE_TO_TUMOR_CELL	http://www.gsea-msigdb.org/gsea/msigdb/cards/GOBP_RESPONSE_TO_TUMOR_CELL	MICA	TXNIP	CD226	CD160	DAPK1	AHR	RBMS3	HLA-A	HLA-DRB1	MR1	HMGB1	HRG	HSPD1	IL12A	IL12B	NKG7	NOTCH1	NOTCH2	PRF1	CRTAM	PVR	NECTIN2	CEACAM1	SPI1	PRDX2	LAPTM5	CALM2	FBXO38	ADAM15	KLF4	SLC22A13	DLEC1
GOBP_NEPHRON_EPITHELIUM_DEVELOPMENT	http://www.gsea-msigdb.org/gsea/msigdb/cards/GOBP_NEPHRON_EPITHELIUM_DEVELOPMENT	CD24	BASP1	YAP1	SIX2	CTNNB1	ASXL1	DLG1	JAG1	AGT	AGTR2	EDNRA	EDNRB	EXT1	EYA1	FGF1	FGF2	FGF8	FOXC1	FOXD1	FOXJ1	FOXC2	WWTR1	KLHL3	GATA3	HEYL	GREM1	GDNF	GPC3	GLI3	KLF15	HOXA11	HOXB7	HOXD11	HES1	ILK	ACAT1	LAMA5	LAMB2	LHX1	LIF	TACSTD2	SMAD4	MEF2C	CITED1	MYC	MYO1E	NOTCH1	NOTCH2	NPHS1	PAX2	PBX1	PECAM1	PKD1	PKD2	PODXL	WNT4	POU3F3	AHI1	KIF26B	LGR4	CTNNBIP1	PTCH1	PTPRO	BCL2	SALL1	SHH	SIX1	BMP2	BMP4	SMO	SOX9	STAT1	HNF1B	TCF21	TFAP2B	VEGFA	WNT1	WNT6	WNT7B	WNT11	WNT2B	WT1	NPHS2	PAX8	CALB1	GREB1L	DCHS1	IQGAP1	PROM1	ADIPOQ	CD34	MAGED1	MTSS1	MAGI2
GOBP_VESICLE_CYTOSKELETAL_TRAFFICKING	http://www.gsea-msigdb.org/gsea/msigdb/cards/GOBP_VESICLE_CYTOSKELETAL_TRAFFICKING	RASGRP1	AP3S2	KIF1C	AP3M2	KIF3A	AP3S1	CLN3	DYNC1H1	DYNC1I1	TRAK1	KIFAP3	FBXW11	TANC2	BLOC1S1	HTT	KIF5A	KIF5B	MAP2	MYO1B	MYO1F	MYO1A	MYO1C	MYO1D	MYO1E	MYO5A	MYO6	MYO7A	PAFAH1B1	MYO15A	KIF1A	NDE1	FNBP1L	CCDC186	PRKCZ	MYO5C	RAB1A	KIF13A	TRAK2	STK11	FYCO1	TRIM46	MYO19	ACTN4	AP3B2	NDEL1	F8A1	PPFIA2	AP3B1	AP3D1	WASL	HAP1	BICDL1	KIF3B
GOBP_OOCYTE_MATURATION	http://www.gsea-msigdb.org/gsea/msigdb/cards/GOBP_OOCYTE_MATURATION	DMC1	EDN1	EDNRA	EREG	PTK2B	SIRT2	FOXO3	TUT4	FBXO5	ANG	INSL3	NPPC	NPR2	PDE3A	YTHDF2	PPP2R1A	RPS6KA2	BNC1	BRCA2	AURKA	TUT7	TRIP13	WASHC5	CDC25B	REC8
GOBP_NEGATIVE_REGULATION_OF_MRNA_SPLICING_VIA_SPLICEOSOME	http://www.gsea-msigdb.org/gsea/msigdb/cards/GOBP_NEGATIVE_REGULATION_OF_MRNA_SPLICING_VIA_SPLICEOSOME	SAP18	SRSF10	RNPS1	U2AF2	DYRK1A	RBMX	HNRNPA2B1	HNRNPK	PCBP4	PTBP1	SRSF4	SRSF6	SRSF7	SFSWAP	C1QBP	RBM42	RBM10	SRSF9
GOBP_RHO_PROTEIN_SIGNAL_TRANSDUCTION	http://www.gsea-msigdb.org/gsea/msigdb/cards/GOBP_RHO_PROTEIN_SIGNAL_TRANSDUCTION	LPAR6	FLOT1	CNKSR1	NET1	DLC1	CDC42EP2	CDC42EP3	PDPN	GNA13	CFL1	RALBP1	CDC42EP1	AKAP13	PDCD10	COL1A2	COL3A1	ADRA1A	ADRA2A	AGTR1	ABCA1	LPAR1	FLCN	EPS8	F2R	F2RL1	F2RL2	KANK1	MCF2L	ARHGEF12	ARHGEF18	CDC42EP4	ABL1	KCTD13	KANK2	ABL2	P2RY10	GNA12	GPR4	GPR17	GPR18	GPR20	LPAR4	GPR35	SCAI	ARHGAP35	RHOD	TAX1BP3	APOA1	APOC3	APOE	ITGB1	RHOA	RHOB	RHOG	ARHGAP1	STMN1	ARHGAP4	ARHGAP5	ARHGAP6	ARHGDIA	ARHGDIB	ARHGDIG	LIMK1	ARRB1	MET	MYO9B	MYOC	NGFR	ARHGEF3	F11R	HACD3	PDGFRB	EPS8L1	RASIP1	SYNJ2BP	CDC42SE1	PTH	HEG1	SHTN1	RAC1	RAF1	RASGRF1	RIT2	BCL6	ROBO1	ROCK1	BCR	ARHGEF28	EPS8L2	PHACTR4	TNFAIP1	WAS	RIPOR1	EPS8L3	SYNPO2L	CUL3	GPR65	CTNNAL1	NRP1	STARD13	ARHGEF1	ARHGEF2	ADGRG1	ARHGAP29	NTN1	ROCK2	CELSR1	ARHGEF10	RIPOR2	STARD8	ARHGEF11	CDC42
GOBP_RESPONSE_TO_FOLLICLE_STIMULATING_HORMONE	http://www.gsea-msigdb.org/gsea/msigdb/cards/GOBP_RESPONSE_TO_FOLLICLE_STIMULATING_HORMONE	CYP1B1	EDN1	EDNRA	EFNA5	FSHR	GATA1	GHSR	GCLC	GCLM	INHBA	NOTCH1	PAPPA	PLAT	POR	SRD5A1	SRD5A2	TGFBR3
GOBP_AMEBOIDAL_TYPE_CELL_MIGRATION	http://www.gsea-msigdb.org/gsea/msigdb/cards/GOBP_AMEBOIDAL_TYPE_CELL_MIGRATION	CDH2	AKT3	HDAC6	HDAC5	PDCD6	CDH5	WASF2	SEMA3A	CAP1	SEMA6C	SEMA6B	SEMA4F	SEMA4D	SEMA3C	CIB1	CXCL13	GIPC1	PLK2	MAPRE2	PTP4A3	FSTL1	DUSP10	PDCD10	NUS1	CLN3	AAMP	MAPK14	CSNK2B	CTSH	CYP1B1	PRSS3P2	AMOT	DCN	GADD45A	DOCK1	DPP4	AGT	HBEGF	AGTR2	EDN1	EDN2	EDN3	EDNRA	EDNRB	EFNA1	EFNB1	EFNB2	EGF	MEGF8	EGR3	VSTM4	EPHA2	EMP2	ENG	DMTN	EPHB4	ERBB4	AKT1	ETS1	PTK2B	FAP	FAT2	SEMA3D	FER	FGF1	FGF2	FGF4	FGF7	FGF8	FGFR1	VASH1	PAXIP1	FOXC2	CLASP2	PLXND1	KANK1	FLT4	SASH1	CLASP1	FN1	SRGAP2	SIRT1	CAPN7	FOLR1	MACF1	DAAM2	PATZ1	CORO1C	SH3BP1	MTOR	ABL1	FUT1	YTHDF3	PRKD2	KANK2	ADGRA2	APPL1	GATA2	GATA3	GBX2	GDF2	GREM1	GDNF	GJA1	AGO2	GPC3	SRPX2	BMP10	GLUL	GNA12	GPI	GPLD1	ANGPT1	EMC10	ANGPT2	LAMTOR2	GRN	RGCC	CARD10	ANXA1	HAS1	HAS2	ANXA3	ANXA6	HIF1A	HMGB1	HMOX1	NR4A1	HRG	HSPB1	APOA1	HTR2B	HYAL1	ID1	IFNG	APOE	APOH	IL4	ILK	INSL3	ISL1	ITGA2	ITGA4	ITGB1	ITGB3	ITGB4	ITGB7	JUN	JUP	MIA3	KDR	KIT	ARF6	KRT2	KRT16	RHOA	RHOB	LAMA5	ARHGAP4	LGALS8	ARHGDIB	LOXL2	LRP5	TACSTD2	ARSB	MCC	MECP2	MEF2C	MAP3K3	MEOX2	MET	KITLG	MMP9	MYH9	NF1	NFE2L2	NOS3	NOTCH1	CCN3	NRTN	DDR2	ATP2B4	ATP5F1A	P2RX4	PAFAH1B1	ATP5F1B	PAK3	ADIPOR1	ZNF580	ANGPT4	AMOTL2	EVL	PDGFB	HDAC7	ENPP2	PDPK1	SERPINF1	PFN1	PFN2	PIK3C2A	PIK3CA	PIK3CB	PIK3CD	PIK3CG	PITX2	PLCG1	PLCG2	PLEC	PML	SOX18	RIN2	EPB41L4B	PPARD	PPARG	BCAS3	SEMA4C	APPL2	FBXW7	SYNJ2BP	DNAJA4	PRCP	FERMT1	PRKCA	PRKCE	PKN1	PKN2	PRKD1	MAP2K3	MAP2K5	PRKX	PROX1	LGMN	PRSS3	SEMA3G	ADAMTS9	RAB25	RTN4	CORO1B	PTEN	PTGS2	PTK2	ADGRB1	SEMA6A	JCAD	PTN	EPB41L5	SEMA4G	PTPN11	PTPRG	PTPRM	PTPRR	PXN	OVOL2	RAB13	RAC1	ACTA2	RET	RIC8A	ROBO1	ROCK1	RRAS	RREB1	S100A2	S100P	CEACAM1	SDC4	SEMA3F	SEMA4A	SOX17	SHH	SMURF2	BMP4	SLC8A1	BMP7	BMPR2	PHACTR4	SMO	SOX9	SOX10	SP1	SP100	SPARC	SRC	SRF	STAT1	STAT5A	STC1	ADAM17	TACR1	TBX1	TBXA2R	TDGF1	TEK	TESK1	NR2F2	TGFB1	TGFB2	TGFBR1	TGFBR2	THBS1	TIMP1	C1QBP	NR2E1	TMSB4X	TNF	TPBG	GFUS	TWIST1	VEGFA	VEGFC	VIL1	WNT5A	WNT7A	WNT11	ZFAND5	SCG2	SEMA3B	MMRN2	PRR5L	DOCK5	SEMA6D	ZC3H12A	ALX1	CALR	EPPK1	PIP5K1A	ARID5B	SEMA7A	ADTRP	PIK3R3	SYDE1	PLPP3	HYAL2	ADAM9	RAB11A	FGF18	FGF16	IQGAP1	NRP2	NRP1	ARHGEF7	SGPL1	KRIT1	PHOX2B	ACVR1	MACIR	SEMA5A	STARD13	ACVR1B	PDLIM1	MTA2	ITGB1BP1	KLF4	CER1	SLIT2	ACVRL1	LPXN	MAP4K4	HAND2	ROCK2	SCARB1	BAG4	CD40	AKAP12	PPM1F	SEMA3E	HDAC9	ZEB2	IQSEC1	CDC42	FGFBP1
GOBP_MRNA_3_END_PROCESSING	http://www.gsea-msigdb.org/gsea/msigdb/cards/GOBP_MRNA_3_END_PROCESSING	CDK9	AHCYL1	CPSF4	PAPOLA	CLP1	NUDT21	CPSF6	CSTF1	CSTF2	CSTF3	SCAF8	CPEB3	NCBP2	ZC3H3	RPRD2	CSTF2T	ZNF473	PABPC1	GRSF1	CPSF1	HSF1	APP	NCBP1	PCF11	POLR2D	PAF1	MTPAP	RPRD1A	WDR33	PAPOLB	BARD1	CPEB1	TUT1	PAPOLG	SNRPA	ZFP36L1	SUPT5H	SLBP	NELFE	CDC73	CPSF7	ZC3H14	FIP1L1	SYMPK	CCNT1	YTHDC1	CTR9	RNF40
GOBP_REGULATION_OF_DNA_TEMPLATED_TRANSCRIPTION_INITIATION	http://www.gsea-msigdb.org/gsea/msigdb/cards/GOBP_REGULATION_OF_DNA_TEMPLATED_TRANSCRIPTION_INITIATION	MED16	CDK4	SUB1	NKX2-5	ERCC1	ERCC6	ESR1	PAXIP1	SETX	HEY2	ZNF451	MORC1	MED4	GTF2A1	GTF2A2	HMGB1	JUN	MITF	MED1	RRN3	ATF7IP	CAND1	CTNNBIP1	PSMC6	SRF	TAF1	TAF2	TAF4	TAF4B	TAF5	TAF6	TAF7	TAF9	TAF11	TAF12	TAF13	TBP	HNF1A	HNF1B	THRA	TP53	TWIST1	WNT10B	FOSL1	PPM1D	MED14	MED17	BCLAF1	MED24	MED12	MED13
GOBP_HOMEOSTASIS_OF_NUMBER_OF_CELLS	http://www.gsea-msigdb.org/gsea/msigdb/cards/GOBP_HOMEOSTASIS_OF_NUMBER_OF_CELLS	ADA	CDH2	AKT3	BCL2L11	SH2B3	TRIM10	LPCAT3	CDK6	MAEA	ADAR	TCIRG1	IKZF1	KLF2	CITED2	MERTK	CEBPG	KLF1	TRAF3IP2	KAT7	CORO1A	FSTL1	FAM210B	CCR4	CCR7	MAPK14	CSF1	CX3CR1	ASXL1	DNASE2	TSC22D3	GPR183	EMX1	EPAS1	EPB42	DMTN	EPO	ERCC2	AKT1	ALAS1	ETS1	ETV2	ALAS2	EXT1	EZH2	F2R	FANCC	ADGRF5	TSPO2	FH	ACIN1	FOXO3	RCOR1	JMJD6	FLT3	UFL1	NCSTN	TNFRSF13B	RBFOX2	SLC7A11	BRD1	ABL1	G6PD	TRIM58	GIGYF2	GATA1	GATA2	GATA3	GBA	LAT	SIT1	GPI	HIPK2	SLC25A5	TMOD3	ANXA1	HCLS1	NCKAP1L	HIF1A	HMGB1	HMGB2	HMOX1	HOXA5	HOXB6	PRMT1	HSPA1A	HSPA1B	HSPA9	ID2	FAS	IL2	IL2RA	IL6	IL7	IL7R	INHA	INHBA	INPP5D	IREB2	ITPKB	JAK2	JAK3	KCNQ1	KIT	KRAS	LGALS2	LGALS9	LIPA	LMO1	ARNT	LYN	SMAD5	MB	MEF2C	KITLG	MIF	MPL	NOS3	NOTCH1	CCN3	SLC11A2	P2RX7	PRDX1	FOXP3	GCNT4	ARMCX1	AHSP	ZBTB7A	PDE4B	VPS54	KLF13	EMCN	PIK3CB	PIK3CD	PKNOX1	PLA2G2A	PMAIP1	SEPTIN4	POLB	SASH3	NLE1	RC3H2	MED1	RRN3	NCAPG2	SLC25A38	PPP2R3C	XKR8	PPP3CB	LGR4	DOCK10	AXL	PKN1	PRKDC	MAPK11	B2M	PTH	WDR48	PTPN2	BAK1	PTPN11	HAMP	BAX	RAC3	RAG1	RB1	ARID4A	BCL2	RHAG	BCL6	SMAP1	TNFRSF17	BCR	RPS6	RPS14	RPS17	RPS19	RPS24	SCNN1B	CXCL6	PRDM14	CARD9	LRRC19	SKIL	BMP4	SLC4A1	SMO	SOD1	SOS1	SOS2	SOX4	SOX9	SP3	SPI1	BPGM	SPTA1	SRF	ZFP36L1	STAT1	STAT3	STAT5B	ADAM17	TAL1	PRDX2	TGFBR3	THRA	TNFAIP3	CCR2	VEGFA	ZFP36	ZFY	ZNF16	ARHGEF5	UBA5	MYCT1	CDK5RAP3	MPIG6B	CAMLG	BAP1	CASP3	JAM3	PLA2G10	DYRK3	FOXN1	AP3B1	TNFSF14	FADD	LDB1	BCL10	DNAJA3	ACVR1B	CCNB2	ACVR2A	MFHAS1	ADGRG1	ATP5IF1	SFXN1	ISG15	CD74	SART3	RASSF2	UBAP2L	MAFB	PTBP3
GOBP_REGULATION_OF_BLOOD_PRESSURE	http://www.gsea-msigdb.org/gsea/msigdb/cards/GOBP_REGULATION_OF_BLOOD_PRESSURE	ATP6AP2	RAMP2	CORO2B	GNA13	CORIN	UTS2	CHGA	CMA1	CNR1	COL1A2	ADH5	ADM	ADORA1	CPA3	ADRA1D	ADRA1B	ADRA1A	ADRA2B	CTSG	CTSZ	ADRB1	CYBA	ADRB2	ADRB3	CYP4A11	CYP11B1	CYP11B2	ACE	ABAT	DRD2	DRD3	DRD5	AGT	AGTR1	AGTR2	ECE1	EDN1	EDN2	EDN3	EDNRA	EDNRB	EMP2	ENPEP	EXT1	EXT2	F2R	F2RL1	P2RX2	DDAH1	GAS6	GCGR	GCH1	GJA5	NOX1	SNX5	STK39	GLP1R	GNA11	GNA12	GNB3	FFAR3	ANPEP	GSK3A	GUCY1A1	TRHDE	HBB	HMOX1	HSD11B2	ID2	KLK3	AR	KCNQ1	KLK1	KLK2	RHOA	LEP	ASIC2	LNPEP	LRP5	SMAD3	MC3R	MECP2	MYH6	ATP1A1	ATP1A2	NOS1	NOS2	NOS3	NPY	NPPA	NPPB	NPR1	NPR2	NPR3	NPY1R	ATP2B1	NTSR1	OPRL1	OXT	OXTR	P2RX1	P2RX4	PCSK5	PDE4D	PDGFB	ERAP1	PLCB3	SERPINF2	POMC	PPARA	PPARG	AVP	AVPR1A	AVPR1B	RNLS	AVPR2	PRCP	PTAFR	PTGS1	PTGS2	SLC4A5	PTPRO	BBS4	ACTA2	ACE2	SCPEP1	REN	RENBP	RPS6KA2	BDKRB1	ACSM3	ERAP2	SGK1	WNK1	SLC2A5	BMPR2	CYP4F12	SOD1	SOD2	BRS3	TAC3	TACR1	TACR3	TBXA2R	NR2F2	TNF	TNNI3	TPM1	UCN	VEGFC	TRPV1	CALCA	ADM2	SPX	GRIP2	OR51E2	MKKS	NCALD	CYP4F2	NAV2	GPR37L1	KL	ADIPOQ	ACVRL1	CD34	CARTPT
GOBP_NEGATIVE_REGULATION_OF_DEVELOPMENTAL_GROWTH	http://www.gsea-msigdb.org/gsea/msigdb/cards/GOBP_NEGATIVE_REGULATION_OF_DEVELOPMENTAL_GROWTH	CDK5	CDKN1A	CDKN1B	CITED2	SEMA3A	SEMA6C	SEMA6B	SEMA4F	SEMA4D	SEMA3C	RAI1	CGA	DUSP10	ADRB1	ADRB2	DCC	EPHA7	SEMA3D	FGF13	FGFR3	FSTL4	SPART	WWC1	FXN	G6PD	MSTN	GSK3A	JARID2	KCNK2	ARHGAP4	MAG	MAP2	CDKL3	PLAC8	BCL11A	PPARA	SEMA4C	PLXNA3	WWC3	MAPK11	LGMN	SEMA3G	RTN4	PTCH1	PTEN	SEMA6A	SEMA4G	PTPRS	MYOZ1	RBP4	RGS2	RGS4	SAV1	RNF6	RYK	SEMA3F	SEMA4A	BMP4	SLC6A4	SLIT1	SPP1	STK3	STK4	TBX5	TGFBR2	TLL2	TNR	TP73	WNT3	WNT5A	YY1	SEMA3B	WWC2	SEMA6D	TRIM46	ULK1	SEMA7A	CAV3	STC2	NRP1	SOCS2	CDK5R1	SEMA5A	SPAG9	CTDP1	NTN1	GDF15	VGLL4	ULK2	SEMA3E	KIAA0319	TOMM70
GOBP_REGULATION_OF_CIRCADIAN_RHYTHM	http://www.gsea-msigdb.org/gsea/msigdb/cards/GOBP_REGULATION_OF_CIRCADIAN_RHYTHM	NR1H3	ATG7	ADCY1	PPARGC1A	CHRNB2	ADORA1	ADORA2A	CRH	CRY1	CRY2	CSF2	CSNK1D	CSNK1E	SIK1	ADRB1	DDB1	DRD2	DRD3	DRD4	NR2F6	EZH2	NLGN1	KDM2A	PHLPP1	FBXW11	CRTC1	TARDBP	OPN3	MTOR	NOCT	FBXL6	GHRH	GHRHR	GNA11	GNAQ	GSK3B	HCRTR2	HNF4A	HNRNPD	ID2	KCNA2	SRRD	ARNTL	MTNR1B	ZFHX3	NONO	OPRL1	PDE6B	PER1	PML	MAGEL2	PPARA	PPARG	FBXL12	PPP1CA	PPP1CB	PPP1CC	PIWIL2	PSPC1	FBXW7	FBXL8	PRKAA1	PRKAA2	PRKCG	PRKDC	MAPK8	MAPK9	MAPK10	PROX1	ARNTL2	PTGDS	RBM4	RORA	RORB	RORC	SFPQ	SIAH2	SUV39H1	KLF10	NKX2-1	TOP2A	TP53	UBE3A	USP7	SUV39H2	USP9X	RBM4B	SOX14	BHLHE40	HDAC3	PER3	PER2	TIMELESS	BTRC	USP2	MTA1	ROCK2	MAGED1	NR1D1	CLOCK	CDK1	THRAP3	NR1D2
GOBP_PROTEIN_STABILIZATION	http://www.gsea-msigdb.org/gsea/msigdb/cards/GOBP_PROTEIN_STABILIZATION	TSPAN1	FLOT1	CDK7	IFI30	CRTAP	CCT7	CCT4	CCT2	CCT8	PTGES3	USP19	PPARGC1A	PIM2	CDC37	CHEK2	PDCD10	CHP1	TREX1	PARK7	PHB2	CLU	CPN2	CREB1	CREBL2	CRYAA	CRYAB	CSN3	PYHIN1	CTNND1	AFM	DSG1	DVL1	DVL3	EFNA1	EP300	EPHA4	AAK1	CCT5	RAB21	USP33	FLNA	MAPK8IP3	FLOT2	OTUD3	MORC3	GTPBP4	STX12	GAPDH	GNAQ	RABL3	ANK2	GRN	A1CF	NOP53	H1-5	HCFC1	HIP1	HSPA1A	HSPA1B	HSP90AA1	HSP90AB1	HSPD1	APOA1	APOA2	IGF1	USP27X	LAMP1	LAMP2	SMAD3	SMAD7	MDM4	MSX1	ATP1B1	ATP1B2	ATP1B3	PRKN	GOLGA7	AHSP	TAF9B	NLK	PEX6	PFN1	PFN2	PHB	PIM1	PIK3R1	PIN1	TRIM44	PPIB	TESC	FBXW7	CDC37L1	ATF7IP	PARVA	PRKCD	IFT46	NCLN	RTN4	PTEN	BAG1	USP36	USP29	GBA3	PEX19	WIZ	SAV1	RPL5	RPL11	RPS7	SEL1L	P3H1	SOX17	MFSD1	MARCHF7	PINK1	MTMR9	SMO	SOX4	STK3	STK4	STXBP1	TAF1	TAF9	TBL1X	TCP1	TP53	CCT3	TSC1	TYROBP	UBE2B	SUMO1	VHL	WFS1	WNT10B	GET1	ZNF207	USP7	PDCL3	TNIP2	BAG6	MUL1	NAA16	NAA15	CALR	CAMLG	USP9X	PRKRA	PLPP3	NAPG	PER3	USP13	HPS4	CCNH	HIP1R	CCT6A	USP2	COG7	RPL23	BAG5	BAG4	BAG3	BAG2	RASSF2	TELO2	SEC16A
GOBP_POSITIVE_REGULATION_OF_REPRODUCTIVE_PROCESS	http://www.gsea-msigdb.org/gsea/msigdb/cards/GOBP_POSITIVE_REGULATION_OF_REPRODUCTIVE_PROCESS	LHFPL2	CITED2	SEMA3A	CIB1	RAD51AP1	CCR6	CTNNB1	DEFB1	DMRT1	EDNRB	SIRT2	PLCB1	ZFPM2	NR5A1	AGO2	GLRA1	HDAC2	INHBA	INHBB	INSR	AR	LFNG	MSX1	MSX2	OVOL1	OXT	OXTR	P2RY1	PDE3A	PLAT	WNT4	PIWIL2	CCDC87	RETN	PRDM9	PTAFR	PRDM14	BNC1	SHH	SMURF2	YTHDC2	SOX9	SRC	SRY	AURKA	TACR2	TACR1	TACR3	C1QBP	UBE2B	VEGFA	VIP	WNT5A	WT1	ZP3	CFAP69	PLA2G10	SYDE1	PDE5A	CACNA1H	ACVR1B	CDC25A	CDC25B	CDC25C
GOBP_REGULATION_OF_GENE_SILENCING_BY_RNA	http://www.gsea-msigdb.org/gsea/msigdb/cards/GOBP_REGULATION_OF_GENE_SILENCING_BY_RNA	ZMPSTE24	ADAR	DDX5	DDX6	DHX9	EGFR	EIF4G1	ELAVL1	ESR1	TNRC6B	FMR1	PUM2	AGO2	NEAT1	IL6	DND1	MYCN	POU5F1	PPARG	PPP3CA	MAP2K1	MAP2K2	EIF4ENIF1	BMP4	STAT3	TARBP2	TERT	TGFB1	TIAL1	TNF	TP53	ZFP36	LIN28A	ZC3H12A	FXR1	RIPK1	LIMD1	EIF4E2	NCOR1	NCOR2	PUM1
GOBP_POSITIVE_REGULATION_OF_COLLAGEN_METABOLIC_PROCESS	http://www.gsea-msigdb.org/gsea/msigdb/cards/GOBP_POSITIVE_REGULATION_OF_COLLAGEN_METABOLIC_PROCESS	CCN2	ENG	F2	F2R	AMELX	RGCC	HDAC2	IHH	ITGA2	ARRB2	SUCO	PDGFRB	SERPINF2	WNT4	LARP6	BMP4	TGFB1	TGFB3	UCN	VIM	RUNX1	SERPINB7	CREB3L1
GOBP_CD40_SIGNALING_PATHWAY	http://www.gsea-msigdb.org/gsea/msigdb/cards/GOBP_CD40_SIGNALING_PATHWAY	TRAF3IP2	PHB2	FANCA	ITGA5	ITGB1	PHB	TREM2	RNF31	SLAMF1	TNFAIP3	TNIP2	SHARPIN	CD86	CD40	CD40LG
GOBP_POSITIVE_REGULATION_OF_RESPONSE_TO_DNA_DAMAGE_STIMULUS	http://www.gsea-msigdb.org/gsea/msigdb/cards/GOBP_POSITIVE_REGULATION_OF_RESPONSE_TO_DNA_DAMAGE_STIMULUS	PARP3	ACTR2	TRIM28	KAT5	CEBPG	RAD51AP1	RUVBL2	BRD8	MORF4L1	PNKP	NACC2	PARP1	PYHIN1	DDX5	DHX9	DDX11	EGFR	SPRED2	ENDOG	EYA4	ERCC6	EYA1	EYA2	EYA3	PLA2R1	PAXIP1	FOXM1	POGZ	FAM168A	FMR1	SMCHD1	SIRT1	SPIDR	FUS	ANKRD1	BABAM1	H2AX	HIC1	HMGB1	MGMT	MSX1	MYC	ATM	NKX3-1	NPAS2	PCNA	KMT5B	ING4	MRNIP	PIAS4	UIMC1	MAP3K20	PMAIP1	ATR	SHLD2	ING3	NSMCE4A	MBTD1	TMEM161A	ZCWPW1	WRAP53	RIF1	MRGBP	KDM4D	SLF2	PRKCD	PRKCG	PRKDC	TIGAR	WDR48	EP400	RAD9A	RBBP8	ACTB	RPS3	SETMAR	MMS19	MEAF6	SKIL	BRCA1	VPS72	UBE2N	UBE2V2	WAS	XRCC1	BRCC3	FXR1	YEATS4	HMGA2	TRRAP	ACTL6A	RUVBL1	TIMELESS	RNF8	FXR2	EEF1E1	BABAM2	MORF4L2	BCLAF1
GOBP_MYOBLAST_DIFFERENTIATION	http://www.gsea-msigdb.org/gsea/msigdb/cards/GOBP_MYOBLAST_DIFFERENTIATION	KLHL41	DDX17	MAPK14	DDIT3	DDX5	JAG1	EPAS1	FGF6	FLOT2	PLCB1	SOSTDC1	HINFP	ANKRD2	GREM1	MSTN	NMRK2	NRG1	ID3	IFRD1	IGF1	IGFBP3	RBPJ	IL18	CXCL10	ISL1	ITGB1	LGALS1	MBNL1	MEF2C	MAP3K5	CXCL9	MYF5	MYF6	MYOD1	MYOG	NOTCH1	CDON	PITX1	PLEC	PLG	PPARD	XKR8	HIF1AN	MBNL3	RB1	REST	MAPK12	CCL17	SDC1	SHH	BMP4	SOX9	SOX15	SRF	ZFP36L1	TBXT	TBX2	TBX3	TCF7L2	BTG1	TGFB1	TNF	WNT10B	AKIRIN1	CAPN3	TNFSF14	TRIP4	GDF3	RIPOR2	MAML1
GOBP_RESPONSE_TO_CORTICOSTERONE	http://www.gsea-msigdb.org/gsea/msigdb/cards/GOBP_RESPONSE_TO_CORTICOSTERONE	AANAT	FOXO3	FOS	FOSB	HSD3B1	HSD3B2	MAOB	NEFL	ATP2B1	NTRK3	AVPR1A	CCND1	TH	FOSL1	CALM3
GOBP_NCRNA_PROCESSING	http://www.gsea-msigdb.org/gsea/msigdb/cards/GOBP_NCRNA_PROCESSING	RCL1	MPHOSPH10	MPHOSPH6	POP7	ADAR	NPM3	NSA2	EMG1	C1D	DDX17	NOP56	RPP30	RPP38	TBL3	FARS2	POP4	WDR4	RPP40	UTP14A	WDR3	POP1	EBNA1BP2	CLP1	DDX52	DUS4L	RPP14	KRR1	PWP1	LSM6	WDR6	RPL35	ERI2	EXOSC8	TOE1	BUD23	TRMT61A	TSR3	FTSJ3	MTERF4	NSUN5P1	AARS1	DDX1	DDX3X	DDX10	DKC1	TRDMT1	AGO3	AGO4	ERCC2	FBL	DIS3	PDCD11	EXOSC7	RRP1B	WDR43	MDN1	RRS1	RRP12	BOP1	TUT4	RRP8	EXOSC2	DICER1	PES1	MTREX	ADAT1	GTPBP4	ELP5	FTSJ1	FRG1	MTO1	DCAF13	INTS7	NOL11	NGDN	PTCD1	RSL1D1	INTS1	INTS6	AGO1	ELP4	UTP25	RPUSD2	AGO2	DIMT1	MOCS3	UTP20	RRP7A	ZCCHC4	METTL5	DROSHA	GRSF1	ABT1	MRM2	NOP53	HSD17B10	DDX51	HNRNPA2B1	IL6	ISG20	EIF6	KARS1	GTF2H5	SMAD1	SMAD2	SMAD3	METTL1	RPL10A	SNU13	NOP2	NVL	PA2G4	GEMIN4	PARN	TPRKB	RRP15	FCF1	METTL25B	UTP18	TFB1M	UTP11	MRTO4	DDX47	POP5	YTHDF2	RTCB	TRMT112	TRMO	SIRT7	LARP7	ESF1	SRRT	RTRAF	CDK5RAP1	POLR3K	WBP11	PIN4	EXOSC9	EXOSC10	GAR1	TRMT13	DGCR8	EXOSC4	PUS7	DDX49	DDX56	WDR74	ZNHIT6	TRIT1	WDR55	CDKAL1	RPP25	DUS2	INTS11	THG1L	TRMT61B	PIH1D1	NOL8	TRMT12	HEATR1	ELP3	DALRD3	SHQ1	MRM3	NAT10	TYW1	IMP3	BRIX1	NOP10	SAGE1	ELAC1	ZCCHC8	TRMT1	THUMPD1	CHD7	OSGEP	NHP2	INTS8	DDX27	TRMU	NSUN5	TSR1	INTS9	WDR12	RIOK2	METTL2B	UTP6	PRKDC	METTL3	PPAN	EXOSC5	DTWD1	UTP3	REXO4	INTS12	WDR18	TRMT5	USP36	TRMT9B	PWP2	RNASEL	TRMT11	ELAC2	RPL5	RPL7	RPL7A	RPL11	RPL27	RPL35A	RPS6	RPS7	RPS8	RPS14	RPS15	RPS16	RPS17	RPS19	RPS21	RPS24	RPS25	RPS27	RPS28	SARS1	THADA	NSUN3	DUS1L	OSGEPL1	TFB2M	TUT1	MRPS11	NOL6	KRI1	SSB	STAT3	SUV39H1	TARBP1	TARBP2	BYSL	RNF113A	ERI3	DDX54	TSEN34	NOC4L	METTL16	USB1	TUT7	QTRT2	NOL9	LIN28A	METTL8	RBFA	RPP21	MRM1	NOL10	TRMT2B	RPF1	PUS1	THUMPD2	TSEN2	INTS14	URM1	TRMT1L	LAS1L	QTRT1	LAGE3	PUS3	MAK16	GTPBP3	ELP1	RRP1	PRKRA	NOP14	RIOK3	ALKBH1	KAT2B	DDX18	TSR2	RPL14	SART1	RRP9	DDX21	NOLC1	METTL18	WDR46	IMP4	ZNHIT3	PRORP	UTP14C	EIF4A3	BMS1	LCMT2	URB1
GOBP_CARDIAC_ATRIUM_DEVELOPMENT	http://www.gsea-msigdb.org/gsea/msigdb/cards/GOBP_CARDIAC_ATRIUM_DEVELOPMENT	NKX2-5	ENG	HEY2	GATA4	GJA5	BMP10	ANK2	IGF1R	CCN1	ISL1	MDM2	MDM4	MYH6	NOTCH1	NOTCH2	PROX1	HEG1	SHOX2	BMP2	BMPR2	SMO	SOS1	SOX4	TBX5	TGFB2	NSD2	WNT2	WNT5A	WNT11	ACVR1
GOBP_RESPONSE_TO_FIBROBLAST_GROWTH_FACTOR	http://www.gsea-msigdb.org/gsea/msigdb/cards/GOBP_RESPONSE_TO_FIBROBLAST_GROWTH_FACTOR	SPRY1	SPRY2	CXCL13	KDM5B	FRS3	FRS2	COL1A1	CPS1	CRKL	CCN2	CTNNB1	EGR3	ELK1	EXT1	EXT2	FGF1	FGF2	FGF3	FGF4	FGF5	FGF6	FGF7	FGF8	FGF9	FGF12	FGFR1	FGFR3	FGFR2	FGFR4	SETX	SULF1	FLRT3	FLRT2	FLRT1	DSTYK	PRKD2	GALNT3	GATA3	FGF20	FGF21	FGF22	NPTN	GCLC	GCLM	GPC1	NR4A1	NDST1	HYAL1	CXCL8	KCNC1	LHX1	MYC	NGFR	RAB14	WNT4	KIF16B	PTH	PTPN11	CCL2	CCL5	PRDM14	SFRP1	ZFP36L1	ZFP36L2	TBX1	TBX2	TDGF1	THBS1	SCGB1A1	WNT5A	ZFP36	NDNF	SHCBP1	FUZ	SHOC2	FGF23	SPRY4	CASR	RUNX2	HYAL2	FGF18	FGF17	FGF16	IQGAP1	CREB3L1	FIBP	ITGB1BP1	KL	IER2	CD44	CEP57	FGFBP1
GOBP_DNA_TEMPLATED_TRANSCRIPTION_INITIATION	http://www.gsea-msigdb.org/gsea/msigdb/cards/GOBP_DNA_TEMPLATED_TRANSCRIPTION_INITIATION	MED16	CDK4	CDK7	CDK9	SNAPC5	TAF6L	PPARGC1A	SUB1	GTF2A1L	BAZ2A	NKX2-5	DR1	E2F2	E2F3	ERCC1	ERCC3	ERCC6	ESR1	POLR1F	PAXIP1	NCOA6	SETX	HEY2	ZNF451	MORC1	CRCP	CAVIN1	MED4	GTF2A1	GTF2A2	GTF2B	GTF2E1	GTF2E2	GTF2F1	GTF2F2	GTF2H2	BRF1	GTF3C1	HMGB1	JUN	GTF2H5	MAZ	MITF	MYC	TFB1M	TAF9B	RSF1	POLR2D	POLR2G	POLR2I	TAF7L	MED1	RRN3	PIH1D1	BRF2	ATF7IP	CAND1	CTNNBIP1	PSMC6	TFB2M	POLR1E	SMARCA4	SMARCB1	SRF	TAF1	TAF2	TAF4	TAF4B	TAF5	TAF6	TAF7	TAF9	TAF11	TAF12	TAF13	TBP	ELOC	ELOB	ELOA	HNF1A	HNF1B	TFAM	THRA	TP53	TWIST1	RRN3P1	UBTF	WNT10B	FOSL1	H4C1	H4C4	H4C12	H4C3	H4C8	H4C2	H4C5	H4C13	H4C14	SMARCA5	PPM1D	TAF1C	TAF1B	CCNH	MED14	GTF3C5	GTF3C4	MED23	MED17	MED27	MED7	TBPL1	BCLAF1	MED24	MED12	MED13
GOBP_MESODERM_DEVELOPMENT	http://www.gsea-msigdb.org/gsea/msigdb/cards/GOBP_MESODERM_DEVELOPMENT	GDF11	IKZF1	CITED2	YAP1	DLL3	SIX2	EPHA2	ETS2	ETV2	EXT1	EXT2	EYA1	EYA2	FGF8	FGFR2	IKZF3	FOXF1	DKK1	FOXC1	FOXC2	KDM6B	POFUT2	CTDNEP1	ZFPM2	AMH	GJA1	RPS6KA6	GPI	SETD2	HCK	TLX2	HOXA11	INHBA	ITGA2	ITGB1	ITGB3	ITGB4	JAK2	LHX1	SMAD1	SMAD2	SMAD3	SMAD4	MEST	NF2	OVOL1	PAX2	LEF1	PUS7	POU4F1	PPP2CA	PRKACA	PRKAR1A	NUP133	POGLUT1	TWSG1	EPB41L5	RPL38	SECTM1	TSPY2	SHH	BMP4	BMP7	BMPR1A	BMPR2	BMX	SMO	SNAI1	SRF	ZFP36L1	TBXT	TAL1	TBX1	TBX6	TBX3	TCF15	BTK	TIE1	TSPY1	TXNRD1	VEGFA	WNT3	WNT5A	WNT11	PALB2	WLS	HMGA2	AXIN1	ITGA8	TP63	LDB1	FOXH1	TRIM15	ACVR1	TBX19	ACVR2A	ACVR2B	KLF4	CER1	LHX2	HAND1	GDF3
GOBP_NEPHRON_MORPHOGENESIS	http://www.gsea-msigdb.org/gsea/msigdb/cards/GOBP_NEPHRON_MORPHOGENESIS	SIX2	CTNNB1	DLG1	AGT	AGTR2	ERBB4	EYA1	FGF1	FGF2	FGF8	FOXD1	KLHL3	GATA3	GREM1	GDNF	GPC3	GLI3	HOXA11	HOXB7	HOXD11	HES1	ILK	LAMA5	LHX1	LIF	TACSTD2	SMAD4	CITED1	MYC	PAX2	PBX1	PDGFRB	PKD1	PKD2	WNT4	AHI1	KIF26B	LGR4	CTNNBIP1	PTCH1	BCL2	SALL1	SHH	SIX1	BMP2	BMP4	BMP7	SMO	SOX9	STAT1	HNF1B	TCF21	VEGFA	WNT1	WNT6	WNT11	WNT2B	WT1	PAX8	GREB1L	DCHS1	MAGED1
GOBP_ERYTHROCYTE_DEVELOPMENT	http://www.gsea-msigdb.org/gsea/msigdb/cards/GOBP_ERYTHROCYTE_DEVELOPMENT	SH2B3	MAEA	KLF2	CITED2	FAM210B	EPB42	DMTN	EPO	ERCC2	ALAS1	ALAS2	ADGRF5	JMJD6	BRD1	G6PD	TRIM58	GATA1	TMOD3	NCKAP1L	SLC11A2	ZBTB7A	MED1	ARID4A	RHAG	BCL6	RPS6	SLC4A1	BPGM	SRF	TAL1	PLA2G10	PTBP3
GOBP_MATURATION_OF_5_8S_RRNA	http://www.gsea-msigdb.org/gsea/msigdb/cards/GOBP_MATURATION_OF_5_8S_RRNA	RCL1	MPHOSPH6	NSA2	C1D	RPP40	ERI2	EXOSC8	FTSJ3	EXOSC7	RRS1	BOP1	EXOSC2	PES1	MTREX	UTP20	ABT1	EIF6	RRP15	EXOSC9	EXOSC10	EXOSC4	WDR12	PRKDC	RPS21	KRI1	ERI3	NOL9	RPF1	LAS1L	MAK16	NOP14	URB1
GOBP_DEVELOPMENTAL_GROWTH_INVOLVED_IN_MORPHOGENESIS	http://www.gsea-msigdb.org/gsea/msigdb/cards/GOBP_DEVELOPMENTAL_GROWTH_INVOLVED_IN_MORPHOGENESIS	HDAC6	CDH4	TRIM28	CDK5	SPRY1	SPRY2	SEMA3A	YAP1	OLFM1	SLC9A6	SEMA6C	SEMA6B	SEMA4F	SEMA4D	SEMA3C	KDM5B	TWF2	SYT2	CRABP2	CSF1	CTNNB1	DBN1	DCC	DNM2	DPYSL2	DSCAM	DVL1	S1PR1	EDN1	EDN2	EDN3	EDNRA	EFNA5	MEGF8	EIF4G2	EMX1	CTTN	EPHA7	ESR1	EXT1	ALCAM	SEMA3D	FGF1	FGF13	FGFR2	RUFY3	RIMS1	RAB21	UNC13A	FSTL4	SPART	CYFIP1	COBL	NEDD4L	FN1	ADNP	MACF1	LPAR3	FLRT3	FLRT1	ABL1	AUTS2	GDI1	CYFIP2	DISC1	GOLGA4	GSK3B	ANAPC2	HOXD13	HSP90AA1	HSP90AB1	APOE	APP	ITGA4	ITGB1	AREG	L1CAM	LAMB2	ARHGAP4	LHX1	LIMK1	MAG	MAP1B	MAP2	MAPT	NDN	NGF	NKX6-1	NOTCH1	NRCAM	PAFAH1B1	ITSN2	PRKN	CDKL3	NRN1	TRPV2	SYT17	BCL11A	PLXNA1	NLGN3	POU4F2	POU4F3	MED1	SEMA4C	KIF26B	PPP3CB	IMPACT	PLXNA3	PRKCZ	BIN3	SEMA3G	PAK6	RTN4	SMURF1	PTK7	SEMA6A	EPB41L5	SHTN1	SEMA4G	PTPRS	RARG	RNF6	RYK	BDNF	SALL1	CCL11	CXCL12	TNN	SEMA3F	SEMA4A	SFRP1	SH3GL2	SHH	SIX1	BMP4	SLIT1	SLIT3	BMPR2	SOX9	SPP1	SRF	AURKA	CDKL5	STK11	SYT1	TBX2	HNF1B	TGFBR2	TNR	TRPC5	VCL	VEGFA	WNT3	WNT5A	WNT7B	WNT11	DDR1	CXCR4	SEMA3B	MUL1	SEMA6D	TRIM46	SPG11	ST8SIA2	RND2	NDEL1	USP9X	ULK1	RASAL1	SEMA7A	RAB11A	IQGAP1	NRP2	NRP1	CDK5R1	CPNE1	WASF1	SEMA5A	SPAG9	MAP3K13	DCLK1	SLIT2	LHX2	CPNE6	PLAA	NTN1	SPAG6	RIMS2	ULK2	SEMA3E	IST1	KIAA0319	MAGI2	SLC23A2	MED12
GOBP_PHOTOPERIODISM	http://www.gsea-msigdb.org/gsea/msigdb/cards/GOBP_PHOTOPERIODISM	CRY1	CRY2	AANAT	SIK1	AGRP	NR2F6	CRTC1	FBXL6	ID2	NPY	PDE6B	PER1	PML	FBXL12	PPP1CA	PPP1CB	PPP1CC	FBXL8	RBM4	TP53	RBM4B	BHLHE40	PER3	PER2	USP2	MTA1	CLOCK
GOBP_EPIBOLY	http://www.gsea-msigdb.org/gsea/msigdb/cards/GOBP_EPIBOLY	PDPN	FERMT2	PDCD10	COL5A1	HBEGF	TOR1A	MEGF8	CLASP2	FLNA	CLASP1	MTOR	ARHGAP35	CCN1	ITGA5	RHOA	RHOC	LCP1	MMP12	MSX2	FERMT1	PTEN	MRTFA	RREB1	CEACAM1	ADAM17	WNT7A	DDR1	ARHGAP24	ACVRL1	CD44	CD151
GOBP_VIRAL_TRANSCRIPTION	http://www.gsea-msigdb.org/gsea/msigdb/cards/GOBP_VIRAL_TRANSCRIPTION	TRIM13	CDK9	IFITM3	HEXIM1	MID2	CHD1	TRIM31	DHX9	EP300	MON1B	SNW1	TRIM32	RRP1B	TARDBP	POU2F3	GTF2B	MDFIC	HDAC1	HPN	JUN	LEF1	ZNF639	LARP7	INPP5K	RSF1	TRIM62	PSMC3	REST	TRIM27	CCL3	CCL4	CCL5	NUCKS1	SMARCA4	SMARCB1	SP1	TRIM21	TAF11	TARBP2	TFAP4	UBP1	USF2	ZFP36	HMGA2	TRIM8	CCNT1	CCNT2	CTDP1	TRIM14
GOBP_CELLULAR_RESPONSE_TO_HEAT	http://www.gsea-msigdb.org/gsea/msigdb/cards/GOBP_CELLULAR_RESPONSE_TO_HEAT	PDCD6	DNAJB6	STUB1	CETN1	CREBBP	DAXX	EIF2S1	EP300	FGF1	TFEC	SIRT1	MTOR	CHORDC1	DNAJC2	HTRA2	GSK3B	HDAC2	HMOX1	HSBP1	HSF1	HSPA1A	HSPA1B	HSPA6	HSP90AA1	HSP90AB1	DNAJB1	IL1A	CXCL10	IRAK1	LYN	MAPT	ATXN3	ATM	NF1	IER5	HIKESHI	POLR2D	ATR	ANO1	PRKACA	TCIM	PTGS2	RBBP7	TRPV4	ST8SIA1	STAC	THBS1	TPR	DNAJC7	SUMO1	VCP	TRPV1	YWHAE	ZFAND1	CLPB	MAPKAPK2	CD34	BAG3
GOBP_SEROTONIN_RECEPTOR_SIGNALING_PATHWAY	http://www.gsea-msigdb.org/gsea/msigdb/cards/GOBP_SEROTONIN_RECEPTOR_SIGNALING_PATHWAY	HRH3	CHRM2	CHRM3	CHRM4	CHRM5	DRD4	OR10H3	OR10H2	OR10H1	GNAZ	HRH1	HRH2	HTR1A	HTR1B	HTR1D	HTR1E	HTR1F	HTR2A	HTR2B	HTR2C	HTR3A	HTR4	HTR5A	HTR6	HTR7	HRH4	HTR3B
GOBP_GLANDULAR_EPITHELIAL_CELL_DIFFERENTIATION	http://www.gsea-msigdb.org/gsea/msigdb/cards/GOBP_GLANDULAR_EPITHELIAL_CELL_DIFFERENTIATION	CDH2	CDK6	AGR2	AKT1	EXT1	FASN	FGF2	FGF8	FGFR2	SPDEF	GATA6	GSK3A	GSK3B	HNF4A	HOXA5	HES1	IL13	INSM1	PDX1	ARNTL	MEN1	ASCL1	NEUROD1	NKX2-2	NKX6-1	NOTCH1	PAX6	SIDT2	PDPK1	WNT4	PROX1	BAD	RARA	RARB	RARG	RFX3	BMP2	BMP4	BMP5	BMP6	SMO	WNT5A	TP63	CLOCK
GOBP_NEGATIVE_REGULATION_OF_GLIOGENESIS	http://www.gsea-msigdb.org/gsea/msigdb/cards/GOBP_NEGATIVE_REGULATION_OF_GLIOGENESIS	CDKN2B	DUSP10	CTNNB1	DAB1	DLX2	DRD3	F2	SIRT2	DICER1	DAAM2	CERS2	HES1	ID4	LDLR	ASCL2	ATOH1	NF1	NKX6-1	NOTCH1	NTRK3	PITX3	TREM2	SKI	SOX10	SOX11	ABCC8	TSPO	NR2E1	LIN28A	GPR37L1	NR1D1	KDM4A	RNF10
GOBP_CEREBELLAR_CORTEX_MORPHOGENESIS	http://www.gsea-msigdb.org/gsea/msigdb/cards/GOBP_CEREBELLAR_CORTEX_MORPHOGENESIS	CDK5	ZNF365	FAIM2	AGTPBP1	TTLL1	WHRN	GBA	GLI1	GLI2	GRID2	LHX1	CEND1	SERPINE2	ATP7A	MAP2K1	PROX1	PTPN11	RORA	LHX5	SMO	SPTBN2	WNT7A	TTC21B	COQ8B	CBLN1	LDB1	HERC1	SLC25A46	KIF14
GOBP_MAMMARY_GLAND_EPITHELIAL_CELL_PROLIFERATION	http://www.gsea-msigdb.org/gsea/msigdb/cards/GOBP_MAMMARY_GLAND_EPITHELIAL_CELL_PROLIFERATION	CEBPB	DEAF1	KDM5B	PHB2	EPHA2	ESR1	GATA3	HOXA5	ID2	AREG	MED1	MAPK1	RTN4	BAX	CCND1	ROBO1	RREB1	BRCA2	STAT6	WNT5A	TNFSF11	BTRC
GOBP_FOREBRAIN_CELL_MIGRATION	http://www.gsea-msigdb.org/gsea/msigdb/cards/GOBP_FOREBRAIN_CELL_MIGRATION	CDK5	EFHC1	CTNNB1	DAB1	DRD1	DRD2	EGFR	EMX2	FGF13	FOXG1	SYNE2	SUN1	SRGAP2	LHX6	FOXB1	DISC1	GLI3	NRG1	HTR6	RHOA	LAMB1	OGDH	PAFAH1B1	PEX13	POU3F2	POU3F3	FEZF2	AXL	RELN	PSEN1	RTN4	ZMIZ1	PEX5	ROBO1	CXCL12	SLIT1	SLIT3	SRF	CNTN2	NR2E1	TNR	TYRO3	LRP8	CXCR4	MBOAT7	NDEL1	DIXDC1	CDK5R1	CDK5R2	BMERB1	ADGRG1	SLIT2
GOBP_NEGATIVE_REGULATION_OF_CD4_POSITIVE_ALPHA_BETA_T_CELL_DIFFERENTIATION	http://www.gsea-msigdb.org/gsea/msigdb/cards/GOBP_NEGATIVE_REGULATION_OF_CD4_POSITIVE_ALPHA_BETA_T_CELL_DIFFERENTIATION	TBX21	ANXA1	HLX	HMGB1	IL2	IL4	IL4R	JAK3	SMAD7	FOXP3	ZBTB7B	RC3H2	BCL6	TNFSF4	ZC3H12A	RUNX1	RUNX3	CBFB	SOCS5
GOBP_ODONTOGENESIS_OF_DENTIN_CONTAINING_TOOTH	http://www.gsea-msigdb.org/gsea/msigdb/cards/GOBP_ODONTOGENESIS_OF_DENTIN_CONTAINING_TOOTH	BCL2L11	TCIRG1	FST	CFTR	EDAR	ADM	ATF2	CSF1	CTNNA1	CTNNB1	DLX2	DMP1	DSPP	EDA	FGF4	FGF8	FOXC1	AMBN	KLK5	SOSTDC1	GATA6	AMELX	CNNM4	GLI2	GLI3	ANKRD11	HDAC1	HDAC2	ITGB6	JAG2	LAMA5	LRP4	MSX1	MSX2	NF2	NGFR	TNFRSF11B	SERPINE1	LEF1	PDGFRA	PPARA	ODAM	SMPD3	HTRA1	BAX	NECTIN1	SCN5A	SCN10A	PERP	SHH	BCL11B	BMP2	BMP4	SLC4A2	BMP7	SLC34A1	BMPR1A	SMO	STIM1	BSG	TBX1	TRAF6	WNT6	ROGDI	RUNX2	TP63	ACVR2A	ACVR2B	MMP20	HAND1	HAND2
GOBP_RESPONSE_TO_PEPTIDE	http://www.gsea-msigdb.org/gsea/msigdb/cards/GOBP_RESPONSE_TO_PEPTIDE	HDAC5	BCL2L11	NAMPT	CDK4	CDK5	RAMP3	CDKN1B	TLR6	CDO1	KLF2	NOD1	BAIAP2	SORBS1	SH2B2	TRIM16	KLF1	NUDC	AHCYL1	RAB31	CAPN10	KAT7	ADCY6	CHRNA7	ADCY8	OSBPL8	AP3S1	COL1A1	COL3A1	ADM	CPS1	CREB1	CRHBP	CRHR1	CRHR2	CRK	CRY1	CRY2	PARP1	MAPK14	CSH1	CSH2	CSK	CCN2	AANAT	CYBA	CYBB	CYC1	ADRB2	CYP1B1	CYP11A1	CYP11B1	CYP11B2	DAG1	DDX11	AGER	AGRP	JAG1	AGT	AGTR1	AGTR2	EDN1	EDNRA	EDNRB	EGR1	EIF2B1	AHSG	EIF4EBP2	EPHA4	EPHB2	EPRS1	EREG	AKT1	AKT2	ESRRA	F7	FBN1	FBP1	FCGR2B	FER	NLRP1	SCAP	FOXC2	WDTC1	FOXO1	FOXO3	LPIN1	KANK1	CYFIP1	SIK2	PLCB1	TNS2	SIRT1	RHOQ	LEPROTL1	SLC39A14	FPR2	BACE1	LDOC1	MTOR	FUT7	FYN	GAB1	KBTBD2	APPL1	PTPN22	FGF21	GCGR	GCK	GCNT1	MSTN	GFER	GH1	GH2	GHR	GHRHR	GHSR	GIP	GJA1	DNAI1	SNX5	GCLC	GLP1R	GNAI1	GNAI2	GNRHR	GOT1	GPLD1	GPR21	GPER1	FFAR3	GPT	GRB2	GRB7	GRB10	GRB14	KLF15	GRIN1	GRIN2A	GRM5	GSK3A	GSK3B	SLC2A8	ANXA1	HADHA	HADH	HMGCS2	NR4A1	SLC29A2	APC	APEX1	HSD11B2	HSF1	ICAM1	ID1	IDE	IGF1	IGF1R	IGF2	IGFBP1	IGFBP5	APP	APRT	IL1B	IL10	INHBB	INS	INPPL1	INSIG1	INSR	INSRR	IRF5	IRS1	ITGA4	EIF6	JAK2	JAK3	JUND	AREG	RAB15	KCNQ1	KHK	ARG1	LEP	LHCGR	LPL	LRP1	LRP6	LTA4H	LYN	MAP1B	MARS1	MAS1	MAX	MC4R	MDM2	RAB8A	MEN1	FOXO4	MMP2	MMP3	MMP9	MMP12	MMP13	ABCC1	CITED1	ASS1	MYC	MYO1C	MYO5A	NCK1	NEFL	ATP1A3	NFE2L2	NFKB1	NFKBIA	NGFR	NKX6-1	NOTCH1	ATP2B1	NTRK1	NR4A2	OPRK1	OTC	OXT	OXTR	REG3A	ZBTB7B	PCK1	PRLH	PCK2	GAL	ADIPOR1	INSIG2	PCSK1	MZB1	KLF3	PDE3B	CHMP5	PDK2	PDK4	ENPP1	PDPK1	SERPINF1	RAB8B	INPP5K	PFKFB1	PHEX	PIK3C2A	PIK3CA	PIK3R1	PIK3R2	PIP4K2A	PKLR	PKM	PLA2G1B	PLAT	TREM2	GPR173	POMC	POR	POU4F2	PPARA	PPARG	LEPROT	VPS13C	PID1	PHIP	ANO1	APPL2	SMPD3	SLC30A10	PRKAA1	ZDHHC7	DENND4C	INAVA	MBD5	PRKCB	PRKCD	PRKCI	PRKCQ	PRKCZ	PRKDC	ERBIN	PRNP	LGMN	PSEN1	RETN	CYSLTR2	PTGS2	PTK2	PTPN1	MEAK7	PTPN2	TRIB3	PTPN11	PTPRA	PTPRE	PXN	SNX6	RAB13	RANGAP1	RARRES2	RB1	TRPV4	REG1A	REG1B	RELA	BCL2L2	ROCK1	RPE65	RPS6KB1	SORT1	BGLAP	CEACAM1	CXCL12	NOD2	CARD9	SRSF4	SRSF5	SRSF6	ZNF106	CPEB1	SHC1	NUCKS1	SLC2A1	SLC2A4	SLC9A1	BMP7	SLC34A1	SMARCC1	SORL1	SP1	SPINK1	SRC	SRD5A1	SRD5A2	SREBF1	ZFP36L1	STAT1	STAT2	STAT3	STAT4	STAT5A	STAT5B	STAT6	STK11	STXBP3	BSG	ABCC8	VAMP2	BTG1	TFF1	TGFBR3	TH	TIMP1	TIMP4	TLR2	TLR4	TNF	TNFAIP3	TP53	TSC1	TSC2	TSHR	UCP2	UCP3	VCAM1	VIM	TRPV1	WNT1	CA2	CACNA1A	CACNA1B	CACNA2D1	CACNB1	BTG2	ECHDC3	PIP4K2C	CALCR	NR4A3	PNPLA3	CSRP3	CAMK2A	NDEL1	CASP4	PIP4K2B	BRIP1	BCAR3	CASR	KLF11	CAT	IRS4	OGT	PIK3R3	CAV1	CAV2	STC2	USO1	SOCS1	IRS2	RIPK2	ACTN2	SOCS2	CFLAR	KAT2B	EIF2B4	EIF2B3	EIF2B2	EIF2B5	CCNA2	TIMELESS	CCND3	SOCS3	ARHGEF2	GLP2R	RPL23	KL	ADIPOQ	ROCK2	CD36	GDF15	LPIN2	HDAC9	RNF40	C2CD5	EPM2AIP1	TBC1D4	CDC6	NR1H4
GOBP_MAINTENANCE_OF_CELL_NUMBER	http://www.gsea-msigdb.org/gsea/msigdb/cards/GOBP_MAINTENANCE_OF_CELL_NUMBER	CDH2	MED6	YAP1	CDX2	TAF6L	SIX2	MMP24	ZNF358	CTNNB1	DDX6	JAG1	EIF4E	ELAVL1	EZH2	FANCC	FGF4	MTF2	ZHX2	CNOT1	FOXO1	KDM4C	FOXO3	ZC3H13	SMC5	WDR43	RTF1	TUT4	PADI4	NIPBL	ASPM	GATA2	GNL3	KAT2A	TAF5L	LSM1	HES1	IGF1	RBPJ	KIT	LIF	LIG4	LOXL2	LRP5	ASCL2	MYC	CNOT2	CNOT3	NOTCH1	PAX2	PCM1	ZNF706	MED15	SRRT	PELO	PRRX1	POU5F1	PAF1	PIWIL2	RIF1	KDM3A	PROX1	METTL3	EIF4ENIF1	PTN	RAF1	REST	SAV1	BCL9	PRDM14	SFRP1	SKI	BMP7	BMPR1A	SMO	SOX2	SOX4	SOX9	SPI1	SS18	STAT3	ZFP36L2	TAL1	TBX3	HNF1B	TCF15	VPS72	TEAD4	KLF10	NR2E1	TPT1	WNT7A	PAX8	CDC73	MCPH1	ZNF322	LIN28A	SETD6	NANOG	MED28	HMGA2	TRIM8	LBH	NCOA3	SMC1A	FZD7	CUL4A	TP63	HESX1	LDB1	LDB2	SMC3	MED14	KLF4	MED21	MED27	MED7	CTR9	MED12
GOBP_POSITIVE_REGULATION_OF_MUSCLE_CONTRACTION	http://www.gsea-msigdb.org/gsea/msigdb/cards/GOBP_POSITIVE_REGULATION_OF_MUSCLE_CONTRACTION	ADA	NMU	CHGA	CHRM3	ADRA1A	CCN2	ADRA2B	ABAT	EDN1	EDN2	CTTN	ENO1	F2R	GHSR	GPER1	ITGA2	KCNQ1	KIT	RHOA	ATP1A1	ATP2A1	NPPA	OXT	OXTR	PTAFR	PTGS2	ACE2	TRPV4	RGS2	SRF	TACR2	TACR1	TACR3	TBXA2R	UCN	SPX	SPHK1	ACTN3	GSTO1
GOBP_PROTEIN_HETEROOLIGOMERIZATION	http://www.gsea-msigdb.org/gsea/msigdb/cards/GOBP_PROTEIN_HETEROOLIGOMERIZATION	NUDT21	CPSF6	COL1A2	TMEM120B	FARSA	GRIN1	GRIN2B	KRT1	KRT10	MAT2A	PKD1	PKD2	PRPH2	ROM1	RRM1	RRM2	SYT1	HSD17B8	CPSF7	CBR4
GOBP_POSITIVE_REGULATION_OF_PLASMA_MEMBRANE_BOUNDED_CELL_PROJECTION_ASSEMBLY	http://www.gsea-msigdb.org/gsea/msigdb/cards/GOBP_POSITIVE_REGULATION_OF_PLASMA_MEMBRANE_BOUNDED_CELL_PROJECTION_ASSEMBLY	ACTR3	ACTR2	ARPC2	ABI2	WASF2	TENM1	CDC42EP2	CDC42EP3	AVIL	NCKAP1	SEPTIN9	ENTR1	CDC42EP1	TWF2	ARAP1	CCR7	DNM2	DPYSL3	TAPT1	EPS8	F2RL1	NLGN1	DZIP1	CYFIP1	COBL	ATMIN	FMR1	RHOQ	CDC42EP4	MTOR	FAM98A	DNM3	AUTS2	PLEK2	MSTN	GPM6A	ARHGAP35	GSK3B	HTT	APC	HRAS	AGRN	KIT	WRAP73	P2RX7	PALM	PLCE1	ZMYND10	PFN1	PIK3CA	PIK3R1	ATP7A	BCAS3	DEF8	EPS8L1	FNBP1L	MNS1	CCDC88A	CENPJ	MARK4	BBS4	RAC1	RAC2	RALA	CCL19	CCL21	EPS8L2	FSCN1	SRF	TGFB3	TGFBR1	WNT1	EPS8L3	AKIRIN1	KCTD17	FUZ	NDEL1	NRP1	WASL	HAP1	NEURL1	CEP135	CROCC	CCP110	RIPOR2	PLEKHM1	SEPTIN7	CDC42
GOBP_INTRINSIC_APOPTOTIC_SIGNALING_PATHWAY_BY_P53_CLASS_MEDIATOR	http://www.gsea-msigdb.org/gsea/msigdb/cards/GOBP_INTRINSIC_APOPTOTIC_SIGNALING_PATHWAY_BY_P53_CLASS_MEDIATOR	TOPORS	CDKN1A	MYBBP1A	CHEK2	DDX5	E2F1	E2F2	EIF5A	EP300	HIPK1	FHIT	SNW1	KDM1A	PPP1R13B	RRP8	SIRT1	PHLDA3	NUPR1	HIPK2	PYCARD	CDIP1	HINT1	HNRNPK	IFI16	ING2	MDM2	MIF	MSX1	MUC1	MYC	PRKN	RPS27L	TRIAP1	TAF9B	PDK2	WWOX	PMAIP1	PML	DDIT4	POU4F1	POU4F2	RRN3	BAX	BCL2	BCL3	EDA2R	RPS7	BDKRB2	PERP	AEN	MARCHF7	BRCA2	STK11	TAF9	TP53	TP53BP2	TP73	UBB	PTTG1IP	TMEM109	BAG6	ATAD5	ELL3	CASP6	DYRK2	TP63	CD44	CD74
GOBP_POSITIVE_REGULATION_OF_LIPID_METABOLIC_PROCESS	http://www.gsea-msigdb.org/gsea/msigdb/cards/GOBP_POSITIVE_REGULATION_OF_LIPID_METABOLIC_PROCESS	NR1H3	VAV3	SORBS1	CES1	CGA	PPARGC1A	CHP1	AGAP2	CCR7	AADAC	ADM	ADORA1	CPT1A	CREB1	CREBL2	CYP7A1	DAB2	AGT	AGTR1	EEF1A2	AKT1	AKT2	F2	ABCD1	FABP1	FABP3	ACSL3	PTK2B	ADGRF5	FGF1	FGF2	ABCD2	FGFR3	FGR	ATG14	SCAP	FLT1	FLT3	CTDNEP1	SIRT4	SIRT3	MLYCD	FPR2	RAB38	MTOR	FSHB	LDLRAP1	ZBTB20	FGF21	GHSR	ANGPTL3	GPLD1	ANXA1	PIK3R4	STOML2	APOA1	HTR2A	HTR2B	HTR2C	APOA2	APOA4	APOC1	APOC2	IFNG	APOE	IGF1R	CCN1	IL1A	IL1B	INS	IRS1	KIT	LDLR	LYN	PLA2G3	MLXIPL	ABHD5	PDGFB	PDGFRA	PDGFRB	WNT4	POR	PPARA	PPARD	PPARG	AVP	AVPR1A	PRKAA1	AMBRA1	PRKCD	PRKCE	PRKD1	SPHK2	PNPLA2	ABHD6	PTGS2	PTK2	MID1IP1	ELOVL5	SCT	CCL19	CCL21	NOD2	ABCG4	BMP6	SRC	SREBF1	STAR	TAFAZZIN	TEK	TGFB1	TNF	TWIST1	NR1H2	VAV2	NR4A3	CAPN2	PLA2G6	DGKZ	IRS2	RGN	CD19	ADIPOQ	SCARB1	NR1D1	ABCG1	CD74	CD81	LPGAT1	NR1H4	CDC42
GOBP_POSITIVE_REGULATION_OF_VASCULATURE_DEVELOPMENT	http://www.gsea-msigdb.org/gsea/msigdb/cards/GOBP_POSITIVE_REGULATION_OF_VASCULATURE_DEVELOPMENT	AKT3	PDCD6	CDH5	RAMP2	PAK4	WARS2	RAPGEF3	CYSLTR1	CHI3L1	CHRNA7	CMA1	CCR3	HSPB6	ADM	CTSH	CX3CR1	CYBB	CYP1B1	APLNR	ECM1	ENG	EPHA1	HIPK1	ETS1	F3	PTK2B	FGF1	FGF2	VEGFD	FOXC2	FLT1	SASH1	SIRT1	DDAH1	ABL1	FUT1	GAB1	PRKD2	GATA2	GATA4	GATA6	GDF2	GREM1	GHSR	AGO2	ANGPTL3	EMC10	ANGPT2	GRN	HIPK2	ANXA3	HGF	HIF1A	HK2	HMOX1	HSPB1	HYAL1	IL1A	IL1B	CXCL8	AQP1	IL10	ISL1	ITGA5	ITGAX	ITGB1	ITGB8	JAK1	JUP	KDR	RHOB	SMAD1	MDK	NFE2L2	NINJ1	NOS3	SERPINE1	ANGPTL4	ANGPT4	SIRT6	PDPK1	ERAP1	PGF	PIK3CD	PKM	PLCG1	AGGF1	PRKCA	PRKCB	PRKD1	MYDGF	ZNF304	PTGIS	JCAD	RLN2	RRAS	S100A1	CCL11	CCL24	TNN	SP1	BRCA1	STAT3	STIM1	TBXA2R	BTG1	TEK	TERT	TGFBR2	THBS1	TIE1	TJP1	TLR3	NR2E1	C3	C3AR1	C5	C5AR1	TWIST1	VEGFA	VEGFB	VEGFC	WNT5A	CXCR4	PDCL3	VASH2	ADM2	ZC3H12A	ADAM12	HMGA2	CAMP	EMILIN2	RUNX1	FGF18	NRP1	SPHK1	SEMA5A	MTDH	KLF4	ACVRL1	CD34	CD40
GOBP_PROGESTERONE_METABOLIC_PROCESS	http://www.gsea-msigdb.org/gsea/msigdb/cards/GOBP_PROGESTERONE_METABOLIC_PROCESS	DHRS9	CYP46A1	STARD3	AKR1C4	ADM	CYP17A1	DGKQ	AKR1C1	AFP	EGR1	FSHB	LHB	SRD5A1	STAT5B	AKR1C3
GOBP_ACTIVATION_OF_PHOSPHOLIPASE_C_ACTIVITY	http://www.gsea-msigdb.org/gsea/msigdb/cards/GOBP_ACTIVATION_OF_PHOSPHOLIPASE_C_ACTIVITY	NMUR1	PHB2	ADCYAP1R1	ADRA1A	AGT	LPAR1	EDNRA	EGFR	GNA15	GNAQ	ANG	HTR2A	HTR2B	ITK	ARHGAP6	P2RY6	PHB	PLCB2	AVPR1A	AVPR1B	PTH	SELE	C5AR1	TXK	S1PR4	LPAR2	CD86
GOBP_GAMMA_AMINOBUTYRIC_ACID_TRANSPORT	http://www.gsea-msigdb.org/gsea/msigdb/cards/GOBP_GAMMA_AMINOBUTYRIC_ACID_TRANSPORT	ABAT	GABBR1	APBA1	HTR1B	NF1	NTSR1	P2RX7	SLC6A1	SLC6A6	SLC6A11	SLC6A12	SLC6A13	TRH	TRPC4	SLC9A3R1	SV2A
GOBP_PRESYNAPTIC_ENDOCYTOSIS	http://www.gsea-msigdb.org/gsea/msigdb/cards/GOBP_PRESYNAPTIC_ENDOCYTOSIS	CDK5	CEL	STON1	AP2M1	SYT2	DGKQ	DNM1	DNM2	TOR1A	NLGN4Y	NLGN1	PIP5K1C	SCRIB	GAK	DNM3	AMPH	BIN1	BTBD8	PACSIN1	ARF6	ITSN2	NLGN3	PPP3CB	PPP3CC	SLC17A7	NLGN4X	RAB27B	ACTB	ROCK1	ITSN1	SH3GL1	SH3GL2	SH3GL3	SLC2A4	SNCB	SNCA	SNCG	STX1A	VAMP2	SYP	SYT1	SYT5	ACTG1	CALM3	CANX	PICALM	KIAA1109	VAMP4	SYNJ1	SYNJ2	DNAJC6	SNAP91
GOBP_POSITIVE_REGULATION_OF_DNA_TEMPLATED_TRANSCRIPTION_INITIATION	http://www.gsea-msigdb.org/gsea/msigdb/cards/GOBP_POSITIVE_REGULATION_OF_DNA_TEMPLATED_TRANSCRIPTION_INITIATION	MED16	SUB1	NKX2-5	ERCC1	ERCC6	ESR1	PAXIP1	SETX	MED4	GTF2A1	GTF2A2	JUN	MITF	MED1	CAND1	PSMC6	SRF	TAF1	TAF2	TAF4	TAF4B	TAF5	TAF6	TAF7	TAF9	TAF11	TAF12	TAF13	TBP	HNF1A	HNF1B	TP53	TWIST1	WNT10B	FOSL1	MED14	MED17	BCLAF1	MED24	MED12	MED13
GOBP_HINDLIMB_MORPHOGENESIS	http://www.gsea-msigdb.org/gsea/msigdb/cards/GOBP_HINDLIMB_MORPHOGENESIS	OSR2	CTNNB1	FGF4	FGF8	RPGRIP1L	ALX3	GPC3	HOXD9	HOXD10	AFF3	MSX1	MSX2	NOTCH1	PITX1	MED1	CHD7	PTCH1	RARB	RARG	ALX4	SHH	BMP4	BMPR1A	TBX3	TFAP2B	TWIST1	WNT3	WNT7A	ZBTB16	GDF5	TP63	TBX4
GOBP_NEGATIVE_REGULATION_OF_ERK1_AND_ERK2_CASCADE	http://www.gsea-msigdb.org/gsea/msigdb/cards/GOBP_NEGATIVE_REGULATION_OF_ERK1_AND_ERK2_CASCADE	RANBP9	SPRY1	SPRY2	TNIP1	BTN2A2	RGS14	EMILIN1	DUSP10	SIRPA	CRYBA1	CSK	DAB2	DLG1	DUSP3	DUSP4	DUSP6	DUSP9	SPRED2	FLCN	EPHA4	EPHB2	FBLN1	ABL1	GBP1	RPS6KA6	GPER1	GSTP1	LIF	LYN	SMAD4	ATF3	VRK3	PHB	PIN1	SYNJ2BP	CHRNA9	LMO3	CHRNA10	PTEN	NDRG2	SEMA6A	PTPN1	PTPN2	PTPRC	PTPRR	ACE2	TIMP3	TLR4	EZR	DUSP26	SPRY4	EIF3A	ITGB1BP1	SLC9A3R1	ADIPOQ
GOBP_CELL_CYCLE_G1_S_PHASE_TRANSITION	http://www.gsea-msigdb.org/gsea/msigdb/cards/GOBP_CELL_CYCLE_G1_S_PHASE_TRANSITION	CTDSP2	CDK2	CDK3	CDK4	PSME3	CDK5	CDK6	CTDSPL	CDK7	CDKN1A	CDK2AP2	CDKN1B	CDKN2A	CDKN2B	CDKN2C	CDKN2D	CDKN3	BTN2A2	GPNMB	KHDRBS1	PLK2	DBF4	RCC1	PIM2	FAM107A	CHEK2	TREX1	ECD	PHB2	PLK3	NACC2	CYP1A1	DDX3X	DLG1	E2F1	E2F3	E2F4	E2F6	EGFR	EIF4E	EIF4EBP1	EIF4G1	AIF1	AKT1	EZH2	FHL1	MYO16	PHF8	PLCB1	BRD4	FBXO7	ZNF324	KANK2	HINFP	ANKRD17	GIGYF2	APPL1	GFI1	GLI1	GML	RGCC	BRD7	GSPT1	GPR132	ANXA1	APBB1	APC	PRMT2	APEX1	HYAL1	ID2	ID4	INHBA	ITGB1	KCNA5	MDM2	MEN1	MLF1	MAP3K11	MN1	MNAT1	MUC1	MYC	NASP	ATM	NKX3-1	NPAT	ATP2B4	CRNN	RPS27L	CDK16	TFDP3	CDK17	CDK18	WAC	DACT1	CRLF3	TRIAP1	GTSE1	METTL13	CDK14	PKD1	PKD2	PLCG2	PML	POLE	PAF1	PPP2CA	RFWD3	APPL2	FBXW7	PPP3CA	PIDD1	PPP6C	AMBRA1	CENPJ	PRKDC	MEPCE	TCIM	BACH1	GJC2	PSME1	PSME2	PTEN	USP29	PTPN6	CTDSP1	BCAT1	RB1	RBBP8	RBL1	RBL2	SENP2	CCND1	BCL2	RDX	RPA2	RPS6	RPS6KB1	RRM1	RRM2	CCL2	BID	STIL	SKP2	DDRGK1	SOX2	ADAM17	TAF1	TBX2	TERT	TFDP1	TP53	WEE1	PAGR1	CDC73	FBXO31	JADE1	CUL5	CAMK2A	TMEM14B	CDC7	GFI1B	CASP2	CUL4B	CUL4A	CUL3	CUL2	CUL1	KLF11	CDK10	CRADD	ZPR1	CCNA2	CCND2	CCND3	CCNE1	ACVR1	CCNH	TM4SF5	ACVR1B	LATS1	CCNE2	KLF4	ADAMTS1	CDC6	KIF14	CDC25A	CDC34
GOBP_REGULATION_OF_NEUROGENESIS	http://www.gsea-msigdb.org/gsea/msigdb/cards/GOBP_REGULATION_OF_NEUROGENESIS	CDH4	ACTR2	PLXNC1	CDK5	OLIG2	CDKN2B	SEMA3A	YAP1	PRMT5	BAIAP2	STK25	SEMA6C	SEMA6B	SEMA4F	SEMA4D	SEMA3C	RGS14	DLL3	IL1RAPL1	DUSP10	TWF2	CRABP2	CHODL	CTNNA1	CTNNB1	CUX1	CX3CR1	DAB1	DAG1	BRINP1	DBN1	DCC	ACE	DCT	DLX2	DRD2	DRD3	DSCAM	E2F1	EFNA5	EFNB3	MEGF8	EIF4G2	EPHA4	EPHA7	EPHB2	EZH2	F2	SEMA3D	FGF13	ZNF365	FOXG1	RUFY3	SIRT2	SNW1	TRIM32	RAB21	SPEN	KDM1A	FSTL4	SPART	PLXND1	CYFIP1	CUX2	FN1	OBSL1	UFL1	ADNP	DICER1	HEY1	HEY2	MACF1	DAAM2	CLCF1	LPAR3	PLXNB2	MTOR	ASPM	TENM4	SS18L1	HEYL	GDI1	GFAP	NPTN	STAU2	DISC1	PRPF19	GLI3	BIN1	GOLGA4	WDR62	GPER1	GRM5	ANAPC2	CERS2	HDAC1	HDAC2	HIF1A	HMGB2	TLX2	HOXB3	HES1	ID1	ID2	ID4	IFNG	IL1B	IL6	IL6ST	ITPKA	KIT	L1CAM	ARHGAP4	LDLR	LIF	LIG4	LIMK1	LRP2	LRP4	LTA	ARNTL	LYN	CAPRIN1	MAG	MAN2A1	MAP1B	MAP2	MAPT	MBP	MCF2	MDK	ASCL1	ASCL2	MME	ASPA	MYC	NAP1L1	ATOH1	NEFL	NF1	NF2	NFATC4	NGF	NKX2-2	NKX6-1	NOTCH1	NTRK2	NTRK3	OPRM1	PAFAH1B1	PAK3	PAX6	PCM1	SS18L2	CDKL3	TRPV2	YTHDF2	SRRT	SERPINF1	SERPINE2	PITX3	PLAG1	PLXNA1	PLXNA2	PLXNB1	PLXNB3	TREM2	POU4F1	POU4F2	HES2	SEMA4C	PPP1CC	FEZF2	FAIM	APPL2	PPP3CA	PLXNA3	CHD7	PRKCH	PRKCI	MAP2K1	RELN	PSEN1	B2M	SEMA3G	PARP6	RTN4	GJC2	PTEN	SEMA6A	PTN	SHTN1	SEMA4G	PTPRD	PTPRS	PTPRZ1	CTDSP1	PRUNE1	REST	RNF6	ROBO1	RYK	BDNF	CCL11	CX3CL1	CXCL12	ZNF335	SEMA3F	SEMA4A	GORASP1	SHH	SHOX2	SKI	SKIL	BMP2	BMP7	BMPR1A	SLIT1	BMPR2	CAPRIN2	SMARCD3	SMO	SORL1	SOX10	SOX11	SPINT1	SPP1	SRF	CDKL5	STK11	ABCC8	DYNLT1	TGFB1	TGM2	TSPO	THY1	TIAM1	TLR2	NR2E1	TNF	TNFRSF1B	TNR	TP53	TP73	TRPC5	VEGFA	VEGFC	WNT2	WNT3	WNT5A	WNT7A	XRCC2	XRCC5	YWHAH	LRP8	CXCR4	SEMA3B	METRN	BHLHE41	LIN28A	FZD3	FBXO31	SEMA6D	TRIM46	ELL3	BHLHB9	RND2	NDEL1	CAMK2B	ANKRD27	ULK1	SEMA7A	DIXDC1	BHLHE40	NUMB	RAB11A	NRP1	CDK5R1	PER2	SYNJ1	HAP1	SEMA5A	NEURL1	MAP3K13	GPR37L1	SLIT2	LHX2	NTN1	NR1D1	KDM4A	RAPGEF2	ULK2	SEMA3E	IST1	CUL7	KIAA0319	RNF10
GOBP_POSITIVE_REGULATION_OF_SMALL_MOLECULE_METABOLIC_PROCESS	http://www.gsea-msigdb.org/gsea/msigdb/cards/GOBP_POSITIVE_REGULATION_OF_SMALL_MOLECULE_METABOLIC_PROCESS	NR1H3	SORBS1	CES1	ARPP19	PPARGC1A	PARK7	ADCYAP1R1	ADM	ADORA2B	CPT1A	CYP7A1	DAB2	DDB1	ENO1	AKT1	AKT2	ABCD1	FABP1	FGF1	ABCD2	SCAP	FOXO1	SIRT1	MLYCD	LDLRAP1	ZBTB20	GAPDHS	GCG	GCK	KAT2A	GHSR	GPD1	GPLD1	GPER1	GPT	GUCA1A	GUCA1B	GUCA2A	GUCA2B	ANXA1	HIF1A	HRH1	APOA1	HTR2A	APOA4	APOC2	IFNG	IGF1	IGF2	APP	IL1B	IL4	INS	INSR	IRS1	LHCGR	ARNT	MAS1	MYC	NNMT	NOS1	NOS2	NOS3	NTSR1	P2RX7	P2RY1	P2RY6	PLA2G3	MLXIPL	CD244	PHKG2	PMAIP1	TREM2	WNT4	POR	PPARA	PPARD	PPARG	PID1	AVP	AVPR1A	AVPR1B	PRKAA1	PRKAA2	PRKCE	PSEN1	PPP4R3B	PTAFR	PTH	PTGS2	PTH1R	PTPN2	MID1IP1	RCVRN	ELOVL5	ABCG4	PINK1	BMP6	SNCA	SRC	SREBF1	STAR	STK11	TAFAZZIN	TMSB4X	TNF	TWIST1	NR1H2	VCP	NR4A3	DYRK2	SLC25A12	IRS2	SLC4A4	KAT2B	ACTN3	RGN	ADIPOQ	ENTPD5	NR1D1	ABCG1	CD74	EPM2AIP1	LPGAT1	NR1H4
GOBP_CELL_SUBSTRATE_JUNCTION_ORGANIZATION	http://www.gsea-msigdb.org/gsea/msigdb/cards/GOBP_CELL_SUBSTRATE_JUNCTION_ORGANIZATION	CORO2B	DLC1	TESK2	SORBS1	FERMT2	MAPRE2	FAM107A	COL16A1	COL17A1	DAPK3	DUSP3	EFNA5	CTTN	DMTN	EPHA3	PTK2B	LIMCH1	CLASP2	CLASP1	FN1	MACF1	CORO1C	ABL1	POLDIP2	GREM1	GPM6B	LAMTOR2	RHOD	HRG	APOD	ITGA6	ITGA2	ITGA5	ITGB4	KDR	ARF6	RHOA	LAMC1	ARHGAP6	LIMS1	SMAD3	MMP14	MYOC	RAB8B	PIK3R1	PLEC	WNT4	BCAS3	THSD1	DUSP22	PTEN	PTK2	EPB41L5	PTPRA	PTPRJ	PTPRK	RAC1	BCL2	ROCK1	BCR	S100A10	SDC4	SFRP1	SLC9A1	DST	SRC	TEK	THBS1	THY1	TLN1	ACTG1	TRIP6	TSC1	VCL	VEGFA	PEAK1	PIP5K1A	ACTN1	ACTN2	NRP1	LDB1	ARHGEF7	ACTN3	ITGB1BP1	TAOK2	ACVRL1	MAP4K4	ROCK2	PPM1F	SLK	IQSEC1
GOBP_NUCLEAR_TRANSCRIBED_MRNA_CATABOLIC_PROCESS_DEADENYLATION_DEPENDENT_DECAY	http://www.gsea-msigdb.org/gsea/msigdb/cards/GOBP_NUCLEAR_TRANSCRIBED_MRNA_CATABOLIC_PROCESS_DEADENYLATION_DEPENDENT_DECAY	TOB1	SYNCRIP	PAIP1	TENT4A	EXOSC8	DHX9	DCP2	PDE12	CPEB3	DIS3	EXOSC7	CNOT1	SAMD4A	TNRC6B	TUT4	EXOSC2	NOCT	PABPC1	AGO2	LSM1	DCPS	CNOT7	HNRNPD	HNRNPU	MLH1	CNOT2	CNOT3	YBX1	PARN	EXOSC9	POLR2D	POLR2G	RC3H2	SAMD4B	DCP1A	EIF4ENIF1	EXOSC5	CNOT6	ZFP36L1	ZFP36L2	ZFP36	CSDE1	BTG2	TUT7	CNOT8	PAN2
GOBP_REGULATION_OF_MYELOID_LEUKOCYTE_DIFFERENTIATION	http://www.gsea-msigdb.org/gsea/msigdb/cards/GOBP_REGULATION_OF_MYELOID_LEUKOCYTE_DIFFERENTIATION	CDK6	TRIB1	LRRC17	FSTL3	PIAS3	HAX1	CEBPB	TOB2	LILRB1	LILRB4	LILRB3	CCR1	PPARGC1B	CREB1	CSF1	CTNNB1	ZNF675	ESRRA	EVI2B	FBN1	FES	ACIN1	FOS	MTOR	FSHB	GATA2	HCLS1	HLA-DRB1	HOXA7	APCS	HSF1	ID2	IFNG	IL4	IL5	IL12B	IL17A	INHA	INHBA	INPP5D	IRF7	LIF	LTF	LYN	KITLG	MITF	MYC	NF1	NOTCH2	ROR2	PLA2G3	LEF1	CLDN18	IL23A	PF4	PIK3R1	TREM2	POU4F1	POU4F2	TESC	FBXW7	PRKCA	GPR137	CTNNBIP1	PTPN2	RARA	RB1	BGLAP	CEACAM1	CCL3	SFRP1	ZFP36L1	TAL1	TCTA	TFE3	TGFB1	KLF10	TLR3	TLR4	GPR137B	TNF	TNFAIP6	TRAF6	TYROBP	NDFIP1	GPR68	CAMK4	DCSTAMP	CASP8	CUL4A	TNFSF11	RUNX1	RIPK1	FADD	CD4	ADIPOQ	CARTPT	CD74	RASSF2	MAFB
GOBP_REGULATION_OF_EXCRETION	http://www.gsea-msigdb.org/gsea/msigdb/cards/GOBP_REGULATION_OF_EXCRETION	CORIN	ADORA1	ADORA2A	ACE	DRD2	DRD3	AGT	AGTR1	EDN1	EDNRB	SNX5	GNAI2	NPHS1	NPPB	NPR1	OXT	AVP	AVPR1A	AVPR2	STC1	TACR1	SPX	SLC9A3R1
GOBP_BLOOD_VESSEL_REMODELING	http://www.gsea-msigdb.org/gsea/msigdb/cards/GOBP_BLOOD_VESSEL_REMODELING	SEMA3C	CST3	DBH	ACE	JAG1	AGT	AGTR2	EDNRA	EPAS1	EXT1	FGF8	FOXC1	FOXC2	FLNA	FLT4	CRB1	HOXA3	HRG	RBPJ	LIF	MDM2	MEF2C	NOS3	ATP7A	CHD7	AXL	BAK1	BAX	BCR	CEACAM1	TMBIM1	BMPR2	TGFB1	CCR2	NOL3	ACVR2B	ACVRL1	ATG5
GOBP_TRANSLATIONAL_INITIATION	http://www.gsea-msigdb.org/gsea/msigdb/cards/GOBP_TRANSLATIONAL_INITIATION	EIF1	EIF1B	EIF3M	PAIP1	KHDRBS1	TMED2	COPS5	DAZ1	DAZL	DDX1	DDX3X	EIF2D	EIF1AX	EIF2S1	EIF2B1	EIF2S3	EIF4A1	EIF4A2	EIF4B	EIF4EBP1	EIF4EBP2	EIF4G1	EIF4G2	EIF5	NCBP2	HABP4	FMR1	LARP1	RPL13A	PPP1R15A	MTOR	YTHDF3	EIF2AK1	AGO2	GLE1	EIF3K	BZW2	MCTS1	HSPB1	EIF3E	EIF6	PAIP2B	MTIF2	ATF4	NCBP1	NCK1	NPM1	EIF3L	YTHDF2	POLR2D	POLR2G	DHX29	YTHDF1	PPP1CA	BANK1	IMPACT	EIF2AK2	DNAJC3	METTL3	RBM4	ABCE1	RPS3	RPS3A	RPS5	RPS6KB1	RPS6KB2	RPS17	CCL5	KLHL25	TNF	TPR	EIF4H	CSDE1	SLBP	NCK2	DENR	EIF4EBP3	EIF3A	EIF3B	EIF3C	EIF3D	EIF3F	EIF3G	EIF3H	EIF3I	EIF3J	EIF4G3	ALKBH1	CDC123	EIF2B4	EIF2B3	EIF2B2	EIF2B5	EIF2S2	EIF1AY	EIF2AK3	EIF4E2	EIF5B	BZW1	CTIF
GOBP_MATERNAL_PLACENTA_DEVELOPMENT	http://www.gsea-msigdb.org/gsea/msigdb/cards/GOBP_MATERNAL_PLACENTA_DEVELOPMENT	CITED2	PRDX3	TMED2	CTSB	CYP27B1	EPOR	AKT1	LDOC1	DAZAP1	GHSR	JUNB	LIF	MEN1	NDP	TPPP3	PPARD	ASH1L	PTGS2	PTN	PRDM1	BMPR2	SPP1	STC1	BSG	NR2F2	VDR	STC2	DEDD
GOBP_NEGATIVE_REGULATION_OF_UBIQUITIN_DEPENDENT_PROTEIN_CATABOLIC_PROCESS	http://www.gsea-msigdb.org/gsea/msigdb/cards/GOBP_NEGATIVE_REGULATION_OF_UBIQUITIN_DEPENDENT_PROTEIN_CATABOLIC_PROCESS	GIPC1	TLK2	PARK7	CSNK2A1	CSNK2A2	FHIT	RYBP	HIPK2	NOP53	HFE	HSP90AB1	MAP1A	MTM1	UBXN1	WAC	UCHL5	PML	PBK	PSEN1	RPL5	RPL11	RPS7	SDCBP	SGTA	SHH	SMARCC1	DDRGK1	TAF1	TAF9	WNT1	USP7	PDCL3	BAG6	CAMLG	OGT	EIF3H	USP14	RPL23	BAG5	N4BP1
GOBP_DNA_CATABOLIC_PROCESS_ENDONUCLEOLYTIC	http://www.gsea-msigdb.org/gsea/msigdb/cards/GOBP_DNA_CATABOLIC_PROCESS_ENDONUCLEOLYTIC	CIDEA	DFFA	DFFB	DNASE1	DNASE1L1	DNASE1L2	DNASE1L3	DNASE2	ENDOG	DICER1	APAF1	APEX1	HSF1	IL6	ST20	REXO4	BAX	DNASE2B	SETMAR	FOXL2	MUS81	AIFM1	EXOG
GOBP_RNA_POLYADENYLATION	http://www.gsea-msigdb.org/gsea/msigdb/cards/GOBP_RNA_POLYADENYLATION	CDK9	AHCYL1	PAPOLA	CLP1	TENT4A	NUDT21	CPSF6	CSTF2	CSTF3	SCAF8	CPEB3	NCBP2	ZC3H3	PABPC1	GRSF1	CPSF1	HSF1	APP	NCBP1	PCF11	PAF1	MTPAP	WDR33	PAPOLB	CPEB1	TUT1	PAPOLG	SNRPA	SUPT5H	NELFE	CDC73	CPSF7	ZC3H14	FIP1L1	SYMPK	CCNT1	YTHDC1	CTR9	RNF40
GOBP_IMPORT_INTO_NUCLEUS	http://www.gsea-msigdb.org/gsea/msigdb/cards/GOBP_IMPORT_INTO_NUCLEUS	SNUPN	TRIM28	NUTF2	CDKN1A	IPO8	IPO7	HTATIP2	TXNIP	SIX2	TRAF3IP2	NUP50	PKIG	CHP1	PHB2	ATF2	CRY2	MAPK14	CSE1L	DRD1	AGT	E2F3	ECT2	ELAVL1	AKT1	FGF9	FLNA	TARDBP	NUP188	TNPO3	KPNA6	NUP62	NPAP1	APPL1	GCKR	RANBP6	GLI3	ANGPT1	RANGRF	NXT1	MDFIC	TNPO2	HCLS1	HNRNPA1	HSP90AB1	IFNG	APOD	ING1	JAK2	JUP	KPNA1	KPNB1	KPNA2	KPNA3	KPNA4	KPNA5	TNPO1	IPO5	LEP	LMNA	SMAD3	MMP12	NF1	NFKBIA	NOTCH1	NUP88	NUP98	FAM53C	UBR5	HIKESHI	UFM1	RAB23	PIK3R1	PIK3R2	NUP54	PML	MED1	NUP62CL	HEATR3	PPP1R10	APPL2	PPP3CA	TMCO6	FERMT1	PKIA	RBM22	IPO9	PRKAG1	NUP133	PRKCD	PRKD1	NXT2	EIF4ENIF1	PSEN1	NUP107	PTGS2	MAVS	RAN	RANBP2	BCL3	BACH2	CHP2	SEC13	SHH	RANBP17	BMP4	SMO	STAT3	STK3	STK4	SYK	TGFB1	TP53	TPR	TSC2	SUMO1	PTTG1IP	ZIC1	IPO4	NUP85	ZC3H12A	NUP214	RGPD5	RPAIN	CBLB	HYAL2	HDAC3	SQSTM1	ZPR1	NOLC1	RPL23	POM121L2	CABP1	CD36	BAG3	NUP155	IPO13	FAM53B	NUP93	NUP58	CDK1	POM121	NUP153	CDH1
GOBP_RESPONSE_TO_THYROID_HORMONE	http://www.gsea-msigdb.org/gsea/msigdb/cards/GOBP_RESPONSE_TO_THYROID_HORMONE	GAS2L1	BRD8	CTSB	CTSH	CTSL	CTSS	ACE	F7	GATA1	GBA	GHSR	GCLC	GCLM	HPN	HES1	INHBB	KIT	LMO2	CAB39	MED1	RDX	SLC34A1	STK11	KLF9	THRB	TOMM70
GOBP_SIGNAL_TRANSDUCTION_IN_RESPONSE_TO_DNA_DAMAGE	http://www.gsea-msigdb.org/gsea/msigdb/cards/GOBP_SIGNAL_TRANSDUCTION_IN_RESPONSE_TO_DNA_DAMAGE	FEM1B	CDK2	CDKN1A	ZMPSTE24	CDKN1B	NDRG1	KAT5	BATF	PLK2	TOPBP1	CHEK1	FOXN3	CHEK2	TREX1	PLK3	ATF2	CRY1	MAPK14	PYHIN1	GADD45A	DDX5	DYRK1A	E2F1	SPRED2	ERCC6	PLA2R1	PAXIP1	KDM1A	FOXM1	FOXO3	SIRT1	ABL1	INTS7	SYF2	HINFP	GIGYF2	TIPRL	ANKRD1	RPS6KA6	PRPF19	GML	GRB2	HIPK2	BABAM1	RPA4	DONSON	NOP53	H2AX	HIC1	HUS1	MDM2	MDM4	MIF	FOXO4	MRE11	MSH2	MSX1	MUC1	MYO6	NBN	ATM	RPS27L	ING4	MRNIP	WAC	FZR1	TAOK3	TRIAP1	GTSE1	DTL	UIMC1	MAP3K20	PLK1	PMAIP1	PML	ETAA1	ATR	ATRX	TIPIN	PPP1R10	RFWD3	PIDD1	YJU2	PRKDC	SMYD2	PSMD10	TAOK1	PTPN11	RAD1	RAD9A	RAD17	CCND1	BCL3	RINT1	RPA2	BID	BLM	MARCHF7	SNAI2	SNAI1	SOX4	SP100	BRCA1	BRCA2	TFAP4	TP53	TP53BP1	TWIST1	WNT1	XPC	PTTG1IP	BRCC3	DDX39B	RNASEH2B	FBXO31	NEK11	ATAD5	WDR76	MUS81	CEP63	CDK5RAP3	HMGA2	CASP2	BRIP1	CASP9	DYRK3	DOT1L	CUL4A	PPM1D	COPS3	CDC14B	THOC5	CRADD	CCNG1	USP10	TAOK2	EEF1E1	CLOCK	BABAM2	CD44	MDC1	CD74	CDK1	CDC5L	THOC1
GOBP_REGULATION_OF_ERBB_SIGNALING_PATHWAY	http://www.gsea-msigdb.org/gsea/msigdb/cards/GOBP_REGULATION_OF_ERBB_SIGNALING_PATHWAY	AGR2	NEU3	ADORA1	ADRA2A	AGT	HBEGF	DUSP3	EGF	EGFR	EREG	FER	CBLC	NUP62	IFI6	PTPN18	SNX5	RNF115	GPER1	HIP1	RBPJ	FASLG	ITGA1	AREG	MMP9	PDE6G	PDE6H	PLAUR	FBXW7	RNF126	CCDC88A	LGMN	PSEN1	RTN4	PTK6	PTPN2	PTPN3	PTPN12	PTPRJ	SNX6	CEACAM1	RHBDF1	NCF1	SOS1	BTC	ADAM17	TGFA	TSG101	RAB7A	SH3TC2	CHMP6	RHBDF2	BCAR3	DGKD	CBL	CBLB	MVB12B	HAP1	HIP1R	GPRC5A	CNOT9	NEURL1	SOCS5	MVP
GOBP_NCRNA_METABOLIC_PROCESS	http://www.gsea-msigdb.org/gsea/msigdb/cards/GOBP_NCRNA_METABOLIC_PROCESS	RCL1	RBM7	MPHOSPH10	MPHOSPH6	USPL1	CDK7	POP7	ADAR	SNAPC5	WARS2	NPM3	NSA2	EMG1	C1D	DDX17	NOP56	RPP30	RPP38	ERN2	TBL3	FARS2	POP4	WDR4	RPP40	UTP14A	POLR1G	WDR3	SPIN1	POP1	EBNA1BP2	CLP1	TDRKH	DDX52	DUS4L	RPP14	KRR1	PWP1	LSM6	WDR6	RPL35	ERI2	EXOSC8	TOE1	BUD23	TRMT61A	TSR3	FTSJ3	MTERF4	NSUN5P1	AARS1	DARS1	DDX1	DDX3X	DDX10	DDX11	DKC1	TRDMT1	AGO3	AGO4	EPRS1	ERCC2	FBL	FARSA	DIS3	ELL2	PDCD11	EXOSC7	ZSWIM8	RRP1B	WDR43	MDN1	RRS1	RRP12	BOP1	TUT4	RRP8	ICE1	LARS2	EXOSC2	DICER1	TDRD7	HARS2	PES1	MTREX	ADAT1	GTPBP4	ELP5	FTSJ1	MTOR	FRG1	MTO1	DCAF13	INTS7	NOL11	NGDN	PTCD1	RSL1D1	GARS1	INTS1	INTS6	AGO1	ELP4	UTP25	SND1	RPUSD2	AGO2	DIMT1	MOCS3	UTP20	RRP7A	ANG	GATC	CAVIN1	ZCCHC4	METTL5	DROSHA	GRSF1	GTF3A	BRF1	GTF3C1	GTF3C2	ABT1	MRM2	NOP53	HSD17B10	HARS1	DDX51	HNRNPA2B1	HRAS	IARS1	IL6	ISG20	EIF6	KARS1	GTF2H5	SMAD1	SMAD2	SMAD3	MAPT	MARS1	METTL1	MYBL1	MYOD1	NARS1	NCL	RPL10A	NFKB1	SNU13	NOP2	NVL	PA2G4	GEMIN4	PARN	TPRKB	RRP15	YARS2	FCF1	METTL25B	UTP18	TFB1M	UTP11	MRTO4	DDX47	POP5	YTHDF2	RTCB	TRMT112	LARS1	TRMO	SIRT7	LARP7	ESF1	SRRT	RTRAF	CDK5RAP1	POLR3K	WBP11	GATB	PIN4	PELO	EXOSC9	EXOSC10	POLR2L	GAR1	TRMT13	DGCR8	EXOSC4	DDX4	PUS7	RC3H2	DDX49	ATRX	DDX56	WDR74	ZNHIT6	TRIT1	WDR55	CC2D1A	CDKAL1	RPP25	DUS2	SARS2	INTS11	THG1L	TRMT61B	PIH1D1	NOL8	TRMT12	PIWIL2	HEATR1	ELP3	DALRD3	DARS2	SHQ1	MRM3	NAT10	TYW1	IMP3	QRSL1	BRIX1	NOP10	MACROH2A2	SAGE1	ELAC1	ZCCHC8	TRMT1	THUMPD1	CHD7	OSGEP	NHP2	INTS8	DDX27	TRMU	NSUN5	IARS2	TSR1	INTS9	WDR12	RIOK2	METTL2B	UTP6	PRKDC	TEX15	TDRD1	MEPCE	METTL3	PPAN	EXOSC5	DTWD1	UTP3	REXO4	INTS12	WDR18	LRRC47	TRMT5	USP36	TRMT9B	PWP2	QARS1	RARS1	RELA	RNASEL	TRMT11	ELAC2	RPL5	RPL7	RPL7A	RPL11	RPL27	RPL35A	RPS6	RPS7	RPS8	RPS14	RPS15	RPS16	RPS17	RPS19	RPS21	RPS24	RPS25	RPS27	RPS28	SARS1	THADA	NSUN3	DUS1L	OSGEPL1	TFB2M	POLR1E	IPPK	TUT1	METTL4	MRPS11	MRPL44	NOL6	KRI1	SMARCA4	SMARCB1	SNAPC1	SNAPC2	SNAPC3	SNAPC4	SSB	STAT3	SUV39H1	TARBP1	TARBP2	TARS1	TCOF1	BYSL	TP53	VARS1	WARS1	ZNF143	RNF113A	ERI3	DDX54	TSEN34	NOC4L	METTL16	CARS2	USB1	ICE2	TUT7	QTRT2	NOL9	LIN28A	NARS2	METTL8	RBFA	RPAP2	RPP21	MRM1	NOL10	TRMT2B	RPF1	ZC3H12A	TARS2	ELL3	PUS1	THUMPD2	TSEN2	AARSD1	INTS14	URM1	TRMT1L	ELL	LAS1L	QTRT1	LAGE3	CARS1	PUS3	POLR1B	MAK16	FKBP6	GTPBP3	ELP1	YARS1	RRP1	KHSRP	PRKRA	NOP14	RIOK3	ALKBH1	KAT2B	DDX18	TSR2	TAF1B	RPL14	SART1	RRP9	TDRD12	DDX21	DEDD	NOLC1	METTL18	PIWIL1	WDR46	IMP4	ZNHIT3	GTF3C5	GTF3C4	GTF3C3	MACROH2A1	PRORP	UTP14C	EIF4A3	BMS1	LCMT2	URB1
GOBP_CHROMATIN_DISASSEMBLY	http://www.gsea-msigdb.org/gsea/msigdb/cards/GOBP_CHROMATIN_DISASSEMBLY	SUPT16H	PADI2	HMGA1	NFE2	MAP1S	SET	SMARCA4	SMARCB1	SMARCC1	SMARCC2	SMARCD1	SMARCD2	SMARCD3	SMARCE1	SSRP1	TNP1	ARID1A	GRWD1	H2AW
GOBP_RESPONSE_TO_PLATELET_DERIVED_GROWTH_FACTOR	http://www.gsea-msigdb.org/gsea/msigdb/cards/GOBP_RESPONSE_TO_PLATELET_DERIVED_GROWTH_FACTOR	FER	FYN	HAS1	HAS2	HDAC1	HYAL1	MARS1	MYC	PDGFB	PDGFRB	ATP7A	CORO1B	RDX	SRC	TLR4	YES1	PDGFD	CBL	IQGAP1	CCNA2	MTSS2
GOBP_REGULATION_OF_ACUTE_INFLAMMATORY_RESPONSE	http://www.gsea-msigdb.org/gsea/msigdb/cards/GOBP_REGULATION_OF_ACUTE_INFLAMMATORY_RESPONSE	ADAM8	PARK7	NLRP3	CCR7	CNR1	ADORA1	DNASE1	DNASE1L3	EDNRB	F12	FCGR2B	ALOX5AP	FUT7	RHBDD3	PLA2G2D	FFAR3	FFAR2	GSTP1	HLA-E	APCS	IL1B	IL4	IL6	IL6ST	INS	KLKB1	NPY	NPY5R	PIK3CG	ASH1L	PTGER3	PTGS2	BTK	TNF	C3	ZP3	TNFSF11	TNFRSF11A	OSMR	PTGES
GOBP_INTRINSIC_APOPTOTIC_SIGNALING_PATHWAY_IN_RESPONSE_TO_DNA_DAMAGE_BY_P53_CLASS_MEDIATOR	http://www.gsea-msigdb.org/gsea/msigdb/cards/GOBP_INTRINSIC_APOPTOTIC_SIGNALING_PATHWAY_IN_RESPONSE_TO_DNA_DAMAGE_BY_P53_CLASS_MEDIATOR	TOPORS	CDKN1A	CHEK2	EP300	HIPK1	SNW1	KDM1A	SIRT1	PHLDA3	NUPR1	HIPK2	PYCARD	CDIP1	HNRNPK	IFI16	ING2	MIF	MUC1	RPS27L	TRIAP1	TAF9B	PML	DDIT4	BCL2	BCL3	AEN	MARCHF7	BRCA2	TAF9	TP53	TP73	TMEM109	BAG6	ATAD5	ELL3	DYRK2	TP63	CD44	CD74
GOBP_INTESTINAL_LIPID_ABSORPTION	http://www.gsea-msigdb.org/gsea/msigdb/cards/GOBP_INTESTINAL_LIPID_ABSORPTION	LPCAT3	CEL	AKR1C1	FABP2	NPC1L1	APOA1	APOA2	APOA4	LDLR	LEP	LIMA1	PNLIP	ABCG5	UGCG	SOAT2	CD36
GOBP_LIVER_REGENERATION	http://www.gsea-msigdb.org/gsea/msigdb/cards/GOBP_LIVER_REGENERATION	PRMT5	CEBPB	CPB2	CPT1A	CSNK2A2	EZH2	GFER	GLI1	GLI3	HMOX1	IHH	IL6	IL10	MYC	PCNA	SERPINA10	PTCH1	PTPN3	HAMP	CCND1	RPS15	SRSF5	AURKA	TNF	TYMS	UCP2	CLDN1	RGN
GOBP_NEGATIVE_REGULATION_OF_SMOOTH_MUSCLE_CELL_PROLIFERATION	http://www.gsea-msigdb.org/gsea/msigdb/cards/GOBP_NEGATIVE_REGULATION_OF_SMOOTH_MUSCLE_CELL_PROLIFERATION	TRIB1	CDKN1A	CDKN1B	GNA13	PPARGC1A	CNN1	AIF1	PDCD4	GNA12	ANG	GPER1	EFEMP2	HMOX1	IFNG	APOD	APOE	IGFBP3	IGFBP5	IL10	IL12A	IL12B	IL15	RHOA	MEF2C	NOS3	NPR1	NPR3	OGN	PPARD	PPARG	PRKG1	CTNNBIP1	PTEN	PTGIR	NDRG2	ACE2	BMP2	NDRG4	BMPR2	SOD2	TGFB3	TNFAIP3	TPM1	VIP	VIPR2	SF1	S1PR2	ADIPOQ	MFN2
GOBP_POSITIVE_REGULATION_OF_CALCIUM_ION_IMPORT	http://www.gsea-msigdb.org/gsea/msigdb/cards/GOBP_POSITIVE_REGULATION_OF_CALCIUM_ION_IMPORT	RAMP3	GCG	GRM6	LGALS3	ATP2A1	P2RX1	TRPV2	PDGFB	PDGFRB	SPHK2	CCL2	CCL3	CXCL12	STC1	UCN	CALCR	CASR	CASK	ATP2C2
GOBP_DETECTION_OF_OTHER_ORGANISM	http://www.gsea-msigdb.org/gsea/msigdb/cards/GOBP_DETECTION_OF_OTHER_ORGANISM	TLR6	NOD1	DMBT1	HLA-A	HLA-B	HLA-DRB1	NAIP	PGLYRP4	NOD2	CLEC7A	TLR1	TLR2	TLR4	PGLYRP1	CD1D
GOBP_POSITIVE_REGULATION_OF_ENDOTHELIAL_CELL_MIGRATION	http://www.gsea-msigdb.org/gsea/msigdb/cards/GOBP_POSITIVE_REGULATION_OF_ENDOTHELIAL_CELL_MIGRATION	AKT3	PDCD6	CIB1	PLK2	NUS1	AAMP	MAPK14	AGT	EDN1	EGF	AKT1	ETS1	PTK2B	FGF1	FGF2	FGFR1	FOXC2	FLT4	SASH1	SIRT1	ABL1	FUT1	PRKD2	ADGRA2	GATA2	GATA3	SRPX2	GPI	GPLD1	ANGPT1	EMC10	GRN	ANXA1	ANXA3	HIF1A	HMGB1	HMOX1	HSPB1	ITGB3	KDR	RHOB	MAP3K3	MET	NFE2L2	NOS3	ATP5F1A	P2RX4	ATP5F1B	ZNF580	ANGPT4	PDGFB	HDAC7	PDPK1	PIK3C2A	PIK3CB	PIK3CD	PIK3CG	PLCG1	RIN2	BCAS3	PRKCA	PRKD1	MAP2K3	PROX1	LGMN	PTGS2	JCAD	RAC1	RRAS	BMP4	BMPR2	SP1	SPARC	STAT5A	ADAM17	TDGF1	TEK	TGFB1	THBS1	TMSB4X	GFUS	VEGFA	VEGFC	WNT5A	WNT7A	ZC3H12A	CALR	PLPP3	FGF18	FGF16	NRP2	NRP1	SEMA5A	ITGB1BP1	ROCK2	SCARB1	CD40	HDAC9	FGFBP1
GOBP_CELLULAR_RESPONSE_TO_HYDROGEN_PEROXIDE	http://www.gsea-msigdb.org/gsea/msigdb/cards/GOBP_CELLULAR_RESPONSE_TO_HYDROGEN_PEROXIDE	HDAC6	IL18BP	PPIF	TRAP1	NET1	SIGMAR1	KLF2	RACK1	STK25	ZNF277	PDCD10	PARK7	SIRPA	CYP1B1	NQO1	ECT2	EDN1	ENDOG	ERN1	EZH2	FABP1	SETX	FOXO3	KDM6B	SIRT1	FXN	ABL1	GPR37	ANXA1	HDAC2	HGF	APEX1	HSF1	IL6	AQP1	IL10	ARG1	RHOB	MAP3K5	MET	NFE2L2	PAWR	PAX2	PCNA	ZNF580	PDE8A	OSER1	STK26	ANKZF1	IMPACT	SMPD3	PRKAA1	AXL	PRKCD	MAPK7	MAPK13	PYCR1	PLEKHA1	RELA	RPS3	PINK1	BNIP3	SRC	STAT6	TNFAIP3	TRPM2	TXN	PCGF2	NR4A3	PDGFD	CAT	BECN1	RIPK1	SPHK1	TRPA1	AIFM1	GPR37L1	CDK1
GOBP_AMINO_ACID_TRANSPORT	http://www.gsea-msigdb.org/gsea/msigdb/cards/GOBP_AMINO_ACID_TRANSPORT	SLC25A13	SLC25A15	ARL6IP5	PDPN	GIPC1	SERINC3	SLC38A3	SLC7A9	PRAF2	SLC6A14	HRH3	SLC16A10	CLN3	SLC38A10	MFSD12	ADORA1	ADORA2A	SLC38A6	CTNS	ABAT	AGT	CLN8	SLC36A1	TSPO2	RAB3GAP1	ARL6IP1	SLC7A8	SLC7A11	SH3BP4	GABBR1	SERINC5	SLC17A5	GFAP	GJA1	GRM1	GRM2	GRM7	APBA1	HTR1B	ITGB1	KCNJ10	LEP	LLGL2	MYC	NF1	ATP1A2	NPY5R	NTRK2	NTSR1	OCA2	P2RX7	SLC38A2	SLC6A20	SLC25A38	SLC38A4	AVP	SLC6A15	LRRC8D	AVPR1A	SLC38A7	SLC47A1	AVPR1B	SLC7A10	PSEN1	SLC17A7	SLC17A6	ACE2	RGS2	RGS4	SLC1A1	SLC1A2	SLC1A3	SLC1A4	SLC1A5	SLC1A6	SLC1A7	SLC3A1	SLC3A2	SLC6A1	SLC6A6	SLC6A7	SLC6A9	SLC6A11	SLC6A12	SLC6A13	SLC7A1	SLC7A2	SLC7A4	SLC12A2	SLC16A2	SLC22A2	SLC22A4	SNCA	STXBP1	TNF	TRH	TRPC4	TRPV1	XK	SLC25A22	LRRC8E	SLC7A5	SLC38A1	SFXN3	SLC43A1	KMO	SLC25A12	PER2	SLC7A7	SLC7A6	SLC6A5	SLC9A3R1	SFXN1	SLC25A44	SV2A
GOBP_POLARIZED_EPITHELIAL_CELL_DIFFERENTIATION	http://www.gsea-msigdb.org/gsea/msigdb/cards/GOBP_POLARIZED_EPITHELIAL_CELL_DIFFERENTIATION	FAT1	FOXF1	SCRIB	SH3BP1	RHOA	MSN	MYO9A	AHI1	ZDHHC7	AJAP1	PTK7	RAP2A	TCF15	EZR	WNT5A	TP63	IFT20	DLG5	SLC9A3R1	CDC42
GOBP_REGULATION_OF_ARP2_3_COMPLEX_MEDIATED_ACTIN_NUCLEATION	http://www.gsea-msigdb.org/gsea/msigdb/cards/GOBP_REGULATION_OF_ARP2_3_COMPLEX_MEDIATED_ACTIN_NUCLEATION	ABI2	WASF2	NCKAP1	WASF3	CTNNA2	CYFIP1	ARFIP2	ARFIP1	GMFB	ARF1	AP1AR	CORO1B	WAS	WASF1	WASL	HIP1R	PICK1	GMFG	FCHSD2
GOBP_CELLULAR_RESPONSE_TO_INSULIN_STIMULUS	http://www.gsea-msigdb.org/gsea/msigdb/cards/GOBP_CELLULAR_RESPONSE_TO_INSULIN_STIMULUS	HDAC5	NAMPT	CDK4	BAIAP2	SORBS1	SH2B2	RAB31	CAPN10	OSBPL8	AP3S1	PARP1	AGT	AHSG	EIF4EBP2	EPRS1	AKT1	AKT2	ESRRA	FBP1	FER	FOXC2	WDTC1	FOXO1	LPIN1	KANK1	CYFIP1	SIK2	TNS2	SIRT1	RHOQ	SLC39A14	FUT7	GAB1	APPL1	GCK	MSTN	GHR	GHRHR	GHSR	DNAI1	SNX5	GCLC	GNAI2	GOT1	GPLD1	GPR21	FFAR3	GPT	GRB2	GRB7	GRB10	GRB14	GSK3A	GSK3B	SLC2A8	HMGCS2	SLC29A2	APC	IDE	IGF1R	IGF2	IGFBP1	APRT	IL1B	INHBB	INS	INSIG1	INSR	INSRR	IRS1	RAB15	LEP	LPL	MARS1	RAB8A	FOXO4	MYC	MYO1C	MYO5A	NCK1	ATP2B1	ZBTB7B	PCK1	PCK2	ADIPOR1	INSIG2	MZB1	PDE3B	PDK2	PDK4	ENPP1	PDPK1	RAB8B	INPP5K	PIK3C2A	PIK3CA	PIK3R1	PIK3R2	PIP4K2A	PKLR	PKM	PLA2G1B	POU4F2	PPARG	PID1	PHIP	APPL2	PRKAA1	ZDHHC7	DENND4C	PRKCB	PRKCD	PRKCI	PRKCQ	PRKCZ	PRKDC	PTPN1	PTPN2	TRIB3	PTPN11	PTPRA	PTPRE	RAB13	RARRES2	RB1	RPE65	RPS6KB1	BGLAP	CEACAM1	SRSF5	ZNF106	CPEB1	SHC1	NUCKS1	SLC2A4	SLC9A1	SMARCC1	SORL1	SP1	SRC	SRD5A1	SREBF1	ZFP36L1	STAT1	VAMP2	TSC2	UCP2	ECHDC3	PIP4K2C	PNPLA3	CSRP3	NDEL1	PIP4K2B	BCAR3	IRS4	OGT	PIK3R3	CAV2	USO1	SOCS1	IRS2	CFLAR	KAT2B	CCND3	SOCS3	KL	ADIPOQ	LPIN2	HDAC9	C2CD5	TBC1D4	NR1H4
GOBP_MESENCHYMAL_CELL_PROLIFERATION	http://www.gsea-msigdb.org/gsea/msigdb/cards/GOBP_MESENCHYMAL_CELL_PROLIFERATION	SIX2	CTNNB1	FGF4	FGF7	FGF9	FGFR2	FOXF1	GPC3	IHH	KDR	LMNA	LRP5	MSX1	MYC	NFIB	PDGFA	PRRX1	DCHS2	CTNNBIP1	SHH	SHOX2	SIX1	BMP2	BMP4	BMP7	BMPR1A	SMO	SOX9	STAT1	TBX1	TBX2	ZEB1	TGFBR2	WNT2	WNT5A	WNT11	DCHS1	CHRD	IRS2	HAND2
GOBP_RESPONSE_TO_MINERALOCORTICOID	http://www.gsea-msigdb.org/gsea/msigdb/cards/GOBP_RESPONSE_TO_MINERALOCORTICOID	PARP1	CSN1S1	CCN2	AANAT	CYBA	CYBB	ACE	EDN1	FOXO3	FOS	FOSB	GPER1	HSD3B1	HSD3B2	HTR1B	IGF1R	MAOB	NEFL	ATP2B1	NTRK3	AVPR1A	RAN	CCND1	RPL27	SGK1	SRC	TH	FOSL1	CALM3	AIFM1
GOBP_REGULATION_OF_PHOSPHOLIPASE_C_ACTIVITY	http://www.gsea-msigdb.org/gsea/msigdb/cards/GOBP_REGULATION_OF_PHOSPHOLIPASE_C_ACTIVITY	RASGRP1	NMUR1	PHB2	ADCYAP1R1	ADRA1A	AGT	LPAR1	EDNRA	EGFR	ESR1	FGF2	FGFR1	FLT1	ABL1	ABL2	GNA15	GNAQ	ANG	HRAS	HTR2A	HTR2B	ITK	KIT	ARHGAP6	P2RY6	PDGFRA	PDGFRB	PHB	PLCB2	AVPR1A	AVPR1B	PTAFR	PTH	BICD1	SELE	C5AR1	TXK	S1PR4	LPAR2	CD86
GOBP_RETINA_LAYER_FORMATION	http://www.gsea-msigdb.org/gsea/msigdb/cards/GOBP_RETINA_LAYER_FORMATION	TOPORS	DSCAM	HIPK1	OBSL1	CRB1	TSPAN12	FJX1	HIPK2	LHX1	ATP8A2	SDK2	AHI1	PTPRM	RS1	SLC1A1	TFAP2A	TFAP2B	CALB1	PROM1
GOBP_ASTROCYTE_DIFFERENTIATION	http://www.gsea-msigdb.org/gsea/msigdb/cards/GOBP_ASTROCYTE_DIFFERENTIATION	TSPAN2	CDK6	LAMC3	CNTF	ADORA2A	DAB1	AGER	DRD1	EPHA4	F2	CLCF1	FPR2	ABL1	GFAP	PRPF19	BIN1	GRN	HES1	ID2	ID4	IFNG	IFNGR1	APP	IL1B	IL6	IL6ST	KRAS	LAMB2	LDLR	LIF	LRP1	MAG	MAPT	NF1	NKX2-2	NOTCH1	NTRK3	ROR1	ROR2	PAX6	SERPINE2	PLP1	TREM2	POU3F2	MAPK1	MAPK3	MAP2K1	PSEN1	PTPN11	S100A8	S100A9	SHH	BMP2	SMO	SOX9	STAT3	TAL1	CNTN2	TLR4	NR2E1	C1QA	TNF	C5AR1	VIM	TTC21B	GCM1	EIF2B5	GPR37L1	NR1D1	KDM4A
GOBP_EPITHELIAL_CELL_PROLIFERATION	http://www.gsea-msigdb.org/gsea/msigdb/cards/GOBP_EPITHELIAL_CELL_PROLIFERATION	AKT3	CDH3	PDCD6	CDK6	RIDA	CDKN1B	CDKN1C	CDKN2B	YAP1	FST	CEBPB	DEAF1	KDM5B	FRS2	CNMD	KLK8	DUSP10	PDCD10	PHB2	OSR2	CCR3	COL4A3	COL8A1	COL8A2	CPB2	ATF2	CTNNB1	CYBA	DAB2	DLG1	DLX5	DLX6	AGTR1	APLNR	ECM1	EDNRB	EFNB2	EGF	EGFR	EGR3	VSTM4	EPHA2	SERPINB1	ERBB2	EREG	AKT1	ERN1	ESR1	EYA1	F3	FABP7	FAP	FGF1	FGF2	FGF7	FGF9	FGFR1	FGFR2	FGL1	VEGFD	VASH1	FOXE3	FLT1	SULF1	FLT4	NCSTN	SIRT1	ALOX5	FSHB	FUT1	FUT2	PRKD2	PPP1R16B	GATA2	GATA3	NKX2-8	TINF2	EHF	NUPR1	GDF2	B4GALT1	GHSR	GPC3	C5AR2	GLI1	GLUL	SFN	ANG	ANGPT1	EMC10	GRN	RGCC	HAS2	HGF	HIF1A	HMGB1	HMGB2	HMOX1	NR4A1	HOXA5	HPN	HRAS	HES1	APOA1	HTR2B	HYAL1	ID1	ID2	IGF1	APOE	IGF2	IGFBP4	IGFBP5	APOH	IHH	IL6	IL10	IL12A	IL12B	IRF6	AR	ISL1	ITGA4	ITGB3	JUN	AREG	KDR	KIT	ARG1	KRT2	KRT4	LAMB1	LAMC1	LEP	LIMS1	LOXL2	ARNT	TACSTD2	SMAD3	MCC	MDK	MEF2C	MEN1	MMP12	MMP14	MYC	NF1	NFIB	NGFR	NKX3-1	NKX6-1	NME1	NME2	NOTCH1	NOTCH2	CCN3	NRAS	ATP5F1A	CRNN	REG3A	PAX2	PAX6	SIDT2	IFT52	A4GNT	ZNF580	EGFL7	ANGPT4	WNT16	SIRT6	PDGFB	PDPK1	SERPINF1	PGF	PGR	PIK3CB	PIK3CD	PLCG1	PLXNB3	ATP7A	EPB41L4B	PPARD	PPARG	MED1	ODAM	IFT57	AGGF1	THAP1	FBXW7	SYNJ2BP	LGR4	FERMT1	LIMS2	PRKCA	IL26	EAF2	PRKD1	ANGPTL8	PRKDC	MAPK1	MYDGF	MAP2K1	MAP2K5	PRKX	PRL	PROX1	HTRA1	PSEN1	B2M	RTN4	SLURP1	BAD	PTCH1	PTEN	ZNF304	WDR48	JCAD	PTN	PTPRK	PTPRM	PTPRN	BAX	PURA	PEX2	OVOL2	RAP1GAP	RB1	CCND1	BCL2L2	SAV1	ROBO1	RPS6KA1	RREB1	SCN5A	CEACAM1	CCL2	CCL11	CCL24	CXCL12	TNMD	NOD2	SFRP1	SRSF6	SHH	WDR13	BCL11B	SIX1	BMP2	BMP4	BMP5	BMP6	BMPR1A	BMPR2	SNAI2	SMO	SOX2	SOX9	SOX11	SP1	SPARC	SPINK1	BRCA2	ZFP36L1	STAT1	STAT3	STAT5A	STAT6	STK11	ADAM17	TACR1	KLF9	TBX1	TBX2	HNF1B	TCF7L2	TEK	NR2F2	TGFA	TGFB1	TGFB2	TGFBR1	TGFBR3	TGM1	THBS1	THBS4	TIE1	TNF	TNFAIP3	C5AR1	TWIST1	VDR	VEGFA	VEGFB	VEGFC	VIP	WNT2	WNT5A	WNT7A	WNT10B	XDH	ZFP36	SCG2	PDCL3	NOX5	CDC73	VASH2	MMRN2	ESRP2	NR4A3	IFT74	OR51E2	GDF5	FZD7	RAB33B	EPPK1	LGR5	CAV1	CASK	CAV2	TNFSF11	TP63	RUNX3	FGF18	FGF16	NRP2	NRP1	CFLAR	ALDH1A2	KRIT1	BTRC	SEMA5A	CLDN1	RGN	ACVR2A	AIMP1	ITGB1BP1	ATP5IF1	ACVRL1	CYP7B1	CD34	SCARB1	MAGED1	NR1D1	MTSS1	CDC42	FGFBP1
GOBP_CELL_MATURATION	http://www.gsea-msigdb.org/gsea/msigdb/cards/GOBP_CELL_MATURATION	FEM1B	GDF11	CDKN1C	MAEA	KLF2	HOXB13	CEBPA	CFTR	C1QL1	TDRKH	ABHD2	DMC1	TUSC2	FAM210B	CATSPER2	CLN5	CCR6	CTNNB1	DEFB1	DLD	SLC26A3	EDN1	EDNRA	EDNRB	EPAS1	EPB42	EPO	ERCC2	EREG	PTK2B	FGG	SIRT2	KDM1A	FOXO3	AKR1B1	ANKS1A	TUT4	TDRD7	BRD1	MTCH1	G6PD	CATSPERZ	TRIM58	CNTNAP2	GATA2	GATA3	CABYR	FBXO5	GBA	LHX6	GHRHR	GJA1	RND1	ANG	TFCP2L1	VSX1	KCNIP2	HIF1A	HOXA5	HES1	APP	IHH	IL15	INSL3	AGRN	KDR	MECP2	ASCL1	MYOC	NKX6-1	NPPC	NPR2	NRCAM	NR4A2	PAEP	PLA2G3	ZBTB7A	PDE3A	ACTL6B	YTHDF2	PGR	BCL11A	SOX18	PPARG	FEV	ROPN1	PPP2R1A	PRKACA	AXL	ANGPTL8	TDRD1	PTH1R	ADGRB3	SPTBN4	RAC3	IL21	RB1	BCL2	REN	RET	RFX3	RPS6KA2	BFSP1	CCL19	CCL21	CX3CL1	SEMG1	SEMG2	ELSPBP1	CLEC7A	BNC1	SIX3	SLC26A6	SOX10	SPINK1	BRCA2	AURKA	TAL1	CNTN2	TBX6	BTK	TCP11	C1QA	C3	TYMS	VEGFA	FZD5	WDR77	TUT7	PLA2G10	BFSP2	SCARF1	RUNX2	CBFB	MAP3K13	TRIP13	B4GALT6	B4GALT5	SLC22A14	PICK1	FARP2	WASHC5	KIF14	CDC25B	REC8	PTBP3
GOBP_REGULATION_OF_LIPASE_ACTIVITY	http://www.gsea-msigdb.org/gsea/msigdb/cards/GOBP_REGULATION_OF_LIPASE_ACTIVITY	NR1H3	RASGRP1	NMUR1	GNA13	PHB2	ADCYAP1R1	ADRA1A	AGT	AGTR1	LPAR1	EDNRA	EGFR	ESR1	FGF2	FGFR1	FGFR3	FGFR2	PLA2R1	FLT1	ABL1	ABL2	ANGPTL3	GNA15	GNAQ	ANG	ANXA1	HPCA	HRAS	APOA1	HTR2A	HTR2B	APOA2	APOA4	APOC1	APOC2	APOC3	CCN1	APOH	ITK	ARF4	KIT	RHOA	RHOC	ARHGAP6	ARL1	LRP1	P2RY6	FURIN	PCSK6	ABHD5	ANGPTL4	PCSK5	PDGFRA	PDGFRB	PDPK1	PHB	PLA2G1B	PLA2G5	PLCB2	PNLIP	POR	AVPR1A	AVPR1B	PPT1	PRKCZ	PTAFR	PTH	RGS2	SORT1	CCL5	BICD1	SELE	ANXA8	SNCA	C5AR1	TXK	NR1H2	S1PR4	LPAR2	PLAA	CD86	HDAC9
GOBP_POSITIVE_REGULATION_OF_TRANSCRIPTION_ELONGATION_FROM_RNA_POLYMERASE_II_PROMOTER	http://www.gsea-msigdb.org/gsea/msigdb/cards/GOBP_POSITIVE_REGULATION_OF_TRANSCRIPTION_ELONGATION_FROM_RNA_POLYMERASE_II_PROMOTER	CDK9	TCERG1	SUPT16H	CTNNB1	ELL2	BRD4	CBX7	GTF2F1	CDK12	EAPP	SUPT6H	CDC73	ELL3	ELL	CDK13	CCNK	CCNT1
GOBP_CELLULAR_RESPONSE_TO_ABIOTIC_STIMULUS	http://www.gsea-msigdb.org/gsea/msigdb/cards/GOBP_CELLULAR_RESPONSE_TO_ABIOTIC_STIMULUS	TANK	CDKN1A	ZMPSTE24	NET1	MICU1	YAP1	RAD51AP1	GNB5	RRH	POLD3	MAP3K2	RUVBL2	SLC38A3	TLK2	CHEK1	CHEK2	CHP1	TREX1	CLN3	CNN2	COL1A1	C9orf116	CREBBP	CRIP1	CRY1	CRY2	CRYAB	PARP1	MAPK14	CYBA	ADSS2	DAG1	DDB1	DDB2	GADD45A	DDX3X	DNM2	AGT	ECT2	EEF1D	EGR1	EIF2S1	ELK1	ENG	EP300	EPO	ERCC1	ERCC4	AKT2	ZBTB1	HABP4	KDM1A	AKR1B1	FMR1	SIRT1	CRB1	SPIDR	OPN3	AIPL1	XRCC6	SLC24A2	NIPBL	INTS7	NSMF	RAB11FIP5	NOC2L	GATA3	OPN1MW	GJA1	NOX1	ANKRD1	GCLC	STK39	GNA11	GNAT1	GPLD1	GRK4	GRB2	GRM1	GUCY2F	GUCY2D	H2AX	HPCA	HRAS	HSF1	HSPA5	HUS1	HYAL1	IFI16	IGF1R	FAS	IL1B	AQP1	AQP2	IL13	AQP5	INSRR	IRF1	ITGA2	ITGB6	KCNJ2	RHOB	LETM1	LIG4	ST20	GTF2H5	LTBR	MAG	ASIC1	MC1R	MDM2	MAP3K1	MFAP4	MGMT	ASCL1	TRPM1	MME	MMP1	MMP2	MMP3	MMP9	MYC	MYD88	MYLK	ATF4	ATM	NEDD4	NEUROD2	ATP1A2	NFATC4	NFKB1	NMT1	NPM1	PALM	F11R	PCK1	PCNA	TLR7	TLR8	PDE2A	TRIAP1	CAB39	MAP3K20	SERPINB6	PIK3CA	PIK3R1	PKD2	PLEC	GPR88	POLA1	POLD1	POLH	SLC38A2	ATR	PPID	TMEM161A	USP47	LRRC8D	AVPR1A	IMPACT	KDM4D	PRKCD	PBK	MAPK3	MAPK8	MAPK13	METTL3	BAD	PTAFR	PTEN	PTGER4	PTGS2	BAK1	HAMP	PTPRK	BARD1	BAX	RAD1	RAD9A	RAD51	TRPV4	RELB	REST	BCL2L1	RGR	RHO	GRK1	OPN1SW	RPE65	BDKRB2	RS1	SAG	SCN2A	SCNN1A	SCNN1B	SCNN1D	PIEZO2	BLM	MAP2K4	SFRP1	NUCKS1	SIPA1	SLC2A1	SLC2A4	BMP6	SLC9A1	SNAI2	SMPD1	BNIP3	SOX9	BRCA1	BRCA2	ZFP36L1	STK11	TAF1	TSPO	TIMP1	TLR3	TLR4	TLR5	TNFRSF1A	TP53	TP53BP1	TRPV1	WNT11	WRN	XPA	XPC	XRCC5	YY1	TMEM109	SLC25A23	BRCC3	ZFAND1	CAMKMT	ACTR5	LRRC8E	EFHD1	HMGA2	GPR68	CAPN3	CASP1	CASP2	CASP3	CASP5	CASP8	CASP9	CUL4B	YBX3	TSPYL5	HYAL2	CRADD	TNFSF14	FADD	RGS9	TNFRSF10B	BCL10	MAP3K14	PKD2L1	ARHGEF2	AURKB	RAB11B	H2AW	GPR52	NMT2	TNFRSF8	BAG3	CLOCK	BABAM2	CD40	N4BP1	PIEZO1	CDC25A	OXSR1	SLC12A6	CASP8AP2
GOBP_CELL_PROLIFERATION_INVOLVED_IN_HEART_MORPHOGENESIS	http://www.gsea-msigdb.org/gsea/msigdb/cards/GOBP_CELL_PROLIFERATION_INVOLVED_IN_HEART_MORPHOGENESIS	CTNNB1	ENG	EYA1	BMP10	HES1	RBPJ	ISL1	SMAD4	NOTCH1	PIM1	PITX2	MKS1	SIX1	BMP4	BMPR2	SOX9	TBX5	TBX3	TGFBR2	HAND2
GOBP_REGULATION_OF_VASCULATURE_DEVELOPMENT	http://www.gsea-msigdb.org/gsea/msigdb/cards/GOBP_REGULATION_OF_VASCULATURE_DEVELOPMENT	AKT3	PDCD6	CDH5	ADAM10	ANGPTL7	SPRY2	RAMP2	PAK4	WARS2	KLF2	RAPGEF3	GPNMB	HTATIP2	CXCL13	PLK2	CYSLTR1	SPINK5	CNMD	EMILIN1	CD160	CHI3L1	CHRNA7	CMA1	CCR3	HSPB6	NAXE	COL4A2	COL4A3	ADM	ATF2	CTNNB1	CTSH	CX3CR1	CYBB	CYP1B1	AMOT	DCN	GADD45A	AGT	APLNR	E2F2	ECM1	EFNA1	EFNA3	EPHA2	EMP2	ENG	EPHA1	HIPK1	ERBB2	ETS1	F3	PTK2B	FGF1	FGF2	VEGFD	VASH1	EPN2	FOXC1	FOXC2	PLXND1	STAB1	FLT1	SULF1	MINAR1	SASH1	SIRT1	TSPAN12	DDAH1	CEMIP2	ALOX5	ABL1	FUT1	GAB1	PRKD2	ADGRA2	PPP1R16B	GATA2	GATA4	GATA6	AGO1	GDF2	GREM1	GHSR	AGO2	ANGPTL3	GLUL	GPR4	EMC10	ANGPT2	GRN	RGCC	HIPK2	GTF2I	EPN1	ANXA3	HGF	HHEX	HIF1A	HK2	HLA-G	HMOX1	HOXA5	HRG	HSPB1	HSPG2	HYAL1	ID1	APOH	KLK3	IL1A	IL1B	FASLG	IL6	CXCL8	AQP1	IL10	CXCL10	ISL1	ITGA5	ITGAX	ITGB1	ITGB8	JAK1	JUP	KDR	KRT1	RHOB	LEP	SMAD1	MDK	MECP2	FOXO4	NF1	NFE2L2	NINJ1	NOS3	NPPB	NPR1	ATP2B4	SERPINE1	ANGPTL4	ANGPT4	PDE3B	SIRT6	ENPP2	PDPK1	ERAP1	SERPINF1	PF4	PGF	PGK1	PIK3CB	PIK3CD	PKM	PLCG1	PML	WNT4	EGLN1	PPARG	AGGF1	SYNJ2BP	PRKCA	PRKCB	FOXJ2	PRKD1	MAPK7	MYDGF	PRL	ADAMTS9	ZNF304	PTGIS	ADGRB1	SEMA6A	ADGRB2	JCAD	ADGRB3	PTPRM	RLN2	RNH1	ROCK1	RRAS	S100A1	SARS1	CEACAM1	CCL11	CCL24	TNN	FKBPL	TNMD	SEMA4A	SFRP1	SLC12A2	SP1	SP100	SPARC	BRCA1	STAT1	STAT3	STIM1	ABCC8	TBXA2R	BTG1	TEK	TERT	TGFB2	TGFBR2	THBS1	THBS2	THBS4	TIE1	TJP1	TLR3	NR2E1	CLDN5	TNF	TNFAIP3	C3	C3AR1	C5	C5AR1	TWIST1	CCR2	VEGFA	VEGFB	VEGFC	WARS1	WNT5A	CXCR4	PDCL3	VASH2	ADM2	ZC3H12A	ADAM12	HMGA2	CAMP	EMILIN2	RECK	RUNX1	FGF18	FGF16	NRP1	CCN6	SPHK1	KRIT1	SEMA5A	CREB3L1	HGS	MTDH	KLF4	ACVRL1	CD34	ROCK2	ADAMTS1	CD40	SEMA3E
GOBP_VIRAL_GENE_EXPRESSION	http://www.gsea-msigdb.org/gsea/msigdb/cards/GOBP_VIRAL_GENE_EXPRESSION	TRIM13	CDK9	IFITM3	ST6GALNAC2	HEXIM1	MID2	CHD1	TRIM31	MAN1B1	MGAT4B	MGAT4A	CSNK1A1	DHX9	EIF2D	EP300	MON1B	SNW1	TRIM32	RRP1B	TARDBP	FUT8	POU2F3	MGAT4C	GALNT1	ST6GALNAC4	SPCS1	MCTS1	GSK3A	GSK3B	GTF2B	MDFIC	HDAC1	HPN	PRMT1	JUN	MAN2A1	MGAT1	MGAT2	MGAT5	FURIN	PCBP2	LEF1	ZNF639	EIF3L	LARP7	INPP5K	RSF1	PARP16	TRIM62	SHFL	EDEM2	PSMC3	PTBP1	REST	TRIM27	SPCS3	CCL3	CCL4	CCL5	NUCKS1	ST6GAL1	ST3GAL1	ST3GAL2	ST3GAL4	SMARCA4	SMARCB1	SP1	TRIM21	SSB	TAF11	TARBP2	TFAP4	UBP1	USF2	ZFP36	CSDE1	MOGS	HMGA2	TRIM8	CANX	DENR	EIF3A	EIF3B	EIF3D	EIF3F	EIF3G	CCNT1	CCNT2	ATG12	CTDP1	ATG5	TRIM14
GOBP_ROOF_OF_MOUTH_DEVELOPMENT	http://www.gsea-msigdb.org/gsea/msigdb/cards/GOBP_ROOF_OF_MOUTH_DEVELOPMENT	GDF11	ANP32B	OSR2	COL2A1	COL11A2	DLG1	DLX5	DLX6	EPHB2	EPHB3	FOXF2	FOXE1	SATB2	CDK20	FZD2	GABRB3	TIPARP	LRRC32	GLI3	INHBA	INSIG1	IRF6	ITGB6	ITGB8	JAG2	SMAD2	SMAD4	MEOX2	ASPH	MSX1	INSIG2	LEF1	PDGFRA	PRRX1	BNC2	BCOR	PAK1IP1	BBS7	CHD7	PLEKHA1	ALX4	MMP25	SHH	SKI	BMPR1A	SNAI2	SNAI1	SOS1	SOX11	TBX1	TBX2	TBX3	TCF21	TFAP2A	TGFB2	TGFB3	TGFBR1	TGFBR2	TGFBR3	CLDN5	TWIST1	SUMO1	WNT5A	WNT7A	WNT11	FRAS1	NPRL3	FZD1	ARID5B	SGPL1	MSC	DHRS3	ACVR2B	HAND2
GOBP_LENS_MORPHOGENESIS_IN_CAMERA_TYPE_EYE	http://www.gsea-msigdb.org/gsea/msigdb/cards/GOBP_LENS_MORPHOGENESIS_IN_CAMERA_TYPE_EYE	ABI2	CITED2	CRYGB	CTNNB1	EPHA2	HIPK1	TDRD7	NECTIN3	HIPK2	SHROOM2	MEIS1	ATF4	PITX3	PROX1	NECTIN1	SKI	BMP4	SOX1	SOX11	BCAR3
GOBP_POSITIVE_REGULATION_OF_RECEPTOR_MEDIATED_ENDOCYTOSIS	http://www.gsea-msigdb.org/gsea/msigdb/cards/GOBP_POSITIVE_REGULATION_OF_RECEPTOR_MEDIATED_ENDOCYTOSIS	AP2M1	CLU	DAB2	DNM2	DRD2	EGF	RAB21	FMR1	LDLRAP1	GREM1	GH1	ANGPT1	ANXA2	H1-1	HFE	HIP1	HNRNPK	IL4	INSR	ARRB1	ARRB2	NTF3	SERPINE1	PLCG2	AHI1	PPT1	SCYL2	B2M	BICD1	CCL19	CCL21	SELE	SFRP4	SYK	TF	C3	VEGFA	VTN	DGKD	CBL	SYNJ1	WASL	PICK1	CD63	TBC1D5	MAGI2
GOBP_SODIUM_ION_TRANSPORT	http://www.gsea-msigdb.org/gsea/msigdb/cards/GOBP_SODIUM_ION_TRANSPORT	HCN4	SLC17A4	SLC17A2	SLC9A6	SLC34A2	AHCYL1	SLC17A3	MAGED2	SLC38A3	SLC6A14	CHP1	SCN11A	SLC38A10	CNTN1	SLC38A6	NKX2-5	SIK1	ADRB2	SLC5A12	DLG1	DMD	DMPK	DNM2	DRD2	DRD3	DRD4	EDN1	EDNRA	EDNRB	STOM	AKT1	FGF12	FGF13	FGF14	HECW1	GPD1L	SLC9A8	NEDD4L	COMMD3	ATP1B4	SLC24A2	KLHL3	SLC13A4	CNNM4	STK39	GLRX	ANK3	SLC6A16	RANGRF	COMMD9	SHROOM2	KCNK1	KCNQ1	ASIC2	ASIC1	NDUFA9	NEDD4	ATP1A1	ATP1A2	ATP1A3	ATP12A	ATP1B1	ATP1B2	ATP1B3	NOS1	NOS3	FXYD2	ATP2B4	ATP4A	ATP4B	P2RX4	P2RX7	BPIFA1	PER1	ATP6V1B1	SERPINE2	PKD2	PKP2	TPCN1	FXYD1	FXYD3	FXYD7	FXYD6	FXYD5	SLC38A2	PON3	SLC6A20	TRPM4	KLHL24	TESC	SLC38A4	SLC6A15	SLC38A7	ASIC4	SCN3B	PRKCE	PRSS8	SLC17A7	SLC17A6	SLC24A3	SPTBN4	PTPN3	SLC4A5	SLC5A7	HCN2	SCN1A	SCN2A	SCN2B	SCN3A	SCN4A	SCN5A	SCN7A	SCN8A	SCN9A	SCN10A	SCNN1A	SCNN1B	SCNN1D	SLC28A3	SGK1	SLC13A3	WNK1	SLC3A2	SLC5A1	SLC5A2	SLC5A3	SLC5A4	SLC5A5	SLC6A1	SLC6A2	SLC6A3	SLC6A4	SLC6A6	SLC6A7	SLC6A8	SLC6A9	SLC6A11	SLC6A12	SLC6A13	SLC8A2	SLC8A1	SLC9A1	SLC9A2	SLC9A3	SLC9A5	SLC10A1	SLC10A2	SLC12A1	SLC12A2	SLC12A3	SLC13A1	SLC17A1	SLC34A1	SLC20A1	SLC20A2	SLC22A4	SLC22A5	SNTA1	TRPM2	UTRN	YWHAH	NKAIN1	SLC8B1	ACTN4	SLC38A1	NETO2	SLC9A7	CAV3	SLC4A4	SLC5A6	CACNA1I	CACNA1H	CACNA1G	PKD2L1	SLC13A2	SLC6A5	SLC24A1	ASIC3	SLC9A3R1	SLC4A7	SLC4A8	SLC23A2
GOBP_FIBROBLAST_PROLIFERATION	http://www.gsea-msigdb.org/gsea/msigdb/cards/GOBP_FIBROBLAST_PROLIFERATION	CDK4	CDK6	CDKN1A	ZMPSTE24	IFI30	B4GALT7	CD300A	COL3A1	CTNNB1	DACH1	DHX9	AGT	E2F1	EGFR	EMD	EREG	ESR1	TRIM32	WAPL	FN1	MORC3	FOSL2	FTH1	ABL1	GAS6	NUPR1	GSTP1	IGF1	AQP1	IL13	JUN	LIG4	LTA	MIF	MYC	NDUFS4	NF1	NGFR	DDR2	PAWR	MED31	PDGFA	SIRT6	PDGFB	PDGFRA	PDGFRB	PLA2G1B	PML	PDGFC	ZMIZ1	BAX	PEX2	S100A6	SFRP1	BMI1	SKI	SOD2	TP53	WNT1	WNT2	WNT5A	WNT7B	CDC73	RNASEH2B	CTC1	PDGFD	MED25	SPHK1	CCNA2	CCNB1	CD74	CDC6
GOBP_RNA_3_END_PROCESSING	http://www.gsea-msigdb.org/gsea/msigdb/cards/GOBP_RNA_3_END_PROCESSING	CDK9	AHCYL1	CPSF4	PAPOLA	CLP1	TENT4A	NUDT21	CPSF6	ERI2	EXOSC8	TOE1	CSTF1	CSTF2	CSTF3	DKC1	FBL	SCAF8	CPEB3	NCBP2	EXOSC7	ZC3H3	RPRD2	CSTF2T	TUT4	EXOSC2	ZNF473	INTS7	PTCD1	INTS1	INTS6	PABPC1	GRSF1	CPSF1	HSD17B10	HSF1	APP	NCBP1	PARN	LARP7	PCF11	POLR3K	EXOSC9	EXOSC10	POLR2D	EXOSC4	PAF1	MTPAP	RPRD1A	WDR33	SAGE1	ELAC1	INTS8	PAPOLB	EXOSC5	INTS12	BARD1	ELAC2	RPS21	CPEB1	TUT1	PAPOLG	SNRPA	SSB	ZFP36L1	SUPT5H	SUPV3L1	SLBP	ERI3	NELFE	CDC73	USB1	TUT7	LIN28A	CPSF7	ZC3H14	INTS14	FIP1L1	SYMPK	CCNT1	YTHDC1	CTR9	RNF40
GOBP_NEGATIVE_REGULATION_OF_T_HELPER_CELL_DIFFERENTIATION	http://www.gsea-msigdb.org/gsea/msigdb/cards/GOBP_NEGATIVE_REGULATION_OF_T_HELPER_CELL_DIFFERENTIATION	TBX21	ANXA1	HLX	IL2	IL4	IL4R	JAK3	SMAD7	FOXP3	ZBTB7B	RC3H2	BCL6	TNFSF4	ZC3H12A	SOCS5
GOBP_L_AMINO_ACID_TRANSPORT	http://www.gsea-msigdb.org/gsea/msigdb/cards/GOBP_L_AMINO_ACID_TRANSPORT	SLC25A13	SLC25A15	ARL6IP5	SERINC3	SLC38A3	SLC7A9	PRAF2	CLN3	CTNS	AGT	CLN8	SLC36A1	ARL6IP1	SLC7A8	SLC7A11	SERINC5	GRM1	ITGB1	KCNJ10	ATP1A2	NTSR1	SLC38A2	SLC6A20	SLC38A7	SLC47A1	SLC7A10	PSEN1	SLC17A7	SLC17A6	ACE2	SLC1A1	SLC1A2	SLC1A3	SLC1A4	SLC1A5	SLC1A6	SLC1A7	SLC3A1	SLC3A2	SLC7A1	SLC7A2	SLC22A2	TNF	SLC25A22	SLC7A5	SLC38A1	SLC43A1	SLC25A12	PER2	SLC7A7	SLC7A6	SFXN1
GOBP_TISSUE_MIGRATION	http://www.gsea-msigdb.org/gsea/msigdb/cards/GOBP_TISSUE_MIGRATION	AKT3	HDAC6	HDAC5	PDCD6	CDH5	SEMA3A	CIB1	CXCL13	GIPC1	PLK2	MAPRE2	PTP4A3	FSTL1	DUSP10	PDCD10	NUS1	AAMP	MAPK14	CSNK2B	CTSH	CYP1B1	PRSS3P2	AMOT	DCN	GADD45A	DOCK1	DPP4	AGT	HBEGF	AGTR2	EDN1	EDN2	EFNA1	EFNB2	EGF	EGR3	VSTM4	EPHA2	EMP2	EPHB4	AKT1	ETS1	PTK2B	FAP	FAT2	FGF1	FGF2	FGF4	FGF7	FGF8	FGFR1	VASH1	FOXF1	PAXIP1	FOXC2	CLASP2	PLXND1	KANK1	FLT4	SASH1	CLASP1	SIRT1	CAPN7	MACF1	DAAM2	PATZ1	CORO1C	SH3BP1	MTOR	ABL1	FUT1	PRKD2	KANK2	ADGRA2	GATA2	GATA3	GDF2	GREM1	SRPX2	BMP10	GLUL	GPI	GPLD1	ANGPT1	EMC10	ANGPT2	GRN	RGCC	CARD10	ANXA1	HAS2	ANXA3	HIF1A	HMGB1	HMOX1	NR4A1	HRG	HSPB1	APOA1	HYAL1	ID1	IFNG	APOE	APOH	IL4	INSL3	ITGA2	ITGB1	ITGB3	JUN	JUP	MIA3	KDR	KIT	ARF6	KRT2	KRT16	RHOA	RHOB	LGALS8	LOXL2	TACSTD2	ARSB	MCC	MECP2	MEF2C	MAP3K3	MEOX2	MET	MMP9	MYH9	NF1	NFE2L2	NOS3	NOTCH1	CCN3	ATP2B4	ATP5F1A	P2RX4	ATP5F1B	ADIPOR1	ZNF580	ANGPT4	EVL	PDGFB	HDAC7	ENPP2	PDPK1	SERPINF1	PFN1	PFN2	PIK3C2A	PIK3CA	PIK3CB	PIK3CD	PIK3CG	PLCG1	PLCG2	SOX18	RIN2	EPB41L4B	PPARD	PPARG	BCAS3	FBXW7	SYNJ2BP	DNAJA4	PRCP	FERMT1	PRKCA	PRKCE	PKN1	PKN2	PRKD1	MAP2K3	MAP2K5	PRKX	PROX1	LGMN	PRSS3	ADAMTS9	RAB25	RTN4	CORO1B	PTEN	PTGS2	PTK2	ADGRB1	JCAD	PTN	EPB41L5	PTPN11	PTPRG	PTPRM	ACTA1	PTPRR	PXN	RAB13	RAC1	ACTA2	ROBO1	ROCK1	RRAS	RREB1	S100A2	S100P	CEACAM1	SEMA4A	BMP4	BMPR2	SOX9	SP1	SP100	SPARC	SRC	SRF	STAT1	STAT5A	STC1	ADAM17	TACR1	TBXA2R	TDGF1	ACTC1	TEK	TESK1	NR2F2	TGFB1	TGFB2	TGFBR1	TGFBR2	THBS1	NR2E1	TMSB4X	TNF	ACTG2	GFUS	VEGFA	VEGFC	VIL1	WNT5A	WNT7A	SCG2	MMRN2	GRHL2	DOCK5	ZC3H12A	CALR	EPPK1	ADTRP	PIK3R3	PLPP3	ADAM9	RAB11A	FGF18	FGF16	NRP2	NRP1	KRIT1	SEMA5A	STARD13	ITGB1BP1	KLF4	SLIT2	ACVRL1	LPXN	MAP4K4	ROCK2	SCARB1	CD40	PPM1F	HDAC9	ZEB2	IQSEC1	FGFBP1
GOBP_POSITIVE_REGULATION_OF_G_PROTEIN_COUPLED_RECEPTOR_SIGNALING_PATHWAY	http://www.gsea-msigdb.org/gsea/msigdb/cards/GOBP_POSITIVE_REGULATION_OF_G_PROTEIN_COUPLED_RECEPTOR_SIGNALING_PATHWAY	PRMT5	CHGA	PTGDR2	DRD2	F2	FGF8	SLC39A14	KLK5	GPR27	GPER1	GRP	GSK3A	TMOD2	KLK14	PDE6G	PDE6H	PHB	NECAB2	ACP3	PRKCA	KLK6	CNTN2	C3
GOBP_REGULATION_OF_SYSTEMIC_ARTERIAL_BLOOD_PRESSURE	http://www.gsea-msigdb.org/gsea/msigdb/cards/GOBP_REGULATION_OF_SYSTEMIC_ARTERIAL_BLOOD_PRESSURE	ATP6AP2	CORO2B	CORIN	CMA1	ADM	ADORA1	CPA3	ADRA1D	ADRA1B	ADRA1A	CTSG	CTSZ	ADRB1	CYBA	ADRB2	ADRB3	CYP4A11	CYP11B2	ACE	DRD2	DRD5	AGT	AGTR1	AGTR2	ECE1	EDN1	EDN2	EDN3	EDNRB	EMP2	ENPEP	F2R	F2RL1	P2RX2	DDAH1	GAS6	GJA5	NOX1	GSK3A	HSD11B2	KLK3	AR	KLK1	KLK2	RHOA	ASIC2	MECP2	NOS3	NPPA	NPPB	NTSR1	OXTR	PCSK5	PDE4D	PDGFB	PLCB3	SERPINF2	AVP	AVPR1A	AVPR1B	AVPR2	PRCP	SLC4A5	PTPRO	BBS4	ACE2	REN	RPS6KA2	WNK1	SLC2A5	BMPR2	CYP4F12	SOD2	TACR1	NR2F2	TNF	TNNI3	TPM1	TRPV1	CALCA	ADM2	SPX	OR51E2	NCALD	CYP4F2	NAV2	GPR37L1	KL
GOBP_EPIDERMAL_CELL_DIFFERENTIATION	http://www.gsea-msigdb.org/gsea/msigdb/cards/GOBP_EPIDERMAL_CELL_DIFFERENTIATION	CDH3	USH1C	CDSN	YAP1	SEC24B	TRIM16	TXNIP	SPINK5	TRIOBP	CSTA	CTNNB1	CYP27B1	DNASE1L2	JAG1	DSP	EPHA2	ERCC2	EREG	ERCC3	ETV4	EVPL	EZH2	FOXC1	PALLD	EXPH5	FLG	FLNB	KAZN	HEY2	SCRIB	FOSL2	OPN3	MAFF	ALOX15B	KLK5	WHRN	CLIC4	ABCA12	LCE2B	GATA6	GLI1	SFN	ANXA1	HDAC1	HDAC2	HOXA7	HES1	RBPJ	IL1A	AQP3	IRF6	IVL	JAG2	KCNQ1	KRT2	KRT10	KRT16	KRT17	LORICRIN	MAFG	ASAH1	MSX2	MYCL	MYO6	MYO7A	ATOH1	NME2	NOTCH1	NUMA1	OVOL1	PAFAH1B1	REG3A	PAX6	WNT16	PITX2	PLEC	PLS1	POU3F1	POU4F3	MED1	ESRP1	PPL	MCOLN3	MACROH2A2	PRKCH	MAP2K1	CYP26B1	PTCH1	OVOL2	PLAAT4	SAV1	ROCK1	BCR	S100A7	SFRP4	SRSF6	BCL11B	BMP4	SOD1	SPRR1A	SPRR1B	SPRR2A	SPRR3	ST14	ZFP36L1	STK4	SULT2B1	TGM1	TGM3	TCHH	TSG101	OVOL3	UGCG	USH2A	VDR	WNT5A	ZFP36	FA2H	ZBED2	PDZD7	GRHL2	IFT74	SLC44A4	SGPP1	SHARPIN	NCOA3	CASP3	PIP5K1A	FOXN1	KLF7	TP63	PTCH2	AKR1C3	KRT36	ADAM9	SCEL	LATS1	KLF4	SLC9A3R1	ROCK2	SLC4A7	MACROH2A1	GDF3	KEAP1
GOBP_REGULATION_OF_RAS_PROTEIN_SIGNAL_TRANSDUCTION	http://www.gsea-msigdb.org/gsea/msigdb/cards/GOBP_REGULATION_OF_RAS_PROTEIN_SIGNAL_TRANSDUCTION	RASA4B	RASGRP1	RASA4	LPAR6	FLOT1	SPRY1	SPRY2	DENND4A	NET1	DLC1	ARFGEF2	ARFGEF1	STAMBP	RALBP1	MAPRE2	AKAP13	PDCD10	GABARAP	SSX2IP	COL3A1	CRK	CSF1	ADRA1A	DNM2	ABCA1	LPAR1	CADM4	FLCN	EPHB2	EPO	EPS8	F2R	F2RL1	F2RL2	FBP1	RASA3	DENND3	FOXM1	IQSEC2	KANK1	MCF2L	PSD3	ARHGEF18	PSD4	SH3BP1	NUP62	ABL1	KCTD13	KANK2	AUTS2	ABL2	CYTH4	P2RY10	RABGEF1	SGSM3	GPR4	GPR17	GPR18	GPR20	LPAR4	RABL3	GPR35	SCAI	ARHGAP35	NRG1	APOA1	APOC3	IGF1	APOE	ITGB1	ITPKB	ARF6	KRAS	STMN1	ARHGDIA	ARHGDIB	ARRB1	MET	KITLG	IQSEC3	MYO9B	MYOC	NF1	NGF	NOTCH1	NOTCH2	NTRK1	ARHGEF3	F11R	STMN3	PLCE1	PDGFRB	PIK3CB	PIK3CG	EPS8L1	RASIP1	RALGPS2	ARHGAP17	PPP2CB	LRRC59	DENND4C	ARFGAP1	ERBIN	PSD	CDC42SE1	HEG1	DENND1A	RGL2	RAC1	RAF1	RASA1	RASA2	RASGRF1	RDX	RIT2	BCL6	ROBO1	BCR	ARHGEF28	EPS8L2	TGFB2	TNFAIP1	MAPKAP1	EPS8L3	SYNPO2L	SHOC2	SPRY4	LZTR1	ARHGAP24	RASAL1	CUL3	OGT	GPR65	MADD	CBL	GBF1	NRP1	STK19	SQSTM1	STARD13	ARHGEF2	CYTH3	CYTH2	CYTH1	ADGRG1	MAP4K4	ARHGEF10	RALGPS1	RIPOR2	STARD8	DENND4B	ARHGAP44	IQSEC1	MFN2	KIF14
GOBP_POSITIVE_REGULATION_OF_SODIUM_ION_TRANSMEMBRANE_TRANSPORT	http://www.gsea-msigdb.org/gsea/msigdb/cards/GOBP_POSITIVE_REGULATION_OF_SODIUM_ION_TRANSMEMBRANE_TRANSPORT	CHP1	DMD	DNM2	DRD4	GLRX	ANK3	ATP1B1	ATP1B2	ATP1B3	NOS1	FXYD2	FXYD1	TESC	WNK1	SLC9A1	ACTN4
GOBP_EPIDERMIS_DEVELOPMENT	http://www.gsea-msigdb.org/gsea/msigdb/cards/GOBP_EPIDERMIS_DEVELOPMENT	CDH3	C1orf68	USH1C	ZMPSTE24	CDSN	YAP1	SEC24B	FST	HOXB13	AGPAT2	TRIM16	TXNIP	HPSE	EDAR	SPINK5	TRIOBP	SOX21	COL7A1	COL17A1	CRABP2	CST6	CSTA	CCN2	CTNNB1	CYP27B1	DCT	DNASE1L2	JAG1	DSP	EDA	EGFR	EPHA2	EMP1	ERCC2	EREG	ERCC3	ETV4	EVPL	EXT1	EZH2	FABP5	ALDH3A2	FGF7	FGFR2	DKK1	FOXC1	PALLD	FOXE1	EXPH5	FLG	FLNB	FLOT2	KAZN	HEY2	SCRIB	FOSL2	OPN3	MAFF	ALOX15B	KLK5	POU2F3	WHRN	SOSTDC1	CLIC4	TRPC4AP	ABCA12	LCE2B	GATA6	ATP2C1	GJB5	DKK4	GLI1	GLI2	SFN	ANXA1	HDAC1	HDAC2	HLA-DRB1	HOXA7	HOXC13	HES1	IGFBP5	RBPJ	IL1A	AQP3	INHBA	INSR	IRF6	IVL	JAG2	KCNQ1	KRTAP5-9	KRT2	KRT5	KRT9	KRT10	KRT12	KRT14	KRT15	KRT16	KRT17	KRT31	KRT32	KRT34	KRT83	KRT85	LAMA3	LAMA5	LAMB3	LAMC2	LORICRIN	LRP4	SMAD4	MAFG	STS	ASAH1	KLK14	MSX2	MYCL	MYO6	MYO7A	NAB1	NAB2	ATOH1	NF1	NGFR	NME2	NOTCH1	ATP2A2	YBX1	NUMA1	OVOL1	PAFAH1B1	REG3A	PAX6	NSDHL	GAL	KRT76	WNT16	PDGFA	PIAS4	CALML5	PITX2	PLEC	PLOD1	PLS1	ATP7A	SOX18	POU3F1	POU3F2	POU4F3	PPARA	PPARD	MED1	ESRP1	PPL	MCOLN3	LGR4	MACROH2A2	FERMT1	PRKCH	MAP2K1	KLK7	CYP26B1	PTCH1	PTHLH	OVOL2	PLAAT4	BCL2	RELA	EDA2R	SAV1	ALX4	ROCK1	BCR	S100A7	SFRP4	SRSF6	BNC1	SHH	BCL11B	BMP4	SMO	SNAI1	SOD1	SOS1	SOX9	SPRR1A	SPRR1B	SPRR2A	SPRR3	ST14	ZFP36L1	STK4	SULT2B1	TFDP1	TGFB2	TGM1	TGM3	TCHH	TNF	TSG101	OVOL3	UGCG	USH2A	VDR	WAS	WNT5A	WNT10B	ZFP36	FA2H	ZBED2	ZNF750	FZD3	PDZD7	GRHL2	SVEP1	IFT74	FUZ	SLC44A4	SGPP1	SHARPIN	NCOA3	FZD6	CASP3	PIP5K1A	PLA2G10	FOXN1	AP3B1	LGR5	KLF7	TP63	PTCH2	AKR1C3	KRT36	TRADD	ADAM9	SCEL	LDB1	PLOD3	LDB2	ACVR1B	LATS1	KLF4	TGM5	LHX2	SLC9A3R1	ROCK2	SLC4A7	MACROH2A1	GDF3	KEAP1
GOBP_POSITIVE_REGULATION_OF_NUCLEOTIDE_METABOLIC_PROCESS	http://www.gsea-msigdb.org/gsea/msigdb/cards/GOBP_POSITIVE_REGULATION_OF_NUCLEOTIDE_METABOLIC_PROCESS	PPARGC1A	ADORA2B	ENO1	ZBTB20	GAPDHS	GPD1	GUCA1A	GUCA1B	GUCA2A	GUCA2B	HIF1A	HTR2A	IFNG	IGF1	APP	IL4	INS	INSR	ARNT	MYC	NOS1	NOS2	NOS3	P2RX7	MLXIPL	TREM2	PPARA	PID1	PRKAA1	PRKAA2	PSEN1	RCVRN	PINK1	TAFAZZIN	TMSB4X	VCP	SLC25A12	SLC4A4	ENTPD5
GOBP_REGULATION_OF_LIPID_CATABOLIC_PROCESS	http://www.gsea-msigdb.org/gsea/msigdb/cards/GOBP_REGULATION_OF_LIPID_CATABOLIC_PROCESS	CDK4	CIDEA	CNR1	AADAC	ADORA1	CPT1A	ADRA2A	AKT1	AKT2	ABCD1	FABP1	ABCD2	MLYCD	ALK	FGF21	BSCL2	ANGPTL3	GPLD1	ACACB	APOA1	APOA2	APOA4	APOC1	IDH1	APOC2	APOC3	IL1B	INS	IRS1	LDLR	ABHD5	PDE3B	PIK3CG	PPARA	PRKAA1	PRKCD	PRKCE	PNPLA2	RARRES2	SCT	CRTC3	SORL1	THRA	TNF	TWIST1	LONP2	ABCB11	IRS2	SCARB1
GOBP_SMOOTH_MUSCLE_CONTRACTION	http://www.gsea-msigdb.org/gsea/msigdb/cards/GOBP_SMOOTH_MUSCLE_CONTRACTION	ADA	CALCRL	NMUR1	NMU	CHRM2	CHRM3	CHRNA3	CHRNB2	CHRNB4	CNN1	COMP	ADORA1	ADORA2B	ADRA1A	ADRA2A	ADRA2B	ADRA2C	ADRB2	DAPK3	DLG1	ABAT	DRD1	DRD2	AGT	EDN1	EDN2	EDN3	EDNRA	EDNRB	CTTN	F2R	FKBP1B	P2RX2	SULF1	GDNF	GHSR	GPER1	GUCY1A1	APBB1	APBB2	HTR1D	HTR2A	HTR2B	HTR7	ITGA2	KCNMA1	KIT	RHOA	MYH11	MYLK	NEUROG1	ATP1A2	ATP2B1	ATP2B4	OXT	OXTR	P2RX1	P2RX3	PLCE1	PIK3C2A	PRKG1	PTAFR	PTGER3	PTGS2	ACTA2	RAP1GDS1	RGS2	ROCK1	BDKRB2	SCNN1B	SMTN	SLC8A1	SOD1	SRF	SSTR2	TACR2	TACR1	TACR3	TBX2	TBXA2R	TBX3	TNNI3	TRPV1	CALCA	DOCK5	SPX	GRIP2	MKKS	PLA2G6	SETD3	CAV1	SPHK1	KCNB2	ROCK2	CD38	DOCK4
GOBP_GLIAL_CELL_PROLIFERATION	http://www.gsea-msigdb.org/gsea/msigdb/cards/GOBP_GLIAL_CELL_PROLIFERATION	CDKN2B	CLU	CSF1	CSF1R	E2F1	PTK2B	UFL1	DICER1	GBA	GFAP	CERS2	HES1	IL1B	IL6	AREG	LEPR	LTA	LYN	ASCL2	MYC	NF2	NOTCH1	PENK	PLAG1	TREM2	PPP1CC	PRKCH	PRKCI	CX3CL1	SKI	SOX4	SOX10	SOX11	ABCC8	TSPO	TNF	RNF10
GOBP_POSITIVE_REGULATION_OF_VIRAL_GENOME_REPLICATION	http://www.gsea-msigdb.org/gsea/msigdb/cards/GOBP_POSITIVE_REGULATION_OF_VIRAL_GENOME_REPLICATION	ADAR	ADARB1	PPIE	PPIH	TRIM38	DDB1	DDX3X	PDE12	LARP1	NR5A2	PABPC1	CNOT7	IFIT1	NOTCH1	HACD3	PPARA	PPIA	PPID	TMEM39A	PKN2	RAD23A	CCL5	SRPK1	SRPK2	STAU1	TARBP2	TOP2A	TOP2B	FKBP6	VAPB	CD28
GOBP_NEGATIVE_REGULATION_OF_LYASE_ACTIVITY	http://www.gsea-msigdb.org/gsea/msigdb/cards/GOBP_NEGATIVE_REGULATION_OF_LYASE_ACTIVITY	AKAP9	DRD2	DRD3	EDNRB	GABBR1	GALR1	GNAI2	GNAI3	GRM2	GRM3	HPCA	MTRR	NPR3	PALM	P2RY13	GPR87	CCR2	PDZD3	GALR3	GALR2	AKAP5	GABBR2
GOBP_ACID_SECRETION	http://www.gsea-msigdb.org/gsea/msigdb/cards/GOBP_ACID_SECRETION	CES1	CHRM5	ABAT	DRD2	DRD3	AGXT	GABBR1	SNX10	APBA1	HRH2	HTR1B	KCNQ1	MYC	NF1	NTSR1	OPRL1	OXT	OXTR	P2RX7	ABCB4	PRKAA1	PTGER3	SCT	SGK1	SLC26A6	SLC6A1	SLC10A1	TFF2	TNF	TRH	TRPC4	UCN	TRPV1	CASR	ABCB11	CCKBR	HIP1R	SLC9A3R1	SV2A
GOBP_CELLULAR_RESPONSE_TO_ORGANIC_CYCLIC_COMPOUND	http://www.gsea-msigdb.org/gsea/msigdb/cards/GOBP_CELLULAR_RESPONSE_TO_ORGANIC_CYCLIC_COMPOUND	NR2E3	HDAC6	BCL2L11	HCN4	PQBP1	ACTR2	AKAP9	CDK4	FLOT1	RAMP3	CDKN1B	PAK4	KLF2	RAPGEF3	YAP1	PRMT5	PGRMC2	TADA3	CARM1	CEBPA	CEBPB	CIB2	DDX17	KAT5	ARL6IP5	CES1	GNB5	ADCY1	PTGES3	ADCY2	CFTR	RUVBL2	ADCY3	EHMT2	ABHD2	CHEK1	FAM107A	ADCY6	CHEK2	EGLN2	PADI2	HRH3	CHRM2	CHRM3	PARK7	CHRM4	CHRM5	PHB2	CBX3	ADCY8	OSBPL7	FAM210B	CLU	COL1A1	PPARGC1B	CPS1	CRHBP	CRY1	CRY2	PARP1	CTNNA1	CTNNB1	AANAT	CYBA	CYP1A1	CYP1B1	CYP7A1	CYP24A1	CYP27B1	DAB2	DAG1	DAXX	ACE	DDX5	DHX9	DEFA1	DIAPH1	DNM2	DNMT1	DNMT3A	SLC26A3	DRD1	DRD2	DRD3	DRD4	DRD5	NR0B1	EDN1	EFNA5	EGFR	EGR1	AHR	EIF4E	AIF1	ELK1	PDE12	EP300	DMTN	ESR1	ESR2	ESRRA	ESRRG	EZH2	FDX1	FES	FKBP4	SIRT2	SNW1	FOXF1	CNOT1	KDM1A	KDM4C	FOXO3	FLNA	MLC1	FLT3	PLCB1	LARP1	UFL1	NCSTN	SIRT1	FOLR1	FOLR2	SPIDR	RBFOX2	WBP2	DDX58	ALK	ALPL	ABL1	GABPA	GABRB1	GABRB2	GABRB3	GABRG2	KANK2	TIPARP	AOC1	GATA1	HEYL	OR10H3	OR10H2	OR10H1	MSTN	GHRHR	NSG1	GCLC	GCLM	GNA11	GNA15	GNAI1	GNAI3	GNAL	GNAO1	GNAS	GNAZ	GNB1	GPD1	GPLD1	GPER1	RAPGEF1	NR3C1	GSK3A	GSK3B	STRN3	ANXA1	H2AZ1	HDAC1	HDAC2	HMGCS2	HNRNPD	HNRNPU	HRH1	HRH2	PRMT2	APEX1	HSF1	HSPA1A	HSPA1B	HSPA5	HSPA8	HSP90AB1	APLP1	HTR1A	HTR1B	HTR1D	HTR1E	HTR1F	HTR2A	HTR2B	HTR2C	HTR3A	HTR4	HTR5A	HTR6	HTR7	ID1	ID3	AQP8	IFIT1	IFNB1	IGF1R	IGFBP5	APP	IL1B	AQP1	IL10	IL15	IL18	AQP4	INHBA	INHBB	INSIG1	AQP9	IRF3	AR	ISL1	ITGA2	ITPR2	JAK2	JUP	KCNE1	KCNMB1	KCNQ1	ARG1	RHOA	LEP	LRP6	ARNTL	SMAD1	ARRB2	SMAD5	MEF2C	SCGB2A1	SCGB2A2	MGMT	NR3C2	MMP2	MN1	ASS1	MSN	MSR1	MSX2	MYC	MYOD1	MYOG	ATF4	NEDD4	ATP1A1	ATP1A2	ATP1A3	NFKB1	NKX3-1	CNOT2	NPC1	NPM1	ATP2B1	ATP2B4	ATP5F1A	OPRM1	P2RX3	P2RX4	P2RX7	P2RY1	P2RY2	P2RY4	P2RY6	P2RY11	PAK1	PAK2	PAK3	CALY	PALM	PRKN	PCK1	PCK2	INSIG2	ZBTB7A	UBR5	PDE2A	RWDD1	PDE3A	PDE4B	PDGFB	UFM1	NSG2	SERPINF1	INPP5K	PENK	PER1	PGR	ABCB4	PHB	PHEX	PIM1	PIK3CG	PKD2	PKLR	PLAT	P2RY13	GDAP1	SSH1	DDIT4	POU4F1	POU4F2	PPARA	PPARD	MED1	GRAMD1C	TRPM4	TRIM68	TMEM38B	UFSP2	IMPACT	PRKACA	VPS35	KDM3A	VPS11	PKN1	LMO3	MAPK1	MAPK3	PMEPA1	ZMIZ1	PTAFR	PTCH1	PTGER1	PTGS2	GRAMD1B	MAVS	CALCOCO1	HAMP	RAD51	RALB	RAN	RAP1A	RAP1B	HRH4	REST	BCL2L2	RGS4	ACTB	RNF6	RORA	RORC	HCN2	RPS6KB1	RXRA	RXRB	RXRG	RYR1	RYR2	RYR3	SAFB	BGLAP	SCNN1A	SCNN1B	SCNN1D	CCL2	CCL3	CCL5	GOLPH3	BLM	NOD2	IFIH1	SFRP1	SGK1	SMYD3	SIX1	BMP2	SLC26A6	SKP2	SLC1A1	SLC1A2	SLC1A3	BMP4	SLC5A5	SLC6A4	SLC8A1	SLC9A1	BMP7	SLC16A1	SLC34A1	SNAI2	SMARCA4	DDRGK1	SMO	SNCA	SOD1	SOX10	SPP1	SRC	SRD5A1	BRCA1	SSTR1	SSTR2	SSTR3	SSTR4	SSTR5	ZFP36L1	STAT1	ZFP36L2	STC1	SULT1A3	KLF9	TAF1	TAF7	TCF21	TFAP4	TFPI	TGFB1	TGM2	TLR3	NR2E1	TMF1	TNF	NR2C1	HSP90B1	TRPM2	UBE2L3	UBE3A	UCP1	VDR	EZR	TRPV1	WNT10B	WT1	YWHAH	ZFP36	CACNA1S	LRP8	DDX54	PAGR1	MUL1	UBA5	NR4A3	ZC3H12A	NCOA4	PNPLA3	FGF23	KMT2D	COLEC12	CALR	OR51E2	LBH	KIF18A	NCOA3	NRIP1	KDM5D	ARID1A	CASP3	CASP6	CASP7	CASP8	CASP9	LCOR	CASQ2	CASR	RAE1	ADTRP	CAV1	CAV2	PLPP1	TP63	AKR1C3	URI1	RIOK3	TRIM24	CFLAR	CCNA2	FOXH1	MBD2	BTRC	ACVR1	PIAS2	USP8	LATS1	CNOT9	AIFM1	HTR3B	TRIP4	SLC9A3R1	ADIPOQ	RECQL5	CYP7B1	HAND2	AKAP6	ROCK2	NR1D1	CLOCK	RNF14	NCOR1	NCOR2	GNA14	SAFB2	RAPGEF2	NR1H4	CDH1
GOBP_OOGENESIS	http://www.gsea-msigdb.org/gsea/msigdb/cards/GOBP_OOGENESIS	TDRKH	DMC1	CTNNB1	DIAPH2	DMRT1	EDN1	EDNRA	ERCC1	EREG	PTK2B	SIRT2	FOXO3	TUT4	TDRD7	SPO11	PANX1	ASPM	FBXO5	AMH	ANG	H3-3A	H3-3B	HEXB	IGF1	IHH	INHBB	INSL3	MDK	MLH1	ATM	NPPC	NPR2	YBX2	PDE3A	YTHDF2	WNT4	PAQR5	SOHLH2	PIWIL2	PPP2R1A	TDRD1	METTL3	PTN	PTX3	BCL2	RPS6	RPS6KA2	BNC1	YTHDC2	BMPR1B	FOXL2	SRC	BRCA2	AURKA	AURKC	TAF4B	TNFAIP6	ZFY	ZP3	WDR77	TUT7	KMT2D	LGR5	PDE5A	YTHDC1	TRIP13	MARF1	WASHC5	CDC25B	REC8
GOBP_REGULATION_OF_TRANSLATION_IN_RESPONSE_TO_STRESS	http://www.gsea-msigdb.org/gsea/msigdb/cards/GOBP_REGULATION_OF_TRANSLATION_IN_RESPONSE_TO_STRESS	TMED2	DDX3X	EIF2S1	EIF4G1	PPP1R15A	EIF2AK1	NCK1	NPM1	PPP1CA	IMPACT	EIF2AK2	DNAJC3	RBM4	RPS6KA1	RPS6KA3	NCK2	EIF2AK3
GOBP_METANEPHRIC_NEPHRON_MORPHOGENESIS	http://www.gsea-msigdb.org/gsea/msigdb/cards/GOBP_METANEPHRIC_NEPHRON_MORPHOGENESIS	SIX2	CTNNB1	GREM1	GDNF	HES1	LHX1	LIF	PAX2	PDGFRB	PKD1	PKD2	WNT4	KIF26B	LGR4	SALL1	BMP4	SMO	SOX9	STAT1	WT1	PAX8
GOBP_CHROMATIN_REMODELING	http://www.gsea-msigdb.org/gsea/msigdb/cards/GOBP_CHROMATIN_REMODELING	HDAC5	CHAF1A	NPM3	CFDP1	MCRS1	ZNHIT1	ANP32B	TAF6L	CTCF	KDM5B	SRCAP	RUVBL2	CHD1	CHD3	CHD4	BAZ2A	BAZ1A	SUPT16H	CBX3	OIP5	H2BE1	DAXX	DR1	ESR1	EZH1	BPTF	MORC2	ZBTB1	SCMH1	KDM4B	KDM4C	KDM6B	PSME4	DNAJC9	TSPYL4	SATB2	ITGB3BP	BRD4	KAT6B	PADI4	ASF1A	CHD5	GATA3	KAT2A	SETD2	TFPT	HCFC2	BAZ2B	H1-0	H1-2	H1-3	H1-4	H1-5	H2AX	H2BC5	H2BC3	H3-3A	H3-3B	H1-1	HCFC1	HDAC1	HDAC2	HELLS	HMGB2	HMGA1	HNRNPC	JARID2	MCM2	MLLT1	MLLT3	MYB	MYC	NAP1L1	NAP1L2	NAP1L3	NAP1L4	NASP	RERE	NFE2	NFRKB	NPM1	PAK1	HP1BP3	FOXP3	ZBTB7A	UCHL5	ACTL6B	RSF1	MBD3	MIS18A	POLE3	H2BS1	ATRX	PAF1	GATAD2A	INO80D	PIH1D1	PBRM1	HJURP	MACROH2A2	CHD7	YEATS2	KDM4D	ASF1B	PRDM9	CHD8	GATAD1	RB1	KDM5A	RBBP4	RBBP7	ACTB	BRD2	SATB1	TSPYL2	SET	ACTR6	TSPY2	SMYD3	SMARCA1	SMARCA2	SMARCA4	SMARCB1	SMARCC1	SMARCC2	SMARCD1	SMARCD2	SMARCD3	SMARCE1	SOX9	SSRP1	BRDT	SUPT6H	TADA2A	VPS72	TNP1	TNP2	TOP1	TSPY1	TSPYL1	KDM6A	YY1	SUV39H2	NAA60	ACTR5	KAT6A	BRD3	YEATS4	ANP32E	CHAF1B	KDM5C	KDM5D	ARID1A	H3-4	H2BC8	H2BC15	H2BC14	H2BC7	H2BC6	INO80B	H2BC9	H2BC10	H2BC4	H2BC17	H2BC21	H3C1	H3C4	H3C3	H3C6	H3C11	H3C12	H3C10	H3C2	H4C1	H4C4	H4C12	H4C3	H4C8	H4C2	H4C5	H4C13	H4C7	H4C14	H2AB3	GRWD1	SMARCA5	TSPYL5	ACTL6A	RUVBL1	TP63	KAT2B	MCM3AP	MBD2	H3C7	H1-10	RNF8	BAZ1B	MTA1	MTA2	PIWIL1	H2AW	ACTR8	MACROH2A1	CHD1L	TTI1	KDM4A	SART3	HDAC4
GOBP_POSITIVE_REGULATION_OF_GLUCOSE_IMPORT	http://www.gsea-msigdb.org/gsea/msigdb/cards/GOBP_POSITIVE_REGULATION_OF_GLUCOSE_IMPORT	SORBS1	ARPP19	CAPN10	OSBPL8	CREBL2	MAPK14	AKT1	AKT2	RHOQ	OPN3	APPL1	FGF21	GPC3	KLF15	IGF1	INS	INSR	IRS1	MEF2A	NFE2L2	PIK3R1	POU4F2	PRKCI	PTH	PTPN11	RNASEL	SLC1A2	TERT	CLTCL1	IRS2	ADIPOQ
GOBP_MORPHOGENESIS_OF_A_BRANCHING_STRUCTURE	http://www.gsea-msigdb.org/gsea/msigdb/cards/GOBP_MORPHOGENESIS_OF_A_BRANCHING_STRUCTURE	FEM1B	SPRY1	SPRY2	SEMA3A	YAP1	HOXB13	SEMA3C	SPINT2	GNA13	SIX2	KDM5B	FRS2	TMED2	PHB2	COL4A1	COL13A1	ADM	CSF1	CTNNB1	CTSH	GDF7	CTSZ	DAG1	DLG1	DLX2	DRD2	AGT	AGTR2	EDN1	EDNRA	EGF	EPHA2	ENG	EPHA7	ESR1	EXT1	EYA1	FGF1	FGF2	FGF7	FGF8	FGFR2	FOXF1	FOXD1	FOXC2	PLXND1	SULF1	ABL1	CLIC4	GBX2	GDF2	GREM1	GDNF	GPC3	GLI2	GLI3	GRB2	SETD2	HGF	HOXA5	HOXA11	HOXB7	HOXD11	HOXD13	IHH	IL10	ILK	AR	AREG	KDR	KRAS	LAMA5	LHX1	LRP5	TACSTD2	SMAD4	MDK	MET	MMP14	CITED1	MSX2	MYC	RERE	NFATC4	NKX3-1	NOTCH1	NOTCH4	PAK1	PAX2	PBX1	LEF1	PDGFA	SIRT6	PGR	PKD1	PKD2	BCL11A	PLXNA1	PML	WNT4	MED1	MKS1	RASIP1	PPP1CA	LGR4	BTBD7	PROX1	CTNNBIP1	RTN4	PTCH1	BCL2	SALL1	CCL11	PRDM1	FKBPL	SFRP1	SHH	SHOX2	RBM15	SIX1	BMP2	BMP4	BMP7	SNAI2	SMO	SOX9	SOX10	SPINT1	SRC	SRF	ST14	STK4	TBX2	TBX3	HNF1B	TCF21	TDGF1	TGFBR2	TGM2	TIE1	NKX2-1	TNF	VDR	VEGFA	WNT1	WNT2	WNT5A	WNT6	WNT2B	WT1	DDR1	PAX8	FZD5	GRHL2	GREB1L	ESRP2	CASR	GCM1	CAV3	TP63	DCHS1	NRP1	TIMELESS	BTRC	ACVR1	SOCS3	LRP5L	MAP3K13	DLG5	SLIT2	MAGED1	CELSR1	SEMA3E
GOBP_ORGAN_GROWTH	http://www.gsea-msigdb.org/gsea/msigdb/cards/GOBP_ORGAN_GROWTH	BCL2L11	PARP2	SPRY2	ZMPSTE24	CITED2	BASP1	YAP1	PDLIM5	CGA	EHMT2	AKAP13	COMP	ATF2	MAPK14	ADRA1A	NKX2-5	CYP19A1	AGT	DUSP6	DUSP9	ECM1	S1PR1	EDN1	ERBB4	AKT1	ESR1	EVC	EXT1	FGF2	FGF7	FGF8	FGF9	FGFR3	FGFR2	FOXC1	FOXC2	WWC1	ZFPM2	HEY2	FXN	G6PD	TSKU	TENM4	GATA4	GATA6	FGF20	SERP1	BMP10	GLI1	GSK3A	ANXA6	HLX	ACACB	IGF1	IGF2	RBPJ	IL7	AR	JARID2	KCNK2	LEP	LEPR	LY6E	SMAD1	SMAD2	MATN1	MEF2C	MMP13	MSX2	MYH6	NOTCH1	NPPC	DDR2	PDGFRB	PIM1	PLAG1	SASH3	POR	PPARA	BNC2	TMEM38B	SMPD3	PRKAR1A	WWC3	MAPK11	PRLR	PROX1	PSAP	PTEN	HEG1	NLGN4X	PTPN11	HAMP	RAG2	RARA	RARB	RARG	RBP4	BCL2	RGS2	RGS4	SAV1	SHH	NDRG4	SLC6A4	BMPR1A	SMO	SOD1	SOX9	STC1	STK3	STK4	TBX2	TBX5	TGFB2	TGFBR1	TGFBR2	TGFBR3	THBS3	TP73	UBE3A	WNT2	WT1	YY1	WWC2	SORBS2	YBX3	CAV3	RUNX1	LATS1	CTDP1	ACVR2B	CER1	AKAP6	VGLL4	CDK1	TOMM70
GOBP_IRON_ION_TRANSPORT	http://www.gsea-msigdb.org/gsea/msigdb/cards/GOBP_IRON_ION_TRANSPORT	ABCC5	ABCB6	PGRMC2	CLTC	CP	DNM2	ABCB7	LMTK2	ISCU	SLC39A14	FTH1	FTL	HFE	HPX	HRG	IFNG	IREB2	ARHGAP1	LCN2	LTF	MELTF	SLC11A2	SLC22A17	SLC25A37	ATP7A	STEAP3	FLVCR2	SLC48A1	B2M	TTYH1	HAMP	NECTIN1	SLC39A8	SLC6A9	SLC11A1	TF	TFR2	TFRC	STEAP4	CYBRD1	SLC25A28	RAB11B	ASIC3	SFXN1	HEPH
GOBP_PROTEIN_SUMOYLATION	http://www.gsea-msigdb.org/gsea/msigdb/cards/GOBP_PROTEIN_SUMOYLATION	UBA2	SAE1	TRIM28	TOPORS	HMG20B	HMG20A	PIAS3	PARK7	CTNNB1	EGR1	EYA1	RWDD3	ZNF451	SENP6	GNL3	SUMO4	ARNT	MAGEA2	MDM2	HDAC7	PIAS4	BCL11A	PML	TOLLIP	GNL3L	TRPM4	ZMIZ1	RANBP2	RANGAP1	RELA	TRIM27	IFIH1	SUMO3	SUMO2	STX1A	UBE2I	SUMO1	MUL1	CAPN3	CBX4	PIAS1	PIAS2	ZBED1	HDAC4
GOBP_REGULATION_OF_CYCLIN_DEPENDENT_PROTEIN_KINASE_ACTIVITY	http://www.gsea-msigdb.org/gsea/msigdb/cards/GOBP_REGULATION_OF_CYCLIN_DEPENDENT_PROTEIN_KINASE_ACTIVITY	CDK7	CDKN1A	CDKN1B	CDKN1C	CDKN2A	CDKN2B	CCNO	CDKN2C	CDKN2D	CDKN3	CEBPA	IPO7	HEXIM1	CCNI	CDC37	CKS1B	CKS2	GADD45A	EGFR	AKT1	MAPRE3	GTPBP4	FBXO7	CNPPD1	SFN	RGCC	GTF2H1	HHEX	APC	HSP90AB1	IPO5	MEN1	MNAT1	HERC5	PDGFB	CDK5RAP1	PKD1	PKD2	PLK1	CCNJ	CDK5RAP2	PROX1	BCCIP	CCNL1	PSMD10	PTEN	CCND1	ACTB	BLM	SRC	ADAM17	TFAP4	NR2F2	TNFAIP3	CCNJL	CCNP	CDK5RAP3	CASP3	PSRC1	CCNK	KAT2B	CDK5R1	CCNA2	CCNA1	CCNB1	CCND2	CDK5R2	CCND3	CCNE1	CCNF	CCNG1	CCNG2	CCNH	CCNT1	CCNT2	DIRAS3	PKMYT1	LATS1	CCNB2	CCNE2	CDC6	CDC25A	CDC25C
GOBP_POSITIVE_REGULATION_OF_CARBOHYDRATE_METABOLIC_PROCESS	http://www.gsea-msigdb.org/gsea/msigdb/cards/GOBP_POSITIVE_REGULATION_OF_CARBOHYDRATE_METABOLIC_PROCESS	SORBS1	ARPP19	PPARGC1A	ADCYAP1R1	DDB1	EGF	AKT1	AKT2	FOXO1	SIRT1	ZBTB20	GAPDHS	GCG	GCK	KAT2A	GPD1	GPLD1	GPER1	GPT	HAS2	HIF1A	HRH1	HTR2A	IFNG	IGF1	IGF2	APP	INS	INSR	IRS1	LHCGR	ARNT	MAS1	MYC	NFKB1	NNMT	NTSR1	P2RX7	P2RY1	P2RY6	MLXIPL	PDGFB	CD244	PHKG2	PMAIP1	PPARA	AVPR1B	PRKAA1	PRKAA2	PRKCE	PSEN1	PPP4R3B	PTAFR	PTH	PTH1R	PTPN2	SNCA	SRC	STK11	DYRK2	SLC25A12	IRS2	SLC4A4	KAT2B	ACTN3	RGN	ENTPD5	EPM2AIP1
GOBP_MYELOID_CELL_DIFFERENTIATION	http://www.gsea-msigdb.org/gsea/msigdb/cards/GOBP_MYELOID_CELL_DIFFERENTIATION	ABI1	SH2B3	TSPAN2	TRIM10	WASF2	RNF41	DHRS2	CDK6	TRIB1	LRRC17	FSTL3	CDKN1C	MAEA	ADAR	CDKN2B	TCIRG1	IKZF1	KLF2	CITED2	PIAS3	HAX1	CEBPA	CEBPB	CIB1	CEBPE	BATF	CEBPG	KLF1	TOB2	FAXDC2	LILRB1	PRDX3	LILRB4	LILRB3	KAT7	FAM210B	CCR1	CCR7	PPARGC1B	CREB1	PARP1	MAPK14	CSF1	CSF1R	CSF2	CSF3	CSF3R	CTNNB1	ZNF675	DNASE2	JAG1	GPR183	EFNA2	EPHA2	EP300	EPAS1	EPB42	DMTN	EPO	ERCC2	ESRRA	ALAS1	ETS1	ETV2	ALAS2	EVI2B	F2RL1	PTK2B	FASN	FBN1	ADGRF5	TSPO2	FES	SBNO2	ACIN1	NCOA6	FOXO3	FLI1	RCOR1	JMJD6	NBEAL2	UFL1	SIRT1	FOS	RBFOX2	CLEC5A	BRD1	MTOR	FSHB	G6PD	GABPA	TRIM58	DHRS7B	L3MBTL1	GATA1	GATA2	GATA3	GBA	EIF2AK1	GPC3	GLO1	SIGLEC15	OSTM1	HIPK2	SLC25A5	TMOD3	SNX10	GPR171	ANXA2	HCLS1	NCKAP1L	HIF1A	HLA-DRB1	HMGB2	HMGB3	HOXA5	HOXA7	HOXA9	HOXB7	HOXB8	APCS	PRMT1	HSF1	HSPA1A	HSPA1B	HSPA9	IRF8	ID2	IFI16	IFNG	APP	RBPJ	IL4	IL5	IL11	IL12B	IL15	IL17A	INHA	INHBA	INPP5D	IREB2	IRF4	IRF7	EIF6	ITGB6	ITGB8	ITPKB	JAK2	JAK3	JUN	JUNB	KCNQ1	KIT	LBR	LGALS9	LIF	LOX	ARNT	LTBR	LTF	LYN	SMAD5	MB	MEF2C	MEIS1	MEIS2	KITLG	MITF	MMP9	MPL	MT1G	MYC	MYH9	NF1	NFKBIA	CNOT4	NOTCH2	SLC11A2	ROR2	PAFAH1B1	PLA2G3	LEF1	CLDN18	CLEC1B	AHSP	ZBTB7A	PDE1B	IL23A	KLF13	PF4	PIK3CD	PIK3R1	PIP4K2A	PKNOX1	ATP6AP1	PML	TREM2	POU4F1	POU4F2	PAF1	PPARG	MED1	SNRK	NCAPG2	SLC25A38	TESC	FBXW7	BATF3	PRKCA	PRKDC	MAPK11	PRKX	PRTN3	PSEN1	B2M	GPR137	CTNNBIP1	PTPN2	PTPN6	PTPN11	RARA	RARG	RB1	ARID4A	RELB	RHAG	BCL6	SMAP1	RPS6	RPS14	RPS19	BGLAP	CEACAM1	CCL3	CCL19	SFRP1	RBM15	IL25	VPS33A	BMP4	SLC4A1	SP3	SPI1	BPGM	SRC	SRF	SRP54	ZFP36L1	STAT1	STAT3	STAT5B	TAL1	TCTA	TF	TFE3	TFRC	TGFB1	TGFBR2	TGFBR3	THPO	THRA	KLF10	TLR2	TLR3	TLR4	GPR137B	TNF	TNFAIP6	TRAF6	TYROBP	VEGFA	ZFP36	ZNF16	ZBTB16	CDC73	LRRK1	UBA5	KAT6A	CDK5RAP3	WDR61	MPIG6B	NDFIP1	GPR68	CAMK4	DCSTAMP	H4C1	CASP3	H4C4	H4C12	H4C3	H4C8	H4C2	H4C5	H4C13	H4C14	PLA2G10	CASP8	KAT8	CASP9	DYRK3	CUL4A	PIR	AP3B1	SCIN	THOC5	TNFSF11	RUNX1	CBFA2T3	CBFB	ACTN1	RIPK1	PABPC4	FADD	TNFRSF11A	CCN4	LDB1	ACVR1B	ACVR2A	CD4	MFHAS1	ADIPOQ	ATP5IF1	SFXN1	CARTPT	ISG15	SH3PXD2A	CTR9	CD74	CD81	RASSF2	GAB2	FARP2	MAFB	WDR1	CDC42	PTBP3
GOBP_NEGATIVE_REGULATION_OF_RESPONSE_TO_DNA_DAMAGE_STIMULUS	http://www.gsea-msigdb.org/gsea/msigdb/cards/GOBP_NEGATIVE_REGULATION_OF_RESPONSE_TO_DNA_DAMAGE_STIMULUS	CDKN2D	POLQ	CHEK2	CLU	DYRK1A	ERCC1	ERCC4	ERCC6	TRIM32	KDM1A	SMCHD1	SIRT1	TFIP11	FBXO5	HSF1	ING2	MDM2	MIF	MUC1	OGG1	UBR5	TRIAP1	TAF9B	RTEL1	SHLD2	TMEM161A	PARPBP	USP47	RADX	PPP1R10	RIF1	OTUB1	YJU2	ACKR3	PSMD10	BCL2	BCL2L1	RPS3	BID	CXCL12	MAGEF1	MARCHF7	SNAI2	SNAI1	TAF9	TERF2	TP53BP1	TPT1	TWIST1	XRCC1	PTTG1IP	OTUB2	CYREN	AUNIP	DDX39B	ATAD5	ELL3	HMGA2	DYRK3	THOC5	TRIP12	RECQL5	CD44	CD74	THOC1
GOBP_NEGATIVE_REGULATION_OF_NERVOUS_SYSTEM_DEVELOPMENT	http://www.gsea-msigdb.org/gsea/msigdb/cards/GOBP_NEGATIVE_REGULATION_OF_NERVOUS_SYSTEM_DEVELOPMENT	CDK5	CDKN2B	SEMA3A	SEMA6C	SEMA6B	SEMA4F	SEMA4D	SEMA3C	DLL3	DUSP10	CTNNA1	CTNNB1	DAB1	BRINP1	DCC	DLX2	DRD3	EFNB3	EPHA7	EPHB2	F2	SEMA3D	FGF13	RUFY3	SIRT2	DKK1	FSTL4	SPART	DICER1	DAAM2	GDI1	CERS2	TLX2	HES1	ID1	ID4	IL1B	IL6	ARHGAP4	LDLR	LRP4	MAG	MAP2	MBP	MCF2	ASCL2	ATOH1	NF1	NFATC4	NKX6-1	NOTCH1	NTRK3	PAX6	PCM1	CDKL3	PITX3	TREM2	SEMA4C	APPL2	PPP3CA	PLXNA3	PSEN1	B2M	SEMA3G	RTN4	PTEN	SEMA6A	PTN	SEMA4G	PTPRS	CTDSP1	REST	RNF6	RYK	CCL11	SEMA3F	SEMA4A	GORASP1	SKI	BMP7	BMPR1A	SLIT1	SORL1	SOX10	SOX11	SPP1	ABCC8	DYNLT1	TSPO	THY1	TLR2	NR2E1	TNF	TNR	TP53	TRPC5	WNT3	WNT5A	WNT7A	YWHAH	SEMA3B	LIN28A	SEMA6D	TRIM46	ULK1	SEMA7A	CBLN1	NRP1	CDK5R1	SEMA5A	GPR37L1	LHX2	NTN1	NR1D1	KDM4A	RAPGEF2	ULK2	SEMA3E	KIAA0319	RNF10
GOBP_SOMATIC_STEM_CELL_POPULATION_MAINTENANCE	http://www.gsea-msigdb.org/gsea/msigdb/cards/GOBP_SOMATIC_STEM_CELL_POPULATION_MAINTENANCE	YAP1	CDX2	TAF6L	SIX2	ZHX2	GATA2	TAF5L	HES1	RBPJ	KIT	LIG4	LRP5	ASCL2	MYC	PAX2	POU5F1	RAF1	REST	BCL9	SFRP1	SKI	BMP7	SOX2	SOX4	SOX9	SPI1	ZFP36L2	HNF1B	VPS72	KLF10	NR2E1	WNT7A	PAX8	NANOG	LBH	CUL4A	TP63	LDB1	LDB2
GOBP_REGULATION_OF_COLLAGEN_METABOLIC_PROCESS	http://www.gsea-msigdb.org/gsea/msigdb/cards/GOBP_REGULATION_OF_COLLAGEN_METABOLIC_PROCESS	EMILIN1	CST3	CCN2	CYP7A1	ENG	F2	F2R	FAP	AMELX	RGCC	HDAC2	IHH	IL6	ITGA2	ITGB1	ARRB2	MFAP4	CIITA	NPPC	SUCO	PDGFRB	SERPINF2	WNT4	PPARD	LARP6	BMP4	TGFB1	TGFB3	UCN	VIM	RUNX1	SERPINB7	CREB3L1
GOBP_HEART_DEVELOPMENT	http://www.gsea-msigdb.org/gsea/msigdb/cards/GOBP_HEART_DEVELOPMENT	HCN4	PARP2	GJC1	CERT1	CALCRL	SPRY1	CDKN1A	RAMP2	ZMPSTE24	CDKN1B	CITED2	DLC1	BASP1	YAP1	SEC24B	OLFM1	TAB1	SEMA3C	NEBL	PDLIM5	HEXIM1	LEFTY1	LBX1	TRAF3IP2	FRS2	PPP1R13L	TMED2	CNTRL	EMILIN1	LDB3	ADAMTS6	AKAP13	TREX1	DNAAF1	COL2A1	COL3A1	COL5A1	COL11A1	MTERF4	ADM	CPE	CREB1	ATF2	CRIP1	CRKL	MAPK14	ADRA1A	NKX2-5	CTNNB1	SIK1	CXADR	GRK2	AP1B1	AP2B1	ACE	ASXL1	JAG1	DSG2	AGT	DSP	DUSP6	DUSP9	DVL1	DVL2	APLNR	ECE1	S1PR1	EDN1	EDNRA	EFNA1	EFNB2	MEGF8	EGFR	EIF4G2	ELN	ENG	EP300	EPHB4	EPOR	ERBB2	ERBB3	ERBB4	EXT1	EYA1	FBN1	FGF2	FGF3	FGF8	FGF9	FGF12	FGFR2	FHL2	FKBP1A	DZIP1	FOXF1	DKK1	FOXC1	TCF25	FOXL1	FOXJ1	FOXC2	NCOA6	TAB2	PLXND1	KDM6B	FLNA	JMJD6	RPGRIP1L	FN1	OBSL1	ZFPM2	HEY1	FOLR1	HEY2	POFUT1	FLRT3	FLRT2	MTOR	FZD2	G6PD	GAA	CBY1	NIPBL	C2CD3	TENM4	GATA3	GATA4	GATA6	FGF20	KAT2A	HEYL	GREM1	GJA1	DNAI1	GJA5	ANKRD1	CACYBP	HSPB7	GPC3	PDCD4	PDLIM3	BMP10	GLI1	GLI2	GLI3	GNA11	GPER1	ANK2	SETD2	GSK3A	GYS1	HAS2	NRG1	HIF1A	HNRNPU	ACACB	PRMT1	HES1	NDST1	HTR2B	ID2	ID3	ACADM	IGF1	IGF1R	CCN1	RBPJ	IHH	IL1A	ILK	INSR	ISL1	ITGB1	JARID2	JUN	KCNJ8	KCNK2	KCNQ1	KDR	LMNA	LOX	LRP2	LY6E	SMAD1	SMAD2	SMAD3	SMAD4	ARRB2	SMAD5	SMAD6	SMAD7	MB	MDM2	MDM4	MEF2A	MEF2C	MEF2D	ASCL1	MMP2	MNAT1	MSX1	MSX2	MTHFD1	MYBPC3	MYH6	MYH7	MYH11	MYL2	MYL3	NEB	ATM	NDUFV2	NF1	NFATC1	NFATC4	NKX3-1	NOS3	NOTCH1	NOTCH2	NPPA	NPPB	NPY1R	NPY2R	NPY5R	NRAP	NTRK3	OXCT1	OXT	OXTR	NOX4	PAM	IRX4	IFT52	PCNA	PLCE1	PCSK5	PDE2A	WNT16	PDGFB	PDGFRA	PDGFRB	HSPB11	PIM1	PITX2	PKD1	PKD2	PKP2	PLEC	PLN	MBD3	RIPPLY3	SOX18	POU4F1	POU4F2	POU6F1	PPARA	PPARD	MED1	AHI1	BCOR	MKS1	CCDC40	IFT57	ODAD2	BBS7	TMEM100	PPP3CB	CHD7	WDR11	PRKAR1A	PARVA	IFT122	ADAP2	PRKDC	MAPK1	MAPK3	MAPK11	SMG9	MAP2K1	MAP2K3	MAP2K5	PROX1	PSEN1	PSKH1	SMYD2	ADAMTS9	RTN4	JPH2	ZMIZ1	ADGRG6	PTCH1	PTEN	PTK2	HEG1	ALPK3	PTK7	PTPN11	HAMP	OVOL2	MYL7	BBS4	RARA	RARB	RB1	SENP2	RBP4	REST	RGS2	RGS4	SAV1	ROBO1	ROCK1	RPS6KA2	RXRG	RYR1	RYR2	SALL1	SCN5A	PRDM1	GALNT11	POPDC2	POPDC3	STRA6	PDLIM2	SOX17	SGCB	SGCD	SGCG	MOSPD3	SHC1	SHH	SHOX2	RBM15	STIL	SIX1	BMP2	NDRG4	BMP4	BMP5	SLC8A1	SLC9A1	BMP7	BMPR1A	SLIT3	BMPR2	SNAI2	SMARCD3	SMO	SNAI1	SOD2	SOS1	SOX4	SOX9	SOX11	SRI	SRF	ZFP36L1	STK3	STK4	TBXT	TBX1	TAFAZZIN	TBX2	TBX5	TBX6	TBX3	TDGF1	ACTC1	TEK	TFDP2	TGFB1	TGFB2	TGFB3	TGFBR1	TGFBR2	TGFBR3	TH	TIE1	CLDN5	TNFRSF1A	TNFRSF1B	TNNC1	TNNI1	TNNI3	TNNT2	TP53	TP73	TPM1	TSC1	TSC2	TTN	TWIST1	BORCS8	KDM6A	UTY	VCAM1	VEGFA	VEGFB	NSD2	WNT2	WNT5A	WNT11	WT1	YY1	ZBTB14	ZIC3	CACNA1C	LUZP1	PAX8	CRELD1	DYNC2H1	PTCD2	SYNPO2L	GRHL2	GREB1L	BICC1	IFT74	FHOD3	CSRP3	CALR	NPRL3	MKKS	FZD1	FZD7	CASP3	CASP7	CASP8	DCTN5	HOPX	SORBS2	LMO4	TCAP	PDLIM4	CAV3	RUNX1	DCHS1	ADAM15	ACTN2	NRP2	NRP1	KAT2B	ALDH1A2	CACNA1G	FOXH1	MBD2	ACVR1	IFT20	TBX19	PDLIM1	CTDP1	MYLK3	MSC	DHRS3	PDLIM7	ACVR2B	TRIP11	CER1	SLIT2	ACVRL1	HAND1	HAND2	AKAP6	ATG5	ROCK2	ADAMTS1	MICAL2	VGLL4	HDAC9	IFT140	MATR3	SNX17	MAML1	RB1CC1	CDK1	TOMM70	MED12	CDC42
GOBP_VASCULAR_ENDOTHELIAL_CELL_PROLIFERATION	http://www.gsea-msigdb.org/gsea/msigdb/cards/GOBP_VASCULAR_ENDOTHELIAL_CELL_PROLIFERATION	AKT3	COL4A3	FGF2	FGFR1	FLT1	GHSR	HMGB1	IGF2	ITGA4	MDK	MEF2C	SIRT6	PDPK1	PLCG1	PPARG	CCL2	SP1	STAT3	ADAM17
GOBP_CD4_POSITIVE_ALPHA_BETA_T_CELL_DIFFERENTIATION	http://www.gsea-msigdb.org/gsea/msigdb/cards/GOBP_CD4_POSITIVE_ALPHA_BETA_T_CELL_DIFFERENTIATION	BATF	MALT1	NLRP3	CTSL	GPR183	MTOR	FUT7	GATA3	PLA2G2D	TBX21	ANXA1	NCKAP1L	HLA-DRA	HLA-DRB1	HLX	HMGB1	IFNG	IL2	IL4	IL4R	IL6	IL6R	IL12B	IL12RB1	IL18	IRF4	JAK3	LGALS9	LY9	SMAD7	MYB	FOXP3	ZBTB7B	LEF1	IL23A	ATP7A	SASH3	RC3H2	PRKCZ	ENTPD7	PTGER4	IL21	RARA	RELB	BCL3	BCL6	RORA	RORC	CCL19	SEMA4A	SPN	STAT3	STAT6	TNFSF4	ZC3H12A	RUNX1	RUNX3	CBFB	SOCS1	RIPK2	IL18R1	RSAD2	CD83	CD80	CD86	SOCS5	TOX
GOBP_NEGATIVE_REGULATION_OF_HORMONE_SECRETION	http://www.gsea-msigdb.org/gsea/msigdb/cards/GOBP_NEGATIVE_REGULATION_OF_HORMONE_SECRETION	CHGA	ADORA1	CRH	CRHBP	CRY1	CRY2	ADRA2A	DRD2	EDN1	FKBP1B	SIRT4	RAB11FIP5	GHSR	GJA1	HADH	BMP8A	IL1B	IL11	INHA	INHBA	INHBB	IRS1	KCNB1	LEP	LIF	MTNR1B	NMB	CCN3	OPRK1	PRKN	PFKL	PPP3CA	PSMD9	PTPN11	REST	NPVF	SFRP1	SREBF1	ABCC8	TACR2	UCN	UCP2	VSNL1	RAB11FIP1	FGF23	KLF7	ADIPOQ	CARTPT	RAB11FIP3
GOBP_SEMAPHORIN_PLEXIN_SIGNALING_PATHWAY	http://www.gsea-msigdb.org/gsea/msigdb/cards/GOBP_SEMAPHORIN_PLEXIN_SIGNALING_PATHWAY	PLXNC1	SEMA3A	SEMA6C	SEMA6B	SEMA4F	SEMA4D	SEMA3C	ECE1	EDN1	EDNRA	SEMA3D	PLXND1	FLNA	SH3BP1	PLXNB2	GDNF	ARHGDIA	MET	NCAM1	PLXNA1	PLXNA2	PLXNB1	PLXNB3	SEMA4C	PLXNA3	SEMA3G	SEMA6A	SEMA4G	RAC1	SEMA3F	SEMA4A	SEMA3B	SEMA6D	SEMA7A	NRP2	NRP1	SEMA5A	HAND2	SEMA3E	FARP2
GOBP_REGULATION_OF_CALCIUM_ION_IMPORT	http://www.gsea-msigdb.org/gsea/msigdb/cards/GOBP_REGULATION_OF_CALCIUM_ION_IMPORT	RAMP3	CTNNB1	ACE	EGF	FYN	GCG	GRM6	HES1	LGALS3	ATP2A1	P2RX1	TRPV2	PDGFB	PDGFRB	PKD2	PLN	PRNP	PSEN2	SPHK2	EPPIN	TRIM27	CCL2	CCL3	CXCL12	SEMG1	SLN	SPINK1	STC1	UCN	VDAC1	SLC30A1	CALCR	CASR	CASK	CAV3	HOMER1	ATP2C2
GOBP_SISTER_CHROMATID_COHESION	http://www.gsea-msigdb.org/gsea/msigdb/cards/GOBP_SISTER_CHROMATID_COHESION	STAG1	CTCF	STAG3	STAG2	TENT4A	PHB2	CTNNB1	DDX11	FEN1	PDS5B	WAPL	POGZ	SMC5	PDS5A	MAU2	NIPBL	KIF22	MRE11	PLK1	STAG3L1	ATRX	PPP2R1A	FBXW7	SLF2	RAD21	RAD51C	RB1	SFPQ	RAD21L1	STAG3L4	BUB1	BUB1B	DSCC1	MCMBP	NAA50	SMC1A	NAA10	TNKS	SMC3	MACROH2A1	ESPL1	CDC20	REC8
GOBP_REGULATION_OF_PLATELET_DERIVED_GROWTH_FACTOR_RECEPTOR_SIGNALING_PATHWAY	http://www.gsea-msigdb.org/gsea/msigdb/cards/GOBP_REGULATION_OF_PLATELET_DERIVED_GROWTH_FACTOR_RECEPTOR_SIGNALING_PATHWAY	F3	F7	HIP1	APOD	LOX	LRP1	PTGIR	PTPN2	PTPN12	PTPRJ	NDRG4	SNCA	SRC	CBL	CBLB	HIP1R	IFT20	HGS	SLC9A3R1	ADIPOQ	LRIG2
GOBP_REGULATION_OF_MUSCLE_ADAPTATION	http://www.gsea-msigdb.org/gsea/msigdb/cards/GOBP_REGULATION_OF_MUSCLE_ADAPTATION	PARP2	CDK9	GLRX3	PARP1	ADRA1A	DAG1	AGT	EDN1	AIF1	FOXO1	FOXO3	G6PD	BMP10	GSK3A	LMCD1	IGF1	IGFBP5	IL6ST	JARID2	LMNA	SMAD3	SMAD4	MEF2A	MYH7	MYOG	NOS3	NOTCH1	ATP2A2	ATP2B4	P2RX4	PDE9A	PPARA	PPARG	PPP3CA	PRKCA	TWF1	HAMP	RGS2	RGS4	ROCK1	RPS6KB1	SCN5A	SGCA	SLC9A1	TNFRSF1A	TNFRSF1B	TNNC1	TNNI1	TNNT1	TRPC3	YY1	NR4A3	CAMK2B	CAMK2G	CASQ1	CAV3	PDE5A	BECN1	ACTN3	NOL3	CTDP1	HAND2	AKAP6	ROCK2	GTF2IRD1	HDAC4	TOMM70
GOBP_CELL_AGING	http://www.gsea-msigdb.org/gsea/msigdb/cards/GOBP_CELL_AGING	AKT3	CDK2	CDK6	CDKN1A	ZMPSTE24	CDKN1B	CDKN2A	CDKN2B	CITED2	KAT5	PLK2	CHEK1	ZNF277	CHEK2	MAPK14	ERCC1	VASH1	PLA2R1	FOXM1	SMC5	SIRT1	MORC3	NUP62	ABL1	RSL1D1	FBXO5	PDCD4	H2AX	HLA-G	HMGA1	HRAS	ID2	IGF1R	ING2	KIR2DL4	ARG2	LIMS1	LMNA	ARNTL	MAGEA2	MAP3K3	MAP3K5	MIF	MME	MNT	ATM	NPM1	YBX1	OPA1	NOX4	SERPINE1	PAWR	FZR1	WNT16	RWDD1	PML	ATR	MARCHF5	PRELP	SLC30A10	PRKCD	MAPK8	MAPK11	MAPK9	MAPK10	MAP2K1	MAP2K3	MAP2K6	MAP2K7	B2M	ZMIZ1	PTEN	RBL1	BCL2	BCL6	BGLAP	MAP2K4	BMPR1A	SOD1	SPI1	SRF	BRCA2	NEK4	TBX2	TBX3	TERF2	TERT	TP53	TWIST1	WNT1	WRN	SMC6	KAT6A	CTC1	ZKSCAN3	HMGA2	CALR	MAPKAPK5	TP63	DNAJA3	EEF1E1	CDK1	NUAK1
GOBP_REPLICATION_FORK_PROCESSING	http://www.gsea-msigdb.org/gsea/msigdb/cards/GOBP_REPLICATION_FORK_PROCESSING	CDK9	TRAIP	CORT	DDX11	DNA2	CENPX	ZNF365	SAMHD1	CENPS	MRE11	SMARCAL1	PCNA	RTEL1	ETAA1	ATR	ATRX	RFWD3	EXD2	RAD51	FAM111A	BLM	SETMAR	NUCKS1	BRCA2	WRN	MUS81	THOC1
GOBP_REGULATION_OF_RECEPTOR_INTERNALIZATION	http://www.gsea-msigdb.org/gsea/msigdb/cards/GOBP_REGULATION_OF_RECEPTOR_INTERNALIZATION	FLOT1	AP2M1	DLG4	DRD2	DRD3	DRD4	EFNB2	EGF	DKK1	ARC	FMR1	SCRIB	LRRTM2	GREM1	GH1	ANGPT1	UBQLN2	ANXA2	HPCA	INSR	ITGB3	ARF1	LRPAP1	ARRB1	ARRB2	MKLN1	NTF3	PLCG2	NECAB2	AHI1	SCYL2	ATXN2	SDCBP	SELE	SFRP4	SYK	VEGFA	RIN3	NUMB	MTMR2	PICK1	CD63	TBC1D5	MAGI2
GOBP_OSTEOBLAST_DIFFERENTIATION	http://www.gsea-msigdb.org/gsea/msigdb/cards/GOBP_OSTEOBLAST_DIFFERENTIATION	TOB1	CDK6	LRRC17	ADAR	TCIRG1	YAP1	SYNCRIP	CEBPA	SEMA4D	CEBPB	MYBBP1A	CEBPD	FERMT2	CLIC1	CLTC	COL1A1	COL6A1	MAPK14	VCAN	CTNNB1	CYP24A1	DDX5	DHX9	DLX5	JAG1	EPHA2	AKT1	FBL	ESRRA	FASN	FBN2	FGF2	FGF9	FGFR2	FHL2	RRAS2	SNRNP200	ZHX3	SATB2	DNAJC13	UFL1	GTPBP4	CLEC5A	ALPL	GABBR1	BAMBI	NOCT	ASF1A	WWTR1	RSL1D1	FBXO5	AMELX	GDF2	GREM1	GDF10	GJA1	SND1	RBMX	GLI1	GLI2	GLI3	GSK3B	H3-3A	H3-3B	HGF	HNRNPC	HNRNPU	HOXA2	HSD17B4	HSPE1	TNC	IARS1	IBSP	ID3	ID4	IGF1	IGF2	IGFBP5	CCN1	IHH	IL6	IL6R	IL6ST	ILK	JUNB	JUND	AREG	LOX	LRP3	LRP5	LTF	NBR1	SMAD1	SMAD3	SMAD4	SMAD5	SMAD6	MEF2C	MEF2D	MEN1	ACHE	CITED1	MSX2	MYOC	ATF4	NELL1	NF1	NOTCH1	NPPC	DDR2	ATP5F1B	LEF1	CRIM1	ATRAID	SUCO	SIRT7	HDAC7	WWOX	PENK	PHB	WNT4	PPARG	TRPM4	GDPD2	LGR4	TENT5A	PRKACA	PRKD1	BCAP29	MAPK11	MAP2K6	CTNNBIP1	CCDC47	PSMC2	TWSG1	PTCH1	PTHLH	PTH1R	PTK2	RDH14	REST	RORB	RPS15	RRBP1	BGLAP	CCL3	TNN	SFRP1	SHH	SHOX2	SKI	BMP2	BMP3	BMP4	BMP6	BMP7	BMPR1A	BMPR1B	BMPR2	SNAI2	SMO	SNAI1	SOX2	SOX9	SOX11	SPP1	TNF	TNFAIP6	TPM4	HIRA	TWIST1	VEGFC	WNT3	WNT7B	WNT10B	WNT11	RIOX1	FGF23	FZD1	CAT	SEMA7A	IFITM1	RUNX2	TP63	CHRD	CBFB	CCN4	LIMD1	ACVR1	CREB3L1	LRP5L	DDX21	ACVR2A	PDLIM7	ACVR2B	HAND2	RASSF2	MRC2	NR1I3
GOBP_INOSITOL_PHOSPHATE_METABOLIC_PROCESS	http://www.gsea-msigdb.org/gsea/msigdb/cards/GOBP_INOSITOL_PHOSPHATE_METABOLIC_PROCESS	NUDT4	NUDT3	ADCYAP1R1	PTK2B	FGF2	PLCB1	PPIP5K2	INPP5J	GPER1	HRH1	IMPA1	IMPA2	INPP1	INPP4A	INPP5A	INPP5B	ITPK1	ITPKA	ITPKB	LHCGR	MAS1	NTSR1	OCRL	P2RY1	P2RY6	IP6K2	CD244	INPP5K	PLCG2	PLEK	BPNT2	NUDT11	AVPR1B	INPP5E	PTAFR	PTEN	PTH	PTH1R	IPPK	SNCA	ITPKC	GALR2	INPP4B	SYNJ1	SYNJ2	MTMR2	MTMR7	MINPP1	PPIP5K1	IP6K1
GOBP_CELLULAR_RESPONSE_TO_LIGHT_STIMULUS	http://www.gsea-msigdb.org/gsea/msigdb/cards/GOBP_CELLULAR_RESPONSE_TO_LIGHT_STIMULUS	CDKN1A	GNB5	RRH	POLD3	RUVBL2	CHEK1	TREX1	C9orf116	CREBBP	CRIP1	CRY1	CRY2	PARP1	DDB1	DDB2	EIF2S1	EP300	ERCC1	ERCC4	AKT2	ZBTB1	KDM1A	FMR1	SIRT1	CRB1	OPN3	AIPL1	SLC24A2	NOC2L	OPN1MW	GNAT1	GRK4	GUCY2F	GUCY2D	HYAL1	AQP1	ST20	MC1R	MFAP4	TRPM1	MME	MMP1	MMP2	MMP3	MMP9	MYC	ATF4	NEDD4	NFATC4	NMT1	NPM1	PCNA	TRIAP1	PIK3R1	GPR88	POLA1	POLD1	POLH	ATR	PPID	TMEM161A	USP47	IMPACT	PRKCD	PBK	MAPK13	METTL3	PTGS2	BAK1	PTPRK	BAX	RGR	RHO	GRK1	OPN1SW	RS1	SAG	SMPD1	STK11	TAF1	TIMP1	TP53	XPA	XPC	YY1	CAMKMT	ACTR5	CASP9	CUL4B	HYAL2	RGS9	AURKB	H2AW	GPR52	NMT2	N4BP1	CDC25A
GOBP_REGULATION_OF_DNA_BINDING_TRANSCRIPTION_FACTOR_ACTIVITY	http://www.gsea-msigdb.org/gsea/msigdb/cards/GOBP_REGULATION_OF_DNA_BINDING_TRANSCRIPTION_FACTOR_ACTIVITY	HDAC5	ADAM8	TRIM13	FLOT1	TRIB1	CDKN2A	TRAIP	TLR6	TRIM22	NOD1	TRIM38	CIB1	CEBPG	LAMTOR5	RBCK1	ADCY1	PPARGC1A	MALT1	PRDX3	COPS5	MID2	WWP2	TRIM31	FAF1	IRAK3	CHP1	PARK7	PHB2	ADCY8	NLRP3	CHUK	CLU	CMKLR1	PPARGC1B	ATF2	ADORA3	CSF3	TICAM1	CTH	CTNNB1	SIK1	CX3CR1	CYLD	CYP1B1	DAP	DDIT3	DHX9	ZNF675	AGER	AGT	DVL2	E2F1	EDA	NR0B1	EDN1	EP300	EPHA5	AKT1	ESR1	ESR2	EZH2	FANCA	ADGRG3	FER	CARD8	TRIM32	PAXIP1	FOXJ1	KDM1A	PPRC1	ERC1	FLNA	FLOT2	CRTC1	UFL1	SIRT1	DDX58	SGK3	ALK	FZD2	BRMS1	PRKD2	RWDD3	GAS6	NUPR1	HEYL	GREM1	ADGRF1	GFI1	AMH	GLI1	GLI3	SLCO3A1	CCDC22	RGCC	HIPK2	PYCARD	HCK	HCLS1	ANXA3	HDAC2	ANXA4	HMOX1	FOXA2	PRMT2	HES1	HSF1	HSPA1A	HSPA1B	ID1	ID2	ID3	APP	IKBKB	IL1B	IL1RAP	IL5	IL6	IL10	IL18	INS	IRAK1	AR	JAK2	JUP	KIT	LGALS9	LRP6	LRP5	LTF	ARRB1	SMAD3	ARRB2	SMAD7	MDFI	MEN1	MAP3K10	CD200	MSX2	TRIM37	MYD88	NDN	NDP	NEUROD1	NEUROD2	NEUROG1	NFKBIA	NFKBIB	NFKBIE	NFKBIL1	NHLH2	NKX3-1	NKX6-1	NPM1	NTRK1	ROR1	DDR2	NTS	NTSR1	OPRD1	CRNN	FOXP3	TFDP3	ZBTB7A	MBTPS2	RWDD1	PIAS4	ENPP1	PEX14	PIM1	PKD1	PKD2	PLA2G1B	PLCG2	TRIM34	RIPK4	CYTL1	TERF2IP	POU4F1	POU4F2	EGLN1	PPARG	PPIA	RNF31	TRIM68	PPP2CB	RNF220	TRIM62	PPP2R5B	PPP3CA	PIDD1	NLRP2	PRKCB	PRKCH	PRKCI	BEX1	PRKD1	PRKCQ	PRKCZ	ZC4H2	ERBIN	MAPK3	MAPK8	MAPK9	MAPK10	MAP2K5	EIF2AK2	PRNP	PROX1	RELN	PSMA6	CTNNBIP1	CAMK1D	PSMD10	PELI1	PTCH1	PTEN	PTGIS	MAVS	PURA	CREBZF	CACTIN	RB1	KDM5A	SIGIRR	RELA	TRIM27	BCL3	EDA2R	RNF2	SAV1	RPS3	S100A8	S100A9	S100A12	XCL1	CX3CL1	NEUROG2	NOD2	CARD9	SFRP4	SFRP5	RNF25	SGK1	CLEC7A	SHH	CRTC3	BMP2	PINK1	BMP7	SMARCA4	SMARCB1	DDRGK1	SMO	SP100	SPI1	SRI	SRF	TRIM21	STAT3	STK3	SYK	TBXT	TAF1	TAF12	MAP3K7	TBX6	TCF3	TCF7L2	BTK	PRDX2	TFDP1	TFRC	TLR2	TLR3	TLR4	TMSB4X	TNF	TNFAIP3	TP53BP1	TRAF1	TRAF2	TRAF3	TRAF5	TRAF6	TWIST1	TNFSF4	TNFRSF4	UBE2N	UBE2V1	SUMO1	VEGFA	WFS1	WNT1	WNT2	WNT5A	WNT10B	TRIM25	TRIM26	LRP8	USP7	CARD14	CARF	ARHGEF5	SETD6	ZC3H12A	CDK5RAP3	FOSL1	CAMK2A	TRIM8	CAPN3	FZD1	FZD4	FZD6	TRAPPC9	ITCH	PLA2G10	ARID5B	NR0B2	CAT	TRIM52	IKBKG	TRIM5	BHLHE40	CAV1	TNFSF11	PLPP3	TRADD	RIPK1	RIPK2	TNFRSF11A	IL18RAP	IL18R1	CFLAR	SPHK1	TAX1BP1	BUD31	BCL10	FOXH1	BTRC	RPS6KA4	TRIM15	TNFSF18	MAP3K13	ARHGEF2	MTDH	RPS6KA5	KLF4	HAND1	AIM2	HAND2	CD36	CLOCK	CD40	CD40LG	IKBKE	LRRC14	HDAC4	KEAP1	TRIM14	G3BP2	MED13	NR1H4
GOBP_AMINO_ACID_IMPORT	http://www.gsea-msigdb.org/gsea/msigdb/cards/GOBP_AMINO_ACID_IMPORT	ARL6IP5	SLC6A14	AGT	CLN8	SLC36A1	TSPO2	ARL6IP1	SLC7A8	SLC7A11	SH3BP4	GFAP	GRM1	ITGB1	KCNJ10	ATP1A2	NTSR1	SLC6A20	SLC25A38	SLC47A1	PSEN1	ACE2	RGS2	RGS4	SLC1A1	SLC1A2	SLC1A3	SLC1A4	SLC1A5	SLC1A6	SLC3A2	SLC6A1	SLC6A6	SLC6A9	SLC6A11	SLC6A12	SLC6A13	SLC7A1	SLC7A2	SLC16A2	SLC22A2	SLC22A4	TNF	SLC7A5	SFXN3	SLC43A1	PER2	SLC6A5	SLC9A3R1	SFXN1
GOBP_REGULATION_OF_P38MAPK_CASCADE	http://www.gsea-msigdb.org/gsea/msigdb/cards/GOBP_REGULATION_OF_P38MAPK_CASCADE	RASGRP1	GADD45G	DUSP10	CYLD	GADD45A	DLG1	AGER	DUSP1	PHLPP1	SASH1	PTPN22	STK39	EMC10	HGF	PRMT1	IL1B	LEP	LGALS9	MAP3K3	MAP3K4	MAP3K5	GADD45B	OPRK1	MINK1	PER1	TREM2	BMP2	BMP4	NCF1	SPI1	VEGFA	EZR	XDH	ZC3H12A	CAV3	SPHK1	MFHAS1	HAND2	PJA2
GOBP_NUCLEOTIDE_BINDING_DOMAIN_LEUCINE_RICH_REPEAT_CONTAINING_RECEPTOR_SIGNALING_PATHWAY	http://www.gsea-msigdb.org/gsea/msigdb/cards/GOBP_NUCLEOTIDE_BINDING_DOMAIN_LEUCINE_RICH_REPEAT_CONTAINING_RECEPTOR_SIGNALING_PATHWAY	CYLD	PTPN22	BIRC2	BIRC3	HSPA1A	HSPA1B	XIAP	NFKBIA	SLC15A3	INAVA	ERBIN	MAP2K6	RELA	NOD2	SLC15A2	MAP3K7	TLR4	TNFAIP3	RNF34	ITCH	RIPK2
GOBP_REGULATION_OF_DNA_REPLICATION	http://www.gsea-msigdb.org/gsea/msigdb/cards/GOBP_REGULATION_OF_DNA_REPLICATION	CDK2	ZMPSTE24	MCRS1	RUVBL2	EHMT2	DBF4	FAF1	KAT7	BAZ1A	POLG2	DACH1	DHX9	DNA2	EGF	EGFR	ENDOG	EREG	WAPL	LPIN1	PDS5A	JADE2	GTPBP4	ORC3	ZBTB38	KCTD13	CIZ1	ANKRD17	FBXO5	GDF2	GLI1	GLI2	TFPT	DONSON	HCRT	STOML2	ID3	LIG3	MAS1	ATF1	NBN	NFRKB	ORC5	SMARCAL1	GMNN	PCNA	UCHL5	GINS2	POLE3	ATR	ATRX	INO80D	TIPIN	PPP2CA	PPP2R1A	CCDC88A	WRNIP1	AICDA	WIZ	RAD17	RBBP6	SENP2	RFC2	RFC3	RFC4	RFC5	BCL6	S100A11	TSPYL2	BLM	NUCKS1	MEAF6	GINS3	METTL4	SSBP1	BRCA2	TERF1	TNFAIP1	TP53	TTF1	UCN	YY1	DSCC1	OBI1	E2F8	ACTR5	ATAD5	JADE1	STN1	CTC1	DBF4B	CDT1	CDC7	INO80B	BCAR3	GINS4	SMARCA5	ACTL6A	RUVBL1	CCNA2	TIMELESS	SMC3	ACTR8	ACVRL1	JADE3	CDK1	GINS1	CDC6	CDC42
GOBP_PEPTIDYL_SERINE_DEPHOSPHORYLATION	http://www.gsea-msigdb.org/gsea/msigdb/cards/GOBP_PEPTIDYL_SERINE_DEPHOSPHORYLATION	DUSP1	SWAP70	PPP1R15A	PPP1R16B	NCK1	PPP1CA	PPP2CA	PPP2CB	PPP2R1A	PPP2R2A	PPP2R2B	PPP3CA	PPP5C	PPP2R2D	YWHAE	PPM1F
GOBP_POSITIVE_REGULATION_OF_LAMELLIPODIUM_ORGANIZATION	http://www.gsea-msigdb.org/gsea/msigdb/cards/GOBP_POSITIVE_REGULATION_OF_LAMELLIPODIUM_ORGANIZATION	ACTR3	ACTR2	ARPC2	ABI2	WASF2	AVIL	NCKAP1	TWF2	DNM2	CYFIP1	CORO1C	MTOR	AUTS2	MSTN	PLCE1	ENPP2	PIK3CA	PIK3R1	ATP7A	CARMIL1	CORO1B	RAC1	RAC2	RREB1	FSCN1	SRC	VIL1	WNT1	AKIRIN1	ARHGEF7	CDC42
GOBP_PROTEIN_KINASE_C_SIGNALING	http://www.gsea-msigdb.org/gsea/msigdb/cards/GOBP_PROTEIN_KINASE_C_SIGNALING	FLOT1	ADRA1A	DGKG	DGKQ	GPD1L	FLT4	ANKRD1	HTR2B	MAS1	MC1R	PDGFB	PLEK	AVP	PRKCZ	AZU1	SPHK2	VEGFA	WNT5A	WNT11	CSRP3	PLVAP	PLA2G6	DGKD	ADGRG1	CD40	AKAP12
GOBP_NEGATIVE_REGULATION_OF_CELL_CYCLE	http://www.gsea-msigdb.org/gsea/msigdb/cards/GOBP_NEGATIVE_REGULATION_OF_CELL_CYCLE	TOM1L1	CTDSP2	FEM1B	CDK2	CDK5	NME6	CDK6	CTDSPL	CDKN1A	CDK2AP2	CDKN1B	CDKN1C	CDKN2A	CDKN2B	CDKN2C	CDKN2D	BTN2A2	NDC80	RBM14	GPNMB	CEBPA	IPO7	HEXIM1	CENPF	PTTG2	PLK2	LILRB1	BTG3	TOPBP1	CHEK1	FOXN3	ZWINT	NUDT6	FAM107A	CHEK2	TREX1	ADCYAP1	PLK3	TPRA1	NACC2	ATF2	CRY1	MAPK14	TOM1L2	CTNNB1	BRINP1	DLG1	DMRT1	DNA2	DUSP1	E2F1	ERCC6	EZH2	FHL1	ATF5	FOXC1	MYO16	WAPL	PPP1R13B	RRP8	SIRT1	SCRIB	ALOX15B	ABL1	FBXO7	INTS7	ANAPC15	SYF2	KANK2	HINFP	RNF167	GIGYF2	TIPRL	GAS1	GATA3	PTTG3P	FBXO5	NUPR1	KAT2A	VPS4A	CHMP2A	PDCD4	PRPF19	HTRA2	GML	GPER1	RGCC	BABAM1	BRD7	GPR132	RPA4	DONSON	NOP53	H2AX	HHEX	HLA-G	NR4A1	APBB1	APBB2	APC	HPGD	PRMT2	HUS1	BRINP3	IK	IL10	INHA	INHBA	KIF25	IPO5	RHOB	LIF	MAD2L1	MDM2	MEN1	FOXO4	MOS	MRE11	MSH2	MUC1	TRIM37	NUBP1	NBN	ATM	NEK2	NKX3-1	NPM1	NPPC	NPR2	ORC1	OVOL1	GMNN	RPS27L	DYNC1LI1	MRNIP	TFDP3	WAC	DACT1	FZR1	TAOK3	CRLF3	LCMT1	TRIAP1	GTSE1	DTL	METTL13	CDK5RAP1	HECA	UIMC1	MAP3K20	PKD2	PLK1	PML	ETAA1	NLE1	ATR	ATRX	BTG4	SPDL1	TIPIN	AURKAIP1	USP47	ZWILCH	PPP1R10	RFWD3	PPP2R5B	PIDD1	CHFR	CDK5RAP2	PCID2	PRKDC	TEX14	PROX1	MDM1	PSMG2	AVEN	GJC2	PTEN	PTGS2	TAOK1	PTPN3	BRINP2	PTPN11	PTPRK	RAD1	CTDSP1	RAD9A	RAD17	RAD21	RB1	RBL1	RBL2	CCND1	BCL2	RFPL1	BCL6	RINT1	MIIP	RPA2	RPS6KA2	MAPK12	CCL2	TSPYL2	BLM	SETMAR	YTHDC2	NABP1	SIPA1	BMP2	BMP4	BMP7	SOX2	BRCA1	ZFP36L1	ZFP36L2	SUV39H1	TAF6	BTG1	BUB1	BUB1B	TERF1	TERF2	TFAP4	NR2F2	TGFB1	TNF	TNFAIP3	TP53	TP53BP1	TP53BP2	TPR	TTK	WEE1	XPC	XRCC3	ZBTB17	ZNF207	BTG2	NABP2	BRCC3	DDX39B	CDC73	RNASEH2B	E2F8	FZD3	FBXO31	NEK11	JADE1	WDR76	MUS81	CEP63	CDK5RAP3	HMGA2	CDT1	NAA10	CDC45	GFI1B	CASP2	CASP3	MAD1L1	BRIP1	DOT1L	CUL4A	SMARCA5	KLHL22	CDC14B	THOC5	RUNX3	TNKS	CRADD	KAT2B	NAE1	CCNB1	TIMELESS	CCNF	ACVR1	CCNG1	BAZ1B	ANGEL2	LATS1	ZW10	BUB3	AURKB	PTTG1	KLF4	TRIP13	TAOK2	SLC9A3R1	MACROH2A1	CLOCK	BABAM2	MAD2L1BP	MDC1	ESPL1	KNTC1	CCP110	CDK1	CDC5L	CDC6	THOC1
GOBP_EMBRYONIC_ORGAN_DEVELOPMENT	http://www.gsea-msigdb.org/gsea/msigdb/cards/GOBP_EMBRYONIC_ORGAN_DEVELOPMENT	ADA	SH2B3	DNAJB6	USH1C	TRIM28	SPRY2	IRX5	CDKN1C	CITED2	YAP1	SEC24B	CDX2	CDX4	CEBPA	CEBPB	SPINT2	LBX1	PLK4	SIX2	NES	FRS2	PPP1R13L	TMED2	TRIOBP	OSR2	DNAAF1	COL2A1	COL11A1	COL13A1	ADM	CSF2	NKX2-5	CTNNB1	DLG1	DLX2	DLX5	DLX6	DVL1	DVL2	APLNR	ECE1	EDN1	EDNRA	EFNA1	MEGF8	EGFR	EPHA2	A2M	EN1	EN2	ENG	EPAS1	EPHB2	HIPK1	ERCC1	AKT1	ERCC3	EYA1	BPTF	ALDH1A3	FBN1	FBN2	EFEMP1	FGF8	FGF9	FGFR2	VASH1	FOXG1	FOXF1	FOXF2	FOXC1	FOXI1	FOXC2	FOXE1	FLT3LG	COBL	SATB2	ZFPM2	HEY1	FOLR1	HEY2	SCRIB	CDK20	FRZB	FZD2	ALX3	VAX2	NIPBL	WHRN	SYF2	C2CD3	LRIG1	GATA1	GATA2	GATA3	GATA4	GBX2	GDNF	GJA1	UTP25	GJB5	SLC39A1	GLI1	GLI2	GLI3	GRB2	HIPK2	SETD2	EPN1	HIF1A	HLX	HOXA1	HOXA2	HOXA3	HOXA4	HOXA5	HOXA6	HOXA7	HOXA9	HOXA11	HOXB1	HOXB2	HOXB3	HOXB5	HOXB6	HOXB7	HOXB8	HOXB9	HOXC4	HOXC11	HOXD3	HOXD9	HOXD10	HPN	HES1	NDST1	HYAL1	ID2	ID3	TUBB2B	IGF2	CCN1	RBPJ	IHH	IL3	CXCL8	IL10	INSIG1	JUNB	KCNQ1	KDR	KIT	KRT19	LHX1	LIF	ARNT	SMAD2	SMAD3	MDFI	MEF2C	MFAP2	KITLG	KMT2A	ASCL2	MMP14	MMP16	CITED1	MSX1	MTHFD1	MYF5	MYO6	MYO7A	NAGLU	ATF4	ATOH1	NEUROD1	NEUROG1	NOTCH1	NOTCH2	ROR2	CHST11	PAX2	PAX5	PAX6	NSDHL	PBX1	PBX2	PBX3	IFT52	INSIG2	MYO15A	LEF1	PCSK5	PCDH12	CDC40	WNT16	PDGFA	PDGFB	PDGFRA	ATP8A2	ATP6V1B1	PITX2	PKD1	PKD2	PLG	PLS1	MBD3	MYO3A	PRRX1	POLE	SOX18	POU3F4	POU4F3	MED1	AHI1	MKS1	CCDC40	IFT57	SOBP	DYNC2I1	BBS7	CHRNA9	CHD7	IFT122	MAPK1	MAPK3	PDGFC	MAP2K1	PROX1	PSEN1	CHRNA10	PTCH1	PTK7	WDR48	WDR19	NKX3-2	OVOL2	BBS4	RARA	RARB	RARG	RARRES2	RBBP6	SENP2	RBP4	ALX4	BCR	RPL10	RPL38	RYR2	VPS52	SALL1	SCT	PRDM1	STRA6	SOX17	TRA2B	SHH	SHOX2	STIL	SIX1	SIX3	NDRG4	BMP4	BMP5	BMP7	BMPR1A	PHACTR4	SMO	SNAI1	SOD1	SOX9	SOX11	SOX15	SP3	FOXL2	SPINT1	SRF	ST14	ZFP36L1	STK3	STK4	TAL1	TBX1	TBX2	TBX6	TBX3	HNF1B	ZEB1	TCF21	TEAD1	TEAD4	TEAD3	TFAP2A	NR2F2	TGFB1	TGFB2	TGFB3	TGFBR1	TGFBR2	TH	TNF	TP53	TPO	PHLDA2	TTPA	TULP3	TWIST1	VEGFA	WNT1	WNT2	WNT5A	WNT7B	WNT11	ZIC1	ZIC3	PCGF2	PAX8	FZD5	TFEB	PALB2	E2F8	FZD3	VASH2	CCDC134	GGNBP2	PDZD7	GRHL2	CEP290	FUZ	SLC44A4	MFAP5	ALX1	MKKS	FZD6	CASP8	ITGA8	GCM1	TCAP	THOC5	PRKRA	RUNX2	NCOA1	HESX1	ALDH1A2	FOXH1	MBD2	ACVR1	SOCS3	KCNQ4	SLC9A3R1	HS6ST1	HAND1	NTN1	HAND2	TBX4	GDF3	MICAL2	IFT140	EIF4A3	MAFB	MED12	CDC42
GOBP_PEROXISOME_PROLIFERATOR_ACTIVATED_RECEPTOR_SIGNALING_PATHWAY	http://www.gsea-msigdb.org/gsea/msigdb/cards/GOBP_PEROXISOME_PROLIFERATOR_ACTIVATED_RECEPTOR_SIGNALING_PATHWAY	CITED2	ASXL1	FABP5	SIRT1	ALOX15	ALOX15B	GPS2	LEP	PDK3	PPARG	MED1	ASXL2	LMO3	PTGIS	ALOXE3	RXRA	BMP2	TWIST1	ACTN4
GOBP_POSITIVE_REGULATION_OF_NEUROGENESIS	http://www.gsea-msigdb.org/gsea/msigdb/cards/GOBP_POSITIVE_REGULATION_OF_NEUROGENESIS	CDH4	ACTR2	PLXNC1	OLIG2	PRMT5	BAIAP2	STK25	SEMA4D	RGS14	IL1RAPL1	TWF2	CRABP2	CHODL	CTNNB1	CUX1	CX3CR1	DAG1	DBN1	ACE	DCT	DRD2	DSCAM	E2F1	EFNA5	MEGF8	EIF4G2	EPHA4	EPHB2	ZNF365	FOXG1	RUFY3	SNW1	TRIM32	RAB21	SPEN	KDM1A	PLXND1	CYFIP1	CUX2	FN1	OBSL1	UFL1	ADNP	DICER1	MACF1	CLCF1	LPAR3	PLXNB2	MTOR	ASPM	TENM4	SS18L1	GDI1	GFAP	NPTN	STAU2	DISC1	PRPF19	GLI3	BIN1	GOLGA4	WDR62	GPER1	GRM5	ANAPC2	HDAC1	HDAC2	HIF1A	HES1	ID2	IFNG	IL1B	IL6	IL6ST	ITPKA	KIT	L1CAM	LIF	LIG4	LIMK1	LRP2	LTA	LYN	CAPRIN1	MAG	MAN2A1	MAP1B	MAPT	MDK	ASCL1	MME	ASPA	MYC	NAP1L1	NEFL	NGF	NKX2-2	NKX6-1	NOTCH1	NTRK2	OPRM1	PAFAH1B1	PAK3	PAX6	SS18L2	CDKL3	TRPV2	SRRT	SERPINF1	SERPINE2	PLAG1	PLXNA1	PLXNA2	PLXNB1	PLXNB3	POU4F2	PPP1CC	FAIM	PLXNA3	PRKCH	PRKCI	MAP2K1	RELN	PARP6	GJC2	PTN	SHTN1	PTPRD	PTPRZ1	ROBO1	BDNF	CX3CL1	CXCL12	ZNF335	SHH	SHOX2	SKIL	BMP2	BMPR2	CAPRIN2	SMARCD3	SMO	SOX10	SOX11	SPINT1	SRF	CDKL5	STK11	TGFB1	TGM2	TSPO	TIAM1	TLR2	TNF	TNFRSF1B	TP73	TRPC5	VEGFA	VEGFC	WNT2	WNT3	XRCC2	XRCC5	LRP8	CXCR4	METRN	FZD3	FBXO31	ELL3	BHLHB9	RND2	NDEL1	CAMK2B	ANKRD27	SEMA7A	DIXDC1	NUMB	RAB11A	NRP1	SYNJ1	HAP1	SEMA5A	NEURL1	MAP3K13	SLIT2	NTN1	IST1	CUL7
GOBP_COLLAGEN_METABOLIC_PROCESS	http://www.gsea-msigdb.org/gsea/msigdb/cards/GOBP_COLLAGEN_METABOLIC_PROCESS	P3H4	MMP24	EMILIN1	COL1A1	COL1A2	COL5A1	CST3	CCN2	CTSB	CTSK	CTSL	CTSS	CYP7A1	TMPRSS6	ENG	F2	F2R	FAP	TNS2	VPS33B	AMELX	RGCC	HDAC2	HIF1A	IHH	IL6	ITGA2	ITGB1	ARG1	ARRB2	MFAP4	CIITA	MMP1	MMP2	MMP3	MMP7	MMP8	MMP9	MMP10	MMP11	MMP12	MMP13	MMP14	MMP15	MMP16	MMP17	MMP19	NPPC	P2RX7	FURIN	SUCO	PDGFRB	PEPD	SERPINF2	WNT4	PPARD	P3H2	LARP6	SMPD3	PRSS2	KLK6	MMP26	PRTN3	RCN3	VIPAS39	MMP27	P3H1	MMP25	BMP4	TGFB1	TGFB3	TNXB	UCN	VIM	MMP28	MMP23B	RUNX1	SERPINH1	SERPINB7	ADAM15	PLOD3	CREB3L1	MMP20	ADAMTS3	ADAMTS2	TRAM2	MRC2
GOBP_POSITIVE_REGULATION_OF_BLOOD_CIRCULATION	http://www.gsea-msigdb.org/gsea/msigdb/cards/GOBP_POSITIVE_REGULATION_OF_BLOOD_CIRCULATION	ADA	CHGA	ADM	ADRA1D	ADRA1B	ADRA1A	NKX2-5	CCN2	ADRB1	EDN1	EDN2	EDN3	HEY2	GCH1	GSK3A	HRC	KCNQ1	ATP1A1	ATP1A2	NPPA	ATP2A2	PDE4D	TRPM4	AVPR1A	SCN3B	ACE2	RGS2	RGS4	RYR2	SLC1A1	TACR3	TGFB2	TPM1	UCN	ADM2
GOBP_T_CELL_DIFFERENTIATION_INVOLVED_IN_IMMUNE_RESPONSE	http://www.gsea-msigdb.org/gsea/msigdb/cards/GOBP_T_CELL_DIFFERENTIATION_INVOLVED_IN_IMMUNE_RESPONSE	BATF	FGL2	MALT1	NLRP3	GPR183	FCER1G	MTOR	GATA3	CLEC4E	TBX21	ANXA1	HLA-DRA	HLA-DRB1	HLX	HMGB1	IFNG	IL2	IL4	IL4R	IL6	IL6R	IL12B	IL12RB1	IL18	IRF4	JAK3	LGALS9	LY9	SMAD7	CD46	MYB	FOXP3	ZBTB7B	PCK1	LEF1	IL23A	ATP7A	RC3H2	PRKCZ	ENTPD7	PTGER4	IL21	RARA	RELB	BCL3	BCL6	RORA	RORC	CCL19	SEMA4A	SPN	STAT3	STAT6	TSC1	TNFSF4	ZC3H12A	RIPK2	IL18R1	CD80	CD86	SOCS5
GOBP_POSITIVE_REGULATION_OF_GROWTH	http://www.gsea-msigdb.org/gsea/msigdb/cards/GOBP_POSITIVE_REGULATION_OF_GROWTH	CDH4	PARP2	ADAM10	BASP1	YAP1	SEMA4D	CIB1	AGR2	DNPH1	CEP43	TWF2	SYT2	CRABP2	CREB1	MAPK14	CSF1	CSH1	CSH2	CSNK2A1	CYBA	DBN1	DDX3X	DIO3	DRD2	DSCAM	HBEGF	EDN1	EFNA5	MEGF8	EGFR	EIF4G1	EIF4G2	ERBB2	ERBB4	AKT1	EXTL3	F2	PTK2B	FGF2	FGF8	FGF9	FGFR2	ADNP2	RUFY3	TRIM32	RIMS1	UNC13A	RFTN1	CYFIP1	PLCB1	NEDD4L	FN1	ADNP	EXOSC2	ZFPM2	HEY2	MACF1	LPAR3	FXN	NIPBL	GATA6	GDI1	GH1	GH2	GHR	GHRH	GHRHR	GHSR	DISC1	SERP1	BMP10	GLI1	GOLGA4	SFN	GPR21	N6AMT1	TFCP2L1	ANAPC2	H1-5	H3-3A	H3-3B	HLX	ACACB	HPN	HYAL1	IGF1	IGF2	IGFBP1	RBPJ	IL2	IL7	IL9	INS	INSR	AGRN	RHOA	KRT17	L1CAM	LEP	LIMK1	SMAD7	MAP1B	MAPT	MEF2C	MMP14	MTM1	MYOD1	NCBP1	NGF	NOTCH1	PAFAH1B1	ITSN2	PRKN	DERL2	ZNF639	TRPV2	TAF9B	SYT17	ATP8A2	PIM1	PLS1	EXOSC9	SASH3	EXOSC4	POU3F2	DDX49	POU4F2	PPARD	PPIB	USP47	AVP	AVPR1A	CDKN2AIP	CHD7	MAP2K5	PROX1	PRSS2	SMURF1	PSMD10	SHTN1	SPTBN4	HAMP	PEX5	BBS4	RAG2	BCL2	RPS6KA1	RPS6KA3	RPS6KB1	BDNF	S100A8	S100A9	SDCBP	CXCL12	SFRP1	SLC6A3	SLC9A1	BMPR1A	BMPR2	SMO	SOX15	SRF	STAT5B	CDKL5	SUPV3L1	SYT1	ADAM17	TBX2	TBX5	TEAD1	TGFB2	TGFBR1	TGFBR2	TGFBR3	TRPC5	UCN	VEGFA	VIL1	EZR	WFS1	WNT2	WNT3	WT1	ZP3	CXCR4	MUL1	SLC44A4	RND2	NDEL1	MKKS	CAPN3	RASAL1	HOPX	SEMA7A	KLHL22	YBX3	RAB11A	NRP1	SPHK1	ZPR1	ACTN3	SEMA5A	MAP3K13	LGI1	CPNE6	PLAA	NTN1	AKAP6	CD38	PPM1F	RIMS2	IST1	CDK1	SLC23A2	CDC42
GOBP_NEURON_MIGRATION	http://www.gsea-msigdb.org/gsea/msigdb/cards/GOBP_NEURON_MIGRATION	CDK5	SEMA3A	CHL1	TUBGCP2	CCR4	COL3A1	CRK	CRKL	CTNNA2	CTNNB1	DAB1	DCC	DCX	DRD1	DRD2	CELSR2	MARK2	EVX1	PHACTR1	FGF13	FGFR1	NTNG1	FOXG1	ZNF609	ASTN2	ADGRL3	SATB2	SRGAP2	PLXNB2	FLRT2	FYN	NIPBL	ASPM	NSMF	AUTS2	GAS6	GATA2	GATA3	LHX6	GFRA3	GJA1	DISC1	GNRH1	GPM6A	WDR62	LRP12	TLX3	NRG1	TUBB2B	LHX1	MAP1B	MARK1	MDK	MEF2C	ASCL1	ASTN1	NDN	ATOH1	NEO1	NKX6-1	NRCAM	NTRK2	NTRK3	NR4A2	PAFAH1B1	PAX6	PCM1	PEX7	PEX13	SEPTIN4	GPR173	DDIT4	NDE1	FEZF2	ELP3	AXL	PRKG1	RELN	PSEN1	ZMIZ1	SEMA6A	SHTN1	BAX	NEUROD4	PEX5	BBS4	RAC1	CX3CL1	CXCL12	TNN	SOX1	SPOCK1	SRF	STAT3	CDKL5	CNTN2	NR2F2	TOP2B	TUBB2A	TWIST1	VEGFA	YWHAE	CXCR4	NDNF	FZD3	FBXO31	TRIM46	CAMK2A	NDEL1	CAMK2B	USP9X	SCRT1	SOX14	POMK	NRP2	NRP1	ALKBH1	CCK	CDK5R1	CCKAR	PHOX2B	CDK5R2	ARHGEF2	DCLK1	ADGRG1	PLAA	NTN1	KIF20B	CELSR1	RAPGEF2	KIAA0319	LRIG2
GOBP_REGULATION_OF_WOUND_HEALING	http://www.gsea-msigdb.org/gsea/msigdb/cards/GOBP_REGULATION_OF_WOUND_HEALING	SH2B3	ARFGEF1	HPSE	FERMT2	C1QTNF1	CPB2	CLDN4	CLDN3	CRK	ADRA2A	ABAT	HBEGF	EDN1	CADM4	DMTN	EPHB2	F2	F2R	F2RL1	F3	F7	F11	F12	FAP	FGA	FGB	FGF2	FGG	ENPP4	MMRN1	FOXC2	CLASP2	KANK1	CLASP1	ALOX12	ALOX5	MTOR	GP1BA	ANXA1	FOXA2	APCS	HRAS	HRG	APOE	APOH	INSL3	ITGB1	KLKB1	KNG1	KRT1	SMAD3	SERPINC1	MYLK	NFE2L2	NOS3	DUOX2	SERPINE1	SERPINB2	REG3A	TNFRSF12A	PDGFA	PDGFB	PDGFRA	SERPINE2	PLAT	PLAU	PLG	SERPINF2	DUOX1	WNT4	FERMT1	PRKCD	PRKCE	PRKG1	AJAP1	PROC	PROS1	PTEN	PTK2	WFDC1	MYOZ1	ACTA2	RREB1	CEACAM1	SRSF6	CLEC7A	ST3GAL4	SLC12A2	ABCC8	TBXA2R	PRDX2	TFPI	THBD	THBS1	ACTG1	SERPING1	TSPAN8	TNF	TNFAIP3	VIL1	VTN	CXCR4	VKORC1	EPPK1	ADTRP	CAV1	CASK	PLPP3	CCN4	CLDN1	CD9	CD34	CD36
GOBP_CYCLIC_NUCLEOTIDE_METABOLIC_PROCESS	http://www.gsea-msigdb.org/gsea/msigdb/cards/GOBP_CYCLIC_NUCLEOTIDE_METABOLIC_PROCESS	ADCY1	ADCY2	PDE10A	ADCY3	ADCY6	ADCY7	ADCY8	ADCY9	CNP	EPHA2	AMPD2	PDE7B	GUCY1A2	GUCY1A1	GUCY1B1	GUCY2C	GUCY2F	GUCY2D	NPPA	NPPB	NPPC	NPR1	NPR2	PDE2A	PDE4A	PDE4B	PDE4C	PDE4D	PDE8A	PDE9A	ADCY10	PTH	PTHLH	RORA	PDE8B	PDE5A
GOBP_MELANOCYTE_DIFFERENTIATION	http://www.gsea-msigdb.org/gsea/msigdb/cards/GOBP_MELANOCYTE_DIFFERENTIATION	EDN3	EDNRB	GLI3	GNA11	KIT	MEF2C	KITLG	MITF	CITED1	OCA2	ENPP1	MREG	ADAMTS9	RAB27A	BCL2	SOX10	TYRP1	HPS6	ADAMTS20	OR51E2	USP13	HPS4	ZEB2
GOBP_RESPONSE_TO_OXYGEN_LEVELS	http://www.gsea-msigdb.org/gsea/msigdb/cards/GOBP_RESPONSE_TO_OXYGEN_LEVELS	ADA	CD24	ADAM8	CDKN1B	STUB1	CITED2	NDRG1	ACAA2	HYOU1	ATG7	TXNRD2	PDPN	USP19	EGLN2	EGLN3	PHB2	CHRNA4	CHRNA7	CHRNB2	CLCA1	PLK3	COL1A1	ADM	ADORA1	CLDN3	ATF2	CREBBP	CRYAB	CCN2	CYBA	CYBB	CYP1A1	ADSL	ACE	DIO3	AGER	DNMT3A	ABAT	DPP4	DRD2	E2F1	EDN1	EDNRA	EGR1	ENDOG	ENO1	SLC29A1	EP300	EPAS1	EPHA4	AK4	EPO	AKT1	ERCC3	ALAD	ALAS2	F7	FABP1	PTK2B	VEGFD	SIRT2	SCAP	P2RX2	FOXO1	FOXO3	SCFD1	SIRT4	SIRT1	ATP6V0A2	DDAH1	MTOR	TXN2	RWDD3	GATA6	FAM162A	TBL2	NOX1	GNGT1	ANG	ANGPT2	RGCC	HIPK2	HILPDA	SLC2A8	NOP53	ERO1A	HDAC2	HIF1A	HK2	HMOX1	HMOX2	APAF1	BIRC2	HSD11B2	HSF1	RBPJ	FAS	IL1A	AQP1	AQP3	IRAK1	ITGA2	ITPR1	ITPR2	KCNA5	KCND2	KCNK2	KCNK3	KCNMA1	KCNMB1	RHOA	LEP	LMNA	LOXL2	LTA	ARNT	SMAD3	SMAD4	MB	MDM2	MDM4	MECP2	ASCL2	MMP2	MMP14	MPL	MTHFR	MT-ND5	MYC	MYOD1	ATF4	ATM	NDUFS2	NF1	NFE2L2	ATP1B1	NKX3-1	NOS1	NOS2	NOTCH1	NPPC	SLC11A2	NR4A2	OPRD1	OXTR	P2RX3	P4HB	PAM	HP1BP3	PCK1	ANGPTL4	CHCHD2	CYB5R4	ANGPT4	PDGFA	PDGFRB	PDK1	PDK3	PENK	PGF	ATP6V1A	PGK1	PIK3CB	PIN1	PKLR	PLAT	PLAU	PLOD1	PLOD2	PMAIP1	ATP6AP1	PML	ATP7A	TREM2	POLB	MIEF1	DDIT4	POU4F2	EGLN1	PPARA	PPARD	PPARG	PRKAA1	HIF1AN	PRKCE	BACH1	TIGAR	BAD	PTEN	PTGIS	PTGS2	BCL2	REST	RORA	RYR1	RYR2	SCN2A	CXCL12	SFRP1	HIF3A	CIAO3	CPEB1	BMP2	PINK1	SLC1A1	SLC2A1	SLC2A4	SLC6A4	SLC8A1	SLC9A1	BMP7	BNIP2	BNIP3	SOD2	SOD3	BNIP3L	SRC	SRF	ZFP36L1	STC1	SUV39H1	ADAM17	TMBIM6	TERT	TFRC	TGFB2	TGFB3	TGFBR2	TGFBR3	TH	THBS1	TLR2	TNF	TP53	HSP90B1	TSC1	TWIST1	UCP2	UCP3	VCAM1	VEGFA	VEGFB	VEGFC	VHL	XRCC1	CA9	CXCR4	NDNF	SUV39H2	ACTN4	CAPN2	CASP3	BRIP1	CASR	CAT	CAV1	CAV3	STC2	CBFA2T3	CBL	BECN1	ADAM15	CFLAR	CCNA2	LIMD1	NOL3	ATP6V0D1	PDLIM1	AIFM1	LONP1	ADIPOQ	ACVRL1	PICK1	CD34	ROCK2	CD38	NPEPPS	ATP6V1G1	TM9SF4	ARNT2
GOBP_REGULATION_OF_MRNA_POLYADENYLATION	http://www.gsea-msigdb.org/gsea/msigdb/cards/GOBP_REGULATION_OF_MRNA_POLYADENYLATION	CDK9	NUDT21	CPSF6	CPEB3	NCBP2	ZC3H3	HSF1	NCBP1	CPEB1	SNRPA	SUPT5H	NELFE	CPSF7	ZC3H14	CCNT1	YTHDC1	CTR9	RNF40
GOBP_NEGATIVE_REGULATION_OF_I_KAPPAB_KINASE_NF_KAPPAB_SIGNALING	http://www.gsea-msigdb.org/gsea/msigdb/cards/GOBP_NEGATIVE_REGULATION_OF_I_KAPPAB_KINASE_NF_KAPPAB_SIGNALING	TANK	OPTN	TNIP1	ZMYND11	LILRB4	ESR1	CARD8	SIRT1	ABL1	CCDC22	PYCARD	GSTP1	HDAC1	RHOA	RHOH	PER1	TREM2	PPM1A	PPM1B	ASH1L	OTUD7B	CACTIN	RORA	STAT1	TLE1	TNFAIP3	NLRX1	TNIP3	ZC3H12A	CASP8	RIPK1	RIOK3	USP10	ADIPOQ	NR1D1	NR1H4
GOBP_POSITIVE_REGULATION_OF_EPITHELIAL_CELL_DIFFERENTIATION	http://www.gsea-msigdb.org/gsea/msigdb/cards/GOBP_POSITIVE_REGULATION_OF_EPITHELIAL_CELL_DIFFERENTIATION	CD24	CDKN2B	TRIM16	CTNNB1	CYP27B1	ETV2	ETV4	FGF2	FOXC1	FOXJ1	ALOX15B	GDF2	GDNF	SFN	IL13	LHX1	LIF	ATOH1	NKX6-1	NME2	NOTCH1	NUMA1	SERPINE1	PAX2	PAX6	MED1	AHI1	TMEM100	MACROH2A2	PRKCH	BAD	PTCH1	OVOL2	PLAAT4	RFX3	SFRP4	BMP4	BMP6	SOX9	SULT2B1	BTG1	VDR	WNT10B	VEZF1	PAX8	ZBED2	NCOA3	FOXN1	PTCH2	PROM1	ACVRL1	MACROH2A1
GOBP_TELENCEPHALON_DEVELOPMENT	http://www.gsea-msigdb.org/gsea/msigdb/cards/GOBP_TELENCEPHALON_DEVELOPMENT	CDH2	CDK5	CDK6	SEMA3A	TACC3	SEMA6B	TACC2	TBR1	EFHC1	COL3A1	CRK	CRKL	CSF1R	CSNK2A2	CTNNB1	DAB1	DLX2	DLX5	DRD1	DRD2	EFNA2	EGFR	EMX1	EMX2	EPHA5	EPHB2	EPHB3	ERBB4	EXT1	EZH1	EZH2	ALDH1A3	PHACTR1	FGF8	FGF13	ATF5	FOXG1	BTBD3	KDM1A	PHLPP2	SYNE2	PLCB1	AGTPBP1	RPGRIP1L	SZT2	SUN1	SRGAP2	SLC7A11	ALK	FUT1	ASPM	TSKU	CNTNAP2	GART	LHX6	KAT2A	FOXB1	UQCRQ	DISC1	GLI3	WDR62	GSK3B	H2AX	ANXA3	HDAC1	NRG1	HIF1A	CCDC85C	HPRT1	HES1	HSD3B1	HSD3B2	HTR5A	HTR6	ID2	ID4	IGF1R	AQP1	INHBA	KCNA1	RHOA	LAMB1	LHX1	MAS1	MDK	ASCL1	NARS1	ATIC	ATOH1	NEFL	NEUROD1	NF1	ATP1A2	NF2	NFIB	ATP1B2	NPY	NRGN	NTRK2	ATP2B4	OGDH	OXTR	PAFAH1B1	PAX5	PAX6	LEF1	UCHL5	PEX13	SLC38A2	POU3F2	POU3F3	NDE1	FEZF2	AVPR1A	UBA6	AVPR2	PLXNA3	CHD7	NSUN5	PROX1	RELN	PSEN1	XAB2	RTN4	ZMIZ1	BAD	PTEN	BAX	PEX5	BBS4	RAN	RARA	RARB	RFX4	ROBO1	RYK	SALL1	SCN5A	SCT	BCAN	CXCL12	NEUROD6	LHX5	TRA2B	PALS1	SHH	BCL11B	SIX3	SKI	BMP2	SLC1A2	SLC2A1	BMP4	SLC8A1	SLIT1	SLIT3	SMO	BNIP3	SRD5A1	SRD5A2	SRF	TACC1	CNTN2	TH	NR2E1	TNR	TSC1	WNT5A	XRCC1	YWHAE	LRP8	BTG2	CXCR4	SECISBP2	MBOAT7	TCTN1	FAT4	MCPH1	ATAT1	NDEL1	TMEM14B	MKKS	CASP3	TRAPPC9	SEMA7A	DIXDC1	NUMB	CDK5R1	EIF2B5	CDK5R2	BMERB1	ADGRG1	SLIT2	LHX2	FEZ1	KIF14
GOBP_NEGATIVE_REGULATION_OF_TOR_SIGNALING	http://www.gsea-msigdb.org/gsea/msigdb/cards/GOBP_NEGATIVE_REGULATION_OF_TOR_SIGNALING	PDCD6	NPRL2	KPTN	CRYBA1	FLCN	ENDOG	MINAR1	UBR2	SZT2	SIRT1	SH3BP4	SESN1	GSK3A	HIF1A	ARNTL	MTM1	ATM	DDIT4	PRKAA1	PRKAA2	TMEM127	ITFG2	DEPTOR	STK11	TSC1	TSC2	EPM2A	NPRL3	MAPKAPK5	DEPDC5
GOBP_REGULATION_OF_GLUCOSE_IMPORT	http://www.gsea-msigdb.org/gsea/msigdb/cards/GOBP_REGULATION_OF_GLUCOSE_IMPORT	SORBS1	ARPP19	CAPN10	OSBPL8	CREBL2	MAPK14	ACE	AKT1	AKT2	RHOQ	OPN3	APPL1	FGF21	GPC3	GRB10	KLF15	GSK3A	HK2	IGF1	INS	INSR	IRS1	LEP	MEF2A	MYC	NFE2L2	PRKAG2	SIRT6	ENPP1	PIK3R1	PLA2G1B	POU4F2	PID1	APPL2	PRKCI	PTH	PTPN11	RNASEL	RPS6KB1	RTN2	SLC1A2	STXBP3	TERT	TNF	ASPSCR1	CLTCL1	IRS2	PEA15	ADIPOQ
GOBP_AMINO_ACID_IMPORT_ACROSS_PLASMA_MEMBRANE	http://www.gsea-msigdb.org/gsea/msigdb/cards/GOBP_AMINO_ACID_IMPORT_ACROSS_PLASMA_MEMBRANE	ARL6IP5	SLC6A14	AGT	CLN8	SLC36A1	TSPO2	ARL6IP1	SLC7A8	SLC7A11	GFAP	GRM1	ITGB1	KCNJ10	ATP1A2	NTSR1	SLC6A20	SLC47A1	PSEN1	ACE2	RGS2	RGS4	SLC1A1	SLC1A2	SLC1A3	SLC1A4	SLC1A5	SLC1A6	SLC3A2	SLC6A6	SLC6A9	SLC6A13	SLC7A1	SLC7A2	SLC16A2	SLC22A2	SLC22A4	TNF	SLC7A5	SLC43A1	PER2	SLC6A5
GOBP_PHARYNGEAL_SYSTEM_DEVELOPMENT	http://www.gsea-msigdb.org/gsea/msigdb/cards/GOBP_PHARYNGEAL_SYSTEM_DEVELOPMENT	NKX2-5	ECE1	EDN1	EDNRA	EYA1	ADGRF5	FGF8	FOLR1	GATA3	HOXA2	HES1	ISL1	NKX3-1	PLXNA2	RIPPLY3	PTCH1	SIX1	BMP4	BMP5	BMP7	BMPR1A	BMPR2	TBX1	TGFB2	TGFBR1	ACVR1
GOBP_DENDRITE_MORPHOGENESIS	http://www.gsea-msigdb.org/gsea/msigdb/cards/GOBP_DENDRITE_MORPHOGENESIS	ABI1	HDAC6	PQBP1	ACTR2	ABI2	FARP1	PRMT3	CDK5	SEMA3A	BAIAP2	SEMA4D	PDLIM5	CFL1	IL1RAPL1	LZTS1	CHRNA3	CHRNA7	CHRNB2	CTNNA2	CTNND2	CUX1	DBN1	DLG4	DSCAM	DVL1	EFNA1	CELSR2	ELAVL4	EPHA4	EPHB1	EPHB2	EPHB3	PHACTR1	NLGN1	ZNF365	BTBD3	RAB21	TNIK	HECW1	SARM1	DIP2A	ARC	CUX2	NEDD4L	OBSL1	MAPK8IP2	RBFOX2	FYN	SULT4A1	NSMF	SIPA1L1	SS18L1	DNM3	TANC2	STAU2	GSK3B	ANAPC2	TLX2	HPRT1	ID1	ITGB1	ITPKA	LRP4	CAPRIN1	MAP2	MEF2A	RERE	NEDD4	NFATC4	SLC11A2	PAFAH1B1	MINK1	PAK3	NEUROG3	SHANK1	SS18L2	CDKL3	TMEM106B	KIF1A	ABITRAM	PPP3CA	DOCK10	RELN	PARP6	PTEN	KIDINS220	PTN	ADGRB3	PTPRD	RAP2A	SDC2	GORASP1	CAPRIN2	CDKL5	STK11	NR2E1	TPBG	TRPC5	UBE3A	VLDLR	WNT7A	YWHAH	LRP8	FBXO31	PREX2	BHLHB9	CAMK2B	PICALM	ANKRD27	PPFIA2	KLF7	NRP1	CDK5R1	WASL	DCLK1	TAOK2	RAPGEF2	LZTS3	CUL7	ARHGAP44	CDC42
GOBP_DOSAGE_COMPENSATION	http://www.gsea-msigdb.org/gsea/msigdb/cards/GOBP_DOSAGE_COMPENSATION	EIF1	PCGF3	SMCHD1	SUZ12	RBM15B	HNRNPU	JARID2	EXOSC10	MACROH2A2	LRIF1	METTL3	UPF1	PRDM14	RBM15	BRCA1	XIST	YTHDC1	CDYL	MACROH2A1
GOBP_GASTRULATION	http://www.gsea-msigdb.org/gsea/msigdb/cards/GOBP_GASTRULATION	ARFRP1	RACK1	SIX2	FRS2	COL4A2	COL5A1	COL5A2	COL6A1	COL7A1	COL8A1	COL11A1	CTNNB1	AMOT	DAG1	DLD	DUSP1	DUSP2	DUSP4	DUSP5	DVL1	DVL2	APLNR	MEGF8	EPHA2	ETS2	ETV2	EXT1	EXT2	EYA1	EYA2	FGF8	FGFR2	FOXF1	DKK1	FOXC1	FOXC2	CLASP2	KDM6B	RTF1	PHLDB1	TASOR	POFUT2	CLASP1	FN1	SYF2	TENM4	GATA6	GJA1	GPC3	GPI	SETD2	FOXA2	HNF4A	TLX2	HOXA11	HSBP1	APOA1	IL1RN	IL10	INHBA	ITGA2	ITGA4	ITGA5	ITGA7	ITGAV	ITGB1	ITGB2	ITGB3	ITGB4	ITGB5	LAMA3	LAMB1	LAMB3	LHX1	LRP5	SMAD1	SMAD2	SMAD3	SMAD4	MBP	MMP2	MMP8	MMP9	MMP14	MMP15	NF2	PAX2	LEF1	NAT8B	POU5F1	PAF1	SUPT20H	KIF16B	PRKACA	PRKAR1A	LMBRD1	MAPK7	MAP2K5	POGLUT1	TWSG1	EPB41L5	TGIF2	RNF2	RIC8A	RPS6	SFRP1	SOX17	WNK1	BMP4	BMP7	BMPR1A	BMPR2	SNAI1	SOX2	SRF	TBXT	TAL1	TBX6	HNF1B	TGFBR2	TP53	HIRA	TXNRD1	UGDH	VTN	WNT3	WNT5A	WNT8B	WNT11	ZBTB17	CDC73	NANOG	WLS	NR4A3	HMGA2	WNT5B	MKKS	AXIN1	FZD7	CUL3	ITGA8	LDB1	TRIM15	ACVR1	TBX19	LRP5L	ACVR2A	ACVR2B	KLF4	CER1	ADIPOQ	HAND1	MACROH2A1	GDF3	CTR9
GOBP_DEVELOPMENTAL_PIGMENTATION	http://www.gsea-msigdb.org/gsea/msigdb/cards/GOBP_DEVELOPMENTAL_PIGMENTATION	BCL2L11	ATP6AP2	RAB32	HPS5	DCT	AP1G1	EDN3	EDNRB	RAB38	GLI3	GNA11	IHH	KIT	MEF2C	KITLG	MITF	CITED1	GPR143	OCA2	SLC45A2	ENPP1	MREG	ADAMTS9	BAX	RAB27A	BCL2	VPS33A	SOD2	SOX10	TYR	TYRP1	HPS6	ADAMTS20	OR51E2	ANKRD27	AP3D1	USP13	HPS4	CD63	ZEB2
GOBP_DNA_DAMAGE_RESPONSE_SIGNAL_TRANSDUCTION_BY_P53_CLASS_MEDIATOR	http://www.gsea-msigdb.org/gsea/msigdb/cards/GOBP_DNA_DAMAGE_RESPONSE_SIGNAL_TRANSDUCTION_BY_P53_CLASS_MEDIATOR	CDKN1A	ZMPSTE24	CDKN1B	NDRG1	KAT5	BATF	PLK2	CHEK2	PLK3	PYHIN1	DDX5	DYRK1A	SPRED2	PLA2R1	PAXIP1	KDM1A	FOXM1	FOXO3	SIRT1	ANKRD1	RPS6KA6	GML	HIPK2	HIC1	MDM2	MDM4	MIF	MSX1	MUC1	MYO6	NBN	ATM	RPS27L	ING4	TRIAP1	GTSE1	PMAIP1	PML	ATR	ATRX	PIDD1	YJU2	SMYD2	PSMD10	BCL3	MARCHF7	SNAI2	SNAI1	SOX4	SP100	BRCA2	TFAP4	TP53	TWIST1	PTTG1IP	CASP2	DYRK3	PPM1D	COPS3	CRADD	USP10	EEF1E1	CD44	CD74
GOBP_POSITIVE_REGULATION_OF_GLUCOSE_METABOLIC_PROCESS	http://www.gsea-msigdb.org/gsea/msigdb/cards/GOBP_POSITIVE_REGULATION_OF_GLUCOSE_METABOLIC_PROCESS	SORBS1	ARPP19	PPARGC1A	DDB1	AKT1	AKT2	FOXO1	SIRT1	GCG	GCK	KAT2A	GPLD1	GPT	IGF1	IGF2	INS	INSR	IRS1	NNMT	PHKG2	PMAIP1	PPARA	PPP4R3B	PTH	PTPN2	SRC	STK11	DYRK2	SLC25A12	IRS2	KAT2B	ACTN3	RGN	EPM2AIP1
GOBP_POSITIVE_REGULATION_OF_DNA_TEMPLATED_TRANSCRIPTION_ELONGATION	http://www.gsea-msigdb.org/gsea/msigdb/cards/GOBP_POSITIVE_REGULATION_OF_DNA_TEMPLATED_TRANSCRIPTION_ELONGATION	CDK9	TCERG1	KAT7	SUPT16H	CTNNB1	ERCC6	SCAF8	ELL2	BRD4	CBX7	GTF2F1	HMGN1	CDK12	EAPP	SUPT4H1	SUPT5H	SUPT6H	DDX39B	CDC73	ELL3	ELL	THOC5	CDK13	CCNK	CCNT1	CCNT2	THOC1
GOBP_CELL_MATRIX_ADHESION	http://www.gsea-msigdb.org/gsea/msigdb/cards/GOBP_CELL_MATRIX_ADHESION	BCL2L11	CDK5	CDK6	CD96	MSLN	CDKN2A	CORO2B	DLC1	TESK2	FBLN5	CIB1	SORBS1	HPSE	LYVE1	FERMT2	ADAMTS13	EMILIN1	FAM107A	CCR7	COL3A1	COL13A1	COL16A1	COL17A1	CSF1	CCN2	CTNNB1	DAG1	DAPK3	JAG1	ECM2	DUSP3	EDA	EFNA5	EMP2	CTTN	DMTN	EPHA1	EPHA3	PTK2B	FGA	FGB	FGG	NID2	LIMCH1	CLASP2	CLASP1	FN1	MACF1	CORO1C	ABL1	FUT1	SNED1	POLDIP2	TIMM10B	GREM1	LYPD3	DISC1	ANGPTL3	GPM6B	GSK3B	RHOD	EFEMP2	ONECUT1	HOXA7	HOXD3	HRG	APOD	ILK	ITGA6	ITGA1	ITGA2	ITGA2B	ITGA4	ITGA5	ITGA7	ITGA9	ITGAE	ITGAL	ITGAM	ITGAV	ITGAX	ITGB1	ITGB2	ITGB3	ITGB4	ITGB5	ITGB6	ITGB7	ITGB8	JUP	KDR	RHOA	L1CAM	ARHGAP6	LIMS1	BCAM	SMAD3	MKLN1	MMP12	MMP14	MUC4	MYF5	MYOC	CEACAM6	NF1	NF2	NID1	MINK1	COL5A3	SERPINE1	TMEM8B	PIK3CB	PIK3R1	PKD1	PLAU	WNT4	RIN2	BCAS3	FERMT1	PRKCZ	THSD1	AJAP1	DUSP22	ADAMTS9	PTEN	PTK2	EPB41L5	PTPRA	PTPRJ	PTPRK	PXN	RAC1	RASA1	PLEKHA2	BCL2	BCL6	ROCK1	BCR	RRAS	S100A10	CCL21	CX3CL1	SDC4	TNN	SFRP1	SLC9A1	SIGLEC1	SRC	SRF	BST1	TECTA	TEK	THBS1	THBS3	THY1	TIAM1	ACTG1	TNXB	TRIP6	TSC1	GFUS	UTRN	VCAM1	VCL	VEGFA	VTN	ZYX	DDR1	PEAK1	MADCAM1	ADAMTS12	JAM3	PIP5K1A	PPFIA2	PPFIA1	ITGA10	ITGA8	CASK	SKAP1	ACTN1	ADAM15	ADAM9	ACTN2	NRP1	LDB1	ARHGEF7	ACTN3	SGCE	CD3E	ITGB1BP1	TAOK2	ITGBL1	ACVRL1	MAP4K4	CD34	ROCK2	CD36	ONECUT2	CD44	PPM1F	CD63	SEMA3E	SLK
GOBP_SPERMATID_NUCLEUS_DIFFERENTIATION	http://www.gsea-msigdb.org/gsea/msigdb/cards/GOBP_SPERMATID_NUCLEUS_DIFFERENTIATION	PSME4	CHD5	PYGO1	HMGB2	KDM3A	NECTIN2	SRPK1	SYCP1	TMF1	TNP1	TNP2	RNF8	PIWIL1	SELENOF	TBPL1
GOBP_POSITIVE_REGULATION_OF_DNA_BINDING_TRANSCRIPTION_FACTOR_ACTIVITY	http://www.gsea-msigdb.org/gsea/msigdb/cards/GOBP_POSITIVE_REGULATION_OF_DNA_BINDING_TRANSCRIPTION_FACTOR_ACTIVITY	HDAC5	ADAM8	TRIM13	FLOT1	TLR6	TRIM22	NOD1	TRIM38	CIB1	CEBPG	LAMTOR5	RBCK1	ADCY1	PPARGC1A	MALT1	PRDX3	COPS5	MID2	TRIM31	IRAK3	PARK7	PHB2	ADCY8	NLRP3	CHUK	CLU	PPARGC1B	ATF2	CSF3	TICAM1	CTH	CTNNB1	CX3CR1	DDIT3	DHX9	AGER	AGT	DVL2	EDA	EDN1	EP300	EPHA5	AKT1	ESR1	ESR2	FER	TRIM32	KDM1A	PPRC1	ERC1	FLOT2	CRTC1	DDX58	ALK	FZD2	PRKD2	GREM1	ADGRF1	AMH	SLCO3A1	RGCC	HIPK2	PYCARD	HCLS1	ANXA3	HSF1	HSPA1A	HSPA1B	APP	IKBKB	IL1B	IL1RAP	IL5	IL6	IL10	IL18	INS	IRAK1	AR	JAK2	JUP	KIT	LGALS9	LRP6	LRP5	LTF	SMAD3	CD200	TRIM37	MYD88	NDP	NEUROD1	NEUROD2	NEUROG1	NHLH2	NKX3-1	NKX6-1	NPM1	NTRK1	ROR1	DDR2	NTS	NTSR1	OPRD1	CRNN	ZBTB7A	MBTPS2	RWDD1	PLA2G1B	PLCG2	TRIM34	RIPK4	CYTL1	TERF2IP	PPARG	PPIA	RNF31	TRIM68	RNF220	TRIM62	PPP2R5B	PPP3CA	PIDD1	PRKCB	PRKCH	PRKCI	BEX1	PRKD1	PRKCQ	PRKCZ	ZC4H2	EIF2AK2	RELN	PSMA6	CAMK1D	PTEN	MAVS	RELA	TRIM27	EDA2R	SAV1	RPS3	S100A8	S100A9	S100A12	CX3CL1	NEUROG2	NOD2	CARD9	RNF25	CLEC7A	SHH	CRTC3	BMP2	PINK1	SMARCA4	SMARCB1	DDRGK1	SMO	SRF	TRIM21	STAT3	STK3	TAF1	TAF12	MAP3K7	TCF3	BTK	TFDP1	TFRC	TLR2	TLR3	TLR4	TNF	TP53BP1	TRAF1	TRAF2	TRAF5	TRAF6	UBE2N	UBE2V1	VEGFA	WNT1	WNT2	WNT5A	WNT10B	TRIM25	TRIM26	LRP8	CARD14	ARHGEF5	FOSL1	CAMK2A	TRIM8	CAPN3	FZD1	FZD4	TRAPPC9	ARID5B	CAT	TRIM52	IKBKG	TRIM5	CAV1	TNFSF11	PLPP3	TRADD	RIPK1	RIPK2	TNFRSF11A	IL18RAP	IL18R1	CFLAR	SPHK1	BUD31	BCL10	RPS6KA4	TRIM15	TNFSF18	MAP3K13	ARHGEF2	MTDH	RPS6KA5	AIM2	CD36	CLOCK	CD40	CD40LG	IKBKE	HDAC4	TRIM14
GOBP_DNA_DAMAGE_RESPONSE_SIGNAL_TRANSDUCTION_BY_P53_CLASS_MEDIATOR_RESULTING_IN_CELL_CYCLE_ARREST	http://www.gsea-msigdb.org/gsea/msigdb/cards/GOBP_DNA_DAMAGE_RESPONSE_SIGNAL_TRANSDUCTION_BY_P53_CLASS_MEDIATOR_RESULTING_IN_CELL_CYCLE_ARREST	CDKN1A	CDKN1B	PLK2	CHEK2	PLK3	GML	MDM2	MUC1	ATM	TRIAP1	GTSE1	PML	PIDD1	TP53	CASP2	CRADD
GOBP_SOMITE_DEVELOPMENT	http://www.gsea-msigdb.org/gsea/msigdb/cards/GOBP_SOMITE_DEVELOPMENT	ABI1	CDX1	CDX2	SEMA3C	DLL3	TMED2	EP300	FOXF1	DKK1	FOXC1	FOXC2	COBL	POFUT1	FRZB	KAT2A	FOXB1	RBPJ	IHH	LFNG	LHX1	LRP6	SMAD3	SMAD4	MEOX1	MEOX2	MTHFD1	MYF5	MYF6	ATM	NKX3-1	NOTCH1	ROR2	PCDH8	LEF1	PLXNA2	WNT4	NLE1	NUP133	PRKDC	PSEN1	POGLUT1	PTCH1	EPB41L5	WDR19	RAD51B	RBBP6	SFRP1	SHH	SIX1	BMPR1A	SMO	SOX11	TBXT	TBX6	TCF15	TP53	WNT1	WNT5A	WNT11	XRCC2	PALB2	TCAP	ALDH1A2	GDF3	MED12
GOBP_MORPHOGENESIS_OF_AN_EPITHELIUM	http://www.gsea-msigdb.org/gsea/msigdb/cards/GOBP_MORPHOGENESIS_OF_AN_EPITHELIUM	FEM1B	TRIM28	SPRY1	SPRY2	CITED2	SEMA3A	DLC1	YAP1	SEC24B	FST	HOXB13	SEMA3C	DEAF1	PDPN	EXOC5	SPINT2	LBX1	GNA13	SIX2	KDM5B	FRS2	TMED2	FERMT2	LIAS	GLMN	PDCD10	PHB2	DNAAF1	COL4A1	COL5A1	ADM	CRYGS	CSF1	CSF1R	CSNK2B	NKX2-5	CTNNB1	CTSH	GDF7	CTSZ	DAB2	DAG1	DLG1	DLG3	JAG1	AGT	HBEGF	DVL1	DVL2	DVL3	AGTR2	TOR1A	APLNR	EDN1	EDNRA	EFNB2	EGF	CELSR3	CELSR2	MEGF8	EGFR	EPHA2	ENG	EPHA4	EPHA7	ERBB4	ESR1	EXT1	EYA1	FAT1	ALDH1A3	GPC4	FGF1	FGF2	FGF7	FGF8	FGFR2	ANKRD6	FOXF1	DKK1	FOXF2	FOXD1	DAAM1	FOXC2	FOXE1	CLASP2	PLXND1	FLNA	SULF1	COBL	ASTN2	RPGRIP1L	CLASP1	FOLR1	SCRIB	CDK20	SH3BP1	PLXNB2	FLRT3	MTOR	FRZB	ABL1	FZD2	PRKD2	SPEF1	SOSTDC1	CLIC4	C2CD3	TRAF3IP1	KLHL3	GATA3	GATA4	GBX2	KAT2A	GDF2	GREM1	GDNF	GJA1	GPC3	GLI2	GLI3	GRB2	SETD2	ARHGAP35	GRSF1	HGF	HIF1A	APAF1	HOXA5	HOXA11	HOXB2	HOXB7	HOXD11	HOXD13	AIRE	HES1	TNC	ID4	IGFBP5	CCN1	RBPJ	IHH	IL10	ILK	CXCL10	PDX1	AR	ITGA5	ITGAX	JAG2	AREG	KDR	KRAS	KRT6A	KRT10	KRT12	KRT16	RHOA	KRT17	RHOB	RHOC	LAMA3	LAMA5	LCP1	LHX1	LIF	LRP2	LRP5	TACSTD2	SMAD3	SMAD4	MDK	MEF2C	MET	MLLT3	MMP2	MMP12	MMP14	KLK14	CITED1	MSN	MSX2	MTHFD1	MTHFR	MYC	MYO9A	NFATC4	NGFR	NKX3-1	NOTCH1	NOTCH2	NOTCH4	NPHP1	ROR1	ROR2	OPA1	PAFAH1B1	PAK1	PAX2	PBX1	PCDH8	IFT52	LEF1	DACT1	WNT16	PDGFA	SIRT6	PFN1	PGR	PIK3CD	PKD1	PKD2	PLXNA1	PML	ATP7A	RIPK4	PODXL	SOX18	WNT4	MED1	AHI1	MKS1	SEMA4C	RASIP1	PPP1CA	CCDC40	IFT57	KIF26B	BBS7	LIN7C	LGR4	FERMT1	ZDHHC7	PRKACA	PRKACB	BTBD7	IFT122	AJAP1	PRKX	PROX1	PSEN1	CTNNBIP1	SMURF1	PTCH1	PTEN	PTK7	MRTFA	PLEKHA4	EPB41L5	OVOL2	BBS4	RAC1	RALA	RAP2A	RARA	RARG	BCL2	RET	ACTB	BRD2	RPS7	RREB1	RYK	RYR2	SALL1	CEACAM1	CCL11	SDC4	FKBPL	SFRP1	SOX17	PALS1	SHH	SMURF2	RBM15	STIL	SIX1	SKI	BMP2	NDRG4	BMP4	BMP5	BMP7	SNAI2	PHACTR4	SMO	SNAI1	SOS1	SOX4	SOX9	SOX10	SOX11	SPINT1	SRC	SRF	ST14	STAT1	STK3	STK4	ADAM17	TBX2	TBX5	TBX6	TBX3	HNF1B	TCF15	TCF21	TFAP2A	TGFB1	TGFB1I1	TGFB2	TGFBR2	TGM2	TGM3	TIAM1	TIE1	NKX2-1	ACTG1	TNF	TRAF6	TSC1	TSC2	TULP3	TWIST1	VASP	VCL	VDR	VEGFA	VEGFC	EZR	WNT1	WNT2	WNT5A	WNT6	WNT7A	WNT7B	WNT11	WNT2B	WT1	ZIC3	CA2	CA9	LUZP1	DDR1	PAX8	CXCR4	FZD5	TCTN1	FZD3	MMRN2	JHY	GRHL2	GREB1L	ESRP2	FRAS1	CEP290	FUZ	WNT5B	ADAMTS12	VANGL1	MKKS	FZD1	FZD6	FZD7	ARHGAP24	CASP3	PLA2G10	FOXN1	CASR	GCM1	LMO4	LGR5	TCAP	CAV3	TP63	DCHS1	HESX1	NRP1	ALDH1A2	TIMELESS	BCL10	FOXH1	BTRC	PLOD3	ACVR1	SOCS3	BRSK2	IFT20	STARD13	LRP5L	DLG5	KLF4	SLIT2	LHX2	SLC9A3R1	ACVRL1	ARHGAP12	CYP7B1	HAND1	NTN1	HAND2	TBX4	MAGED1	KIF20B	CD44	CELSR1	MICAL2	SEMA3E	CD151	MTSS1	MAGI2	WDR1	MED12	CDC42
GOBP_REGULATION_OF_GLUCONEOGENESIS	http://www.gsea-msigdb.org/gsea/msigdb/cards/GOBP_REGULATION_OF_GLUCONEOGENESIS	FAM3C	ARPP19	PPARGC1A	C1QTNF3	CLK2	CRY1	SIK1	DGKQ	DDB1	EP300	FBP1	FOXO1	SIRT1	GCG	GCK	KAT2A	GNMT	PGP	GPT	ACADM	INS	LEP	LEPR	MST1	NNMT	SIRT7	PDK2	PPARA	ZNF692	SDHAF3	PPP4R3B	PTPN2	RANBP2	FAM3A	STK11	USP7	OGT	KAT2B	ADIPOQ
GOBP_SENSORY_SYSTEM_DEVELOPMENT	http://www.gsea-msigdb.org/gsea/msigdb/cards/GOBP_SENSORY_SYSTEM_DEVELOPMENT	NR2E3	USH1C	ABI2	TOPORS	ANGPTL7	GDF11	SPRY1	SPRY2	CDKN1B	CDKN1C	TCIRG1	LAMC3	CITED2	SEMA3A	MERTK	MAB21L2	NES	KDM5B	FRS2	PPP1R13L	KERA	PLAAT3	OSR2	CLCN2	CNTF	COL4A1	COL5A1	COL5A2	COL8A1	COL8A2	MTERF4	CRYBG3	CRYAB	CRYBA1	CRYBA2	CRYBA4	CRYBB1	CRYBB2	CRYBB3	CRYGA	CRYGB	CRYGC	CRYGD	CRYGS	CTNS	CTNNB1	CYP1A1	CYP1B1	DCX	DIO3	DLG1	DLX2	DRD2	JAG1	DSCAM	EGFR	VSTM4	EPHA2	SPRED2	EPHB1	EPHB2	HIPK1	CLN8	FAT1	ALDH1A3	FBN1	FBN2	EFEMP1	FGF2	FGF9	ZHX2	ARHGEF15	ATF6	RAB3GAP1	FOXF2	FOXC1	FOXE3	FOXC2	TTLL5	SIPA1L3	FLT1	JMJD6	AGTPBP1	RPGRIP1L	OBSL1	CRB1	TDRD7	CDK20	TSPAN12	SLC7A11	FKBP8	FJX1	FSCN2	VAX2	NIPBL	CLIC4	NECTIN3	TSKU	NPHP4	GATA3	GJA1	GJA8	STAU2	B9D1	GLI3	GNAT1	GNB1	GNGT1	GPM6A	HIPK2	ARHGAP35	GRM6	RAX	HDAC1	HDAC2	VSX1	HIF1A	HPCA	HSF4	IHH	FASLG	SHROOM2	IMPDH2	AQP5	INHBA	ISL1	ITGAM	JUN	KDR	KRT12	LAMB2	LHX1	LIM2	LIMK2	LRP5	MAB21L1	SMAD3	MAF	MAN2A1	MAX	MEIS1	MEIS2	MEIS3P1	MFAP2	MIP	MITF	ACHE	MTNR1B	MYF5	MYO7A	NAGLU	ATF4	NDP	NEUROD1	NF1	NF2	NOTCH2	NPHP1	ATP2B1	NRL	ATP2B2	NTRK2	ATP2B4	SIX6	PAX2	PAX6	PBX1	PBX2	PBX3	IMPG2	FZR1	WNT16	PDE6A	PDE6C	PDGFRA	PDE6B	PDGFRB	SERPINF1	ATP8A2	PFDN5	PITX2	PITX3	PKNOX1	SDK2	POU4F1	POU4F2	MED1	AHI1	TUG1	DZANK1	BBS7	CHD7	TENM3	IFT122	PRKCI	SMG9	PROX1	PSEN1	MDM1	SLC17A7	TWSG1	SLC17A6	RPGRIP1	PLAAT1	WDR19	BAK1	SLC4A5	PTPRM	BAX	NEUROD4	NECTIN1	BBS4	RARA	RARB	RARG	RBP4	RCN1	BCL2	PRPH2	RET	RHO	RING1	TGIF2	ROM1	RORB	RPE65	RPL24	RS1	SALL2	BFSP1	PRDM1	STRA6	SHH	BCL11B	SIX3	SKI	SKIL	SLC1A1	BMP4	SLC6A3	BMP6	BMP7	BMPR1B	BMPR2	SMARCA4	PHACTR4	SMARCD3	SOS1	SOX1	SOX2	SOX9	SOX11	SP3	FOXL2	SRF	STAT3	TBX2	ZEB1	TFAP2A	TFAP2B	TGFB2	TGFBR1	TGFBR2	TH	THRB	THY1	NR2E1	TMOD1	C1QA	C3	TUB	TULP1	TULP3	TWIST1	VEGFA	VIM	WNT2	WNT5A	WNT6	WNT7A	WNT7B	WNT2B	WT1	YY1	CACNA1C	FZD5	CALB1	BIRC7	TMEM231	LPCAT1	GRHL2	CEP290	SLC44A4	MFAP5	WNT5B	FZD4	CASP2	BCAR3	BFSP2	ACTL6A	HESX1	NRP1	PROM1	ALDH1A2	PHOX2B	LRP5L	CHRDL1	ACVR2B	KLF4	LHX2	ACVRL1	GDF3	IFT140	MFN2	SCO2
GOBP_REGULATION_OF_REPRODUCTIVE_PROCESS	http://www.gsea-msigdb.org/gsea/msigdb/cards/GOBP_REGULATION_OF_REPRODUCTIVE_PROCESS	ADA	LHFPL2	CDKN1B	CITED2	SEMA3A	CIB1	PRDX4	RAD51AP1	PTGDR2	CCR6	CNR1	CTNNB1	CRISP1	DEFB1	DMRT1	DUSP1	EDNRB	ESR1	SIRT2	SULF1	PLCB1	ZFPM2	NR5A1	YTHDF3	ASPM	FBXO5	NUPR1	GDF9	AMH	B4GALT1	GJA1	AGO2	HPGDS	GLRA1	GNRH1	GPR3	HDAC2	HOXD13	IGF1	IL1A	INHBA	INHBB	INSR	AR	LFNG	ARHGDIB	LIF	MOS	MSX1	MSX2	MYH9	NKX3-1	NOTCH1	NPPC	NPR2	OVGP1	OVOL1	OXT	OXTR	P2RY1	PAEP	SERPINA10	FZR1	PDE3A	YTHDF2	SERPINF1	PLAT	WNT4	PIWIL2	PPP2R1A	CCDC87	INTS13	CHFR	EAF2	METTL3	RETN	PRDM9	EPPIN	PTAFR	RAD1	RPS6KA2	PRDM14	SEMG1	SEMG2	SFRP1	BNC1	SHH	SMURF2	YTHDC2	BMP4	BMP7	SNAI1	SOX9	SPINK1	SRC	SRY	STK3	STK4	AURKA	STK11	STXBP1	TACR2	TACR1	TACR3	TCP11	TIMP1	C1QBP	PHLDA2	TTK	UBE2B	VEGFA	VIP	WNT5A	WT1	ZP2	ZP3	NOX5	EFCAB1	CFAP69	CALR	PLA2G10	GCM1	SYDE1	PDE5A	CACNA1H	ACVR1B	RGN	TRIP13	CDC20	CDC25A	CDC25B	CDC25C
GOBP_REGULATION_OF_ADENYLATE_CYCLASE_ACTIVITY	http://www.gsea-msigdb.org/gsea/msigdb/cards/GOBP_REGULATION_OF_ADENYLATE_CYCLASE_ACTIVITY	AKAP9	CAP2	CAP1	CRHR1	DRD2	DRD3	DRD5	EDNRB	GABBR1	GALR1	GNAI2	GNAI3	GRM2	GRM3	HPCA	NF1	NPR3	PALM	P2RY13	GPR87	STIM1	CCR2	CACNA1C	CACNA1D	GALR3	GALR2	AKAP5	GABBR2
GOBP_POSITIVE_REGULATION_OF_CELL_DEATH	http://www.gsea-msigdb.org/gsea/msigdb/cards/GOBP_POSITIVE_REGULATION_OF_CELL_DEATH	HDAC6	BCL2L11	DNM1L	ADAM8	BCAP31	RBM5	CDK5	TRIM13	CDKN1A	RAMP3	CDKN1B	NET1	SAP18	CDKN2A	KATNB1	TLR6	NOD1	DLC1	RACK1	OLFM1	UNC13B	MYBBP1A	ATG7	ARL6IP5	HTATIP2	RBCK1	TXNIP	CELF1	PNMA2	CTSC	ZNF268	LILRB1	GADD45G	RNPS1	SERINC3	MLLT11	FAF1	CD160	CAPN10	CHEK2	PARK7	TEX261	CLU	CNR1	ADM	ADORA1	ADORA2A	NACC2	ATF2	CRYBA1	PARP1	CCN2	CTLA4	CTNNA1	CTNNB1	SIK1	CTSD	CTSH	CYLD	CYP1B1	DAPK1	DAPK3	DAXX	ACE	GADD45A	DDIT3	DDX3X	TLE5	DFFA	GSDME	NQO1	DNM2	DNMT3A	AGT	DUSP6	DUSP9	AGTR2	E2F1	E2F3	ECT2	EEF1A2	EFNB2	EGR1	EIF2S1	EIF4G1	EIF5A	ELK1	FLCN	ENDOG	EPHA7	ERCC3	FAP	ALDH1A3	FCER2	FCGR2B	PLA2R1	ATF6	SIRT2	DKK1	RRP1B	FOXO1	FOXO3	CDK19	SARM1	SIRT1	RYBP	SCRIB	FOS	HEBP2	DAPK2	PHLDA3	BACE1	MTCH1	MTCH2	FRZB	ABL1	FYN	SPDEF	TNFAIP8	BRMS1	CLIP3	TCTN3	GATA6	FAM162A	NUPR1	B4GALT1	NOX1	ANKRD1	BBC3	DKKL1	CIDEB	PDCD4	BIN1	HTRA2	GPLD1	GPER1	GRN	GRIK2	RGCC	GRIK5	GRIN2A	GRIN2B	PYCARD	LGALS13	PDIA3	GSK3B	GSN	TFPT	PNMA3	OSGIN1	IL19	GZMA	ANXA1	HBA1	HBB	HTT	HLA-G	HMGB1	HMOX1	NR4A1	APAF1	HOXA5	APBB1	APC	HP	HPGD	HPR	HRG	PRMT2	DNAJA1	HSPD1	IAPP	ID3	IFIT2	IFNB1	IFNG	IGF2R	IGFBP3	CCN1	FAS	FASLG	IL6	IL10	IL12A	IL12B	IDO1	INHBA	INHBB	INPP5D	PDX1	ITGA6	IRF5	ITGA1	ITGA4	ITGAM	ITGB1	ITGB2	JAK2	JUN	KCNK2	KCNMA1	KNG1	RHOA	RHOB	USP27X	LCK	LEP	LGALS1	LGALS2	LGALS9	LRP1	LTA	LTBR	LTK	LYN	SMAD4	ARRB2	MAL	MAPT	MCL1	MEF2C	MAP3K5	ASCL1	MAP3K9	MAP3K10	MAP3K11	MMP2	MMP3	MMP9	MNDA	MSX1	MSX2	MYBL2	MYC	GADD45B	ATF3	ATF4	NCK1	ATM	NEUROD1	NF1	NFATC4	NGFR	NKX3-1	NOS2	NOTCH1	NOTCH2	NTRK1	NTSR1	P2RX7	G0S2	PAK2	PAK3	PAWR	FIS1	CALHM2	GAL	UTP11	ING4	PDCD1	TNFRSF12A	PDCD2	IP6K2	PIAS4	PDGFRB	PTRH2	STYXL1	WWOX	MAP3K20	PHB	PIK3CB	PIK3CD	PITX3	PLA2G1B	PLAGL2	PLCG1	PMAIP1	PML	IL20RA	SEPTIN4	ADAMTSL4	DDIT4	ING3	POU4F1	POU4F2	PPARG	PPID	PPP1CA	SHQ1	PPP2R1A	PPP2R1B	PTPA	FBXW7	PIDD1	PRF1	PRKCD	ADCY10	PRKCI	PRKDC	MAPK8	MAPK9	MAP2K6	MAP2K7	PRNP	PRODH	CTNNBL1	HTRA1	DIABLO	PSEN1	SPHK2	LGALS14	PRDM11	TOMM22	TIGAR	CAMK1D	CD248	BAD	PTEN	PTGIS	PTGS2	PTPN2	MARK4	BAK1	PTPRC	BARD1	BAX	RAD9A	RAPSN	RARB	RARG	REST	RET	RFPL1	BCL6	SAV1	RPS3	RPS6	RPS6KA2	RPS7	S100A8	S100A9	CCL2	CCL3	CCL5	BID	BLK	MOAP1	MAP2K4	SFPQ	SFRP1	SFRP4	CLEC7A	SIAH1	SKIL	BMP2	BMP4	UBE2Z	SLC6A6	SLC6A13	SLC9A1	BMP7	BMPR1B	SMPD1	SNCA	BNIP3	SOD1	SOD2	BNIP3L	SOX4	FOXL2	SRC	SRPK2	STK3	STK4	SYK	BTG1	TFAP2A	TFAP2B	TFAP4	TGFB2	TGFB3	TGFBR1	TGM2	THBS1	TSPO	TIMP3	C1QBP	TLR3	TLR4	C1QA	TNF	TNFRSF1A	TNFRSF1B	TOP2A	TP53	TP53BP2	TP73	TPD52L1	TRAF2	TRPM2	PHLDA2	TYROBP	UBB	UCP2	VDR	TRPV1	WNT5A	WNT10B	WNT11	ZBTB16	LAPTM5	ATG9A	PLEKHF1	AIMP2	RNF122	CALCR	CSRNP3	ZC3H12A	CALM2	FOSL1	PRR7	HMGA2	ZBP1	ST8SIA2	CAMK2A	ITM2C	CAPN2	RBM10	PICALM	ACOX2	FZD9	CASP2	CASP3	CASP6	EMILIN2	SRPX	CASP8	CASP9	NSMAF	NCK2	KLF11	SCIN	KMO	CAV1	PRKRA	TP63	UNC5C	AKR1C3	NCOA1	BECN1	PEA15	HYAL2	TRADD	RIPK1	CRADD	HRK	TNFSF10	RIPK2	FADD	TNFRSF10C	TNFRSF10B	CDK5R1	ALDH1A2	ARHGEF7	SQSTM1	EIF2B5	BCL10	HIP1R	UBE2M	LATS1	AIFM1	PDCD5	NEURL1	PNMA1	STK17B	STK17A	SLIT2	SLC9A3R1	ADIPOQ	TNFRSF8	CD36	MAGED1	EEF1E1	CD40	CD40LG	AKAP12	RAPGEF2	RASSF2	BCLAF1	MELK	MFN2	CDC34	CDC42
GOBP_NEGATIVE_REGULATION_OF_EXTRINSIC_APOPTOTIC_SIGNALING_PATHWAY_VIA_DEATH_DOMAIN_RECEPTORS	http://www.gsea-msigdb.org/gsea/msigdb/cards/GOBP_NEGATIVE_REGULATION_OF_EXTRINSIC_APOPTOTIC_SIGNALING_PATHWAY_VIA_DEATH_DOMAIN_RECEPTORS	PARK7	DDX3X	FGA	FGB	FGG	FAIM2	GSK3B	HGF	HMGB2	HMOX1	ICAM1	NOS3	SERPINE1	FAIM	RAF1	BCL2L1	TMBIM1	BMP5	BRCA1	TNFAIP3	RNF34	PEA15	CFLAR	ARHGEF2
GOBP_OLEFINIC_COMPOUND_BIOSYNTHETIC_PROCESS	http://www.gsea-msigdb.org/gsea/msigdb/cards/GOBP_OLEFINIC_COMPOUND_BIOSYNTHETIC_PROCESS	STARD3	CLCN2	ADM	CYP11B1	CYP11B2	CYP19A1	DAB2	DGKQ	EGR1	FSHB	DKKL1	DKK3	HSD17B1	HSD17B3	LHB	WNT4	REST	BMP2	BMP5	BMP6	SRD5A2	AKR1C3	CACNA1H	H6PD
GOBP_POSITIVE_REGULATION_OF_FILOPODIUM_ASSEMBLY	http://www.gsea-msigdb.org/gsea/msigdb/cards/GOBP_POSITIVE_REGULATION_OF_FILOPODIUM_ASSEMBLY	TENM1	ARAP1	CCR7	DPYSL3	NLGN1	FMR1	RHOQ	DNM3	GPM6A	AGRN	PALM	PIK3R1	BCAS3	FNBP1L	RALA	CCL21	FSCN1	SRF	TGFB3	TGFBR1	NRP1	WASL	NEURL1	RIPOR2	CDC42
GOBP_POSITIVE_REGULATION_OF_OXIDATIVE_STRESS_INDUCED_CELL_DEATH	http://www.gsea-msigdb.org/gsea/msigdb/cards/GOBP_POSITIVE_REGULATION_OF_OXIDATIVE_STRESS_INDUCED_CELL_DEATH	HDAC6	TLR6	PARK7	ENDOG	FOXO3	ABL1	NOX1	MCL1	MMP3	PAWR	FBXW7	REST	SFPQ	SOD1	TLR4	TNF	TRPM2	RIPK1
GOBP_NEGATIVE_REGULATION_OF_CELL_ADHESION	http://www.gsea-msigdb.org/gsea/msigdb/cards/GOBP_NEGATIVE_REGULATION_OF_CELL_ADHESION	SH2B3	PLXNC1	ADAM10	LILRB2	CDKN2A	BTN2A2	CORO2B	DLC1	CDSN	GPNMB	SEMA4D	CEBPB	SPINT2	LILRB1	FGL2	LILRB4	GLMN	FAM107A	CD300A	VSIG4	C1QTNF1	COL1A1	ADORA2A	CR1	CTLA4	CTSG	CYP1B1	DAB1	DLG1	ABAT	JAG1	DSCAM	DUSP1	DUSP3	EFNA5	DMTN	EPHA4	EPHB2	ERBB2	ERBB3	AKT1	FBLN1	FCGR2B	FGG	FGL1	FOXJ1	SWAP70	CLASP2	PLXND1	KANK1	TMEM131L	SCRIB	GTPBP4	CORO1C	PLXNB2	ALOX12	ABL1	LRRC32	ABCA12	PTPN22	PLA2G2D	GBP1	GCNT2	TNFRSF21	RND1	ADAMDEC1	GLI3	ANGPT1	ANGPT2	RGCC	TBX21	ANXA1	NCKAP1L	HFE	HLA-DRB1	HLA-G	HLX	HMGB1	HOXA7	HRG	APOA1	IFNA2	IFNB1	APOD	IHH	IL1RN	IL2	IL2RA	IL4	IL4R	IL10	IDO1	IRF1	JAK2	JAK3	MIA3	KNG1	ARG1	ARG2	RHOA	LAG3	ARHGAP6	LGALS3	ARHGDIA	LGALS9	ARHGDIB	ARHGDIG	TACSTD2	EPCAM	SMAD7	MBP	MDK	MEN1	MELTF	MMP2	MMP12	MMP14	ASS1	MUC1	MYOC	NF1	NF2	NOTCH1	NOTCH4	SERPINE1	ATP5F1B	PAWR	FOXP3	ZBTB7B	PDE3B	YTHDF2	SERPINE2	PIK3R1	PLG	PLXNA1	ADAM22	PLXNA2	PLXNB1	PLXNB3	FXYD5	PODXL	RC3H2	PPARA	BCAS3	LAX1	AP1AR	PLXNA3	PRKAR1A	PRKCD	PRKG1	AJAP1	MAPK7	MAP2K5	PRNP	CRTAM	METTL3	DUSP22	TWSG1	PELI1	PTEN	PTK2	SEMA6A	EPB41L5	PTPN2	PTPN6	PTPN11	PTPRC	PTPRO	RAG2	RASA1	TRPV4	RDX	BCL6	CEACAM1	CCL21	XCL1	CX3CL1	SDC4	CXCL12	SFTPD	PLA2G2F	SHH	MARCHF7	SIPA1	BMP2	WNK1	BMP4	BMP6	SNAI2	SPI1	SPN	SPOCK1	SRC	TBCD	PRDX2	TGFB1	TGFBI	THBS1	TNR	TNFSF4	SCGB1A1	VEGFA	WNT1	LAPTM5	VTCN1	CBLL1	ZC3H12A	PDCD1LG2	NDFIP1	ACTN4	SPRY4	FZD4	FZD7	CASP3	JAM3	ITCH	MAD1L1	ADTRP	CASK	RUNX1	RUNX3	CBFB	SOCS1	PDE5A	CBLB	ADAM15	CD164	TNFRSF14	SEMA5A	DLG5	ITGB1BP1	CD9	SOCS6	KLF4	ADIPOQ	ACVRL1	LPXN	CD80	CD86	MAP4K4	PPM1F	SOCS5	CD74	SEMA3E	RIPOR2	CDH1
[truncated: 1,869,949 more chars]
