# Supplementary material for: Pyruvate Dehydrogenase Kinase 1 inhibition mediated oxidative phosphorylation enhancement in cartilage promotes osteoarthritis progression
Source: BMC Musculoskelet Disord. 2023 Jul 20;24:597. doi: 10.1186/s12891-023-06585-6 (PMC10357736; doi:10.1186/s12891-023-06585-6)
Supplement: Supplementary file 1 — Additional file 1. [file 12891_2023_6585_MOESM1_ESM.zip › BP.Gsea.1653623667859/edb/results.edb]

<?xml version="1.0" encoding="UTF-8"?>

<EDB LC_PROC="none" SORT_MODE="real" ORDER="descending" METRIC="Signal2Noise" NUM_PERMS="1000" USE_MEDIAN="false" FIX_LOW="true" USE_BIASED="false">
  <DTG RANKED_LIST="55457_collapsed_to_symbols.cls.cls#OA_versus_normal.rnk" TEMPLATE="cls.cls" GENESET="gene_sets.gmt#GOBP_CYTOPLASMIC_TRANSLATION" ES="-0.5450" NES="-2.4352" NP="0.0000" FDR="0.0000" FWER="0.0000" CHIP="ftp.broadinstitute.org://pub/gsea/annotations_versioned/Human_AFFY_HG_U133_MSigDB.v7.5.1.chip" RND_ES="0.1892 -0.3094 -0.1913 0.1837 0.1872 -0.2528 -0.2118 -0.2609 -0.2054 -0.1966 -0.2355 0.2535 -0.2550 -0.1634 -0.1923 -0.1760 -0.1729 0.1946 -0.2446 -0.1925 -0.2468 -0.1922 0.2136 0.1842 -0.1889 -0.2783 0.2079 0.1979 -0.2521 0.2354 -0.1923 -0.3111 -0.2847 0.2137 -0.2089 0.2166 -0.2321 0.2275 -0.1992 -0.1825 -0.2666 -0.1978 0.1860 -0.2276 -0.2254 -0.2303 0.2589 -0.2578 -0.2129 -0.2959 -0.2025 0.2677 -0.1808 -0.3031 -0.2605 -0.1821 -0.1925 -0.2270 0.1947 -0.2406 -0.2232 -0.2885 0.2588 -0.1502 0.1826 -0.1760 -0.2766 0.2020 -0.2439 -0.2658 0.1963 0.1673 -0.2083 -0.1948 -0.2447 -0.3341 -0.2304 -0.2012 -0.2130 -0.2800 0.1652 -0.1870 0.2442 0.2595 0.2014 0.1744 0.2020 -0.2653 -0.1690 -0.2263 -0.2062 -0.2642 -0.2611 -0.2716 -0.1869 -0.1905 0.1783 -0.2745 0.2176 -0.1783 0.1832 0.1943 -0.2283 0.1962 -0.1913 0.2075 0.2711 0.3125 -0.2666 0.1855 -0.1941 0.2756 -0.2129 0.1885 -0.1844 0.1540 0.1737 -0.2827 -0.2851 -0.2320 -0.2106 -0.2710 0.1884 -0.1902 0.1556 -0.2481 -0.1700 -0.2376 -0.2102 -0.1649 -0.2493 0.2057 -0.2341 -0.1910 -0.2409 -0.2176 -0.2723 0.2206 -0.1647 -0.2103 0.2826 -0.2219 -0.2593 -0.1883 -0.1770 0.2071 0.2576 -0.1775 -0.1577 0.2150 -0.2716 -0.1923 0.2036 0.2499 0.1671 0.1611 0.1966 -0.1618 -0.2357 -0.2015 -0.2539 -0.1700 -0.1819 -0.2106 -0.1974 -0.1970 -0.2420 -0.2052 -0.2230 -0.2496 -0.2518 0.1518 -0.1921 0.1971 -0.2151 -0.2034 0.1759 -0.2465 -0.2112 0.1722 -0.2398 -0.2354 -0.2887 0.2301 0.2037 0.2310 0.1979 0.2402 -0.1486 -0.2585 -0.2272 -0.1679 0.1587 0.2144 0.1990 -0.1826 -0.2697 0.2017 0.1928 -0.2949 -0.2620 -0.1847 -0.1828 0.2489 -0.1740 0.1581 -0.3575 0.1871 -0.2076 -0.2275 -0.2208 -0.2004 0.2375 -0.2268 -0.1728 0.1994 0.2142 0.2177 -0.1711 -0.2360 -0.2196 0.1828 -0.2277 0.2071 -0.2594 -0.1785 0.1342 -0.2027 -0.2640 -0.2210 -0.2598 -0.2107 -0.2181 -0.2615 -0.2403 0.1827 -0.2885 0.2486 -0.1644 0.1847 -0.2507 -0.1845 0.1671 -0.1749 0.1580 0.2321 -0.2315 -0.2459 -0.2466 -0.2515 -0.1944 -0.1989 -0.2553 -0.2474 -0.3028 -0.2177 -0.1940 0.2390 0.1645 -0.2037 -0.3198 -0.2310 0.2341 -0.2130 -0.2444 -0.2031 0.2066 -0.1834 -0.1714 -0.2809 -0.2706 -0.2024 -0.2366 -0.1959 -0.2076 0.2627 -0.2188 0.2208 -0.1724 -0.1932 -0.2210 0.2086 -0.2194 -0.2292 -0.1680 -0.2565 -0.3328 0.2072 -0.2007 -0.1750 -0.2189 -0.1950 0.2032 -0.2118 0.1764 -0.2655 -0.2423 -0.2095 -0.2799 0.2096 -0.1946 -0.1888 -0.2324 -0.1936 -0.2100 0.1360 -0.2510 -0.1774 -0.1787 0.2000 -0.1819 0.2260 -0.2139 0.1916 -0.2779 -0.3042 -0.2081 0.2620 0.1955 -0.2890 0.1763 -0.2010 -0.2247 -0.2081 -0.2318 0.2186 -0.2030 0.1318 -0.2466 0.1742 -0.2229 -0.1698 -0.2471 0.1721 0.1920 -0.2229 0.1723 -0.2212 0.1344 -0.2281 -0.1947 -0.2523 0.1978 -0.1719 -0.1683 -0.2471 -0.1917 -0.2375 -0.2661 -0.3030 -0.2093 0.2124 0.2000 -0.2177 -0.2660 -0.2089 -0.2803 -0.2955 0.1993 0.2891 -0.1911 -0.1936 -0.2564 0.1866 -0.3072 0.1817 -0.1712 -0.2464 0.2075 -0.2151 0.1829 -0.2212 0.2097 -0.2488 -0.2315 0.1661 0.1889 0.2314 -0.2478 -0.2358 -0.2189 -0.2435 -0.2141 -0.2477 0.3261 -0.2497 -0.2196 0.1906 -0.2288 -0.2296 -0.2399 0.1978 0.1902 -0.2003 -0.2011 -0.2272 -0.2018 -0.2096 -0.2166 -0.2276 0.2018 -0.1761 -0.1988 -0.2334 0.2144 0.2221 0.1983 -0.2600 0.1756 -0.1853 -0.2701 -0.1860 0.2151 -0.2727 0.3111 -0.1859 -0.1880 -0.2194 0.1915 -0.2759 -0.2364 -0.2033 -0.3122 -0.1577 -0.2203 0.1903 -0.2342 -0.2628 -0.1818 0.1697 0.2300 -0.2349 -0.1654 -0.2470 -0.1703 -0.2287 -0.2727 0.1735 0.1956 0.2040 0.1822 0.2229 -0.1783 -0.2012 -0.2386 -0.2186 0.2427 0.1671 -0.2585 0.1770 -0.2938 -0.2477 0.1954 0.1996 -0.1950 0.2168 -0.2177 0.1783 -0.2057 0.2463 0.1877 -0.1974 -0.2169 0.1879 -0.2013 -0.2347 -0.1825 -0.2479 0.1994 0.2110 -0.2035 -0.1956 -0.2139 -0.2668 -0.1927 -0.1807 -0.1903 -0.2067 -0.1786 -0.2173 0.1590 0.1885 -0.2225 -0.1941 -0.1720 -0.2781 -0.2236 -0.2552 -0.2619 -0.2562 -0.2867 -0.2955 -0.2165 -0.1928 0.2084 -0.3235 0.2625 0.1756 0.1776 -0.2095 -0.2382 -0.2379 -0.1945 -0.1806 0.1862 0.1801 0.1974 -0.1513 -0.2114 -0.1966 -0.2196 0.2069 0.2021 -0.1839 -0.2046 -0.2927 -0.2014 0.2161 -0.2041 0.1661 -0.2237 0.1847 -0.2783 -0.1973 -0.2132 0.1824 0.1960 0.2418 -0.1478 -0.3197 -0.1987 -0.2001 0.1752 -0.2432 -0.2419 -0.2651 0.2508 -0.2590 0.2243 0.2361 -0.1888 0.2148 0.2176 -0.2273 -0.2645 0.2271 -0.2174 -0.2675 0.1812 -0.1853 -0.2401 -0.2184 -0.2470 -0.1590 0.2524 -0.1798 0.1505 -0.2606 -0.2282 -0.2262 -0.1670 -0.1840 -0.2184 -0.1723 -0.3120 -0.2111 -0.2079 -0.3094 -0.1611 -0.2227 0.2199 -0.2344 -0.2650 -0.2011 -0.2044 -0.2433 -0.1908 0.2031 -0.2603 -0.2836 -0.1834 -0.1772 -0.2190 0.2069 -0.2317 -0.2572 -0.1948 0.2641 0.1856 -0.2058 0.2124 -0.1916 0.2061 -0.2014 -0.2080 -0.2555 -0.1974 -0.2076 -0.2099 -0.2354 -0.2190 0.2017 -0.2364 -0.1759 -0.2338 -0.2317 -0.2274 0.1886 -0.1581 0.2391 -0.2046 -0.1665 -0.1936 0.2133 0.1810 0.2142 0.1898 -0.2188 -0.2327 -0.1768 -0.2519 -0.1889 0.2171 0.2027 -0.2447 -0.2168 0.1835 0.1629 -0.2258 0.1444 -0.2030 -0.1964 -0.1893 -0.1870 -0.1790 -0.2245 -0.2608 0.2166 0.2769 0.2224 -0.2531 -0.2067 0.3099 -0.2002 -0.1870 -0.2352 -0.1841 -0.1851 0.1907 0.1877 -0.2240 -0.1912 -0.1876 -0.1784 -0.2179 0.1770 0.1785 0.1934 0.1777 -0.1972 0.1856 -0.2163 -0.2823 -0.2194 0.2655 -0.1615 0.2116 -0.3226 0.1768 -0.2514 -0.1768 -0.2113 -0.2399 -0.2232 -0.2379 -0.2568 0.2041 -0.2854 0.1715 -0.2152 -0.1961 -0.1803 -0.3017 0.2249 0.2304 0.2212 -0.2531 -0.2344 -0.2005 -0.2287 0.2389 -0.2442 -0.2288 -0.1676 0.2664 0.1844 -0.2039 -0.2125 -0.2707 -0.1921 0.1758 -0.2466 0.1743 0.2210 -0.3135 0.2002 -0.2450 -0.2099 0.1773 -0.2115 -0.2085 0.2017 -0.2748 0.1594 -0.1760 -0.2574 -0.1884 0.1894 -0.2978 0.2588 0.1855 -0.2372 -0.2330 -0.2324 -0.2247 -0.2579 -0.2285 -0.2919 -0.1951 -0.1470 0.2122 -0.3137 -0.2875 -0.2148 -0.2088 -0.1956 0.2227 0.2230 -0.2804 0.2038 0.1794 0.2067 -0.2164 -0.1889 -0.2382 -0.1728 -0.1861 -0.2068 -0.3132 -0.2583 -0.2206 -0.2468 0.1891 -0.2417 -0.2289 -0.2057 -0.1622 -0.1700 -0.2416 0.2300 -0.1951 0.1640 -0.2178 0.1676 0.1777 -0.2155 -0.2290 -0.2103 0.2074 -0.2390 -0.2001 0.1639 -0.1668 -0.2448 0.1929 0.2110 -0.2015 -0.2434 0.2140 -0.2332 0.2157 0.1895 -0.1645 -0.2195 -0.2909 -0.2356 -0.3016 -0.2077 -0.1967 -0.1824 -0.1955 0.1958 -0.2359 -0.1931 0.1800 -0.2542 -0.2545 -0.2006 -0.2586 -0.2175 -0.2955 -0.2432 0.2252 0.2091 -0.2544 0.2017 -0.1968 -0.2617 0.1715 0.1823 -0.2313 -0.2552 0.2037 -0.2694 -0.2408 -0.2866 -0.2026 -0.1872 -0.2503 0.1754 -0.2076 0.1985 -0.2452 -0.2687 -0.2520 -0.2220 -0.1805 0.1839 -0.2062 -0.2850 -0.2002 0.1459 -0.2655 0.1972 0.2715 0.2203 0.2630 0.1524 -0.2322 -0.2595 -0.1877 -0.2619 0.1832 -0.2260 -0.2311 -0.1920 0.1822 -0.1790 0.2488 -0.2025 -0.2044 0.1835 0.2194 0.2481 -0.2106 -0.2467 -0.3011 -0.2007 0.1651 0.1895 -0.1862 -0.2243 0.2088 -0.2359 -0.2731 -0.1880 0.1958 -0.2081 -0.1959 0.2355 -0.1780 0.1697 -0.1946 -0.2573 0.2725 -0.2705 -0.2382 0.2268 -0.2267 -0.2156 0.2503 -0.2394 -0.2638 -0.2192 -0.2226 -0.2657 -0.1752 -0.1945 -0.2432 -0.1847 -0.2109 -0.2650 0.1852 -0.1818 -0.2770 -0.2874 -0.1968 -0.2520 0.1670 -0.2986 -0.2061 0.2163 0.1940 -0.2453 -0.2836 -0.2320 -0.2231 -0.1955 -0.2168 0.2284 -0.2234 -0.2299 0.1983 -0.1946 -0.2515 0.1763 0.2506 0.1818 -0.2667 -0.1800 -0.1948 -0.1913 -0.2012 0.1810 0.2074 -0.3133 -0.2496 0.1860 0.1969 -0.2184 0.1970 0.2592 -0.2000 -0.2145 0.3501 -0.2391 -0.1944 0.2228 -0.1994 -0.1571 -0.1874 -0.1444 -0.2793 -0.2912 -0.2053 -0.1954 -0.2175 -0.2597 -0.2016 -0.2136 -0.3010 0.1850 -0.1906 0.1845 0.1918 0.2102 -0.2090 -0.2747 -0.1684 0.1929 -0.2491 -0.2147 -0.2089 -0.1863 -0.2374 -0.2395 0.1669 -0.2106 -0.2191 0.1676 0.2179 0.2072 -0.3442 -0.2680 0.1763 0.1946 0.2212 0.1749 0.2039 0.2184 -0.2201 -0.1911 -0.1558 -0.1914 0.2688 0.2446 -0.1983 0.1716 0.2180 -0.2594 -0.2302 -0.2342 -0.2195 -0.1845 0.2866 -0.3553 -0.2049 -0.1590 0.1302 -0.1640" HIT_INDICES="42 222 527 697 774 1012 1162 1358 1970 2664 3140 3387 3461 3703 3749 3963 4032 4049 4584 4599 4830 4838 4851 4974 4978 5118 5368 5703 5835 5952 6185 6383 6435 6606 6611 6685 6690 6845 6860 6870 6934 6973 7563 7944 8051 8060 8394 8508 8661 8866 8985 9185 9251 9265 9282 9623 9661 9770 9847 9915 10087 10201 10208 10263 10270 10525 10533 10558 10559 10608 10627 10684 10707 10734 10806 10811 10812 10913 11013 11070 11122 11129 11154 11182 11206 11243 11245 11252 11408 11447 11507 11647 11662 11671 11755 11765 11967 12024 12047 12071 12111 12122 12130 12140 12156 12200 12223 12285 12291 12334 12350 12402 12467 12519 12526 12531 12541 12558 12562 12592 12602 12611 12661 12674 12694 12754 12758 12785 12797" ES_PROFILE="0.0159 0.0172 0.0058 0.0039 0.0089 0.0001 -0.0023 -0.0090 -0.0499 -0.0988 -0.1315 -0.1467 -0.1485 -0.1638 -0.1639 -0.1775 -0.1799 -0.1783 -0.2181 -0.2172 -0.2336 -0.2325 -0.2319 -0.2400 -0.2389 -0.2485 -0.2672 -0.2931 -0.3032 -0.3123 -0.3301 -0.3449 -0.3481 -0.3605 -0.3598 -0.3645 -0.3638 -0.3746 -0.3744 -0.3738 -0.3773 -0.3788 -0.4225 -0.4494 -0.4547 -0.4522 -0.4748 -0.4799 -0.4879 -0.4997 -0.5045 -0.5154 -0.5157 -0.5119 -0.5083 -0.5295 -0.5269 -0.5297 -0.5298 -0.5291 -0.5362 -0.5386 -0.5325 -0.5301 -0.5240 -0.5367 -0.5301 -0.5247 -0.5175 -0.5139 -0.5080 -0.5049 -0.4992 -0.4936 -0.4915 -0.4840 -0.4763 -0.4761 -0.4757 -0.4717 -0.4672 -0.4591 -0.4524 -0.4459 -0.4389 -0.4329 -0.4242 -0.4158 -0.4187 -0.4122 -0.4073 -0.4082 -0.3992 -0.3898 -0.3860 -0.3763 -0.3809 -0.3739 -0.3641 -0.3542 -0.3454 -0.3343 -0.3229 -0.3116 -0.3008 -0.2918 -0.2811 -0.2731 -0.2607 -0.2509 -0.2389 -0.2294 -0.2204 -0.2100 -0.1960 -0.1818 -0.1678 -0.1543 -0.1397 -0.1269 -0.1124 -0.0977 -0.0856 -0.0704 -0.0555 -0.0427 -0.0254 -0.0094 0.0081" RANK_AT_ES="10200.0000" RANK_SCORE_AT_ES="-0.3407"/>
  <DTG RANKED_LIST="55457_collapsed_to_symbols.cls.cls#OA_versus_normal.rnk" TEMPLATE="cls.cls" GENESET="gene_sets.gmt#GOBP_REGULATION_OF_RNA_SPLICING" ES="-0.5059" NES="-2.2869" NP="0.0000" FDR="0.0012" FWER="0.0020" CHIP="ftp.broadinstitute.org://pub/gsea/annotations_versioned/Human_AFFY_HG_U133_MSigDB.v7.5.1.chip" RND_ES="0.2052 -0.2203 0.2209 -0.2047 0.2170 0.1678 -0.1791 -0.2470 -0.2783 -0.1876 -0.2072 -0.1691 -0.2300 -0.2335 0.1774 -0.2446 -0.2353 -0.2025 -0.2286 -0.1627 -0.2625 -0.2164 0.2299 -0.2006 0.2592 -0.2169 -0.2188 -0.1750 0.2437 -0.2272 0.1585 -0.2195 -0.2175 -0.2514 -0.2238 0.1615 0.2344 0.1878 -0.3097 -0.1969 -0.2157 -0.2256 -0.2091 -0.1992 -0.2099 -0.2123 0.2005 -0.1530 -0.2652 -0.2277 -0.2734 0.1721 -0.2979 0.2001 -0.2483 -0.2820 -0.1968 -0.2245 -0.1826 0.1552 0.1928 0.1821 0.1644 0.2393 -0.3049 -0.2022 -0.1605 -0.2013 -0.2046 0.1841 -0.2176 -0.2541 -0.1593 -0.1884 -0.2663 -0.2335 0.2031 0.2025 -0.2018 -0.1847 -0.1754 -0.2329 -0.2196 0.1528 -0.2064 0.2005 -0.2215 -0.2304 0.2088 -0.2834 -0.2607 -0.2426 -0.2431 -0.2061 -0.2093 -0.2020 0.2067 0.1547 -0.2049 0.2898 -0.2418 0.1958 -0.1927 0.2094 -0.1915 0.1698 0.2237 -0.1756 -0.2023 -0.2518 -0.2186 -0.2544 0.2124 -0.1939 -0.2032 0.1912 -0.2212 -0.1609 -0.2668 0.1636 -0.1836 -0.2120 0.1914 -0.1942 -0.1735 -0.2280 0.2070 -0.1913 -0.2724 -0.3013 -0.2301 -0.2531 -0.1834 -0.1898 0.2613 0.1772 0.1867 -0.1706 -0.3012 -0.2520 -0.2849 0.2155 0.2632 -0.2254 -0.1877 -0.2073 0.1935 -0.2178 -0.2802 -0.2064 -0.2424 0.2135 0.1560 -0.1788 -0.1933 0.2719 -0.2233 -0.2230 -0.1806 -0.1889 0.1888 -0.2474 0.2015 0.2277 0.1974 0.2045 0.1741 -0.2096 0.2189 -0.1812 -0.1986 -0.2716 -0.2258 0.1928 -0.2348 0.2051 0.1908 -0.1777 -0.2296 0.2259 -0.1955 -0.2488 -0.2252 -0.2708 -0.2255 0.2093 -0.2468 0.2576 -0.1720 -0.1763 -0.2007 0.2115 0.2455 0.1425 0.1671 -0.1830 -0.2521 -0.2235 -0.1721 -0.1734 0.1967 -0.2046 0.2507 0.1592 0.1462 -0.1690 -0.2329 0.2258 -0.3537 -0.2559 0.2616 -0.2239 -0.2574 -0.1695 0.1719 -0.2361 -0.2254 -0.1600 -0.1586 0.2353 -0.2465 0.2198 -0.2458 0.2214 -0.1782 -0.1695 -0.2397 0.1993 -0.2575 -0.1893 -0.3000 0.1998 0.1918 -0.2017 -0.1937 -0.2132 -0.2078 -0.2283 -0.1902 -0.1863 -0.1866 -0.1851 -0.1821 0.1663 -0.2006 -0.2581 -0.1871 0.1975 -0.2459 0.2015 -0.3206 -0.2256 -0.2072 -0.2117 -0.2699 -0.2617 -0.2857 -0.2410 -0.2399 -0.2049 0.1795 0.2490 -0.2175 -0.2479 -0.1931 0.1705 -0.2822 -0.1714 -0.2884 0.1665 -0.1788 -0.1964 -0.2355 0.1816 -0.1943 -0.1850 -0.2252 -0.1981 -0.2319 0.1791 -0.2456 -0.1983 -0.1732 -0.1829 0.2112 -0.3361 0.1417 -0.1572 0.2645 -0.2578 0.2090 -0.2481 -0.1528 0.2255 -0.2133 -0.1940 -0.1847 0.1851 -0.2426 -0.2133 -0.2096 -0.3189 -0.2300 -0.2681 -0.1935 -0.2297 -0.2412 -0.1473 -0.1609 -0.1996 0.2259 -0.2012 -0.2403 -0.1846 -0.2678 0.1864 -0.2361 -0.2016 0.2097 -0.2516 -0.3380 -0.2621 -0.1244 -0.1770 -0.2839 0.1740 -0.1971 -0.2019 -0.1557 -0.1974 0.2285 0.1619 -0.1818 0.1743 -0.1966 -0.2043 -0.2223 -0.1925 0.2723 -0.1602 -0.1831 0.1430 -0.3132 -0.1769 -0.2146 -0.2779 -0.2658 -0.1915 -0.2157 -0.2058 -0.2216 -0.2371 -0.1838 -0.1870 0.1710 -0.1745 -0.2216 -0.1990 -0.1931 -0.2677 -0.1826 -0.1849 -0.2438 0.2214 -0.2532 0.1759 -0.2388 -0.2241 -0.2453 0.2122 0.2172 -0.2067 -0.2779 -0.2319 0.1806 -0.2403 -0.2555 -0.2952 -0.1806 -0.2908 -0.2430 -0.1995 0.1898 0.1949 -0.1815 0.2228 -0.2584 -0.2042 -0.1779 -0.2356 0.1812 0.1809 -0.2558 0.2085 -0.1928 -0.2258 -0.1858 0.1425 0.2001 -0.2137 -0.2802 0.1767 0.1870 -0.1428 -0.1923 -0.2141 0.2128 -0.2606 -0.2467 0.2364 0.1994 0.2013 -0.1997 -0.3063 -0.1497 -0.2276 0.2331 0.2550 -0.1514 0.2335 0.2098 0.2700 0.1745 -0.1725 0.2601 0.1803 0.2032 -0.2279 -0.2292 -0.2314 0.2174 0.2282 0.1981 -0.2100 -0.2340 -0.1913 -0.2371 -0.2338 -0.2011 -0.2203 -0.2295 -0.2343 -0.2063 0.1916 0.1624 0.2117 -0.2096 -0.1749 0.2083 0.2115 0.1770 -0.2143 -0.2399 -0.2491 0.2132 0.1966 0.1807 -0.2212 0.2249 -0.2941 0.1516 -0.1912 0.1840 -0.1791 0.2285 0.1540 0.1955 -0.1969 0.2078 -0.2922 -0.1934 -0.2521 -0.1766 -0.2515 -0.2714 -0.2232 -0.2305 0.2840 0.2241 -0.2130 -0.2015 -0.2584 -0.3171 -0.2482 0.2001 0.1868 -0.2059 -0.2207 -0.1578 0.1871 -0.1728 -0.2016 0.2119 -0.1937 0.1922 0.1576 -0.2649 -0.2229 0.2580 0.2171 0.2261 -0.2237 0.1959 -0.1955 -0.2324 0.1747 -0.1975 -0.1752 -0.1898 0.2067 -0.2209 0.2402 -0.1964 -0.1588 -0.2275 -0.2981 -0.1869 -0.1843 0.1674 0.3055 -0.2685 -0.1575 0.1714 -0.2014 0.2230 0.1779 -0.2149 -0.2268 -0.1950 0.1989 -0.1767 -0.2360 -0.2570 -0.1981 -0.2241 -0.1751 -0.2896 0.2172 0.2313 -0.3406 0.1779 0.1814 -0.2153 -0.2181 -0.2653 0.2168 0.1859 0.1921 0.1866 0.2300 0.1899 -0.2234 -0.2568 -0.2318 0.2288 -0.1821 -0.2336 0.2116 -0.1858 0.2109 -0.2538 -0.1868 0.2332 -0.2340 -0.2071 0.1781 -0.1937 0.2417 -0.1868 0.1794 -0.2491 -0.2017 0.1855 -0.1727 -0.2585 0.2179 -0.2365 0.2116 -0.1913 -0.2145 -0.2937 0.1773 -0.2365 -0.2665 0.2073 0.2455 -0.1615 0.2082 0.2387 -0.2049 -0.1644 -0.2431 0.2316 -0.1819 -0.2408 -0.2584 0.2223 -0.2732 -0.2136 -0.2847 0.2250 -0.2261 -0.1737 -0.2043 -0.2143 -0.2700 -0.1828 -0.1712 -0.2508 -0.1776 -0.1755 -0.2149 -0.1560 -0.2495 -0.2583 -0.2507 -0.2250 -0.2386 -0.2608 0.2640 -0.3112 -0.2320 -0.1894 -0.2310 -0.2866 -0.2264 -0.1729 -0.2565 -0.2162 -0.2262 0.1859 0.2026 -0.2643 -0.2766 -0.2964 -0.2189 0.1906 -0.1722 -0.2390 -0.1864 -0.2552 -0.2209 -0.1956 -0.2011 -0.2687 -0.2077 -0.2791 -0.2732 0.1628 -0.2319 -0.2659 -0.2030 -0.2327 -0.1903 -0.1703 0.2379 0.2606 -0.2178 -0.3331 0.2958 -0.2822 0.2141 -0.1649 -0.2333 -0.1923 0.2279 -0.2252 0.1956 0.1580 -0.1820 0.1839 -0.3167 -0.2599 -0.2209 -0.2687 -0.2068 0.2155 0.2200 0.1883 -0.1730 -0.1702 0.2113 -0.1638 -0.2947 0.2097 -0.2243 0.2050 -0.1851 0.2295 -0.2342 -0.2038 -0.2220 -0.2482 0.2000 -0.2309 -0.2704 -0.2631 -0.2474 -0.2532 -0.2139 0.1702 -0.2486 -0.2572 0.2307 0.2520 -0.1928 -0.2171 -0.2109 -0.3300 0.2211 -0.1945 -0.2118 -0.2203 -0.2479 0.1650 -0.1870 0.1893 0.2213 -0.3074 -0.1641 -0.1551 -0.1689 0.2569 -0.2441 0.1910 -0.2006 0.1942 -0.1741 -0.2760 0.1553 -0.1972 0.2048 -0.2342 0.1868 -0.1651 -0.2055 -0.2349 -0.2064 0.1681 -0.2114 0.1886 -0.1560 0.2569 -0.2080 -0.2435 -0.2316 0.1944 -0.2658 0.1864 -0.2173 0.1682 0.2005 -0.2056 -0.1746 -0.2396 -0.2093 0.2842 -0.2688 -0.2456 -0.2489 -0.2358 -0.1983 -0.2790 -0.2542 -0.1967 0.2107 -0.1841 -0.1945 -0.3530 -0.1894 -0.2191 0.2039 -0.2167 -0.1943 0.1948 0.2112 0.2571 0.2291 0.1933 0.1799 -0.2726 -0.1856 -0.2585 0.2040 0.2059 0.1669 -0.1453 -0.2852 0.2192 -0.1875 -0.1868 -0.1903 0.2289 -0.1796 -0.2543 -0.1645 -0.2507 -0.2189 -0.1837 -0.1837 -0.2544 -0.1701 -0.2337 -0.2645 -0.2001 0.2304 -0.1996 0.1840 0.1905 0.2193 -0.2232 -0.2057 -0.1873 -0.2277 0.2147 -0.1989 0.2090 0.2011 0.2448 0.2224 -0.2058 -0.2168 -0.1986 0.1784 -0.2452 -0.1938 -0.2976 -0.1778 0.1590 -0.2383 -0.2634 -0.2777 -0.2845 -0.1810 0.1593 0.2215 -0.2328 0.1732 0.1959 -0.2355 -0.1805 -0.1736 0.1904 -0.1646 -0.1506 0.2061 -0.3123 0.1736 0.2332 -0.2712 -0.2217 0.2142 -0.2489 0.1549 -0.2340 -0.2187 -0.1919 -0.2973 -0.2661 -0.1865 -0.2045 0.1671 0.2589 -0.2739 0.1996 -0.2212 0.1637 -0.2445 -0.1733 -0.1579 -0.2040 -0.2464 -0.2243 0.1797 -0.1998 -0.2272 0.2121 0.1594 0.2112 -0.2635 0.2153 0.2133 -0.2084 0.2111 0.2240 -0.2367 -0.1889 -0.2829 0.2145 0.1950 0.2158 -0.2475 0.2536 -0.2947 -0.1825 -0.2266 0.2460 0.2103 0.2678 0.2792 0.1958 -0.2393 -0.1920 0.1665 -0.1990 -0.2256 0.1770 -0.2244 -0.1999 0.1614 -0.2379 -0.2247 -0.1679 0.2096 -0.2232 0.2758 -0.2030 -0.1931 0.2035 -0.1895 -0.1675 -0.1572 0.1853 -0.1991 -0.2718 -0.2252 0.2159 0.2691 -0.2302 -0.3216 -0.2540 0.2238 -0.2353 -0.2737 -0.2273 0.1952 -0.2742 -0.2522 -0.2101 -0.2227 -0.2016 0.1532 -0.1743 -0.2081 0.1535 0.2779 -0.2096 0.1871 0.1848 0.1631 -0.2407 -0.2011 0.2035 0.1956 -0.1522 -0.1992 0.2246 -0.2258 -0.1554 -0.2239 0.2119 0.2041 -0.1704 -0.2025 0.1570 -0.1975 -0.1894 0.2058 0.2230 -0.2130 0.2378 -0.2418 0.2335 0.1292 -0.2546 -0.2795 -0.2631 -0.2352 -0.2259 -0.2030 -0.1526 0.2133 -0.2817 -0.2018 -0.2036 -0.3128 -0.2273 -0.1847 -0.2014 -0.1616 0.2266 0.1679 0.1586 -0.1977 -0.3249 -0.2257 -0.2117 0.2283 -0.3017 -0.2529" HIT_INDICES="251 882 1099 1165 1678 1812 1834 1970 2064 2203 2435 2620 2738 2956 3012 3083 3237 3374 3395 3441 3523 3524 3714 3748 4045 4266 4550 4577 4650 4660 5368 5472 5658 5745 5827 6059 6152 6417 6598 6647 6777 6783 6867 7007 7103 7299 7394 7667 7839 7876 7944 8036 8275 8398 8576 8662 8760 8859 8869 8892 8909 8938 9014 9140 9149 9151 9225 9243 9841 9847 10259 10272 10280 10282 10345 10485 10499 10507 10522 10557 10659 10687 10800 10832 10849 10855 10875 10903 10926 10930 11099 11269 11302 11339 11346 11368 11434 11438 11510 11600 11664 11716 11722 11889 11976 12006 12026 12073 12211 12219 12226 12255 12327 12334 12340 12341 12354 12356 12382 12391 12425 12426 12479 12554 12658 12686 12708 12739 12747 12749 12834" ES_PROFILE="-0.0036 -0.0417 -0.0484 -0.0436 -0.0754 -0.0780 -0.0718 -0.0749 -0.0749 -0.0788 -0.0905 -0.0990 -0.1025 -0.1143 -0.1135 -0.1141 -0.1214 -0.1276 -0.1249 -0.1241 -0.1264 -0.1223 -0.1333 -0.1322 -0.1522 -0.1668 -0.1867 -0.1865 -0.1901 -0.1888 -0.2433 -0.2506 -0.2647 -0.2712 -0.2774 -0.2953 -0.3022 -0.3221 -0.3352 -0.3379 -0.3467 -0.3459 -0.3509 -0.3602 -0.3658 -0.3790 -0.3841 -0.4027 -0.4131 -0.4130 -0.4151 -0.4190 -0.4340 -0.4397 -0.4495 -0.4520 -0.4552 -0.4583 -0.4545 -0.4516 -0.4482 -0.4458 -0.4469 -0.4517 -0.4473 -0.4424 -0.4429 -0.4391 -0.4796 -0.4737 -0.4988 -0.4926 -0.4860 -0.4789 -0.4765 -0.4797 -0.4731 -0.4660 -0.4594 -0.4542 -0.4542 -0.4483 -0.4487 -0.4428 -0.4356 -0.4276 -0.4206 -0.4141 -0.4072 -0.3988 -0.4028 -0.4065 -0.3993 -0.3924 -0.3830 -0.3748 -0.3698 -0.3599 -0.3552 -0.3515 -0.3457 -0.3387 -0.3281 -0.3294 -0.3240 -0.3141 -0.3033 -0.2944 -0.2918 -0.2790 -0.2661 -0.2547 -0.2462 -0.2326 -0.2188 -0.2047 -0.1915 -0.1773 -0.1649 -0.1510 -0.1389 -0.1242 -0.1131 -0.1030 -0.0940 -0.0786 -0.0624 -0.0462 -0.0282 -0.0095 0.0052" RANK_AT_ES="10258.0000" RANK_SCORE_AT_ES="-0.3466"/>
  <DTG RANKED_LIST="55457_collapsed_to_symbols.cls.cls#OA_versus_normal.rnk" TEMPLATE="cls.cls" GENESET="gene_sets.gmt#GOBP_RIBOSOMAL_LARGE_SUBUNIT_ASSEMBLY" ES="-0.7116" NES="-2.2474" NP="0.0000" FDR="0.0008" FWER="0.0020" CHIP="ftp.broadinstitute.org://pub/gsea/annotations_versioned/Human_AFFY_HG_U133_MSigDB.v7.5.1.chip" RND_ES="-0.1910 -0.3999 -0.5486 -0.2407 0.2404 0.2862 0.2457 0.2586 -0.3157 -0.4578 -0.2772 0.3198 0.2739 0.3378 -0.3564 0.4874 0.2851 0.2845 0.2275 -0.2814 0.2893 0.3299 -0.3836 -0.3343 -0.3083 -0.3804 0.2339 0.3672 -0.3467 -0.2813 -0.3171 -0.3912 0.2665 -0.4527 -0.2079 -0.3035 -0.2599 -0.2276 0.3101 0.2614 -0.3939 0.2344 0.2115 0.4577 -0.3044 -0.2149 -0.3419 0.1675 -0.2706 0.3209 0.3066 0.2261 0.2386 0.2351 -0.4350 0.2423 -0.3067 0.2716 0.3705 0.3167 -0.3522 0.3214 -0.3516 -0.2429 -0.1743 -0.4581 0.3085 -0.3911 -0.2648 -0.3672 0.2127 -0.5162 0.3687 -0.2459 0.4270 0.2524 -0.2304 -0.3363 0.2841 0.4317 -0.4108 -0.4758 0.3749 0.2724 0.4693 -0.3235 0.3705 -0.3262 -0.3948 -0.2475 -0.2673 0.3213 -0.4425 -0.2214 0.2918 0.3250 0.3043 -0.2768 -0.2198 -0.2707 -0.2447 0.3352 0.2954 0.2682 0.2274 -0.2758 -0.3669 0.3248 0.2634 -0.2328 -0.2682 0.4108 -0.3797 -0.2317 -0.3434 -0.4982 -0.2467 -0.3077 0.2123 0.2063 0.3043 0.1794 -0.2183 0.2711 -0.3060 0.2905 -0.3349 0.2294 0.2098 -0.2480 -0.3120 -0.3771 -0.3674 -0.3554 0.1872 -0.2606 -0.3078 -0.3292 -0.3396 0.3680 -0.4507 0.3557 0.3983 -0.2122 0.2910 -0.2699 0.2081 -0.2358 -0.2700 0.1942 -0.2916 0.3794 -0.2969 0.4865 0.2354 0.3216 -0.2734 0.3443 0.2512 -0.2718 -0.3293 0.2347 -0.3136 -0.2562 -0.2656 -0.2425 0.2134 0.2310 0.3075 0.1765 -0.3676 0.2295 0.2826 -0.2696 0.2434 0.2403 0.2257 -0.3663 -0.3993 -0.3336 -0.3816 0.2837 -0.2911 -0.2937 -0.2051 0.5755 -0.3261 0.2313 -0.1909 0.2681 0.2536 -0.2536 -0.4937 0.2414 -0.2978 -0.2989 0.2757 -0.2701 -0.4045 -0.4104 -0.2761 -0.2655 -0.3009 -0.3046 0.4417 -0.2923 -0.2814 -0.2566 0.3614 -0.3299 0.3751 -0.3802 0.3694 -0.3332 -0.3293 -0.2603 0.2345 0.2982 -0.2427 0.2206 -0.2888 0.2942 0.2457 -0.4106 0.1984 0.2930 0.2730 0.4928 -0.2547 -0.3858 -0.3276 -0.3068 -0.2593 -0.4450 -0.3017 -0.3105 -0.3255 -0.2560 -0.2691 -0.3488 -0.3755 0.3880 -0.3932 -0.2537 -0.2365 0.2694 -0.3345 0.4018 0.2821 -0.2052 -0.2442 -0.2479 0.2726 0.2096 0.4252 -0.3570 -0.4066 0.3821 -0.2899 -0.2694 -0.2914 -0.2248 -0.4438 0.2533 -0.3557 -0.3544 0.3180 0.2282 -0.3187 -0.3564 0.4020 -0.2239 0.2481 0.2671 0.2916 -0.3168 -0.1916 -0.4487 -0.2376 -0.1934 0.2932 0.3832 0.1982 -0.3316 -0.3633 -0.2152 -0.3003 -0.3366 -0.2569 0.3244 -0.3189 0.3112 0.2985 -0.3289 -0.2717 -0.2910 0.2823 -0.2921 -0.3021 0.2864 0.3167 0.2759 -0.3353 0.2544 -0.5404 0.2137 0.4347 -0.3602 -0.3132 0.3476 0.4044 -0.2790 0.2014 -0.2132 -0.2213 0.2301 -0.3040 -0.3368 -0.2587 -0.2323 0.2131 0.2325 -0.3223 0.3618 -0.2081 0.3717 0.3551 0.1783 0.2952 -0.2785 0.1933 -0.2331 -0.4507 -0.2977 -0.2684 0.1888 0.2532 0.3142 -0.2646 -0.3737 0.2679 -0.4892 -0.5459 0.2171 0.2331 -0.5054 -0.4665 -0.2485 -0.2189 -0.3118 -0.5003 -0.3293 0.2510 0.3128 0.2934 -0.2414 0.3782 -0.1872 0.3626 0.3785 -0.2807 -0.4401 -0.2859 0.2690 0.3942 -0.3983 0.2371 -0.2605 -0.3713 -0.2979 0.4078 -0.4113 0.3265 -0.6088 0.2661 0.2376 0.3102 -0.2628 -0.3678 -0.2275 -0.3116 0.2782 0.3721 0.2982 -0.1810 0.3878 0.2722 -0.3862 -0.2855 -0.2576 -0.3019 -0.5874 -0.2953 0.2933 0.3133 0.3756 -0.2951 -0.3179 -0.2693 0.2634 0.2614 -0.3182 -0.2950 -0.2951 -0.1848 0.2814 -0.3417 -0.4913 -0.1853 0.3062 -0.3511 0.2592 -0.3879 0.2076 -0.2655 0.2245 0.4112 0.2084 -0.3792 0.2351 -0.4949 -0.2566 -0.4011 -0.2932 0.2310 -0.3499 -0.2690 0.2753 -0.4693 0.3252 -0.4416 0.2241 -0.3339 -0.2155 -0.2690 0.2167 0.2911 -0.5555 -0.2696 -0.3060 0.2891 -0.2557 0.2334 -0.3023 -0.3301 0.2276 -0.4769 -0.3790 0.3424 0.3279 -0.3546 -0.3905 -0.2806 -0.2696 -0.2166 -0.1711 -0.3998 0.3181 0.2532 0.2333 0.4513 0.3500 -0.3434 0.2480 -0.1996 -0.3800 -0.3270 -0.3519 -0.2622 0.2588 -0.3111 -0.4469 -0.2892 -0.3152 0.2618 -0.4007 -0.5091 -0.4046 -0.2127 -0.2800 -0.3175 -0.2178 0.2613 0.2567 -0.3153 0.2838 0.3492 -0.3663 -0.2981 -0.3826 -0.2113 0.2833 -0.3493 0.2501 -0.2579 -0.3082 -0.1720 0.2187 -0.3726 -0.4109 -0.2685 0.3117 -0.2599 -0.1903 0.1482 -0.2038 -0.2825 -0.3228 -0.2568 -0.3388 -0.3492 -0.4327 -0.2401 0.3569 -0.2816 0.3150 -0.3231 0.1864 0.3291 -0.3444 -0.3546 -0.3578 -0.3568 -0.3504 0.3637 -0.2737 0.2729 -0.4527 0.2443 -0.4593 0.3716 -0.2022 0.2237 -0.1860 -0.3118 -0.2947 -0.4203 -0.2881 0.2644 0.2871 -0.3286 -0.2772 0.2362 -0.3672 -0.3350 -0.1755 -0.1892 -0.2576 -0.2190 -0.4119 0.3809 -0.3542 -0.2592 -0.4465 0.4060 0.2193 -0.2300 -0.4469 -0.3891 0.2601 0.2334 -0.2939 -0.3894 -0.4451 -0.5250 -0.2716 -0.3788 -0.3264 0.2385 -0.2180 0.3184 0.4069 -0.3504 -0.2563 -0.3164 -0.3651 -0.3383 -0.2483 -0.1979 0.4630 0.2552 -0.3934 0.2763 -0.2019 -0.3464 -0.1711 0.3861 0.3005 -0.2538 -0.2568 0.3274 -0.2848 -0.3176 0.2180 -0.2355 0.1354 -0.3588 0.4325 0.3017 -0.2741 0.3884 -0.4709 -0.3156 0.2361 0.2266 0.3640 -0.2482 -0.4434 0.3673 -0.2845 -0.3322 0.1944 -0.4430 0.2563 -0.3170 -0.3067 0.2032 0.3244 -0.3434 0.2585 -0.3336 0.2669 0.2494 0.3403 -0.1838 0.2872 -0.2710 -0.3117 -0.3318 0.3008 -0.2501 -0.3701 0.3671 0.3062 0.2293 -0.3255 0.4701 -0.4613 -0.2808 0.2868 -0.2309 -0.3239 0.2903 0.2426 0.3298 0.3068 0.4873 0.2604 0.2816 -0.4010 -0.1970 -0.4019 -0.3087 -0.1826 -0.2207 0.3386 -0.4908 0.2894 0.3032 0.4464 0.3677 -0.4338 0.3414 -0.2444 -0.2215 -0.1753 -0.1756 0.2112 0.2577 0.3549 -0.2899 -0.3964 -0.2238 -0.3765 -0.3552 0.2376 0.2381 -0.2524 0.3283 -0.3487 0.3516 0.2141 -0.2985 -0.4667 -0.3513 -0.4221 -0.4833 0.2575 0.3130 -0.3012 -0.3074 0.2999 0.2809 0.3422 -0.3280 -0.3090 -0.2979 0.2686 0.2262 0.2175 -0.4125 0.2910 -0.3487 0.2850 0.2292 0.2457 -0.2516 -0.2498 0.3226 -0.2789 0.2539 0.4722 -0.3847 -0.3542 0.2444 0.2243 0.2418 0.2444 0.2273 -0.4144 0.2851 -0.2323 0.3577 -0.1939 0.2215 -0.4469 -0.2517 0.2351 0.2735 -0.4036 0.3611 0.5339 0.3468 0.3798 -0.2636 -0.3048 0.3168 -0.2415 -0.2885 -0.4979 -0.4182 -0.2198 -0.2361 0.3163 0.1958 -0.3607 0.2048 -0.2750 0.4137 -0.2802 0.2980 -0.3299 -0.1425 -0.3078 0.2679 -0.2816 0.2864 -0.3593 -0.2435 0.2836 0.3602 0.2272 -0.4830 -0.3823 -0.3312 -0.3096 0.2484 0.4010 -0.2684 0.2733 -0.3339 0.2265 0.2704 -0.3638 0.3869 -0.3194 -0.3000 0.3408 0.2156 -0.3556 0.2707 0.2762 -0.2769 -0.1872 -0.3324 0.1892 -0.1529 0.2673 0.2554 -0.2220 -0.3056 0.4546 0.3436 -0.4856 0.2461 0.2639 -0.3076 -0.3072 0.3486 -0.3948 0.3388 -0.2706 -0.2560 0.3653 -0.2465 -0.3118 -0.2546 0.2379 0.2182 -0.4034 -0.2901 0.5136 -0.2958 0.2309 -0.2649 -0.2915 -0.3908 -0.2960 0.1328 0.1917 -0.2808 0.3012 -0.3304 0.2489 -0.3159 0.1830 -0.2929 0.2238 0.4575 0.2011 -0.3357 -0.2972 0.3360 -0.3327 -0.2463 -0.2111 -0.3296 -0.3379 -0.3184 0.3823 -0.4151 -0.2364 -0.4229 0.3293 -0.4602 0.3139 -0.3245 -0.2276 -0.2353 0.3063 0.2041 -0.3785 -0.4184 0.2440 -0.3606 -0.2402 -0.2642 0.3646 -0.4209 0.3077 0.3056 0.2423 -0.2501 0.2549 0.2714 -0.3001 -0.1775 0.4175 0.2209 0.2209 -0.2301 -0.2233 0.3336 -0.3237 -0.2661 -0.3978 0.2650 -0.3753 -0.4853 0.2527 -0.3553 -0.3364 -0.4098 -0.2397 -0.2179 -0.2888 -0.2485 0.1799 0.2654 0.3757 -0.3072 0.2574 0.2049 0.1581 0.2895 -0.2616 -0.3552 -0.2472 0.2403 -0.1823 -0.3872 -0.3646 0.3685 0.2370 0.3275 0.2857 0.4325 -0.3291 0.3763 -0.2665 -0.2374 -0.2891 0.2133 -0.2791 -0.3268 -0.2272 0.2925 -0.4506 0.3603 0.2711 -0.2878 0.4380 -0.2751 -0.5672 0.3384 0.3323 0.3110 0.3047 0.2499 -0.2047 0.2738 -0.2791 -0.2635 0.1950 0.2068 0.2896 -0.4589 -0.3361 -0.2233 0.2779 -0.3567 0.1622 -0.2301 -0.2857 0.2989 0.4242 0.3579 0.3656 0.2081 -0.3975 0.3659 0.3515 0.2519 -0.3424 -0.4212 0.3591 -0.2931 0.5440 0.1994 0.2751 -0.3121 -0.4060 0.1950 0.2270 -0.3360 0.2461 -0.3077 0.3279 -0.2784 -0.2903 0.2754 -0.3219 -0.1287 -0.3225 -0.3972 -0.2761 -0.3769 -0.3093 0.2135 -0.4537 -0.3075 -0.3624 -0.3171 -0.2633 -0.4210 0.3280 0.2368 -0.3715 -0.2285 0.2303 -0.2840 -0.2552 -0.2670 0.4343 0.1903 -0.2872 0.2856 -0.2533 0.3061 0.2405" HIT_INDICES="4602 5989 6334 6502 7253 7730 8097 8111 10201 10263 10275 10300 10684 11045 11122 11129 11252 11973 12022 12285 12350 12372 12580 12785" ES_PROFILE="-0.3461 -0.4534 -0.4768 -0.4852 -0.5327 -0.5550 -0.5659 -0.5493 -0.6749 -0.6422 -0.6056 -0.5698 -0.5574 -0.5384 -0.4963 -0.4487 -0.4082 -0.4008 -0.3402 -0.2883 -0.2189 -0.1453 -0.0769 0.0089" RANK_AT_ES="10200.0000" RANK_SCORE_AT_ES="-0.3407"/>
  <DTG RANKED_LIST="55457_collapsed_to_symbols.cls.cls#OA_versus_normal.rnk" TEMPLATE="cls.cls" GENESET="gene_sets.gmt#GOBP_REGULATION_OF_MRNA_PROCESSING" ES="-0.5014" NES="-2.2442" NP="0.0000" FDR="0.0009" FWER="0.0030" CHIP="ftp.broadinstitute.org://pub/gsea/annotations_versioned/Human_AFFY_HG_U133_MSigDB.v7.5.1.chip" RND_ES="0.2126 0.2233 0.2195 0.2921 0.2467 0.2349 0.2104 0.2050 -0.2722 0.1848 0.2432 -0.1604 -0.2245 -0.1775 -0.1901 -0.2729 -0.1745 -0.1913 0.2766 -0.2273 0.2068 0.2087 -0.1516 -0.2081 -0.3006 0.1874 0.1930 -0.2039 0.1987 -0.2478 -0.2677 0.3001 0.1849 0.1588 -0.1905 -0.2771 0.1739 0.2728 0.1924 -0.2484 -0.2190 0.2120 -0.1964 0.1742 0.2190 0.1827 0.2238 -0.2032 0.1759 -0.2194 0.1858 -0.2977 -0.1941 -0.1678 0.1687 -0.1705 0.1860 0.1803 -0.2288 -0.2207 0.2701 -0.1998 -0.2011 -0.2128 -0.1933 -0.1620 -0.2171 -0.2680 -0.2156 -0.2231 -0.2692 -0.2814 0.1954 -0.1950 -0.2321 0.3054 -0.1633 0.2110 -0.1661 -0.1731 -0.1539 -0.1856 0.2760 0.2330 -0.1974 0.2462 -0.2189 -0.2475 -0.2131 0.1492 -0.2056 -0.2597 0.1821 -0.2097 -0.2385 -0.2532 -0.1941 -0.1934 -0.2035 -0.2246 -0.1970 0.2520 -0.2667 -0.2197 -0.2508 -0.2208 -0.2049 -0.2000 -0.2542 -0.1480 -0.2412 -0.1828 -0.2018 0.2097 -0.2137 -0.2641 0.2599 0.2235 -0.1790 -0.2051 0.2265 -0.2000 -0.1654 0.2573 0.2357 0.2472 -0.1957 -0.2464 -0.2056 -0.2687 0.1868 -0.1896 -0.2330 0.1552 -0.2793 -0.1585 0.2385 0.2245 -0.2667 -0.2494 0.2577 0.2330 -0.2185 -0.2679 -0.1949 0.2225 -0.1977 0.2088 -0.1976 -0.1714 0.2921 -0.2861 -0.2525 0.2396 -0.2273 0.2056 -0.2070 -0.2169 -0.2209 -0.2324 -0.2448 -0.1855 -0.2316 0.1750 -0.1954 -0.2163 -0.1889 0.1629 -0.1976 -0.2082 -0.2116 0.2069 -0.1884 0.2135 0.2235 -0.1625 -0.2887 -0.2010 -0.2069 -0.2716 -0.2314 0.2194 -0.2372 -0.2209 0.1537 -0.2338 -0.2337 -0.2154 -0.2361 0.1836 -0.2231 0.2423 0.2078 -0.2356 0.1793 0.2283 -0.3021 -0.2102 -0.2979 0.2033 -0.2563 0.2231 -0.2144 0.2580 0.2193 -0.1713 -0.2139 -0.1851 -0.2136 0.2304 -0.1917 -0.2029 -0.2155 0.1684 0.2377 0.2142 -0.1954 -0.3020 0.1835 0.2099 -0.2426 -0.2077 0.1678 -0.1983 -0.2463 0.2202 0.2297 -0.3230 -0.2087 -0.2584 -0.1779 0.2485 0.1618 -0.2158 0.1523 0.2144 0.1936 -0.1920 -0.3013 0.2202 -0.1929 -0.2120 -0.1783 -0.2071 0.1582 0.2251 -0.2734 -0.1706 -0.2364 0.2455 -0.2012 -0.2856 0.1882 -0.2276 0.1910 -0.2308 -0.2393 0.1943 -0.2260 -0.2652 0.1758 -0.2083 0.2233 -0.1940 -0.2072 -0.2379 -0.2595 0.1677 0.2796 -0.1714 -0.1892 0.1896 -0.1861 -0.2298 0.2024 0.1538 -0.3185 0.1979 0.2474 0.1666 0.2190 -0.2807 -0.2018 -0.2684 0.1857 -0.3348 -0.2694 -0.2504 -0.2031 -0.2544 0.1963 -0.2005 -0.2314 0.2784 -0.1966 -0.2362 -0.2444 -0.2618 -0.1566 -0.2708 -0.2607 -0.2497 -0.1890 -0.2508 -0.1566 0.2146 -0.1653 0.2483 -0.2082 -0.2222 -0.2265 0.2665 -0.2143 0.1849 -0.1705 -0.2618 -0.1921 -0.2761 -0.2986 0.2152 -0.1912 -0.2745 -0.2216 -0.2767 -0.2583 -0.1916 -0.1962 -0.2960 -0.1422 0.2212 -0.2355 0.2199 -0.1806 -0.1851 -0.1995 0.2254 -0.2638 -0.2995 -0.2080 -0.1882 0.1889 -0.2429 -0.3197 0.1715 0.1728 -0.1906 -0.2474 0.1734 -0.2508 -0.2877 -0.2572 -0.2645 0.2272 0.2173 0.2124 -0.2567 -0.2069 0.2066 -0.2211 -0.2139 0.1688 -0.2186 0.2007 -0.2396 -0.1988 -0.2679 0.1890 0.1724 0.2202 0.2639 -0.2161 -0.2914 0.1954 -0.2020 0.1947 -0.1862 0.1760 -0.1871 -0.2306 -0.2040 0.1936 0.2203 -0.1806 -0.2713 -0.2169 -0.2157 0.1754 -0.2328 -0.1748 0.2398 -0.1630 0.1842 0.2224 -0.2443 -0.2093 -0.2076 0.1590 -0.2119 -0.1807 -0.2097 -0.2635 0.2231 0.2050 -0.1994 -0.1809 -0.2112 -0.2184 -0.2116 0.1847 0.2166 -0.1789 0.1763 0.1943 0.2063 0.1903 -0.2355 -0.2066 -0.2254 -0.2921 0.2274 0.2731 -0.2731 -0.2249 0.2208 -0.2081 -0.1394 0.2252 -0.1797 -0.2786 -0.2069 0.2459 -0.2275 0.2592 0.1740 -0.2407 -0.2631 0.2584 -0.1887 0.2145 -0.2711 -0.2371 -0.2384 -0.2847 0.1971 0.2051 -0.1971 -0.2642 -0.1825 -0.3360 -0.1884 0.1860 0.2630 -0.2211 -0.2360 -0.1835 -0.1920 -0.2940 -0.2035 0.1790 -0.1822 -0.2412 -0.2722 0.1481 -0.2206 -0.2403 -0.3194 -0.2793 0.2731 -0.2302 -0.1766 -0.1927 -0.2468 -0.2443 -0.2191 0.2051 -0.2194 -0.2766 -0.2345 -0.2408 -0.2627 -0.2060 -0.1642 0.2484 -0.2286 0.2618 -0.2446 -0.2304 0.1616 -0.1495 -0.1761 0.1924 -0.1996 -0.2386 0.1579 -0.2466 -0.1899 0.1745 -0.2216 0.2145 -0.2287 0.1822 -0.2778 0.2095 -0.1802 -0.1954 -0.2464 -0.2160 0.1826 -0.2669 -0.2434 0.1988 0.1879 0.2734 -0.2314 -0.2220 -0.1996 0.2368 0.2025 0.2112 0.2349 -0.2432 -0.2026 -0.2226 -0.3131 -0.1747 -0.1922 -0.2280 -0.2313 0.2364 -0.1922 0.1766 -0.2277 -0.2220 -0.1874 0.2419 0.2882 0.1885 -0.2375 -0.2402 0.2304 -0.3181 -0.2278 -0.2607 0.2119 -0.3163 0.2081 -0.2464 -0.1827 0.2203 -0.1610 -0.2129 -0.2184 -0.1561 0.2577 -0.2199 -0.1819 0.2163 -0.2147 -0.1901 0.2510 -0.1904 -0.1813 -0.2820 0.1558 0.1880 -0.2216 0.1926 -0.1902 0.1990 -0.2112 0.2049 -0.1961 0.1867 -0.1974 -0.2173 0.2040 0.1772 -0.2623 -0.2156 -0.2635 -0.2720 -0.2102 0.2238 -0.2260 -0.2473 -0.1822 -0.2213 -0.2910 -0.2428 -0.3164 -0.2013 -0.2506 -0.2158 0.2338 -0.1898 0.1941 -0.2057 -0.2007 -0.2763 0.1829 0.1824 0.2035 -0.2083 -0.2510 -0.1670 -0.2062 0.1591 -0.2974 -0.1931 0.2365 -0.2842 -0.2035 0.2172 -0.2160 0.1785 -0.2213 -0.2088 -0.1934 -0.2703 0.1750 -0.1604 0.1780 -0.2416 -0.2670 -0.2056 0.1732 -0.2512 0.1738 -0.2777 -0.1826 -0.2538 -0.3109 0.1447 -0.2147 0.2018 -0.1872 0.1997 -0.2370 0.1815 -0.1912 -0.2072 0.2036 -0.2075 -0.2150 -0.1674 -0.2721 0.2577 -0.2056 -0.2399 -0.1948 -0.2162 0.2213 0.1709 0.1816 -0.2103 -0.1854 0.2088 -0.1957 0.2151 -0.1646 0.1631 0.2107 0.2095 -0.2131 0.2039 0.1962 -0.2804 -0.2036 -0.2019 0.2455 -0.2142 -0.2011 -0.2564 -0.2009 -0.2074 -0.2318 -0.2161 -0.1892 -0.1959 -0.1808 0.2578 -0.2083 0.1841 0.2037 0.1645 -0.1600 -0.2055 -0.3103 0.1957 0.2734 0.1894 0.1990 0.2534 -0.1767 -0.2267 0.1709 0.1982 -0.2597 -0.2106 0.1401 0.1684 -0.2345 -0.1785 0.2624 -0.2106 -0.2150 -0.2223 -0.3550 -0.2319 -0.1644 -0.2175 -0.1624 -0.1597 0.1846 -0.2325 -0.2950 -0.2376 -0.1823 -0.2422 -0.1757 0.2057 -0.2299 0.2031 0.2026 -0.2518 -0.2245 -0.2384 -0.1935 0.1776 0.1583 -0.2177 -0.1620 0.1868 0.2438 -0.1777 0.2660 -0.1869 -0.2118 -0.2032 0.1487 -0.2897 0.1940 0.1676 -0.1857 -0.2246 -0.1804 -0.2198 -0.2247 0.1882 -0.1860 -0.2629 -0.3017 0.2046 -0.2837 -0.2718 -0.1990 -0.1697 0.2102 0.2006 -0.1870 0.1722 -0.1955 -0.2370 -0.2384 -0.1861 0.2212 -0.2965 0.2082 -0.2191 -0.2384 -0.2491 -0.2465 -0.1961 -0.3053 -0.2031 0.2012 -0.1665 -0.3199 0.1697 0.2056 0.1934 -0.3242 -0.2053 -0.3013 -0.2368 0.1648 -0.1667 0.3066 0.1969 0.2064 -0.1862 0.1925 -0.1650 0.2152 -0.2952 -0.2189 0.2346 0.2464 -0.1594 0.1895 -0.2759 -0.2050 -0.3004 -0.2319 -0.2037 0.1976 -0.1756 -0.2040 -0.1628 -0.3310 0.1958 0.2400 -0.2063 0.1737 -0.2281 -0.2195 -0.2838 -0.1623 -0.2027 -0.2144 0.2412 -0.1662 0.2743 0.2170 0.2640 -0.2154 0.2082 -0.1659 -0.2945 -0.1937 -0.2044 -0.1981 0.2056 -0.2214 -0.1857 -0.2874 -0.1888 0.1850 -0.2165 -0.1858 0.2555 -0.2386 0.2630 -0.1760 0.1781 0.1967 -0.2300 -0.2194 0.1779 -0.2514 -0.3080 -0.2512 -0.2263 -0.2362 -0.2292 -0.2100 -0.2193 0.2137 -0.2879 -0.2409 -0.2632 -0.1930 -0.2447 -0.1605 0.1592 0.2178 -0.2584 -0.1945 -0.2054 -0.2390 0.1536 -0.2298 0.1749 0.2115 -0.1742 -0.3051 -0.1711 -0.2030 -0.1863 -0.2756 0.1891 0.2184 -0.3367 0.1765 -0.2658 -0.2142 0.2058 -0.2560 -0.2247 -0.2069 -0.1521 -0.2129 -0.1915 -0.2601 -0.2049 -0.2224 -0.2346 -0.2847 -0.2515 0.2085 -0.2974 0.2697 -0.1768 -0.2170 -0.2872 -0.1807 -0.2245 -0.2674 -0.2657 -0.2483 -0.1658 0.2120 -0.2779 0.1902 -0.2423 0.2236 -0.1733 -0.2129 -0.1743 0.1766 0.1479 0.1770 -0.2020 0.2701 -0.1995 -0.1758 -0.1697 -0.2354 -0.2642 0.1859 -0.1975 -0.2027 0.2051 -0.2189 -0.2123 -0.2052 -0.2569 0.1684 -0.2395 -0.2641 0.2282 -0.1962 -0.2160 -0.2091 0.1867 0.2049 -0.3550 0.1739 0.1855 -0.3365 0.2220 0.2050 -0.2338 0.2004 -0.2108 0.1604 -0.2507 0.1798 0.2180 0.1811 -0.2473 -0.2623 -0.1938 -0.1973 0.2005 -0.2513 -0.2882 -0.2135 -0.2153 0.2081 -0.1915 -0.1837 0.2261 -0.1485 -0.2250 0.1951 -0.1775 0.2059 -0.1934 -0.2050 -0.2476 0.2696 0.1966 0.2250 -0.1531 0.1922 -0.2022 -0.1703 -0.1620 -0.1745 -0.2178 -0.2537 0.1646 0.2589 -0.2706 -0.2458 -0.2439 -0.2904 0.2037 -0.2525" HIT_INDICES="251 329 882 1099 1135 1165 1670 1678 1734 1970 2620 2956 3012 3051 3083 3237 3374 3395 3441 3523 3524 3714 3748 4097 4266 4550 4577 4650 4896 5472 5604 5837 5901 6059 6152 6430 6435 6598 6647 6681 6777 6783 6867 7299 7394 7667 7839 7885 7944 8060 8275 8478 8576 8662 8752 8859 8892 8938 9014 9140 9149 9243 9786 9847 10280 10499 10507 10522 10557 10627 10659 10687 10800 10832 10849 10855 10875 10926 10930 11071 11189 11269 11302 11346 11434 11510 11571 11593 11600 11664 11716 11735 11889 11952 12006 12073 12219 12226 12251 12255 12340 12341 12356 12363 12382 12391 12395 12426 12479 12517 12658 12686 12747 12749 12834 12888" ES_PROFILE="-0.0016 0.0092 -0.0214 -0.0269 -0.0184 -0.0096 -0.0398 -0.0311 -0.0264 -0.0364 -0.0806 -0.1010 -0.0996 -0.0969 -0.0938 -0.1006 -0.1063 -0.1030 -0.1017 -0.1035 -0.0989 -0.1095 -0.1079 -0.1318 -0.1419 -0.1615 -0.1611 -0.1645 -0.1818 -0.2260 -0.2357 -0.2537 -0.2585 -0.2706 -0.2774 -0.2983 -0.2977 -0.3092 -0.3118 -0.3131 -0.3191 -0.3181 -0.3230 -0.3544 -0.3592 -0.3775 -0.3876 -0.3877 -0.3888 -0.3941 -0.4068 -0.4182 -0.4212 -0.4232 -0.4252 -0.4284 -0.4258 -0.4241 -0.4246 -0.4288 -0.4239 -0.4254 -0.4609 -0.4586 -0.4844 -0.4929 -0.4848 -0.4773 -0.4713 -0.4678 -0.4613 -0.4545 -0.4539 -0.4470 -0.4388 -0.4298 -0.4218 -0.4160 -0.4066 -0.4074 -0.4061 -0.4016 -0.3932 -0.3856 -0.3811 -0.3755 -0.3685 -0.3583 -0.3470 -0.3398 -0.3315 -0.3206 -0.3195 -0.3109 -0.3014 -0.2925 -0.2890 -0.2745 -0.2612 -0.2462 -0.2370 -0.2212 -0.2064 -0.1909 -0.1762 -0.1607 -0.1447 -0.1306 -0.1177 -0.1033 -0.0951 -0.0777 -0.0615 -0.0407 -0.0234 0.0009" RANK_AT_ES="10498.0000" RANK_SCORE_AT_ES="-0.3724"/>
  <DTG RANKED_LIST="55457_collapsed_to_symbols.cls.cls#OA_versus_normal.rnk" TEMPLATE="cls.cls" GENESET="gene_sets.gmt#GOBP_REGULATION_OF_MIRNA_TRANSCRIPTION" ES="-0.5581" NES="-2.1902" NP="0.0000" FDR="0.0026" FWER="0.0110" CHIP="ftp.broadinstitute.org://pub/gsea/annotations_versioned/Human_AFFY_HG_U133_MSigDB.v7.5.1.chip" RND_ES="-0.3313 -0.3414 0.3728 -0.2202 -0.3766 -0.3368 -0.2144 -0.2258 -0.2346 0.3301 -0.2138 -0.2156 -0.3179 -0.1671 -0.2222 -0.2123 0.2318 -0.2562 0.2862 0.3063 -0.2309 -0.2114 -0.1844 -0.2498 -0.2431 -0.1804 -0.1917 0.2164 0.2138 -0.1649 -0.3447 0.2731 -0.2728 -0.2287 -0.2438 0.2775 -0.2245 -0.1616 -0.2239 -0.1806 -0.2130 -0.2634 0.2668 -0.1936 0.2170 -0.2462 -0.2693 -0.2970 -0.2673 0.1839 -0.1983 0.2322 0.2154 -0.2726 -0.2696 -0.2123 -0.2963 0.2228 0.2550 -0.1754 0.2718 0.2682 -0.1950 -0.1752 0.2795 -0.2210 0.2771 -0.3398 0.1492 0.2778 -0.3255 0.2656 -0.2256 0.2930 -0.3242 -0.2456 0.3368 -0.2609 -0.3326 0.1761 0.2309 -0.2176 0.2896 0.2504 0.1577 0.2621 -0.2558 -0.2362 -0.2386 -0.2152 -0.2843 -0.1706 -0.2198 -0.2090 -0.2308 0.2980 0.2575 -0.1970 -0.1443 -0.2769 -0.2128 -0.2206 0.2307 -0.1691 -0.3054 0.3031 0.2306 0.1902 -0.3049 -0.2307 0.2558 0.1773 -0.2945 0.3105 -0.2784 -0.2458 -0.2192 -0.2913 -0.2161 0.1871 -0.2743 0.1563 0.2017 -0.3195 -0.1506 -0.2064 0.2444 -0.2553 0.3005 -0.1720 -0.2851 -0.2439 0.2446 -0.2494 -0.3259 -0.2342 -0.2797 0.1679 -0.2362 0.2042 0.1465 -0.2108 0.2448 -0.3206 -0.2956 0.2366 -0.2275 -0.2339 0.2239 -0.2912 -0.3204 -0.2465 -0.2731 -0.2490 -0.4240 0.2484 -0.1881 0.2425 -0.2816 0.3033 0.2125 0.2057 0.2851 -0.2470 -0.2014 -0.3073 -0.4193 -0.3100 0.2574 -0.2120 -0.3466 -0.3379 0.1932 -0.2276 -0.3475 0.2434 0.1901 -0.3017 -0.2428 0.2236 -0.2740 0.1914 -0.3472 -0.3227 -0.2678 0.1762 -0.2977 0.2391 0.1697 -0.1500 -0.3383 0.3471 0.2254 0.2345 -0.1892 -0.2713 -0.1989 -0.2879 -0.2638 -0.3813 -0.2733 -0.3966 -0.1950 0.2299 0.1935 0.2412 0.2381 0.1919 -0.2146 0.2930 -0.1988 -0.1623 -0.2422 0.2565 0.2179 -0.3345 -0.2245 0.2312 -0.2556 -0.2053 0.2269 0.3044 0.1907 -0.2221 -0.1933 -0.2873 -0.2457 0.1679 -0.1810 0.1666 -0.2718 -0.2154 0.1923 -0.3649 0.2877 -0.2505 0.3063 -0.2795 -0.2107 0.3185 -0.2550 0.2991 0.2437 -0.2731 -0.2137 0.2719 0.2156 0.2205 0.2382 -0.3094 -0.1775 -0.2626 -0.2743 -0.3243 -0.2010 0.3612 -0.2433 -0.2352 0.1961 -0.3366 0.2873 0.2509 -0.2597 0.3328 0.2606 -0.2613 -0.1743 0.2273 -0.3453 -0.2217 0.3020 -0.2299 -0.1618 0.2105 -0.2877 -0.2677 -0.2810 -0.2069 0.2638 0.2497 0.2130 0.2430 -0.3362 -0.2143 -0.2863 -0.3145 0.2328 -0.2112 -0.2912 0.2037 0.1891 -0.2215 -0.2391 -0.2977 0.2542 -0.2658 -0.2542 -0.2401 -0.2662 0.2450 -0.2925 -0.3166 0.1933 0.3002 -0.2164 -0.1602 -0.4477 -0.2439 0.2860 -0.2197 -0.3655 0.2625 -0.3664 -0.2055 0.2049 0.2384 0.2908 -0.2188 -0.1815 -0.1894 0.3604 -0.2474 0.3347 -0.1807 -0.1634 -0.2951 -0.2761 -0.2513 0.3182 -0.2498 -0.3608 -0.2558 0.2047 -0.2172 -0.1715 0.2032 -0.2497 0.1574 0.2553 0.2314 -0.0978 -0.2392 -0.2963 -0.2887 0.2069 0.2118 -0.2654 0.1812 -0.2542 0.2306 -0.2844 -0.2960 -0.1909 -0.2080 0.2391 0.2422 0.2655 -0.1964 -0.2891 -0.1735 0.1977 0.2497 0.2244 0.3153 0.2264 -0.2444 -0.2196 -0.2452 -0.2607 -0.2457 -0.1962 -0.2415 -0.2129 0.2029 -0.3294 0.2305 -0.2623 0.2318 -0.2193 -0.2620 -0.2188 -0.2748 0.2171 0.2104 0.2142 -0.3252 0.2588 -0.2897 -0.2238 0.2686 0.2017 0.2430 -0.2048 0.1648 0.1649 0.2857 0.2284 0.2381 -0.2337 -0.2673 -0.2791 -0.1849 -0.2937 -0.2675 0.2590 0.3044 0.3504 -0.1986 -0.3301 -0.3063 -0.2694 -0.2195 -0.2982 -0.3060 0.2038 0.2489 -0.1948 0.2886 0.2658 0.2247 -0.2948 0.2331 -0.2428 -0.1904 -0.2318 0.1759 0.2918 -0.2162 0.3230 -0.2276 -0.2457 0.2015 -0.2707 0.1922 0.1564 0.2306 -0.2746 0.2301 -0.3019 -0.2914 -0.2099 0.1661 -0.2354 0.1737 -0.3240 -0.4395 0.1706 -0.2084 0.2286 0.2384 -0.2924 -0.3041 0.1903 0.2952 -0.2616 -0.1794 -0.2630 -0.2041 0.2680 -0.2329 -0.1732 -0.2100 -0.1839 0.1850 -0.2291 -0.2996 0.2013 -0.2274 -0.2564 -0.2117 -0.2183 -0.2571 0.2572 -0.1974 0.1545 -0.3668 -0.3085 -0.2152 -0.2255 -0.2816 -0.2864 -0.1943 0.2214 -0.2636 -0.2230 -0.2545 0.2632 -0.2817 0.2002 -0.2188 0.2115 -0.1924 -0.2522 0.1588 0.1881 -0.1998 -0.2007 0.2042 -0.1984 -0.2223 -0.1941 -0.3112 0.2033 -0.2677 -0.1918 -0.2980 0.2095 -0.2081 0.2509 -0.2216 -0.2553 -0.2126 -0.1847 -0.1823 -0.3599 -0.2398 -0.1334 -0.2516 0.1868 -0.2022 0.3177 0.1412 0.2157 0.1892 -0.2413 -0.3242 -0.2249 -0.2674 -0.2920 -0.2221 0.2042 -0.2482 0.3065 -0.3197 0.2216 -0.3686 0.2657 -0.2008 -0.2361 -0.3623 0.2426 0.1901 -0.2807 -0.3449 0.1404 0.3256 -0.2300 0.1849 -0.2038 0.2730 0.2200 -0.1958 -0.2592 -0.2733 -0.2694 -0.2415 -0.2577 0.2873 0.2588 -0.3463 -0.2240 0.2701 -0.3763 -0.1413 -0.3692 -0.2579 -0.4088 0.1998 -0.3453 -0.2244 0.3378 0.2395 -0.2954 0.1988 -0.1804 -0.3094 -0.2823 -0.2889 -0.2628 -0.1658 0.2643 -0.2786 0.2427 -0.2856 0.3193 0.2770 0.2680 0.2230 0.2521 0.2329 0.3137 -0.2249 -0.3202 -0.3108 -0.2419 -0.2357 -0.2201 0.1715 0.1708 0.2056 0.2719 -0.2926 -0.2384 -0.2105 -0.2406 -0.1747 -0.2451 -0.2435 0.2154 0.2667 -0.2699 0.1920 -0.2354 -0.3550 0.2379 -0.2577 -0.2593 0.1759 -0.2713 -0.2404 0.3386 0.2245 0.1648 0.2569 0.2662 0.2258 0.1576 0.2250 0.2610 0.2318 -0.2762 -0.2746 0.2362 -0.1832 0.4056 -0.3211 0.2648 0.2077 -0.2805 0.1529 -0.2102 -0.1900 -0.2264 -0.2939 0.2620 -0.2061 -0.2349 0.2344 -0.2060 0.2968 0.2264 0.2342 -0.2188 -0.3512 -0.2133 0.3006 -0.2309 0.2854 -0.2290 0.2105 -0.2285 -0.2971 -0.2132 -0.2667 -0.2456 -0.2454 0.2163 0.2294 -0.2672 0.2736 0.2087 0.2174 0.2372 0.2482 0.2138 0.1889 -0.2890 -0.2003 -0.2240 -0.2136 -0.2269 -0.2376 0.2878 0.2374 -0.2876 -0.2355 0.2149 -0.3159 0.2194 -0.1877 -0.2532 0.3400 -0.1752 0.1868 -0.2430 -0.2759 -0.2013 -0.3049 0.1611 -0.2369 -0.1814 0.1884 -0.2357 -0.2213 0.2363 0.1759 -0.2235 0.1836 -0.2786 -0.2722 0.1998 -0.2253 -0.3411 -0.3597 -0.2584 -0.3747 -0.3302 -0.3670 -0.2783 -0.2430 0.1908 -0.1751 -0.1533 -0.2150 -0.2620 -0.2839 -0.2729 0.2452 -0.2369 -0.2087 0.2634 -0.2863 0.1759 -0.2891 0.2166 -0.1789 -0.1970 -0.3053 -0.2355 -0.2195 -0.2621 0.1900 0.2452 -0.3295 0.2378 0.2091 0.2560 -0.2567 -0.2640 -0.3246 -0.2737 0.3091 0.2161 -0.2508 -0.2972 0.2903 -0.2226 -0.2395 -0.3455 0.2157 0.2524 -0.1873 -0.3582 -0.2848 0.2049 0.1561 -0.1673 -0.1745 0.1892 0.1970 -0.2368 -0.2260 -0.2448 0.2758 0.2749 -0.2249 0.2450 -0.3732 0.1713 -0.1901 0.2097 -0.2974 -0.2397 -0.2685 0.2471 -0.1950 -0.3189 -0.2353 0.2180 0.2747 -0.2733 -0.2071 -0.2496 -0.2733 0.2982 -0.2948 -0.2448 0.2373 -0.2181 0.2075 -0.3372 0.3165 -0.3586 0.2007 0.3283 -0.2215 -0.3086 0.2737 -0.2029 -0.2281 0.2461 0.2424 -0.2896 0.2290 -0.3357 -0.3363 -0.2461 0.1966 0.1731 0.2417 0.1589 -0.2249 -0.1939 -0.2473 -0.2405 -0.2705 -0.2153 0.2772 -0.2498 0.1984 -0.2245 -0.2709 -0.2893 0.2324 0.2086 -0.2724 0.2588 0.2192 -0.2476 0.2872 -0.2942 -0.3713 0.2524 -0.2853 0.2211 0.2404 0.2094 -0.2625 -0.3868 -0.2923 -0.3403 -0.2805 0.2273 0.2160 -0.2447 -0.2962 -0.3128 0.2068 -0.3559 -0.2470 -0.2506 0.1887 0.1981 0.1805 -0.4024 -0.3350 0.2303 -0.2633 0.2290 -0.2210 -0.2782 -0.3157 0.2158 -0.2026 -0.2250 0.2096 -0.3033 -0.2227 -0.3051 -0.2287 -0.2535 0.1509 0.2359 -0.2002 0.2372 0.2572 -0.3300 0.2181 0.2035 -0.2491 -0.2054 -0.2323 -0.2197 -0.1847 -0.3002 -0.2168 0.2492 0.2462 -0.2756 -0.2704 0.3162 -0.1892 -0.2417 -0.2362 0.2778 -0.2090 -0.2129 -0.2100 -0.2205 -0.3254 -0.1815 -0.2456 -0.3070 -0.2340 0.2571 -0.2771 0.1810 -0.2326 -0.2369 -0.1802 -0.3413 0.2166 -0.2774 -0.3171 -0.2803 -0.1627 -0.2580 -0.2470 -0.2995 -0.2471 -0.2074 -0.3200 0.2051 0.2602 0.1998 0.2028 0.2407 -0.2289 0.1970 0.3891 -0.3191 0.1816 0.2200 -0.3030 -0.2745 0.1792 0.2092 -0.3946 -0.2855 0.2777 -0.2848 0.2256 0.1910 -0.2064 0.2552 0.2178 0.2876 0.1828 -0.2614 -0.2374 -0.3534 0.1768 0.2130 -0.2009 -0.2956 -0.1714 -0.1675 0.1973 -0.3816 0.2345 -0.2334 -0.2441 0.2186 0.2437 0.2750 -0.2092 0.2794 0.2082 -0.2004 0.2695 0.2591 -0.2651 -0.2644 -0.2805 -0.1937 0.3501 -0.2103 0.2155 -0.3399 0.2380 -0.2039 -0.2258 0.2411 0.2274 0.2471 -0.2790 -0.3000 -0.1679 0.2575 -0.2276" HIT_INDICES="674 2089 2098 2490 2745 3079 3460 3942 3949 4061 4156 4729 5413 5452 5490 5511 5537 5773 6006 6985 7183 7729 7816 8453 8855 9012 9035 9795 9905 10009 10070 10141 10640 10898 10907 10919 11058 11110 11222 11301 11305 11363 11379 11613 11668 11833 12052 12229 12276 12382 12389 12549 12623 12672 12801 12813 12834 12848" ES_PROFILE="-0.0258 -0.1203 -0.1053 -0.1223 -0.1298 -0.1449 -0.1654 -0.1956 -0.1890 -0.1909 -0.1919 -0.2323 -0.2838 -0.2851 -0.2865 -0.2866 -0.2873 -0.3051 -0.3230 -0.3956 -0.4067 -0.4431 -0.4435 -0.4846 -0.5059 -0.5077 -0.4990 -0.5447 -0.5393 -0.5329 -0.5230 -0.5136 -0.5351 -0.5366 -0.5186 -0.5008 -0.4920 -0.4762 -0.4643 -0.4494 -0.4286 -0.4117 -0.3913 -0.3864 -0.3672 -0.3552 -0.3451 -0.3298 -0.3035 -0.2804 -0.2495 -0.2275 -0.1972 -0.1633 -0.1301 -0.0867 -0.0420 0.0040" RANK_AT_ES="9794.0000" RANK_SCORE_AT_ES="-0.3009"/>
  <DTG RANKED_LIST="55457_collapsed_to_symbols.cls.cls#OA_versus_normal.rnk" TEMPLATE="cls.cls" GENESET="gene_sets.gmt#GOBP_REGULATION_OF_MRNA_SPLICING_VIA_SPLICEOSOME" ES="-0.5056" NES="-2.1741" NP="0.0000" FDR="0.0036" FWER="0.0180" CHIP="ftp.broadinstitute.org://pub/gsea/annotations_versioned/Human_AFFY_HG_U133_MSigDB.v7.5.1.chip" RND_ES="0.2316 -0.2604 -0.2714 -0.2503 -0.2607 0.2330 -0.1866 0.2318 -0.2981 -0.2209 0.1946 -0.2814 -0.1878 -0.2141 -0.1901 -0.2325 -0.2681 0.1709 0.2092 -0.2680 -0.2377 -0.2178 -0.2078 -0.2640 -0.1607 -0.2144 -0.2546 0.1815 0.1853 -0.1954 -0.2530 -0.1859 -0.1964 0.2020 0.1891 -0.1907 0.1928 0.2381 -0.2105 -0.2066 0.1939 -0.2213 -0.2094 -0.2234 -0.1506 0.1822 -0.2130 -0.1978 -0.2186 -0.2297 -0.2279 0.1859 -0.1929 -0.2770 0.1923 0.3000 -0.2543 -0.1997 -0.2479 0.2253 0.2198 -0.1910 0.2558 0.2768 0.2299 -0.2201 -0.2066 -0.2916 0.1661 0.2836 -0.2232 -0.1661 -0.2908 0.2087 0.2849 0.2126 -0.2241 0.2391 0.2522 -0.2990 -0.1962 0.2812 -0.1951 -0.2388 0.3209 -0.2659 -0.1919 -0.2276 -0.2554 -0.2449 -0.2531 0.1972 -0.2012 0.2225 0.1873 0.2657 -0.3408 0.2709 0.2258 -0.2030 0.2286 -0.2338 -0.2227 -0.2562 -0.3135 0.2288 -0.3864 -0.1871 0.2025 -0.2065 0.2338 -0.3390 -0.2942 -0.1804 -0.2153 0.2809 0.2313 0.1792 0.2135 -0.2293 0.1844 -0.1877 -0.2281 -0.2606 -0.2278 -0.1788 -0.3804 -0.2254 -0.2541 -0.2152 0.2731 0.2518 0.2639 -0.2007 0.2520 0.1907 -0.2356 -0.1963 -0.2846 0.1862 -0.2349 0.1355 0.2034 -0.1792 0.1600 -0.1918 0.1949 -0.2747 -0.1889 -0.1859 -0.2452 -0.2394 -0.1821 -0.2165 -0.2233 -0.2395 -0.1990 0.2035 0.2213 -0.1625 -0.2425 -0.2617 0.2079 -0.1858 -0.2173 0.1691 -0.2462 -0.2342 0.1825 0.1712 -0.2850 0.3017 -0.1972 -0.2058 -0.2191 -0.2751 -0.2417 -0.3187 0.1527 -0.2755 0.1938 0.2343 -0.1950 -0.2340 -0.2543 -0.1748 0.1760 -0.2991 -0.3055 0.1638 0.2081 0.2065 -0.2640 0.2215 0.3078 -0.2972 -0.2234 -0.1497 -0.2586 -0.2115 -0.2234 0.2361 -0.2543 0.2014 -0.2479 -0.1895 0.1627 -0.2317 0.2003 0.1905 -0.2672 -0.2035 -0.1925 0.1904 0.1868 -0.2474 -0.2337 -0.2479 0.2611 0.1528 -0.2459 -0.2100 -0.1627 0.2307 -0.1600 0.2442 0.1381 -0.3333 -0.1984 0.2009 -0.2093 -0.2594 0.1889 -0.1609 -0.3162 0.2764 0.2203 -0.2500 -0.1713 0.2031 -0.2306 0.1618 -0.2243 0.2199 -0.1996 -0.2906 0.2047 -0.1936 -0.2018 -0.2083 0.2092 -0.2345 0.2480 0.2693 0.2733 -0.2430 -0.2263 -0.1677 -0.2980 0.1750 -0.2315 -0.3444 -0.2183 -0.2195 -0.1486 0.1917 0.2257 -0.2202 0.1686 0.2319 -0.1910 -0.1802 -0.2315 0.2177 0.2028 -0.2467 0.2252 0.1633 -0.1570 -0.1944 0.1991 0.2953 0.2726 -0.1842 0.2075 -0.2122 0.2046 0.2378 0.2312 -0.2980 -0.1609 -0.1898 -0.2455 0.2005 -0.2071 0.2359 0.2178 -0.1882 0.2181 0.2014 -0.1830 -0.2458 -0.2620 -0.2787 -0.2146 0.2203 -0.2063 -0.2961 -0.1614 -0.2016 -0.2493 0.2225 0.2011 -0.2453 -0.2355 -0.1922 0.2102 -0.1914 -0.3071 -0.2756 -0.1783 -0.2194 0.1553 -0.2235 -0.3126 -0.3314 -0.2545 -0.3263 -0.1798 -0.1930 0.1864 0.2281 0.1834 -0.2277 -0.2582 -0.2384 0.3158 -0.2576 0.2454 -0.2206 -0.1837 -0.2731 0.1896 -0.1613 0.1573 -0.2166 -0.2232 -0.2482 -0.1845 -0.2299 -0.2230 0.2115 -0.2511 0.2348 -0.1637 0.1990 -0.2494 -0.2494 0.2034 -0.2141 -0.1892 -0.1620 -0.2131 -0.3168 0.2327 -0.1573 -0.2473 -0.3005 -0.3028 -0.2045 0.2527 0.2422 0.2047 -0.2069 -0.2295 -0.2330 -0.2318 -0.3222 -0.2037 -0.2262 -0.1787 0.2012 0.2501 0.1953 -0.2182 -0.2164 -0.2455 -0.3566 0.3331 0.2972 0.1865 -0.2398 -0.1598 -0.2351 0.2579 -0.2724 -0.2231 0.2174 -0.2733 0.2237 0.2045 0.2040 0.2119 -0.2376 -0.2273 -0.2682 -0.2428 0.2417 0.1843 0.2741 0.1890 -0.2673 0.2331 0.1756 0.2901 -0.2670 0.2537 0.1874 0.2383 -0.2574 0.2285 -0.1902 0.1582 0.1802 -0.1955 -0.2370 0.1982 0.2248 0.2540 -0.1996 0.2050 0.1985 0.1421 0.2607 -0.1837 -0.2321 -0.2371 0.2205 -0.1952 0.2747 -0.1736 0.2559 -0.2532 -0.1688 -0.2789 0.2478 0.2491 -0.2163 -0.1906 -0.2565 -0.2229 0.2483 -0.1986 0.3118 -0.2782 -0.2454 -0.2208 0.2789 -0.2036 -0.3666 -0.2869 -0.2468 0.1986 0.2659 -0.2095 -0.2630 0.3148 -0.2688 -0.1931 0.2665 -0.2016 0.1603 0.2689 -0.2277 -0.2290 0.2132 0.1797 0.2299 -0.3209 -0.1737 0.3200 0.2590 -0.2567 -0.1801 0.3614 -0.2217 -0.1945 -0.2590 -0.2563 -0.2059 -0.2248 -0.2366 0.2077 0.2163 0.2708 -0.1617 0.2345 0.2394 -0.1503 -0.2102 0.2151 -0.2004 -0.2124 -0.1701 -0.3087 0.2171 0.2637 -0.2617 -0.2459 0.1939 0.2151 0.2069 -0.2097 -0.1843 -0.2092 -0.3006 -0.2954 0.2105 0.2648 -0.2698 0.2175 0.2728 -0.2581 -0.2050 -0.1422 -0.1664 -0.2719 -0.2803 0.2363 -0.1932 0.1776 0.1819 -0.2155 -0.2464 -0.2135 -0.2042 -0.2584 -0.2349 0.2834 -0.2947 0.2457 -0.2162 0.2923 -0.1968 -0.2456 -0.1890 0.2140 -0.1975 -0.2256 0.1903 0.1601 -0.2789 -0.2137 0.2011 0.2102 0.2299 -0.1736 -0.2755 0.2454 -0.1871 0.2517 0.2317 0.2415 0.2332 0.2507 -0.2830 -0.2542 -0.2280 0.2015 -0.2371 -0.2132 -0.2658 0.2337 0.2294 0.2907 -0.2050 -0.2133 -0.2425 0.2419 0.2240 -0.2249 -0.2690 0.1915 -0.2608 0.1951 -0.1916 -0.2382 -0.2872 0.3189 0.2300 -0.2431 -0.1941 -0.2077 -0.2566 -0.2169 -0.2090 -0.2720 -0.2728 0.3084 -0.3413 -0.2759 -0.2850 -0.2678 0.2838 -0.3512 0.2562 -0.2141 0.2920 0.2246 0.2084 -0.2212 -0.1763 -0.2938 0.1775 -0.2021 -0.2091 0.1616 -0.2081 0.1957 -0.2194 -0.3063 -0.3527 -0.1985 0.1996 -0.2873 -0.1492 -0.3057 -0.2207 0.2022 -0.1851 0.2207 -0.2119 -0.2101 0.2355 -0.3127 0.1966 -0.2361 -0.1741 0.1886 0.2447 -0.1769 0.1786 -0.1991 -0.2369 0.2119 -0.2477 0.2187 0.2162 0.1515 -0.3241 0.1814 -0.2347 -0.2344 -0.1669 -0.2367 -0.1880 -0.2038 0.2159 0.1949 0.1811 -0.2193 0.1642 -0.2169 -0.2239 0.2267 -0.2008 -0.2963 0.2523 -0.1842 -0.2184 -0.2094 0.1906 -0.2199 -0.2294 0.2049 -0.1769 0.1685 0.2487 -0.1600 0.1820 -0.2581 -0.1953 -0.2238 -0.2079 -0.1690 0.3556 -0.2185 -0.2335 0.1967 -0.2105 -0.2374 -0.2310 -0.2633 -0.2539 -0.2890 -0.2773 0.2382 0.2090 -0.2068 -0.1689 -0.2613 0.2788 -0.2054 -0.1793 -0.2573 0.1711 0.1949 0.2137 -0.1857 -0.2233 -0.2474 -0.2476 -0.2723 -0.3053 -0.2429 -0.3156 -0.2067 0.3548 -0.3327 -0.2225 -0.2327 -0.1615 -0.3261 -0.2550 -0.1622 -0.1727 -0.2187 -0.2559 -0.1904 -0.1723 -0.1997 -0.1965 -0.1827 0.2201 -0.2572 -0.3935 0.1942 -0.2013 -0.2234 -0.1898 -0.3682 0.2239 -0.2281 -0.2410 -0.2072 0.2057 -0.1996 0.2557 -0.2146 0.2847 -0.2123 -0.2427 -0.2516 -0.2165 -0.1880 -0.2205 -0.1977 -0.2038 -0.2284 -0.2181 -0.2517 0.2463 -0.3073 -0.2127 -0.1278 -0.2124 -0.1995 -0.2205 0.1992 -0.2409 -0.1958 0.2032 0.1629 0.2205 -0.1556 -0.2407 0.2161 -0.3449 -0.2475 0.2449 0.2014 0.2794 -0.2553 0.2128 0.2744 -0.2553 -0.2439 0.2190 0.2181 -0.2586 -0.1873 -0.2139 -0.2303 -0.1944 -0.2023 -0.2031 0.2456 0.1758 0.2438 -0.2196 0.2343 0.1869 -0.2207 0.2167 -0.1646 -0.2747 -0.2736 -0.2346 -0.2603 -0.2214 -0.2364 -0.2084 -0.1763 0.1844 -0.1721 -0.2265 0.2789 0.1693 -0.2612 -0.2386 -0.2641 0.1951 0.3255 -0.1626 -0.2117 0.2149 -0.2085 0.2061 -0.2090 0.2389 -0.2130 -0.2195 -0.2625 0.2241 0.2239 0.1845 -0.2207 -0.3095 -0.2459 -0.2309 0.2478 -0.2302 0.2015 -0.2372 0.1881 -0.2568 0.2423 0.2665 0.2789 -0.1483 -0.2179 -0.2102 -0.2260 -0.3268 0.2015 -0.2123 -0.2720 0.2052 0.1696 -0.2340 0.1763 0.2375 0.2086 -0.3262 -0.1860 -0.2342 -0.2644 -0.2693 0.2102 0.2973 -0.3234 -0.2539 0.2444 0.2154 -0.2366 0.2873 0.2608 -0.2175 -0.2591 -0.2972 -0.2147 -0.2402 -0.2622 -0.2979 0.2606 -0.3439 -0.2556 -0.2571 -0.3298 0.1872 -0.2345 -0.3785 -0.2728 -0.2656 -0.2993 -0.2106 -0.1959 -0.1785 -0.2700 -0.3069 -0.2925 0.2077 0.2163 -0.1988 -0.1476 -0.2609 -0.2443 0.1786 0.2597 -0.1947 0.2553 0.2611 0.1710 0.2081 -0.2031 -0.1603 -0.2166 -0.2718 -0.2812 -0.2286 -0.3055 -0.2464 -0.3082 -0.1621 0.2269 -0.1917 0.2198 0.2157 -0.2241 -0.2001 -0.2402 0.2190 0.1912 -0.2345 -0.2071 0.2994 0.2187 0.2399 -0.2048 0.1583 0.1705 0.1775 0.3268 0.1776 0.2977 0.2152 0.2031 -0.2327 0.2692 -0.2630 -0.2572 -0.3062 0.2325 -0.2189 -0.2232 0.1849 -0.2276 -0.3442 -0.2215 -0.1904 -0.3762 -0.2168 0.2455 0.1931 -0.2190 -0.1684 0.2433 -0.2207 0.2796 -0.3290 -0.2422 0.2452 0.1878 -0.2755 -0.2539 0.1722 -0.2074 0.2488 -0.2228 0.2768 -0.1856 -0.1709 0.2130 -0.2768 0.1951 -0.1846 -0.2569 0.2467 -0.2121 0.1794 -0.2284 0.1935 -0.2883 -0.2128 -0.2154 0.2445 -0.3000 -0.2152 0.1519 -0.2313" HIT_INDICES="251 882 1099 1165 1678 1970 2620 2956 3012 3083 3237 3374 3395 3441 3523 3524 3714 3748 4266 4550 4577 4650 5472 6059 6152 6598 6647 6777 6783 6867 7299 7394 7667 7839 7944 8275 8576 8662 8859 8892 8938 9014 9140 9149 9243 9847 10280 10499 10507 10522 10557 10659 10687 10800 10832 10849 10855 10875 10926 10930 11269 11302 11346 11434 11510 11600 11664 11716 11889 12006 12073 12219 12226 12255 12340 12341 12356 12382 12391 12426 12479 12658 12686 12747 12749 12834" ES_PROFILE="0.0046 -0.0277 -0.0292 -0.0194 -0.0470 -0.0584 -0.1002 -0.1185 -0.1151 -0.1131 -0.1181 -0.1221 -0.1171 -0.1142 -0.1144 -0.1082 -0.1173 -0.1143 -0.1506 -0.1693 -0.1681 -0.1706 -0.2336 -0.2790 -0.2857 -0.3189 -0.3210 -0.3292 -0.3277 -0.3321 -0.3626 -0.3665 -0.3837 -0.3926 -0.3960 -0.4163 -0.4336 -0.4339 -0.4424 -0.4380 -0.4345 -0.4331 -0.4354 -0.4285 -0.4280 -0.4656 -0.4886 -0.4941 -0.4831 -0.4726 -0.4636 -0.4595 -0.4495 -0.4458 -0.4356 -0.4242 -0.4119 -0.4006 -0.3916 -0.3788 -0.3908 -0.3787 -0.3673 -0.3589 -0.3493 -0.3404 -0.3290 -0.3165 -0.3124 -0.3031 -0.2894 -0.2806 -0.2610 -0.2428 -0.2281 -0.2069 -0.1866 -0.1669 -0.1458 -0.1264 -0.1076 -0.0958 -0.0716 -0.0483 -0.0203 0.0052" RANK_AT_ES="10498.0000" RANK_SCORE_AT_ES="-0.3724"/>
  <DTG RANKED_LIST="55457_collapsed_to_symbols.cls.cls#OA_versus_normal.rnk" TEMPLATE="cls.cls" GENESET="gene_sets.gmt#GOBP_GLOMERULAR_MESANGIUM_DEVELOPMENT" ES="-0.7317" NES="-2.1447" NP="0.0000" FDR="0.0055" FWER="0.0320" CHIP="ftp.broadinstitute.org://pub/gsea/annotations_versioned/Human_AFFY_HG_U133_MSigDB.v7.5.1.chip" RND_ES="-0.4295 -0.5603 0.2384 0.2997 -0.3548 -0.3013 -0.4155 0.2306 0.2481 -0.2627 -0.4228 -0.3414 -0.4961 0.4964 -0.3061 0.4379 -0.2690 0.5216 -0.3423 0.2434 0.2512 -0.2588 0.3143 0.1790 0.3544 0.2812 0.4076 0.3163 -0.2984 0.3666 0.4916 0.1940 -0.2791 -0.4047 0.4354 -0.4789 -0.2991 -0.2923 -0.4400 0.3141 0.1943 0.2222 0.3702 -0.2915 -0.3770 0.2442 0.3663 -0.2805 -0.4130 0.2952 0.3846 -0.2925 -0.3788 0.3453 0.1610 0.4554 0.2462 -0.2921 -0.3605 -0.2726 0.2189 -0.2775 -0.4144 0.4057 -0.4331 -0.2919 -0.2414 -0.2134 -0.4183 0.2739 -0.3067 0.3334 -0.2800 -0.1792 -0.2036 -0.5639 0.1986 0.3484 0.2855 0.3134 -0.6158 0.3252 -0.2786 0.1692 -0.2165 -0.2207 -0.2473 0.2099 -0.3693 -0.2549 -0.2201 -0.1639 -0.1994 0.2421 0.1635 0.2273 -0.2209 -0.2744 0.2608 -0.3493 -0.2926 -0.4219 -0.3701 0.2468 0.3008 -0.2754 0.4363 0.1894 -0.4550 -0.5039 -0.4279 0.1742 0.2767 -0.6241 -0.3685 0.5632 -0.2556 0.1869 -0.1922 0.2185 -0.4079 0.3236 0.3505 -0.4534 0.2042 0.3783 0.3949 0.2487 0.2899 -0.3296 0.2690 -0.2923 -0.3532 0.3692 -0.2885 0.3135 -0.2504 -0.3876 0.3353 -0.3918 0.2234 0.3103 -0.3664 -0.4158 0.4157 -0.3220 0.2757 -0.2564 -0.2133 -0.1634 -0.5490 0.3874 0.2832 -0.2132 -0.2219 0.2668 -0.2902 0.2681 0.3638 -0.3102 0.3824 0.2754 -0.3062 -0.3020 -0.1990 -0.3944 -0.4404 0.3568 0.3649 0.2535 0.4976 0.2985 0.2053 -0.3072 -0.2579 0.3394 -0.2941 -0.3633 0.4376 -0.3620 -0.2167 0.2244 -0.3259 -0.3870 0.2023 0.2577 0.2653 -0.2622 -0.3010 -0.1924 0.3698 -0.4836 -0.3795 0.2303 -0.3634 -0.2228 -0.4383 -0.3687 0.4058 0.2033 -0.2237 0.2743 -0.2100 0.2604 -0.5643 0.4192 -0.5050 -0.4545 0.2257 0.3012 -0.3061 0.3237 -0.2929 -0.2710 -0.3167 -0.2702 0.2364 0.2274 -0.1733 0.1790 0.4170 0.3796 -0.3737 0.3649 0.2598 -0.2282 0.3032 0.3253 -0.4979 0.3199 -0.3606 -0.2395 0.3649 -0.3029 0.4479 0.3793 -0.3111 -0.3708 -0.3458 -0.2183 0.4386 0.6053 -0.3586 -0.4417 -0.4488 0.2156 -0.3525 0.2637 -0.2712 -0.4474 0.3832 -0.3877 0.3708 -0.3696 0.4811 -0.3876 0.4809 -0.3142 -0.1370 0.3489 0.3558 -0.1981 0.1754 0.3349 -0.2112 0.5710 0.3854 0.3933 0.4978 -0.4553 -0.3664 0.2867 -0.2009 -0.2675 -0.3196 -0.5842 0.3583 0.2370 0.2795 0.3253 0.2903 0.2989 -0.3335 0.2854 -0.3470 0.4891 -0.3887 -0.3713 -0.3034 -0.3626 -0.2512 -0.2161 -0.2146 -0.3805 -0.2963 0.1951 0.3149 -0.3993 0.3794 0.2724 -0.2766 -0.3990 0.3162 -0.3533 -0.3227 -0.3706 0.2766 -0.3696 -0.4785 -0.4029 0.6029 -0.3133 -0.4924 -0.2859 0.2295 0.2383 -0.3003 -0.2896 0.3518 -0.4740 0.4031 0.3302 -0.4610 -0.2815 0.3939 -0.3325 -0.2845 0.4595 -0.4420 -0.3583 0.2587 0.2797 -0.2029 0.2899 -0.2744 0.5352 0.3704 -0.2771 0.3560 -0.4787 -0.5399 -0.4582 -0.2268 0.3457 0.1888 0.2571 0.4069 0.4027 0.1640 -0.2676 -0.4572 0.4409 -0.3030 -0.2918 -0.2172 0.2289 0.4439 0.2520 0.3093 0.4091 0.2719 0.2331 -0.3199 0.2377 0.3793 0.3240 0.3442 0.2346 0.3061 0.3177 -0.2930 -0.4746 0.3057 -0.5067 -0.2461 -0.4060 0.3434 -0.4290 -0.2925 -0.3095 -0.5613 0.4970 -0.4300 -0.3004 0.2193 -0.2759 -0.1867 -0.4456 0.4664 -0.2848 -0.2953 -0.3818 0.3402 0.2280 -0.1902 0.3230 -0.3454 0.2927 -0.4790 0.1782 -0.2079 -0.4215 0.3653 0.4455 -0.3636 0.1484 0.3596 0.2891 0.2921 -0.3190 -0.4402 -0.2381 -0.3344 0.4359 0.3281 0.2081 -0.4164 -0.3824 -0.2791 -0.3754 -0.5030 0.3529 -0.4004 -0.2274 0.3601 0.4063 -0.2445 -0.4153 0.2397 -0.2633 -0.2855 -0.5187 -0.2419 0.4316 0.5507 -0.3403 0.3350 0.3103 -0.3386 -0.4632 0.3508 0.2421 -0.3077 -0.1720 -0.2177 -0.2946 0.3136 -0.3623 0.3643 0.2929 -0.2561 0.2469 -0.2805 -0.2968 0.3753 -0.2461 0.3062 0.4641 -0.4150 0.2407 -0.3417 -0.5156 0.2735 -0.4997 -0.3306 -0.3221 -0.2172 0.3210 0.4380 -0.2305 0.3308 -0.2349 -0.2959 -0.4817 -0.3863 0.4430 -0.2739 0.3220 0.2720 0.2668 -0.2975 -0.2715 0.3952 -0.2262 0.2364 0.2195 -0.2664 0.2632 -0.4370 -0.2171 -0.2917 0.3275 0.3678 -0.4978 -0.3251 0.2171 0.2586 -0.2346 0.2423 -0.4163 -0.4599 -0.5677 0.4188 -0.5293 -0.3888 -0.4300 0.5438 -0.2516 -0.3461 -0.5474 0.2794 -0.4338 0.2943 -0.3653 0.1934 0.3224 -0.4716 -0.3213 -0.4683 0.4040 0.3107 0.2163 -0.3901 0.3360 0.1646 0.2478 -0.4464 0.4389 0.3905 0.5522 -0.2185 0.4081 0.2187 -0.2304 -0.3877 0.3860 -0.2728 0.2493 0.4217 -0.2247 0.3843 -0.2788 0.3541 -0.2893 -0.1842 0.3255 0.3110 0.3050 -0.3108 0.3493 0.2643 -0.2370 -0.3428 0.5030 -0.3125 -0.3950 -0.2166 0.3588 0.3354 0.4888 -0.2561 0.2581 -0.3114 -0.2679 -0.4331 -0.2484 -0.2242 -0.3439 -0.2232 -0.3108 -0.2990 0.3009 -0.3577 -0.3727 0.4037 -0.4391 -0.2672 0.2808 -0.3925 -0.3259 -0.3446 -0.2444 0.2907 -0.2652 0.3651 -0.2532 -0.2213 -0.2681 -0.2043 -0.2478 0.2663 0.5821 -0.2588 -0.4310 -0.3102 0.3015 -0.2141 0.4025 -0.3025 -0.4897 -0.3520 -0.3641 -0.2623 0.2026 -0.3335 0.4151 -0.2585 -0.4671 0.3883 0.1391 -0.4591 0.4065 -0.2791 -0.3377 0.3677 0.4308 0.3447 -0.2783 0.3224 -0.4471 -0.4459 0.2231 0.2172 0.5305 0.3457 -0.3112 0.2534 0.2995 0.3277 0.3900 -0.6065 0.3222 -0.3507 -0.4188 -0.2003 -0.3792 -0.2060 -0.2476 0.3602 -0.4069 -0.3344 -0.3786 -0.5746 0.4586 0.3242 0.4040 -0.3717 0.4984 -0.2110 0.2370 -0.3903 -0.4358 -0.3531 -0.2116 -0.5661 0.2141 0.2702 0.3096 -0.2357 -0.3453 -0.2974 -0.5193 0.4136 0.3669 0.3584 0.3926 -0.3779 -0.3936 -0.3360 -0.2997 -0.3409 0.4160 -0.6276 -0.4943 -0.4000 -0.3237 0.2652 -0.4602 -0.2357 0.2817 -0.3558 -0.4498 0.2870 -0.4575 -0.1724 -0.2496 0.2832 -0.4504 -0.2974 0.4534 0.2953 0.4895 0.3450 -0.3370 0.3634 -0.4790 0.2656 -0.3282 -0.2940 -0.3822 0.3481 -0.3677 -0.3785 0.2457 0.3193 0.4021 -0.3155 0.3953 -0.5399 -0.2630 -0.3093 -0.5590 -0.3139 -0.2671 -0.3289 0.3375 0.2364 -0.4971 0.3613 -0.2708 0.3654 0.4558 -0.1955 -0.2961 0.3060 -0.3088 -0.1745 0.2397 0.3662 0.2467 0.4028 -0.3570 -0.3394 -0.2714 -0.2572 -0.2785 -0.3173 0.2390 0.3978 -0.2181 -0.4691 -0.2817 -0.2520 0.2672 -0.3088 0.3346 -0.4913 -0.3376 0.3685 -0.5066 -0.3857 -0.3635 -0.3198 -0.2726 -0.2601 -0.3222 0.2982 -0.3253 0.3556 -0.2338 -0.4051 -0.4190 0.2560 -0.4083 -0.3631 -0.2644 -0.3011 -0.3313 -0.2694 -0.3457 -0.3685 0.2926 0.2909 -0.3538 -0.2569 0.4291 -0.3947 0.2978 0.3707 0.4424 -0.1836 -0.3550 -0.2426 -0.2334 -0.4178 0.3366 -0.3151 -0.4212 -0.4362 -0.3021 -0.2266 0.3900 0.3901 -0.2989 -0.3998 -0.2435 -0.5758 0.3289 -0.3324 -0.3431 0.2811 -0.3924 0.3612 -0.3577 0.3174 -0.3942 0.2599 -0.2344 -0.2228 -0.2325 0.2377 -0.3693 -0.2422 -0.4529 0.3429 -0.5606 -0.2904 -0.4794 -0.2359 -0.4870 -0.2487 -0.2421 0.1881 0.3626 0.2677 -0.5653 -0.3887 -0.3780 -0.3599 -0.5208 -0.4412 0.4786 0.5260 0.2765 -0.2398 -0.5037 -0.2166 0.3813 0.2952 0.3260 -0.2952 -0.2423 -0.3032 0.3309 -0.4465 -0.3183 -0.3242 -0.2624 -0.4872 -0.2631 -0.4626 -0.3186 0.4679 -0.3994 -0.2807 -0.3030 0.2603 0.3676 -0.3283 0.4459 0.1917 -0.3976 -0.2937 -0.2182 -0.3823 -0.2451 0.4851 0.2869 0.3928 0.3172 -0.4332 -0.3657 0.3487 -0.4925 -0.5087 0.4644 -0.3660 -0.3137 0.3439 -0.3386 -0.4729 0.1833 0.1641 -0.2130 -0.2821 -0.2410 -0.3015 0.1262 -0.3985 0.2851 0.2548 0.4401 -0.4677 0.4301 0.3252 0.4024 -0.5741 0.3448 0.2836 -0.5430 0.4034 -0.2925 0.4710 0.3029 -0.4304 -0.2343 0.3281 0.3290 -0.2653 0.4645 0.2532 -0.3792 -0.4385 0.4743 0.4170 0.2520 -0.2748 0.3675 -0.3249 0.2262 -0.4882 0.2839 0.3867 -0.2603 0.3515 -0.2565 0.2391 0.2670 0.3001 -0.2746 -0.3740 -0.3466 0.3990 -0.2578 -0.4786 0.4681 0.2598 0.1756 -0.5357 0.3933 -0.2614 0.4669 -0.3442 -0.4615 -0.3564 -0.4232 -0.2596 0.3096 -0.4710 0.4007 -0.4460 -0.3035 0.2554 0.4945 -0.3194 -0.3497 -0.4702 -0.2793 0.2363 -0.3489 0.2863 -0.3281 0.2899 -0.2871 -0.4021 -0.2369 0.3111 0.5329 0.4055 0.2878 -0.3497 0.3249 0.3169 -0.2261 -0.2331 -0.2382 -0.3237 -0.4076 0.3262 0.2343 -0.3217 0.4137 -0.4867 0.3020 0.1458 -0.2737 -0.2928 0.2231 -0.2403 0.2690 -0.2251 -0.5098 -0.2613 0.4396 -0.3650 -0.2099 -0.4050 0.2260 -0.4694 -0.4891" HIT_INDICES="3850 4341 4490 5452 6914 7679 7816 9544 11615 12052 12079 12104 12218 12389 12555 12561" ES_PROFILE="-0.2719 -0.2903 -0.2838 -0.3526 -0.4545 -0.4928 -0.4809 -0.5711 -0.6499 -0.5880 -0.4932 -0.3971 -0.3034 -0.2055 -0.0960 0.0263" RANK_AT_ES="11614.0000" RANK_SCORE_AT_ES="-0.5189"/>
  <DTG RANKED_LIST="55457_collapsed_to_symbols.cls.cls#OA_versus_normal.rnk" TEMPLATE="cls.cls" GENESET="gene_sets.gmt#GOBP_CELL_FATE_DETERMINATION" ES="-0.5722" NES="-2.0914" NP="0.0000" FDR="0.0118" FWER="0.0730" CHIP="ftp.broadinstitute.org://pub/gsea/annotations_versioned/Human_AFFY_HG_U133_MSigDB.v7.5.1.chip" RND_ES="-0.3389 0.1468 0.2265 0.2115 0.2037 -0.2096 0.1700 -0.3343 0.1978 -0.3761 -0.2845 0.1640 0.2003 -0.2280 -0.2453 -0.2015 0.2870 -0.2831 -0.2837 -0.3350 0.4260 0.3014 -0.3125 -0.2458 0.3643 -0.3280 -0.3048 -0.2698 -0.2876 -0.2403 -0.2298 0.2375 0.2207 -0.4735 -0.3074 -0.2969 -0.2428 0.1896 0.2219 0.1817 -0.3164 -0.4150 -0.3079 0.3076 0.4387 -0.2935 -0.2298 -0.3138 -0.2259 0.3932 -0.2796 0.2467 -0.2736 -0.2316 0.3963 0.1872 -0.2332 0.2966 -0.2565 -0.3696 -0.3540 0.3746 -0.2753 0.2797 -0.4099 -0.2441 0.2643 0.3890 -0.3083 -0.1629 -0.3808 0.2805 -0.2920 -0.2751 -0.3233 0.2745 0.2756 -0.2388 -0.3295 -0.3523 -0.3294 0.2097 -0.2180 -0.2322 -0.2999 -0.1732 -0.2522 0.3024 -0.3011 -0.2671 0.3328 -0.2897 0.2401 -0.2663 0.2455 0.2120 -0.4175 0.2353 -0.3145 -0.1564 -0.2116 -0.3580 0.2106 -0.2993 -0.2800 -0.3384 -0.2370 -0.2371 -0.3153 -0.3084 -0.2567 0.2511 -0.3345 -0.2584 -0.2162 0.2730 -0.2118 0.2421 0.2610 0.2358 0.2635 0.4841 0.2124 -0.2905 0.2406 0.3547 0.2167 -0.1980 -0.2210 0.3310 -0.2955 0.2670 -0.3084 -0.1628 -0.3221 -0.2512 -0.2260 0.2561 -0.3233 -0.2891 -0.2706 0.2315 -0.3331 -0.2093 -0.2383 0.1541 0.2275 -0.2348 -0.2253 -0.2810 0.1853 -0.1883 -0.2746 -0.2477 -0.2584 -0.1836 -0.2154 -0.3290 0.2298 -0.3111 -0.2720 0.1830 0.3053 0.3100 0.3444 -0.2624 -0.2290 0.2637 0.3140 0.2722 -0.2503 0.3727 -0.2855 0.3182 0.2475 -0.2480 -0.3715 0.2370 -0.2411 0.3918 -0.2080 0.3593 -0.1791 -0.3002 -0.2606 0.2824 -0.2370 0.2560 0.2176 -0.2705 -0.2870 0.2601 -0.3459 -0.1982 -0.2299 -0.3957 -0.2576 -0.3577 0.2212 -0.3550 -0.2547 -0.3563 -0.3061 -0.2772 0.2071 -0.3273 -0.3597 0.3163 0.3503 0.2876 -0.3652 0.1915 -0.2362 0.2704 -0.2647 0.2413 0.3607 -0.2775 -0.1378 0.1920 -0.2759 0.3196 -0.3389 -0.3529 -0.1806 -0.2967 -0.2215 -0.3731 -0.2506 0.2851 -0.2932 0.3101 0.1545 -0.3819 0.2357 0.3424 -0.4474 -0.2384 -0.2282 -0.2082 0.2977 0.1942 -0.2037 0.1926 -0.1864 0.3052 0.2187 0.2185 -0.2200 -0.3402 -0.2965 -0.3211 -0.2230 0.3046 0.1999 -0.2136 -0.1894 0.2874 0.2413 0.2413 0.2394 0.2136 0.1209 -0.2443 0.3061 0.1418 0.1822 -0.3184 0.2837 -0.1889 0.2185 -0.3392 -0.2081 -0.2756 0.2597 -0.3574 -0.2113 0.2587 -0.2424 0.3075 -0.2388 -0.2823 -0.2132 0.2529 0.2604 -0.3060 0.2987 -0.3176 -0.2037 0.3017 -0.3528 0.1429 0.2292 -0.2002 0.2688 -0.2333 0.2077 -0.2470 -0.2462 -0.1752 0.3380 -0.2488 0.2920 0.2242 -0.2281 0.2711 0.3071 -0.2506 0.2839 0.3115 -0.2644 -0.3506 0.3862 -0.2306 0.2286 -0.3085 0.2216 0.1965 0.3628 -0.2117 -0.3442 -0.3084 -0.1908 -0.3295 -0.2415 0.1849 0.2881 -0.2008 0.2163 -0.1828 0.1750 0.2588 -0.2441 -0.2214 -0.2068 -0.2506 -0.2379 -0.2823 0.2814 -0.3547 -0.2395 0.1353 -0.1380 0.2648 0.2450 0.2734 0.3255 0.3993 -0.2986 0.1902 0.3027 -0.2196 -0.2382 -0.3040 0.2768 -0.2629 0.2545 -0.1697 0.2542 -0.2354 -0.3192 -0.3867 -0.1905 -0.3099 0.2456 -0.3199 0.3826 0.2553 -0.2326 -0.2495 -0.2431 0.2610 -0.3952 0.2544 -0.2428 -0.2184 -0.2504 0.2632 -0.2193 -0.2276 -0.2951 -0.3247 -0.3841 -0.2265 -0.2262 -0.2675 0.2546 -0.3814 -0.2258 0.2382 -0.3319 0.2833 0.1848 -0.3407 0.2925 -0.2578 0.3369 -0.2203 -0.2092 -0.2013 -0.1848 -0.3240 0.2604 0.2328 -0.2435 0.2744 -0.1699 -0.3681 -0.2747 0.2008 -0.1635 0.2214 -0.2761 -0.2309 0.1891 -0.3200 -0.2777 0.2108 -0.3006 -0.2988 -0.3511 -0.3059 0.1829 -0.2898 0.1653 -0.1524 0.1864 -0.3876 -0.3208 -0.2709 -0.3434 0.1853 0.2988 -0.2885 -0.2368 -0.2652 0.2285 -0.2894 -0.3328 0.2000 0.2676 -0.2508 0.2256 -0.3204 0.2961 0.3336 0.3092 -0.3103 0.3449 -0.2151 -0.3184 0.2426 0.2111 -0.3753 0.2242 0.2187 -0.2771 0.2299 0.2703 0.3043 -0.3509 0.2595 -0.2591 -0.2599 0.1859 0.2727 0.2632 0.2354 0.2382 0.2639 -0.2464 0.2837 -0.1757 -0.2271 0.2173 -0.2930 -0.2093 -0.2112 -0.2735 -0.2416 -0.1776 0.2212 -0.3102 -0.4014 0.3052 -0.2404 -0.2373 0.2390 0.2522 0.1910 0.2382 0.2210 0.3410 -0.3844 -0.2374 -0.2931 -0.2722 0.2741 -0.3308 0.2032 0.1969 0.2925 -0.3738 0.4631 -0.3069 0.1929 -0.3060 -0.2828 0.1914 -0.2733 -0.2657 -0.2990 -0.2190 -0.2794 -0.3768 0.3976 -0.2362 -0.2256 -0.2582 -0.3101 -0.2793 -0.2924 -0.2344 -0.3911 0.2013 0.2486 -0.3327 -0.3304 0.3188 0.2159 0.2839 -0.2398 -0.2682 0.2868 0.1883 0.2356 -0.2042 -0.2281 -0.1997 0.2944 -0.3575 -0.2083 0.1845 -0.2398 0.3259 0.1836 -0.2586 0.2785 0.2374 -0.1854 0.2216 -0.2396 -0.2385 0.3201 -0.2752 -0.3086 -0.2126 0.2115 0.2134 -0.2295 0.3313 -0.2976 0.2868 -0.1367 0.1775 -0.2533 -0.4049 -0.3180 -0.2906 0.3455 0.2526 0.2407 0.1763 0.2356 -0.2737 -0.3176 -0.2126 -0.2339 -0.2933 0.3313 0.2105 -0.3118 0.1775 0.2625 0.2513 0.3472 -0.2145 0.2478 -0.2848 0.1760 -0.3444 0.3376 0.3087 -0.2477 -0.3848 -0.2341 -0.2513 0.3213 -0.2840 -0.2177 0.2904 -0.2449 -0.3640 -0.2355 -0.2050 -0.2366 0.2981 0.2307 0.2683 -0.2692 -0.4280 0.2618 0.2583 -0.2670 0.3516 -0.3301 -0.2344 0.4355 -0.2440 -0.2394 -0.3349 0.1984 0.2272 -0.2113 -0.2269 0.2741 -0.1626 -0.1555 -0.2527 0.1840 0.2314 0.2419 -0.2961 -0.3984 -0.2931 0.3537 -0.3864 -0.2588 -0.2059 0.2758 -0.3508 -0.3010 0.2577 -0.3330 -0.2345 0.2552 -0.2632 -0.3096 0.2496 0.1914 0.3238 -0.3369 0.2781 -0.3380 0.2296 0.2068 -0.2800 0.2963 0.2001 0.2602 -0.2399 -0.3060 0.4122 0.2758 -0.2114 0.3394 -0.2477 0.2864 0.4075 0.2500 0.2013 -0.3445 0.2786 -0.3678 -0.2651 -0.3489 -0.3038 -0.3640 -0.2426 0.2490 -0.2985 0.2316 -0.3096 -0.1875 -0.2954 -0.2690 -0.3248 -0.1796 0.2149 0.2573 0.3381 -0.2722 -0.2544 -0.1836 -0.2841 -0.2122 -0.2425 0.3426 0.1444 -0.2720 -0.1966 -0.2198 -0.3766 -0.1896 -0.2580 -0.2923 0.3437 0.3026 0.3075 -0.2620 0.2553 -0.2209 -0.3461 -0.2576 -0.2602 -0.1938 -0.2015 0.2396 -0.2186 -0.2366 -0.3656 -0.2330 -0.2022 0.1567 -0.2838 0.2275 -0.3574 0.2429 0.2518 -0.2948 0.3373 0.2083 -0.3104 0.2856 -0.4338 0.2294 -0.2300 0.2529 0.3181 -0.2163 0.2842 -0.3346 -0.2202 -0.3019 0.2774 0.2674 -0.3328 -0.2607 -0.2247 -0.2129 -0.2537 -0.1802 -0.2801 0.2578 -0.1908 0.2077 -0.4231 -0.2747 -0.3750 0.2995 -0.2233 0.2304 -0.4267 0.4839 -0.2093 0.2552 -0.2585 -0.2412 -0.2565 -0.3523 0.2983 -0.3252 -0.2382 -0.2259 -0.2882 0.3188 0.2362 -0.2725 0.2830 0.2394 -0.3282 -0.4392 0.2665 -0.1843 -0.3107 -0.2211 -0.2578 0.2383 -0.3099 0.2457 0.2767 -0.3016 -0.3465 -0.2485 0.1287 -0.3401 -0.4248 -0.3007 0.3173 0.2229 0.2754 0.2934 0.2249 -0.4121 0.2205 -0.2625 -0.2144 0.2196 -0.2516 0.2437 -0.2525 0.2416 -0.2545 0.4110 -0.3747 -0.2284 -0.2288 -0.2812 -0.3457 0.2310 -0.2441 -0.2991 0.2264 0.3404 0.2579 0.2596 0.1908 -0.2028 -0.3235 0.1727 -0.2644 -0.2885 -0.3102 0.3268 -0.2881 -0.3159 -0.1865 -0.2270 -0.3649 0.2934 -0.1665 0.3058 -0.4446 -0.2460 -0.2414 -0.2253 0.2402 0.2104 0.3789 0.2337 -0.3605 0.3027 0.2795 -0.1859 -0.2714 0.2866 0.2676 -0.2452 -0.2256 -0.2574 0.3338 -0.1690 -0.3064 -0.2154 0.3456 0.2426 -0.1866 -0.2195 -0.2943 -0.2605 0.2478 0.3224 0.2345 0.2708 -0.3747 0.3166 0.2363 -0.2641 -0.2069 0.2300 -0.2315 -0.3896 0.2400 -0.1592 -0.3675 -0.3660 -0.3215 -0.2562 -0.2806 0.3373 -0.1780 0.2474 -0.3520 -0.2565 -0.2484 0.1941 0.2940 0.2771 -0.2519 0.2874 -0.3375 -0.3892 -0.2414 0.2206 -0.3163 -0.1963 -0.2277 -0.2305 -0.1979 0.4657 -0.3042 -0.1712 -0.3063 -0.2829 -0.3148 0.2673 -0.2093 -0.2273 -0.2072 -0.2190 -0.2491 0.2812 0.2011 -0.2551 0.2339 0.2667 0.2543 -0.1887 0.1888 -0.3056 0.2097 0.1970 -0.2048 -0.3315 -0.2969 -0.1238 -0.2987 -0.2549 -0.2867 -0.3082 -0.3418 -0.2541 0.2562 0.1645 0.3242 -0.2405 -0.3423 -0.2202 -0.2782 -0.3898 -0.3396 -0.2956 -0.2479 -0.2605 -0.2720 -0.2479 -0.3798 -0.2002 0.2468 -0.1870 -0.1997 -0.2741 0.2324 -0.2051 0.2758 0.2364 -0.3896 -0.2934 -0.2356 -0.2828 -0.2659 -0.3516 0.2551 0.2217 0.3042 0.2917 0.3126 0.2857 -0.2650 0.2258 -0.2839 -0.2130 0.2964 0.2296 -0.3705 0.2679 0.2131 -0.3138 -0.2539 -0.2268 0.2383 -0.3295 0.2477 -0.2449 -0.2829 0.2960 -0.3057 0.1755 0.3385 -0.2420" HIT_INDICES="304 2278 2373 3657 4218 4299 4428 5537 6564 6570 7166 7375 7816 7839 8308 8356 8837 8977 8994 10156 10706 10720 10843 10977 11022 11058 11170 11183 11441 11728 12276 12676 12681 12848 12859 12866 12892" ES_PROFILE="0.0251 -0.1067 -0.0933 -0.1806 -0.2153 -0.2131 -0.2153 -0.2995 -0.3762 -0.3735 -0.4137 -0.4228 -0.4477 -0.4400 -0.4647 -0.4565 -0.4794 -0.4751 -0.4613 -0.5295 -0.5464 -0.5216 -0.5043 -0.4867 -0.4618 -0.4358 -0.4148 -0.3860 -0.3737 -0.3607 -0.3595 -0.3350 -0.2796 -0.2234 -0.1530 -0.0803 0.0006" RANK_AT_ES="10705.0000" RANK_SCORE_AT_ES="-0.3939"/>
  <DTG RANKED_LIST="55457_collapsed_to_symbols.cls.cls#OA_versus_normal.rnk" TEMPLATE="cls.cls" GENESET="gene_sets.gmt#GOBP_REGULATION_OF_ASTROCYTE_DIFFERENTIATION" ES="-0.6396" NES="-2.0666" NP="0.0018" FDR="0.0166" FWER="0.1150" CHIP="ftp.broadinstitute.org://pub/gsea/annotations_versioned/Human_AFFY_HG_U133_MSigDB.v7.5.1.chip" RND_ES="0.2120 0.2085 0.1839 0.1989 -0.2588 -0.3380 -0.2662 0.2427 0.2242 -0.2374 -0.3946 -0.2486 -0.3059 -0.2696 -0.4611 -0.3143 -0.2131 0.2217 0.2466 -0.3593 0.1977 -0.1773 -0.2813 0.2940 0.3069 0.3199 -0.1987 -0.3478 0.2953 0.2501 -0.2668 -0.5058 -0.2985 0.1942 -0.2609 -0.4017 -0.2715 0.3687 -0.2871 0.1878 -0.3188 -0.2474 -0.3252 0.3169 0.3145 0.4226 0.2173 -0.2663 0.3591 -0.3115 -0.2985 -0.3854 -0.3551 -0.2539 -0.2677 0.4880 0.3604 0.2189 -0.3333 0.2160 -0.2694 -0.2667 0.2645 -0.4357 -0.3435 -0.2454 -0.3637 -0.2964 -0.3347 -0.3028 -0.3444 0.2699 0.2434 -0.2653 0.4013 0.2282 -0.3294 -0.3651 -0.3805 -0.3498 -0.4068 -0.3595 -0.2473 -0.2260 -0.3824 0.2897 -0.3543 0.4997 0.2045 -0.3480 -0.2427 0.2118 -0.3618 0.3335 -0.1728 -0.5034 0.2178 0.2774 0.2874 0.5754 0.3470 0.2825 0.2404 0.1924 0.3715 -0.3713 0.1727 0.1641 -0.2955 0.2689 0.2635 0.3185 0.2211 -0.2440 0.2529 -0.3882 -0.2202 0.1396 -0.2057 -0.1869 -0.3422 0.2914 -0.1955 0.3650 0.4394 0.3556 0.3157 -0.3679 -0.4466 0.3440 0.3115 0.4741 -0.3826 0.3459 -0.2362 -0.3439 0.1869 -0.2999 0.3089 -0.3767 0.2946 0.2467 0.3115 0.1965 0.1359 -0.3374 0.2470 -0.2338 -0.3292 -0.3597 -0.1965 0.2469 0.3015 -0.2358 -0.2987 -0.3264 0.2888 -0.2251 0.2351 -0.2028 -0.3073 0.3755 0.2576 -0.3012 0.1874 0.3717 -0.2950 -0.2227 -0.1787 0.2968 -0.3498 -0.3780 0.1865 -0.3425 -0.2922 0.1504 -0.2098 0.2464 -0.2322 -0.2466 0.2865 -0.3280 -0.1930 -0.3096 0.4025 -0.3972 0.2121 0.3458 0.2626 0.4271 -0.1020 0.3276 -0.3820 -0.3531 0.1953 0.4032 0.2082 0.3517 -0.2447 -0.3048 0.2485 0.2902 -0.2831 0.2519 0.3064 -0.2703 -0.3628 -0.2758 -0.2619 -0.1941 0.1987 -0.3501 -0.3141 -0.2392 0.2051 -0.3456 -0.3067 -0.2738 0.2305 0.2275 -0.2928 0.4446 -0.2421 -0.3972 0.2409 -0.1924 -0.4577 -0.4037 0.2040 0.2261 0.3282 0.3034 -0.1996 -0.2917 0.2982 -0.3011 -0.2703 0.2636 -0.2369 -0.3384 -0.3625 -0.3769 -0.5641 0.2273 0.2100 0.2820 0.3442 -0.3274 0.2261 -0.3863 -0.2303 -0.3015 0.2550 -0.4376 -0.4582 -0.3384 0.1952 -0.2270 -0.2152 -0.2442 -0.6330 0.4179 0.3336 0.2689 -0.3048 -0.3538 -0.3409 0.2563 -0.1900 -0.1845 0.2346 -0.2981 0.2321 0.2119 -0.4124 0.2809 0.3682 -0.3779 0.3217 -0.2786 0.3179 -0.3747 -0.3438 -0.2939 -0.3005 -0.2861 -0.3421 0.2666 0.2436 0.2478 0.2922 0.2125 0.3154 -0.2223 -0.3443 -0.4056 -0.2441 -0.4221 0.3785 0.3206 0.2838 -0.2294 0.2525 -0.3484 -0.4644 -0.3014 -0.3503 0.3802 -0.3189 -0.2395 -0.3023 0.2305 0.2328 -0.2101 -0.2617 -0.2262 -0.2182 -0.2266 -0.2800 -0.2405 0.3298 -0.3701 -0.2070 -0.3067 -0.2999 0.3115 0.4222 -0.3292 -0.3112 -0.2787 -0.3331 0.1942 -0.1791 -0.4115 -0.3284 -0.2065 -0.3897 -0.3049 0.1986 -0.2773 0.3459 -0.4686 -0.2579 -0.2548 0.3493 0.1882 -0.2830 0.2217 -0.3233 0.3501 0.2789 -0.2532 -0.3019 0.3576 0.2848 0.2973 -0.3774 0.3211 0.2494 0.2836 -0.3113 -0.2423 -0.3714 0.2591 -0.3867 0.2726 -0.3250 0.2280 -0.2420 -0.3956 -0.4565 0.2825 -0.2469 0.3107 -0.4133 -0.2577 -0.3463 -0.3746 0.4022 0.2502 0.2955 -0.5051 0.2215 0.3527 0.3677 -0.3114 0.2088 0.1741 -0.2525 0.2212 -0.2133 -0.3483 -0.2008 -0.3865 0.1363 0.3391 -0.1626 0.3467 -0.2932 -0.4437 0.1509 -0.2758 -0.3413 -0.1968 0.2273 -0.2073 -0.4542 -0.2589 0.3299 0.2400 0.2346 -0.2372 0.3540 -0.4517 -0.2439 -0.2481 -0.2424 -0.2966 0.3216 -0.2142 0.2721 0.3282 0.2307 -0.3289 -0.2659 0.2769 -0.2620 -0.4863 0.3545 -0.3151 -0.2841 -0.4209 -0.4090 -0.3292 0.2262 0.1855 0.2061 0.2745 0.2778 -0.2349 -0.3330 -0.2710 -0.2800 0.3300 0.4267 0.2820 0.2986 -0.4149 0.1628 -0.2891 -0.2654 0.2884 -0.3878 -0.2881 -0.2433 0.2651 -0.4350 0.1281 -0.1899 0.3164 -0.2647 -0.2954 0.3272 -0.1327 -0.3486 -0.3172 -0.3041 -0.1976 0.3031 -0.2953 0.2892 -0.3173 -0.2875 0.2971 -0.3091 0.2259 0.3484 0.4272 0.3160 -0.1594 -0.4783 0.4074 0.3072 -0.4183 -0.2219 0.2756 0.2017 0.3619 -0.3189 -0.1716 -0.1660 -0.2323 0.3327 -0.1746 0.3625 0.2485 -0.2889 0.2200 -0.2016 -0.3547 -0.1414 0.2704 -0.1789 -0.4584 -0.5621 0.3462 -0.3612 0.1725 -0.2985 -0.3117 0.3487 0.2352 -0.3099 0.1097 -0.3804 -0.2874 -0.3157 -0.2718 0.3715 -0.2202 -0.3193 0.2248 0.2162 0.2907 0.3546 -0.2015 0.3872 -0.2293 -0.2317 -0.2520 -0.4495 0.2867 -0.1978 -0.3215 -0.3754 0.3007 0.3296 0.4087 0.3521 0.3924 0.3881 -0.5030 -0.2262 -0.2549 -0.4980 -0.3943 -0.2151 -0.3545 0.2044 0.2449 0.2089 0.4056 0.3375 -0.2843 -0.2641 0.2799 -0.2141 -0.2611 -0.4184 0.2521 0.2813 0.2496 0.1908 0.3776 0.2145 -0.1795 0.3038 0.2142 -0.3048 -0.3827 0.3265 -0.3460 -0.2309 -0.4024 -0.2454 -0.2653 -0.4442 -0.3047 -0.3269 -0.4357 -0.2602 0.3854 -0.3253 0.2361 0.2500 -0.4481 -0.2668 -0.2544 -0.3195 0.2843 0.2023 -0.4219 -0.4120 0.2459 0.2833 -0.2823 -0.2518 0.2147 0.2951 0.2192 -0.3890 -0.3214 0.3658 0.1716 -0.3798 -0.3301 -0.2276 -0.3024 0.2470 0.2830 -0.2372 -0.2220 -0.3012 -0.2631 -0.4086 0.3733 0.2590 -0.2993 -0.1971 -0.1733 0.4440 -0.2290 -0.3276 -0.4375 -0.2051 -0.3026 -0.4096 -0.2557 0.3088 0.3903 -0.3325 -0.3914 -0.2695 -0.2508 0.2051 0.1677 0.3738 -0.2361 -0.2951 0.3251 -0.3075 0.4237 0.2350 -0.2290 -0.2797 0.3342 0.3736 -0.2046 -0.3166 -0.2950 0.1925 -0.2241 0.3514 0.3415 0.1829 -0.3601 0.3076 -0.2923 -0.4024 0.3260 -0.2604 0.3348 -0.3227 -0.1952 -0.2039 0.1964 -0.2132 -0.2954 0.2106 0.2746 -0.2568 -0.4574 -0.2897 0.2000 0.2355 -0.2571 -0.3062 -0.4765 -0.2176 0.3570 0.3246 0.2805 -0.2131 -0.2784 -0.3487 -0.2858 -0.3316 0.3096 -0.2591 -0.1942 -0.2691 -0.4159 -0.3324 0.2407 -0.2535 -0.2512 -0.2020 -0.3149 -0.3490 -0.4453 0.2658 -0.4323 0.2834 -0.3789 -0.2442 0.4864 -0.2771 -0.2632 0.3147 0.2395 -0.5028 0.2905 -0.3900 0.3025 0.3242 0.2969 0.3563 -0.2931 -0.3673 -0.2835 0.2848 -0.2545 0.2768 0.3357 -0.2452 -0.2798 -0.4421 -0.2515 0.2513 0.2475 -0.3641 -0.2357 0.2632 -0.2289 0.3480 0.3798 0.2930 0.2613 -0.2601 -0.3170 -0.2367 0.1691 0.2377 -0.5226 -0.2152 -0.2920 -0.2748 0.4019 0.3307 0.3774 0.3209 0.2324 0.2272 -0.4050 -0.2796 -0.2866 -0.3005 -0.2597 -0.3712 -0.3789 -0.4527 0.3258 -0.2318 0.3436 -0.3939 -0.4311 0.2427 -0.2611 0.3613 -0.2369 -0.3647 0.3971 -0.4192 0.2709 0.3603 -0.2635 0.4067 -0.2422 -0.3719 0.2034 -0.2536 -0.4003 -0.1767 0.3555 -0.4464 0.2106 0.2102 0.1831 -0.3754 -0.3072 -0.2536 -0.3868 -0.4557 -0.5115 -0.2631 -0.3306 0.4555 -0.4179 0.2392 -0.3589 -0.3442 0.1397 -0.2670 0.2683 -0.3111 0.2655 0.2249 -0.4028 0.2634 0.3975 0.3711 0.1894 -0.3887 0.2590 0.2321 -0.3348 0.3520 -0.3875 -0.3987 -0.2950 -0.3867 -0.3009 0.5088 -0.6891 -0.3233 0.2959 -0.2525 -0.3358 0.2289 -0.2418 -0.2446 0.2163 -0.3797 0.2230 -0.1709 0.2762 0.3407 0.1863 0.2474 -0.3535 0.3235 -0.2801 0.3117 0.3849 -0.3531 -0.2618 -0.3711 0.2292 0.2012 0.2225 0.3278 0.3389 -0.3251 0.2019 0.3877 0.2638 -0.2834 -0.3367 -0.3106 0.1984 -0.3366 -0.2188 -0.4200 -0.4332 0.3931 0.1821 -0.2441 -0.5334 -0.2810 0.2966 0.3094 -0.3060 0.2436 0.2669 0.2667 -0.2705 0.2998 -0.3147 -0.2198 0.2339 0.2203 0.2708 -0.3194 -0.2589 -0.2709 -0.2807 0.3121 -0.4486 0.3096 -0.2244 0.3251 -0.5037 0.2612 -0.3994 -0.2720 -0.2251 0.3013 -0.2962 -0.3115 -0.2154 -0.2817 0.3002 0.2295 -0.3154 0.2725 -0.2255 0.1881 -0.4882 0.4289 -0.3000 -0.2193 0.2758 -0.2467 -0.4298 0.3566 0.2374 -0.3748 -0.2155 -0.4571 -0.3011 -0.4403 0.5311 0.2003 0.2457 0.2865 0.3213 -0.1378 0.2097 -0.3104 -0.3134 0.2154 -0.4283 -0.1629 -0.3442 -0.1963 -0.3664 0.2246 0.3060 -0.2842 0.2563 0.3177 -0.2335 0.3500 -0.2335 0.2928 -0.2109 -0.4756 -0.2799 0.2014 0.3760 -0.4755 -0.2676 0.3050 -0.4620 -0.4758 0.3242 -0.2449 -0.4306 0.2942 -0.2664 -0.2598 0.2843 -0.2696 0.2478 0.2381 0.4060 0.2677 -0.1893 -0.2918 0.2158 -0.3993 -0.2372 0.2663 -0.3024 -0.3575 0.3396 0.3304 -0.3808 -0.1557 -0.2182 0.2710 0.4895 0.3456 -0.4945 0.2580 0.3068 -0.2910 -0.4467 0.2531 0.2226 0.1642 -0.2868 -0.2606 -0.1881 0.5054 0.1982 0.4145 -0.2768 -0.2427 -0.2032" HIT_INDICES="342 4745 4873 6974 7660 8174 9194 9490 9519 10123 10919 10936 11269 11815 11852 11858 11863 12009 12085 12157 12360 12460 12505 12555 12676" ES_PROFILE="0.0361 -0.2979 -0.3007 -0.4571 -0.4989 -0.5242 -0.5820 -0.5814 -0.5598 -0.5778 -0.6034 -0.5681 -0.5536 -0.5483 -0.5028 -0.4548 -0.4066 -0.3665 -0.3193 -0.2703 -0.2260 -0.1708 -0.1096 -0.0465 0.0174" RANK_AT_ES="10918.0000" RANK_SCORE_AT_ES="-0.4200"/>
  <DTG RANKED_LIST="55457_collapsed_to_symbols.cls.cls#OA_versus_normal.rnk" TEMPLATE="cls.cls" GENESET="gene_sets.gmt#GOBP_POSITIVE_REGULATION_OF_RNA_SPLICING" ES="-0.5944" NES="-2.0311" NP="0.0000" FDR="0.0254" FWER="0.1910" CHIP="ftp.broadinstitute.org://pub/gsea/annotations_versioned/Human_AFFY_HG_U133_MSigDB.v7.5.1.chip" RND_ES="-0.3391 -0.2847 0.2955 -0.2364 0.3439 0.3350 0.2097 -0.3156 -0.3336 0.2708 -0.3017 0.2741 0.2828 0.1936 0.4556 0.1552 -0.3018 -0.3267 -0.2171 -0.2414 0.3246 -0.4961 -0.2185 0.2159 -0.2575 -0.2464 -0.2184 -0.3887 0.3163 0.3169 -0.2502 -0.3021 -0.2523 -0.3332 0.3615 -0.3423 -0.3740 0.1985 0.1908 0.4457 -0.2569 0.2200 -0.3265 -0.2665 0.2461 0.2544 -0.3173 -0.3106 -0.3228 0.3452 -0.2512 -0.3847 -0.2703 -0.4829 -0.3112 -0.2219 -0.3356 -0.2341 -0.2702 -0.2831 -0.1811 -0.1857 0.2630 -0.2562 0.2353 -0.2261 0.2097 -0.2281 0.3653 -0.3836 -0.1796 0.1490 -0.1855 -0.2939 -0.4043 -0.3812 0.3845 -0.2718 0.2089 -0.2704 -0.2372 -0.2026 0.4880 -0.2162 -0.2993 -0.3611 -0.3714 -0.2301 -0.1570 0.2755 -0.2335 0.2648 -0.3386 -0.1894 -0.1838 0.2366 -0.3121 0.3415 -0.2453 0.2090 -0.4174 0.2849 0.1600 0.2793 0.2858 -0.2502 -0.5306 0.3125 -0.3598 -0.1922 -0.3179 -0.3059 -0.3039 -0.2117 -0.2163 0.1992 -0.2566 0.2763 0.2881 -0.3150 -0.3001 0.4123 -0.2039 -0.1951 -0.1941 0.2529 -0.3648 0.2494 0.2854 0.3495 0.3148 0.3529 -0.3707 -0.2656 -0.2408 -0.3087 -0.3172 -0.3442 0.2700 -0.2058 0.2956 -0.4549 -0.2400 -0.2161 -0.3712 -0.4285 0.2550 0.3113 0.1938 -0.2819 0.3634 0.2321 0.2517 -0.1896 -0.2742 0.4104 -0.2290 -0.2785 -0.2692 0.3503 0.2965 0.3141 -0.1757 0.2106 0.1803 -0.1475 0.1572 -0.3177 -0.1897 -0.3096 0.2966 0.4093 -0.2706 0.1756 -0.2909 -0.2475 0.2115 -0.2767 0.2227 0.3734 0.2750 -0.3606 -0.2978 0.4213 0.2711 -0.2575 0.3367 0.3176 0.3005 -0.3635 -0.5211 0.2288 0.2694 -0.2857 -0.2352 0.4096 -0.3197 -0.2071 0.2681 -0.4348 0.2144 -0.1983 0.2046 0.2261 -0.4175 -0.3260 0.3811 -0.4452 -0.2323 -0.2256 -0.3143 -0.2433 0.4668 -0.2082 -0.2835 -0.2914 -0.1668 -0.2090 0.2267 0.1690 -0.3125 0.3046 -0.3898 -0.2833 -0.2608 -0.3238 -0.3596 -0.2876 -0.2690 0.2832 -0.2726 -0.3417 0.3155 -0.3315 0.4520 -0.3647 -0.2629 -0.2697 -0.2613 -0.2466 -0.1788 0.3875 -0.2723 0.2859 0.2001 -0.4450 -0.2224 0.3522 -0.2767 0.2886 -0.2679 -0.3196 -0.1952 -0.1822 -0.2280 0.2249 -0.2265 0.2924 0.1996 0.4022 0.2241 0.3297 0.2317 0.2893 0.2423 -0.3759 0.2763 -0.2803 -0.3355 -0.3242 -0.4049 -0.2034 0.3466 0.4514 -0.2745 0.2190 0.3763 -0.2773 -0.2271 -0.3193 -0.3061 -0.2800 0.2675 0.2235 0.2131 -0.2365 0.3291 -0.3103 0.2746 -0.2395 -0.2647 -0.1576 -0.2760 -0.2588 -0.2695 -0.2340 0.2303 -0.2696 -0.2104 0.2532 -0.3668 -0.2310 -0.1849 -0.3158 0.2501 -0.2366 -0.2591 -0.3377 0.2412 0.3001 -0.3584 -0.3116 0.3347 0.2040 -0.2582 -0.2223 -0.2710 -0.1657 0.2224 0.2221 0.2131 -0.2411 -0.4440 -0.3735 -0.4215 -0.3023 0.2008 -0.2469 0.2110 -0.2750 -0.3273 0.3667 0.2173 -0.3654 0.2401 -0.2138 -0.2221 -0.2807 0.2997 -0.4351 0.3304 0.3016 -0.3081 -0.2992 0.2204 -0.3457 0.2692 -0.3556 0.2285 -0.1804 -0.3695 0.1957 0.3745 0.2396 0.2363 0.2714 -0.3148 -0.4412 -0.2941 -0.2328 -0.2940 -0.3793 -0.3310 -0.4737 -0.2596 -0.2891 -0.3517 -0.2533 -0.4391 0.3569 0.2057 0.3398 -0.1804 -0.3752 -0.2621 -0.4489 -0.2340 -0.1685 -0.2374 0.3487 0.4010 -0.1897 -0.4132 -0.2346 -0.2428 -0.2273 -0.3271 -0.2961 0.2511 -0.2399 -0.2858 0.2602 -0.3420 -0.3205 -0.2808 0.2092 0.3316 -0.2848 0.3366 0.3181 0.2458 -0.3814 0.3208 0.2620 -0.2358 0.3528 -0.3352 -0.3284 -0.2668 0.2352 -0.1842 -0.3031 -0.4198 -0.2175 0.2762 0.2145 0.4196 0.2077 -0.4065 0.2896 -0.4692 -0.2963 0.2195 -0.1775 -0.3470 -0.2425 0.3257 0.2333 -0.2437 -0.3292 -0.3357 -0.2128 -0.2333 -0.3079 0.2956 0.3401 0.2226 0.2390 0.2594 0.4395 -0.2781 0.2080 0.1952 0.2652 -0.1330 -0.2466 0.2856 -0.2062 0.3144 0.4310 -0.2471 -0.3064 -0.3639 -0.3273 -0.2551 -0.2308 0.2480 -0.4044 0.2836 -0.2555 -0.3709 -0.2403 0.3193 0.3860 -0.2478 0.4178 -0.2432 -0.2321 -0.2819 0.2656 -0.2434 -0.3613 0.4542 0.2443 -0.3814 -0.2681 0.2209 -0.1992 -0.2522 0.1878 0.2381 -0.4013 -0.3320 -0.2266 -0.2172 0.3291 -0.4873 0.4489 0.3620 0.2669 -0.3209 0.1743 0.2803 -0.2493 -0.3495 -0.3175 -0.3483 -0.3545 -0.2780 0.3265 -0.3591 -0.3536 0.2249 0.1572 -0.1986 -0.2774 0.2654 -0.2734 -0.3063 -0.3345 -0.2813 0.3132 0.3086 0.3023 -0.3971 -0.3216 -0.2829 -0.1940 -0.3572 -0.4001 -0.3116 -0.2938 -0.2306 0.4457 -0.2403 -0.3007 -0.2595 -0.3159 -0.3837 0.2290 -0.2358 -0.2296 -0.2323 -0.3209 0.1471 0.4009 0.2309 0.2111 -0.3052 -0.2595 -0.3448 -0.4724 -0.2783 0.2844 -0.2625 0.2793 0.1567 -0.2241 -0.3280 -0.2584 -0.2373 0.2768 -0.2972 -0.1982 -0.5322 -0.2896 -0.2627 -0.2396 0.2503 0.3060 -0.3195 0.2335 -0.2099 -0.2540 -0.3859 -0.2411 0.2921 -0.2592 -0.1820 0.3196 0.2291 0.2909 -0.2513 -0.2462 0.4638 -0.4978 -0.4825 -0.2193 -0.2777 -0.2977 -0.3702 -0.2598 0.3486 0.3572 -0.2897 -0.2645 -0.2460 -0.1634 0.3724 -0.2108 0.2676 -0.4102 0.1898 0.2775 -0.1251 0.3151 0.2531 -0.3541 -0.3293 -0.3041 -0.1445 0.2756 0.2445 0.2622 0.2214 0.2978 0.2996 -0.2563 -0.3219 0.2614 -0.3466 -0.3484 -0.2488 -0.4224 -0.2940 -0.2601 -0.4119 0.2975 0.2894 -0.1653 -0.2369 -0.3586 -0.2570 0.2206 0.3648 0.2626 -0.3798 0.2391 -0.3067 0.2370 0.2700 -0.4385 -0.3491 0.3407 -0.2730 -0.3802 0.3644 0.2370 0.2659 -0.5038 -0.2374 -0.3110 0.2821 -0.1711 0.1897 -0.3034 0.4171 -0.2498 -0.2532 0.1952 -0.2640 0.3373 0.2765 -0.3568 0.3332 -0.4198 -0.2368 0.4161 0.2832 0.3859 -0.2388 -0.3066 0.2743 0.3176 -0.2682 0.3247 -0.1785 0.3555 0.2272 0.2395 -0.4691 -0.2140 -0.2454 0.3646 0.2787 -0.2316 0.4735 -0.3487 0.3778 -0.2990 -0.3850 -0.3007 -0.3440 -0.2412 -0.2211 0.3499 -0.3437 0.2902 0.2959 0.1502 0.3047 0.2903 0.2463 -0.2540 0.3051 0.1791 -0.3416 -0.2420 -0.3045 -0.2254 -0.4687 0.4147 -0.3432 0.2483 -0.3704 -0.1904 0.2893 -0.3238 -0.1923 -0.2587 0.2945 -0.2333 0.2776 -0.3816 -0.2740 0.1876 -0.2150 0.2853 -0.3100 0.2829 -0.2904 -0.3234 -0.2721 -0.1995 -0.2259 0.2528 -0.3261 0.2068 -0.3968 -0.2425 -0.3040 0.2167 -0.3195 0.2404 -0.3797 0.2607 0.2987 0.2272 0.2774 -0.2442 0.3328 0.2008 0.2299 -0.2621 0.2368 0.2396 0.2643 -0.2269 -0.4188 -0.3759 0.2634 -0.2779 -0.2895 -0.3562 -0.3572 -0.1305 0.1933 -0.2662 -0.3043 -0.4210 -0.3692 -0.3398 -0.2670 -0.2806 -0.2234 0.3170 0.1898 0.2408 -0.2331 0.2114 -0.3276 -0.2906 -0.2308 0.2463 0.2881 0.2672 -0.3393 -0.2556 0.1722 -0.2652 0.3148 -0.3307 0.3124 0.2110 0.2190 -0.4295 0.2175 -0.2179 -0.3155 -0.2295 -0.3491 0.2213 -0.2677 -0.3242 -0.3663 -0.3061 0.2569 0.1802 0.2941 -0.2930 -0.2405 0.3768 -0.2793 0.1944 -0.3485 -0.2110 -0.4053 -0.2306 -0.3992 -0.2418 -0.3678 0.4792 -0.2549 -0.2842 -0.2791 -0.2239 0.1612 0.3833 0.2196 0.2985 -0.2461 -0.2002 -0.2621 -0.2504 -0.4152 -0.2382 -0.2864 0.2551 -0.3000 -0.2135 0.3094 0.3532 0.3941 -0.3967 0.2413 -0.2481 -0.3317 -0.4586 0.2715 0.2050 -0.2652 -0.3645 -0.2670 0.2693 0.2753 0.3525 -0.3717 0.2198 -0.3325 0.1800 0.2167 -0.2746 -0.2643 0.3981 -0.3802 0.2833 -0.1926 -0.2590 -0.4183 -0.2512 -0.2339 -0.2373 0.2149 -0.2222 0.2445 0.2253 -0.2769 -0.2354 -0.4083 -0.2934 0.2329 -0.2243 0.2549 0.2682 0.2961 0.2959 0.2569 -0.2841 0.3017 -0.3019 0.1879 -0.3345 -0.3646 -0.4614 -0.3823 -0.2162 0.3170 0.2233 0.2669 0.2133 -0.2199 -0.5031 -0.2398 0.3948 -0.3872 0.1760 -0.3463 -0.3364 0.1984 0.2128 -0.3973 -0.2559 0.2480 0.3530 0.2255 0.3844 -0.3887 -0.1774 -0.2217 -0.3066 0.3910 0.2977 0.2514 -0.3053 -0.3665 0.3063 -0.2694 0.3796 -0.2700 0.2590 0.4226 -0.4151 -0.2221 -0.2836 -0.2165 -0.3690 -0.2587 0.2262 -0.4950 -0.3742 0.2584 0.2322 -0.3891 -0.2007 0.2010 0.2164 -0.4481 -0.1819 0.3323 0.3174 -0.3537 -0.2017 -0.2161 0.2478 -0.3077 -0.2249 0.2131 -0.1638 -0.3504 0.3037 0.3953 -0.4271 0.2303 0.2901 -0.2662 0.3189 0.2783 0.1866 -0.2456 -0.3458 0.2872 0.3197 0.2706 -0.2172 0.2020 -0.2271 0.3429 -0.2539 0.3541 0.2463 -0.2696 0.3080 -0.2814 -0.2143 0.2974 0.2317 -0.2515 -0.1960 -0.2438 -0.3037 -0.3188 -0.2818 0.3328 0.3290 -0.2945 0.2885 0.2380 -0.2743 0.2907 0.3427 0.2427 0.2930 -0.2512 0.2924 0.3236 -0.2852 0.2676 0.1597 -0.4257 -0.2756" HIT_INDICES="3441 5472 5658 6777 6783 7103 7667 7876 8398 8859 8938 9140 9149 9151 9243 10282 10345 10485 10875 11099 11269 11510 11722 12073 12226 12255 12426 12479 12686" ES_PROFILE="-0.2467 -0.4009 -0.4134 -0.4942 -0.4884 -0.5044 -0.5351 -0.5366 -0.5587 -0.5723 -0.5558 -0.5472 -0.5235 -0.4993 -0.4813 -0.5272 -0.4967 -0.4705 -0.4596 -0.4327 -0.3994 -0.3680 -0.3310 -0.2971 -0.2440 -0.1802 -0.1221 -0.0524 0.0166" RANK_AT_ES="8858.0000" RANK_SCORE_AT_ES="-0.2216"/>
  <DTG RANKED_LIST="55457_collapsed_to_symbols.cls.cls#OA_versus_normal.rnk" TEMPLATE="cls.cls" GENESET="gene_sets.gmt#GOBP_RIBOSOMAL_LARGE_SUBUNIT_BIOGENESIS" ES="-0.5054" NES="-2.0139" NP="0.0000" FDR="0.0282" FWER="0.2270" CHIP="ftp.broadinstitute.org://pub/gsea/annotations_versioned/Human_AFFY_HG_U133_MSigDB.v7.5.1.chip" RND_ES="-0.3649 0.3030 -0.2339 -0.3086 -0.1980 -0.1818 -0.2198 0.2074 0.2897 -0.2941 0.2594 -0.3104 0.1739 -0.2611 -0.2548 0.2876 0.2143 -0.3953 -0.2914 0.2254 -0.1943 0.2484 -0.2143 -0.2723 0.3659 -0.2231 -0.2018 0.2390 0.2167 -0.3134 0.2683 0.2582 0.2099 -0.3731 0.2449 -0.1894 -0.1970 -0.2266 -0.2527 0.1715 0.2501 -0.2266 0.2450 -0.2007 -0.2669 0.2349 0.2080 0.1706 -0.2352 -0.2042 0.2521 -0.2764 0.2512 -0.1674 -0.2523 0.1989 0.3061 -0.1796 -0.2526 -0.2613 0.1927 -0.2690 -0.2518 -0.2289 0.1897 0.1722 0.2457 -0.2268 0.2487 0.2092 0.2617 0.2548 0.2253 -0.2680 0.1946 -0.2130 0.2245 0.2290 0.1973 -0.1970 0.2377 0.2141 -0.2026 0.1990 0.1920 -0.2843 -0.2055 0.2253 -0.2449 0.2110 -0.2640 -0.2813 -0.2105 0.2135 -0.2114 0.2115 -0.2559 -0.2503 0.2691 0.2917 -0.2438 0.2058 -0.2671 -0.2748 0.1895 -0.2225 -0.2782 0.2868 -0.2082 -0.2449 -0.2451 0.3118 0.3046 0.3061 -0.3075 0.2640 -0.1870 -0.3277 -0.2073 0.2444 -0.2666 0.1595 -0.1530 -0.2549 -0.4070 -0.2819 -0.2467 -0.1826 -0.2568 0.2077 0.2537 -0.2281 0.2105 0.1619 0.3186 -0.1925 0.3193 -0.2189 -0.2173 -0.2016 -0.3052 0.2034 0.2213 -0.1519 -0.2668 0.2622 -0.2747 0.2732 -0.3332 -0.2344 0.2147 -0.2296 -0.2798 0.2519 -0.2188 -0.3093 -0.1721 0.1856 0.2427 -0.2517 -0.3063 -0.1943 0.2216 -0.2852 -0.2673 0.2106 0.2619 -0.1437 0.2369 0.2295 -0.3554 0.1689 -0.2022 0.2692 0.2570 -0.2197 0.1969 -0.3100 -0.2023 -0.3698 -0.2046 -0.1793 0.2450 0.2184 -0.3882 0.2615 0.2315 -0.1949 -0.1466 -0.2308 -0.2913 0.1859 0.2572 0.2320 -0.3167 0.2783 -0.2488 0.2317 -0.2715 -0.2240 -0.2649 0.2080 0.2170 -0.2036 -0.2172 -0.1967 -0.1972 0.2469 -0.3478 -0.2078 -0.2691 -0.1532 -0.2518 0.2055 0.2055 -0.1844 0.2354 -0.2156 0.2555 0.2134 0.2724 0.2509 0.1878 -0.1975 -0.2604 0.2980 0.1847 -0.2684 -0.2561 -0.3089 -0.3084 -0.2474 0.2355 -0.1904 -0.2473 -0.2798 0.1941 0.2434 -0.1971 0.2478 0.3006 -0.3281 -0.2548 0.2688 -0.2930 0.2310 -0.1739 -0.2533 -0.3535 -0.3066 -0.3913 -0.2176 0.2957 -0.2268 0.1531 -0.2342 -0.1707 0.2243 -0.2357 -0.1860 -0.3115 0.2770 -0.3636 -0.1934 0.3128 0.1702 0.2219 0.1601 -0.2639 0.2456 0.2261 0.3322 -0.3022 -0.1862 -0.2658 0.2039 0.2221 -0.2735 -0.2322 0.2648 0.2471 -0.2203 -0.2270 0.2248 -0.2804 0.2189 0.2554 0.2404 -0.2254 -0.3500 -0.3239 -0.1934 -0.3688 0.2465 0.1952 -0.2727 0.1829 -0.1878 -0.2347 -0.2968 0.1821 0.1682 -0.2344 0.1537 0.3311 -0.3967 0.2196 -0.2122 -0.2517 -0.2655 0.2096 -0.2327 -0.1926 0.2099 -0.3165 0.3824 -0.3533 0.2534 -0.2049 -0.3005 -0.3397 0.2406 -0.2467 0.3837 -0.2606 0.2087 0.1656 0.2452 0.1963 -0.3408 -0.3060 -0.2910 -0.2821 -0.3320 0.2966 0.2957 0.1503 -0.2292 -0.2362 0.2679 -0.2208 -0.1897 -0.3583 -0.2324 0.1531 0.1870 0.2403 0.1564 -0.1957 -0.3721 0.2577 -0.2107 -0.2764 -0.1752 -0.3004 -0.2269 -0.2267 0.2227 -0.1964 -0.2764 0.2151 0.2324 -0.2361 -0.1759 -0.2482 -0.2326 0.2265 -0.2322 -0.2321 0.2100 0.2811 -0.1979 0.1797 -0.2435 0.2235 -0.1948 0.1947 -0.1934 -0.2184 0.2426 -0.2224 0.2693 0.2015 -0.2269 0.2130 -0.1899 0.1957 0.1699 0.1761 0.1831 -0.2292 -0.2417 0.2468 -0.2574 0.2254 0.2685 0.2069 0.4015 0.2768 -0.2082 0.2644 0.1997 0.1953 0.2911 0.2784 -0.2544 0.2649 -0.2263 -0.2311 -0.2226 -0.2651 0.2659 -0.2254 0.1961 -0.2954 0.2904 0.3261 0.1874 -0.2299 -0.1889 0.2264 -0.2041 -0.3351 -0.2486 -0.2691 -0.2113 0.2201 -0.2843 0.2063 -0.2003 0.3289 -0.3421 -0.2301 0.1968 -0.3171 0.2053 -0.2425 -0.2738 0.2229 -0.2541 0.1877 0.2664 -0.2571 -0.1844 -0.2674 -0.2200 0.1846 -0.1551 0.2265 -0.3834 -0.2188 -0.2271 0.3685 0.1887 -0.2002 -0.2500 -0.2025 -0.2838 0.2089 -0.2785 -0.2071 -0.2156 -0.1879 0.2414 -0.2655 -0.3437 0.1954 -0.2170 -0.3054 -0.2104 0.2171 0.2102 0.2372 -0.2639 0.3153 0.2278 -0.2502 0.2899 0.2485 -0.3148 -0.2250 -0.2213 -0.3629 0.1931 -0.2389 0.2738 -0.2646 -0.2919 -0.1950 -0.2339 -0.2897 -0.2533 -0.1839 0.1958 -0.2180 0.3570 -0.2359 -0.1749 -0.2401 -0.3666 -0.2164 -0.2976 0.1700 -0.3015 0.2549 -0.1982 -0.3989 -0.2615 -0.2672 -0.2968 -0.1874 0.2144 0.2296 -0.2239 0.2518 -0.1836 0.1957 -0.2195 0.3275 0.1914 -0.3464 -0.2595 -0.2480 -0.2104 -0.3327 -0.3745 -0.1841 -0.1943 -0.3129 0.2491 -0.2943 0.1996 -0.2902 -0.1748 -0.2858 -0.2209 -0.1632 0.2605 0.1925 -0.2355 -0.2858 0.2345 -0.2032 -0.2192 -0.2628 -0.2837 -0.2867 0.2101 -0.2410 0.3177 -0.2211 0.1998 0.1864 -0.2810 0.2594 0.2157 0.2179 -0.4224 0.3109 -0.2166 0.2035 -0.2505 -0.2951 -0.2598 -0.2334 -0.3381 -0.2448 0.2243 0.2006 -0.2915 0.2315 0.2172 0.2033 -0.1518 -0.2975 -0.2386 -0.2277 0.2314 -0.2351 0.2990 0.2531 -0.1719 0.1992 0.2172 -0.3734 -0.2535 -0.2390 -0.2527 0.2531 -0.2408 0.2114 0.2239 0.2741 0.2605 0.1873 -0.2101 -0.2220 -0.2494 -0.2072 -0.2397 0.1765 -0.2868 -0.2787 -0.2270 0.1999 0.2098 -0.2597 0.1794 -0.2271 -0.1968 -0.3665 -0.2075 -0.2468 0.2402 0.2245 -0.3102 -0.2428 -0.3334 0.2124 -0.2503 0.2024 0.2100 0.1906 -0.2301 -0.2671 -0.2266 0.2847 -0.2084 -0.2776 0.2270 0.2663 -0.2078 -0.2058 -0.2285 0.2115 -0.2070 0.2245 -0.1789 -0.3568 -0.2251 -0.1873 0.2955 0.2312 0.3150 0.1778 0.2451 0.1941 -0.2620 -0.2532 -0.2741 0.2997 -0.2653 0.3050 -0.2715 -0.2413 0.3185 0.2081 -0.2193 0.2205 0.2813 0.2655 0.3161 -0.2298 -0.2710 0.2098 -0.2073 0.1837 -0.2380 0.2501 0.3113 0.1851 -0.2380 0.2877 0.1740 -0.2835 -0.2354 -0.3301 -0.1824 0.2108 0.1932 -0.2430 0.2484 0.2628 -0.2954 0.2477 -0.2524 0.2732 -0.2400 0.3072 0.2140 0.2172 0.4107 -0.2745 0.2773 0.2709 0.2439 0.3530 0.2654 -0.1956 0.2357 -0.1877 0.1562 -0.1804 0.2199 0.3475 0.1346 -0.2027 -0.3970 -0.2198 -0.3573 0.1898 -0.3038 -0.2302 0.2221 -0.3099 -0.3275 -0.2068 -0.2325 0.1893 -0.2303 0.1900 0.2099 0.2703 -0.2982 -0.2350 0.2318 -0.2218 0.3984 -0.3545 -0.1872 0.2043 -0.2208 -0.1778 -0.2396 0.2541 -0.1780 0.2558 -0.3466 -0.3392 -0.2243 0.2032 -0.2825 0.2679 -0.2515 0.3476 -0.2842 -0.2737 -0.1855 0.2190 0.1999 -0.2379 0.2332 -0.2068 -0.2108 0.1925 0.2068 -0.1908 0.2044 -0.1965 0.2591 -0.3153 -0.3187 -0.2247 -0.3707 -0.2631 -0.2566 0.2196 0.1824 0.2586 -0.1841 0.2076 0.2382 -0.2275 -0.2027 -0.2889 0.2693 0.2817 0.2559 -0.2618 -0.2215 0.2072 -0.1197 0.2720 0.2428 0.1492 -0.2635 -0.2590 -0.2728 0.1536 0.1825 -0.2753 -0.2597 -0.1580 -0.3058 0.2498 0.2513 -0.2478 -0.2230 0.2794 -0.3184 -0.2619 -0.2132 -0.2257 0.1594 -0.2693 -0.3472 0.2305 -0.1968 -0.1980 0.2114 -0.2919 0.2488 -0.2179 -0.2190 0.2792 -0.2717 -0.2982 0.2187 -0.1817 0.2639 -0.2395 -0.2357 0.2439 0.2390 0.2324 0.2582 0.2394 -0.3854 0.2344 -0.1857 0.2142 -0.2780 0.1845 -0.2315 -0.1552 0.1436 -0.3030 0.1759 -0.3212 0.1861 -0.2979 0.1882 -0.2809 -0.1888 0.1491 -0.2350 -0.2795 -0.2856 -0.2753 -0.2894 0.1958 -0.2317 -0.1728 0.2650 0.2283 0.3301 0.2809 -0.2742 -0.1934 0.1744 -0.3544 -0.2321 -0.2198 0.2506 -0.2447 -0.2935 0.2098 0.1793 0.2727 0.2118 -0.3599 0.2817 0.1986 -0.2333 0.2576 0.2557 0.2568 0.1887 -0.3102 -0.2453 0.2012 0.1804 -0.2236 -0.1832 -0.2096 -0.2890 0.2020 -0.3043 0.2584 0.2931 -0.2429 -0.2811 -0.2701 -0.2639 -0.2537 -0.2292 -0.3548 -0.1695 0.2025 -0.2410 0.1960 0.2324 0.3136 0.3040 -0.1698 0.2156 -0.1892 0.1844 -0.3022 0.3228 -0.2889 0.2390 -0.3504 -0.2813 0.1972 -0.1949 0.2717 0.2593 0.2340 0.2156 -0.3288 -0.2109 0.2112 -0.2037 -0.2582 0.2141 -0.1752 0.2201 0.2716 0.2597 0.2394 0.1794 0.2176 -0.3051 -0.2653 -0.2804 0.2153 -0.1793 0.2107 0.2445 -0.3046 0.2175 0.2158 0.2142 -0.1947 -0.2048 0.2169 -0.2962 0.2071 0.1958 -0.2482 0.2090 -0.2596 0.1673 -0.2050 -0.3013 -0.2360 0.3008 -0.2233 -0.2310 0.2635 -0.2248 -0.3033 -0.2263 -0.2192 -0.2463 0.2567 0.2751 -0.2437 0.2165 0.3585 -0.3428 -0.2533 -0.3899 -0.2764 -0.2098 -0.2415 0.2280 -0.1891 -0.1998 -0.3661 -0.3421 0.1955 -0.2099 0.2174 -0.3105 -0.2581 -0.2124 0.2870 -0.1845 -0.1830 0.2558 -0.1990 0.1859 0.2363 -0.2532 0.2075 -0.3051 0.1723 -0.1734" HIT_INDICES="73 1061 1508 1648 2026 2151 3795 4229 4584 4602 4974 5989 5992 6140 6334 6383 6502 7253 7563 7730 7996 8097 8098 8111 8286 8505 8931 9193 9775 9777 9833 9950 10201 10220 10263 10268 10275 10300 10361 10684 10811 10959 11045 11122 11129 11154 11252 11345 11474 11861 11901 11973 12022 12258 12285 12350 12372 12519 12530 12580 12785" ES_PROFILE="0.0378 -0.0161 -0.0313 -0.0236 -0.0367 -0.0307 -0.1505 -0.1782 -0.2009 -0.1975 -0.2230 -0.3018 -0.3018 -0.3125 -0.3261 -0.3283 -0.3356 -0.3895 -0.4079 -0.4146 -0.4282 -0.4286 -0.4212 -0.4147 -0.4201 -0.4283 -0.4511 -0.4602 -0.4918 -0.4783 -0.4687 -0.4633 -0.4673 -0.4531 -0.4405 -0.4250 -0.4096 -0.3955 -0.3840 -0.3912 -0.3825 -0.3746 -0.3614 -0.3470 -0.3271 -0.3084 -0.2948 -0.2802 -0.2675 -0.2720 -0.2490 -0.2277 -0.2043 -0.1924 -0.1638 -0.1373 -0.1071 -0.0840 -0.0501 -0.0182 0.0090" RANK_AT_ES="9774.0000" RANK_SCORE_AT_ES="-0.2984"/>
  <DTG RANKED_LIST="55457_collapsed_to_symbols.cls.cls#OA_versus_normal.rnk" TEMPLATE="cls.cls" GENESET="gene_sets.gmt#GOBP_POSITIVE_REGULATION_OF_MIRNA_TRANSCRIPTION" ES="-0.5429" NES="-2.0120" NP="0.0000" FDR="0.0268" FWER="0.2310" CHIP="ftp.broadinstitute.org://pub/gsea/annotations_versioned/Human_AFFY_HG_U133_MSigDB.v7.5.1.chip" RND_ES="0.2560 0.2240 -0.1927 -0.3565 -0.3107 0.3387 0.2140 -0.2852 -0.2945 -0.2515 -0.2409 -0.2094 0.2499 -0.3066 -0.2761 -0.2342 -0.2045 0.2310 -0.2470 0.3643 0.1862 -0.2802 -0.2617 0.3039 0.2517 -0.1536 -0.2179 -0.2512 -0.2896 -0.2938 0.2939 0.2693 -0.2499 -0.3150 -0.1879 0.2645 -0.2787 -0.3206 -0.2258 -0.2674 -0.2388 -0.2258 -0.2888 0.2840 0.2877 0.2568 0.2832 -0.2391 0.3485 -0.3530 -0.2331 0.2509 -0.2112 -0.2508 0.2445 -0.1967 -0.3433 0.2862 0.2012 -0.2516 0.2775 0.3718 -0.3337 -0.2033 -0.2064 0.2570 -0.2498 0.1325 0.2777 0.1678 0.2561 -0.2324 -0.2522 -0.2507 0.2847 0.2079 -0.2855 -0.2374 -0.3479 -0.1923 0.2571 0.1937 -0.3200 0.2189 -0.2332 0.2112 0.2021 -0.2559 0.3588 -0.2413 0.2200 -0.2357 -0.1919 -0.3727 0.3545 -0.2616 0.2069 -0.3149 0.2022 -0.3406 0.2288 -0.2322 -0.2310 -0.2279 0.2792 -0.3322 0.3528 -0.3357 -0.3026 -0.1903 0.2096 -0.2698 -0.2647 -0.1926 -0.2030 0.2137 0.2391 -0.2852 0.2263 -0.2702 -0.3139 -0.2484 -0.2012 0.1770 -0.2957 -0.2087 -0.2029 0.2259 -0.1345 -0.3432 0.2735 0.1860 -0.2428 0.2243 0.1712 0.1925 -0.2927 -0.2547 -0.3696 -0.2060 0.2138 0.3154 -0.2079 0.2879 0.2307 0.1761 -0.2058 -0.2546 -0.2716 -0.2046 -0.3568 -0.3014 -0.3462 0.2093 0.2158 -0.3522 -0.2757 0.3093 -0.3178 -0.2804 -0.3378 -0.2737 -0.2659 -0.2182 -0.3711 -0.1849 -0.2746 -0.4339 -0.3115 -0.2972 0.2132 0.2711 -0.2640 0.2376 -0.3868 0.2072 -0.3302 -0.1964 -0.2854 0.2444 -0.2080 0.3290 0.3046 0.2380 -0.2012 0.4253 -0.3388 0.1842 0.2505 0.1818 0.1906 0.2043 -0.2773 0.2422 -0.1816 0.2872 0.1993 -0.3385 0.2618 0.1872 -0.4085 -0.4301 -0.2637 0.1841 0.2724 -0.3220 0.3161 0.2378 -0.1859 0.3136 -0.2566 0.3430 0.2324 0.2359 -0.1709 -0.3026 0.2148 -0.2637 -0.2607 -0.2342 -0.2031 -0.2522 0.2058 -0.4252 -0.2262 -0.3911 -0.3207 0.2703 0.2893 0.2375 -0.2056 0.2132 0.3005 0.3333 0.2547 0.1936 -0.3185 -0.2277 0.2969 -0.2307 -0.3203 -0.2036 -0.2478 0.2711 0.2710 -0.1772 0.1842 -0.2628 0.2556 -0.2489 -0.2913 0.1528 -0.3641 -0.2472 -0.2998 -0.1831 0.2245 -0.1753 0.2681 0.3243 0.2971 -0.2446 0.3948 0.3657 -0.2782 -0.3147 0.1917 -0.2503 -0.3228 0.2293 -0.2357 0.2799 0.3186 -0.3004 -0.2184 0.3509 0.2117 -0.3245 -0.2629 0.2360 -0.3445 -0.2826 0.1867 -0.4046 0.1930 -0.2564 0.2757 -0.3293 -0.2511 0.4390 -0.2254 0.2654 0.1946 -0.3297 -0.1932 0.2533 -0.2769 -0.3086 -0.3013 0.2119 -0.1963 0.1243 -0.1909 0.2548 -0.1895 0.3068 -0.2385 0.2271 -0.2780 0.2344 0.2497 0.2736 0.4079 -0.1956 0.2163 0.1631 0.2566 -0.2830 -0.2672 0.2035 -0.3355 -0.2367 -0.1907 -0.1801 -0.2298 -0.2049 -0.3142 0.4235 0.2584 0.2320 0.2299 -0.3007 -0.1826 -0.1877 0.2847 0.2677 -0.2135 -0.2413 0.2015 0.1884 -0.2855 0.2053 -0.2668 -0.1930 0.2232 -0.2372 -0.1762 -0.1934 -0.2666 -0.1856 0.2863 -0.2102 -0.2678 -0.1917 -0.2149 0.1791 -0.4156 0.2852 0.2889 -0.2827 0.2428 0.2969 -0.3212 0.2201 -0.1504 0.1620 0.1888 -0.1876 -0.3485 -0.4655 -0.2310 0.3006 0.1466 0.1655 -0.3646 0.1955 0.2036 0.2187 -0.1690 -0.3167 0.2614 -0.2140 -0.2902 -0.3129 -0.2878 -0.3910 -0.2276 0.1824 0.2718 -0.3155 0.1883 0.2499 0.2665 -0.2403 0.1477 0.1939 0.3026 -0.3244 -0.3274 -0.2315 -0.2147 0.3517 0.2507 0.2374 0.2593 0.2453 -0.3044 -0.2225 -0.3159 0.2037 -0.2619 -0.2600 -0.2145 -0.2515 0.1433 -0.1920 0.2251 0.3091 0.2842 -0.2786 0.2844 -0.3284 0.2733 0.2915 -0.2646 0.2133 0.1826 -0.3028 -0.2404 0.3291 -0.2498 -0.3111 0.2634 0.3115 -0.2421 -0.3143 0.3195 -0.4253 0.3137 0.1886 0.3469 -0.2690 -0.2145 0.1557 -0.3242 -0.2785 -0.2240 0.1953 0.2994 -0.2336 -0.3615 -0.2556 0.3024 -0.2738 -0.2746 -0.3684 -0.2962 0.3027 -0.3741 0.2091 0.3480 -0.3017 -0.3176 0.3169 -0.2224 -0.1661 0.2528 -0.3284 -0.3537 -0.2620 -0.2661 -0.2242 -0.3653 0.3115 0.1622 -0.2320 0.2392 0.1534 0.2757 -0.2088 -0.2347 -0.3588 -0.3716 -0.2821 -0.3886 -0.2018 0.2126 -0.2584 0.2346 0.2278 0.2432 -0.2778 0.1643 0.3174 -0.3417 0.2527 0.1871 0.2740 -0.1957 -0.3506 0.2971 -0.2618 0.1953 -0.3071 -0.2037 -0.2801 -0.3519 -0.2604 -0.2613 -0.3568 -0.1812 -0.2147 -0.3560 -0.3503 0.1826 -0.3540 -0.2936 -0.3099 -0.3002 0.1544 0.2647 -0.2398 0.3109 -0.2375 -0.2891 -0.2316 0.2591 0.2464 -0.2831 -0.1868 -0.2745 -0.2638 -0.2233 0.2153 -0.2892 0.3418 -0.2780 -0.1789 -0.3366 -0.3167 0.2352 -0.3683 -0.2762 0.2032 -0.2554 0.2710 -0.2401 -0.2418 0.2930 -0.2124 -0.2416 -0.2680 -0.4681 -0.2986 -0.3733 0.3246 0.4179 -0.2121 0.1546 -0.3133 -0.3394 -0.3082 0.2505 -0.2462 0.2501 0.2177 0.1965 -0.3654 0.2975 0.2115 0.3243 0.1760 -0.2743 0.2791 -0.1906 -0.1662 0.1947 -0.2143 0.2537 -0.2045 0.1754 -0.2206 0.2576 -0.2693 -0.3009 0.3301 -0.2202 -0.2837 -0.2273 -0.3323 0.2470 -0.2782 -0.2363 -0.2976 0.2210 -0.2871 0.1768 -0.3209 -0.2995 -0.2001 0.3059 -0.2276 -0.3576 -0.2849 -0.3800 -0.3778 -0.3268 -0.1982 -0.2077 0.1564 0.3347 -0.2459 0.2850 0.3059 -0.2527 0.2939 0.2438 -0.3264 0.2292 0.2475 -0.2430 0.2043 0.2983 -0.1718 -0.4097 -0.3334 -0.3589 0.2554 0.3231 -0.2479 -0.2614 0.1722 0.2325 -0.3628 -0.2736 0.2345 -0.3605 -0.1809 0.1870 -0.2369 0.1998 -0.2586 -0.2168 -0.2629 -0.2851 0.2278 -0.2963 -0.2957 0.2149 -0.3451 0.2829 -0.3145 0.3212 -0.2583 0.1730 -0.2858 0.2255 -0.2227 0.1978 -0.3382 -0.2040 0.2404 -0.2815 0.3562 -0.2895 -0.2807 0.3468 -0.3431 -0.1668 -0.2412 0.3020 0.2228 -0.2648 -0.2528 -0.4310 -0.1522 -0.2598 -0.2544 0.2314 -0.3298 -0.3152 -0.3014 0.2087 -0.1650 -0.3787 -0.3133 0.4058 -0.3125 -0.2002 -0.3196 -0.2369 -0.2539 -0.3814 -0.1984 -0.3412 -0.2931 0.2540 0.2789 -0.2430 0.2629 0.2241 0.3144 -0.1848 -0.3297 -0.3134 -0.2910 -0.2269 -0.2407 -0.3786 0.1637 0.2425 -0.2177 -0.3397 -0.2964 -0.2345 -0.2298 -0.2973 0.3099 -0.3206 -0.2491 0.2387 0.2369 0.3117 -0.1861 0.3187 0.2791 0.3336 0.2792 0.2514 -0.1904 -0.3247 0.2339 0.2171 -0.1772 -0.2414 -0.2575 -0.2366 0.2138 0.2540 -0.2658 -0.2599 0.2089 -0.2616 -0.2932 -0.2330 -0.1949 -0.2163 0.2960 0.2439 0.2345 0.2139 -0.2867 -0.2080 -0.3558 0.2522 0.2226 -0.2643 0.2237 -0.2861 -0.1651 -0.3464 0.2047 0.2941 0.2513 0.2439 0.2704 0.2090 -0.3436 -0.2779 0.3131 0.3123 0.2518 -0.2678 -0.2535 -0.2445 0.2689 0.1717 -0.2226 -0.2706 -0.1949 -0.2818 0.3984 -0.3109 0.3014 0.2959 -0.1971 0.1927 -0.1481 0.2354 0.2744 -0.3126 -0.2544 0.2536 -0.1901 -0.2299 -0.2679 -0.2231 0.2535 0.2134 -0.2592 -0.2132 -0.2140 -0.4023 0.2221 -0.3339 -0.2005 -0.1475 0.2506 0.3232 -0.3639 -0.2630 0.2240 -0.2951 -0.1888 0.3012 0.3429 -0.2007 -0.2504 -0.1857 -0.2535 0.1734 0.2461 0.2554 0.2069 -0.2642 -0.2467 -0.2562 -0.1978 -0.1901 -0.2375 -0.2526 -0.3272 -0.3086 0.2290 -0.2297 -0.3182 0.2908 0.1895 0.2608 -0.2109 -0.2362 -0.2229 0.2643 -0.3018 -0.1577 0.2417 0.2358 0.2791 -0.2164 0.1338 -0.2992 -0.1955 -0.3093 0.2169 -0.1923 0.3479 -0.2518 -0.1865 0.4085 -0.3245 0.3223 -0.2949 -0.2440 -0.2389 0.2422 0.2360 0.1782 -0.3168 -0.1726 0.1976 -0.3061 0.2894 0.2527 0.2364 0.2808 0.1130 -0.3512 0.3548 0.2606 -0.3121 0.2238 -0.2587 -0.2434 -0.3427 0.2222 -0.2423 0.2285 -0.2714 -0.2722 0.1962 -0.2860 -0.3773 -0.2895 0.1676 0.2152 0.3022 -0.2062 -0.2527 -0.1863 -0.2687 0.2130 0.1802 0.2059 0.2066 0.2511 0.3460 -0.2713 -0.2993 0.3208 0.3478 0.2690 0.2325 -0.2784 0.3351 -0.3111 -0.3151 0.3085 -0.2957 -0.2582 0.2978 0.2545 -0.3084 -0.2245 0.2184 -0.3740 -0.2370 0.2306 -0.2282 0.3108 0.3031 -0.2928 0.2725 0.2448 0.2254 -0.2879 -0.3414 -0.1704 -0.3161 -0.2423 -0.2395 0.2356 -0.2800 0.1905 0.2403 -0.2070 -0.3833 0.2259 -0.2329 -0.1376 -0.2772 0.3071 -0.2315 0.2593 -0.3065 0.1773 -0.3259 -0.1949 -0.2355 -0.2180 -0.1968 -0.3221 -0.2973 -0.2555 0.3308 0.2772 -0.2723 -0.2551 -0.3810 0.2515 0.2802 -0.4491 0.2998 0.1589 -0.2396 -0.2940 -0.2035 0.2310 0.3030 0.2620 -0.3710 -0.2449 0.2814 0.2535 -0.2551 0.2300 -0.3422 0.2640 0.2479 -0.3344 -0.2846 -0.3679 -0.4117 -0.2102 -0.3134 0.2299 0.2212 -0.3762 0.1817 0.2207 -0.2380" HIT_INDICES="674 2098 2490 2745 3460 3942 4061 4156 4729 5413 5452 5490 5511 5773 6006 6985 7183 8453 8855 9012 9035 9795 9905 10009 10070 10640 10907 10919 11058 11222 11305 11379 11613 11668 11833 12052 12276 12389 12549 12672 12801 12813 12848" ES_PROFILE="-0.0151 -0.1040 -0.1155 -0.1180 -0.1608 -0.1881 -0.1880 -0.1864 -0.2251 -0.2758 -0.2765 -0.2773 -0.2769 -0.2965 -0.3143 -0.3855 -0.3949 -0.4817 -0.4991 -0.4968 -0.4839 -0.5241 -0.5131 -0.5011 -0.4853 -0.5055 -0.5001 -0.4748 -0.4582 -0.4422 -0.4192 -0.3948 -0.3806 -0.3520 -0.3301 -0.3093 -0.2849 -0.2497 -0.2139 -0.1708 -0.1203 -0.0592 0.0040" RANK_AT_ES="9794.0000" RANK_SCORE_AT_ES="-0.3009"/>
  <DTG RANKED_LIST="55457_collapsed_to_symbols.cls.cls#OA_versus_normal.rnk" TEMPLATE="cls.cls" GENESET="gene_sets.gmt#GOBP_REGULATION_OF_MRNA_METABOLIC_PROCESS" ES="-0.4102" NES="-1.9921" NP="0.0000" FDR="0.0347" FWER="0.3110" CHIP="ftp.broadinstitute.org://pub/gsea/annotations_versioned/Human_AFFY_HG_U133_MSigDB.v7.5.1.chip" RND_ES="-0.1615 0.1872 -0.2063 -0.2239 0.2000 -0.1777 -0.1700 0.2026 -0.2160 0.1769 -0.1740 -0.2035 -0.1658 -0.1636 -0.1990 -0.1882 0.2239 0.1838 -0.2367 -0.2228 -0.1780 -0.1610 -0.2605 -0.2286 0.1719 0.2312 -0.2070 -0.2147 -0.1842 -0.2245 0.1926 0.1695 -0.1774 -0.1714 -0.2384 -0.2205 -0.2445 -0.2163 -0.1904 -0.1853 -0.1888 -0.1712 -0.1731 -0.2102 -0.2589 -0.1981 -0.2564 -0.1575 0.1787 -0.1721 -0.2162 -0.2174 -0.2283 -0.2589 -0.2748 -0.1772 -0.2331 -0.1898 -0.1916 -0.2265 -0.1639 -0.2673 -0.2235 -0.2106 -0.1815 -0.1924 -0.1958 -0.1995 -0.2194 0.1728 -0.1798 -0.1745 -0.1837 0.1967 -0.2429 -0.2567 -0.1745 -0.1542 0.2224 -0.1911 -0.2215 -0.1757 0.1689 -0.2183 0.1792 -0.1607 -0.1771 0.2287 -0.1577 0.1766 0.2218 -0.2721 -0.2664 -0.2064 0.1838 -0.1853 -0.2186 -0.1912 -0.1811 -0.1834 0.1834 -0.2747 0.2048 -0.2022 -0.1744 -0.2029 -0.1798 -0.1856 -0.1867 -0.2510 -0.1979 0.1637 -0.1959 -0.1822 -0.2004 0.1839 0.2106 -0.1607 0.1654 -0.2058 0.1767 -0.1835 0.1964 -0.1753 -0.2430 -0.1983 -0.1829 -0.1832 -0.2167 0.1984 -0.1910 0.1680 0.1511 -0.1924 -0.1856 -0.1569 -0.1782 -0.2036 -0.2624 -0.1757 -0.1905 -0.1887 -0.2458 0.1866 -0.1667 -0.1785 -0.1836 0.1960 -0.1798 -0.2487 0.2198 0.1819 -0.1563 -0.1611 0.2234 -0.2088 0.1958 -0.2638 -0.1942 -0.2087 0.1863 -0.1886 -0.2030 -0.2077 -0.1856 -0.1711 0.2109 -0.1753 -0.2412 -0.2371 0.2208 -0.2496 -0.2222 0.1595 0.1909 0.1712 0.2415 -0.2252 0.2178 -0.2041 0.1693 -0.1606 0.1554 -0.2371 -0.2810 0.1816 -0.1808 -0.2087 0.1532 -0.2041 0.2049 -0.2363 -0.1923 -0.1942 -0.2081 -0.2389 0.1335 -0.1686 -0.2922 0.1852 -0.2028 -0.1913 -0.1954 0.2227 -0.2134 0.1720 -0.2314 0.1673 0.1729 -0.1833 -0.1843 -0.2106 -0.2236 -0.2031 -0.2181 -0.2249 -0.2039 0.1605 -0.2032 -0.1800 -0.2228 -0.1893 -0.2265 -0.1944 -0.1852 -0.1599 -0.2245 -0.2168 -0.2257 -0.1818 -0.2286 -0.2098 -0.1638 0.1790 -0.1987 -0.1618 -0.1625 -0.1922 0.1765 -0.2317 -0.1892 -0.2413 0.1754 -0.1895 -0.2269 -0.1646 -0.2039 -0.2790 -0.1839 -0.2857 -0.1584 -0.1497 -0.2287 -0.1887 0.1852 -0.1915 0.1739 -0.2559 -0.2343 -0.1934 -0.1764 -0.2389 -0.1927 0.1668 0.1642 -0.1999 -0.2146 -0.2505 -0.2921 0.1879 -0.2048 -0.2151 -0.2455 0.1828 -0.1586 0.2072 -0.1523 -0.2350 -0.2427 -0.1872 0.1782 -0.2092 0.1484 -0.2257 -0.2225 -0.2090 -0.1801 -0.2240 0.2118 -0.2411 -0.2271 -0.1979 -0.1939 0.1594 -0.2178 -0.1826 -0.1883 -0.2136 0.1886 -0.2783 0.1559 -0.2366 0.2065 -0.2732 -0.1835 -0.1663 -0.2473 -0.2138 0.1667 -0.2189 0.1706 -0.1873 -0.2074 -0.2979 0.1810 -0.1965 -0.2744 0.2390 -0.1657 -0.1847 -0.2133 -0.1924 -0.2022 -0.2757 -0.1857 -0.2565 -0.2423 0.1827 -0.2205 -0.1945 -0.1680 0.2472 0.1937 -0.2093 -0.2438 0.1852 -0.1979 -0.2106 -0.2800 0.1727 -0.1903 -0.1775 0.1886 0.2115 0.2014 -0.1930 -0.2394 -0.2361 -0.2626 -0.2008 -0.1963 -0.1995 -0.1733 -0.1843 -0.2537 -0.1810 0.2375 -0.1646 0.1730 -0.1921 -0.1746 -0.2370 -0.2115 -0.2396 -0.1583 0.2008 0.1634 0.2178 -0.2448 0.1820 -0.1915 -0.2409 0.1804 0.2252 0.1816 0.1735 -0.2531 -0.1995 -0.1715 0.1763 -0.2400 -0.2067 0.1946 -0.1872 0.1970 -0.1681 -0.1995 0.2508 -0.2466 -0.1899 0.2225 0.1952 -0.2040 0.2100 -0.1743 -0.2784 0.1929 -0.1951 -0.2024 0.1684 -0.1913 -0.1540 -0.1956 -0.2048 -0.2510 -0.1907 -0.2190 0.2573 0.2071 0.2020 0.1934 -0.1912 -0.1743 -0.1949 -0.1612 -0.2498 0.1592 -0.2260 -0.2261 -0.1981 -0.1723 0.1771 0.2351 -0.1988 -0.1810 0.2189 -0.2216 -0.1913 0.1684 -0.1434 0.1966 -0.1663 -0.1757 -0.2091 -0.2041 -0.2529 -0.2673 -0.2195 -0.2251 -0.1888 -0.1569 -0.2025 0.1954 0.1773 0.2289 -0.1854 -0.1870 -0.2292 -0.2168 0.1937 -0.1885 -0.1919 -0.2506 -0.2248 -0.1744 -0.1841 -0.2274 -0.2451 -0.1686 -0.2475 0.1767 0.1652 0.1767 0.1828 -0.1545 -0.2076 -0.1868 0.1777 0.1991 -0.1454 -0.2060 -0.2509 -0.1913 -0.2074 0.1696 -0.1894 -0.2245 0.1738 0.2298 -0.2325 0.2049 0.1802 0.2532 -0.2827 -0.2465 -0.1778 -0.2305 -0.2029 -0.1867 -0.1577 -0.1803 0.1764 -0.2234 -0.1855 -0.1797 -0.1886 -0.1939 -0.2102 0.1718 -0.1404 -0.2381 0.2022 0.1747 -0.2160 -0.2369 -0.2737 0.1982 0.1596 -0.1757 -0.1552 -0.2345 -0.2068 -0.1957 -0.2469 -0.1553 -0.2101 -0.2292 -0.2080 -0.2411 -0.2106 -0.1862 -0.2851 0.1951 -0.1681 -0.2290 -0.1622 0.2346 -0.2076 -0.2143 -0.1665 -0.2097 -0.2464 -0.1947 0.1984 -0.2268 0.2533 0.1708 -0.1699 -0.2274 -0.1717 -0.1960 -0.1601 0.1677 -0.2344 -0.2244 -0.2254 -0.1678 -0.1859 -0.1838 0.1957 -0.2335 -0.2615 -0.1998 -0.2830 -0.1919 -0.2149 0.1847 -0.1881 -0.1788 -0.1995 -0.2146 0.1840 -0.2225 -0.2462 -0.1688 -0.1956 -0.1870 -0.2143 -0.2432 -0.2304 0.1836 -0.1736 0.1958 -0.1862 0.2040 -0.1829 0.1786 -0.2224 0.1955 0.1598 0.1684 -0.1681 -0.1806 -0.1843 0.1369 -0.1725 -0.1701 -0.2020 -0.2002 -0.2087 0.2021 -0.1846 0.2380 -0.1698 -0.2810 -0.2396 -0.1492 -0.1811 0.2028 -0.1636 0.2380 0.1706 -0.2151 -0.1637 -0.1828 0.1757 -0.1857 -0.2004 -0.2742 0.1735 -0.2255 -0.2279 -0.2588 -0.2021 -0.1973 -0.1938 -0.2510 0.1844 -0.1711 -0.2525 -0.2554 0.2511 -0.1905 0.1946 -0.2728 0.1856 -0.2350 -0.2061 -0.2028 0.1805 -0.1628 0.1844 -0.1594 -0.2263 -0.1514 -0.1694 -0.1566 -0.1763 -0.1949 -0.2451 0.1614 -0.2032 -0.2081 0.2193 -0.2833 -0.1867 -0.2905 -0.2353 0.1751 0.2243 0.1588 0.2062 0.1706 0.1420 -0.2047 -0.1888 -0.1985 -0.1707 0.1669 -0.1866 -0.2359 -0.2326 -0.1929 0.1856 -0.2454 -0.2005 -0.1779 -0.2610 0.1876 -0.2449 -0.2415 -0.1896 0.2018 0.1792 -0.1706 -0.2210 -0.2104 -0.1805 0.2000 -0.1615 -0.2264 -0.2127 -0.2695 0.1665 0.2069 -0.2037 -0.2062 -0.1608 -0.1697 -0.2423 0.1752 -0.2473 0.1822 0.1815 -0.2434 -0.1832 -0.1886 0.1615 -0.1955 -0.1715 -0.1834 -0.2482 0.2102 -0.1798 -0.2041 0.1842 -0.1775 -0.2089 -0.2006 -0.1972 -0.1949 -0.1644 -0.2080 -0.2382 0.1846 -0.1808 -0.1706 -0.2642 -0.2563 -0.2064 -0.2078 -0.1841 -0.1997 0.2163 -0.2027 -0.1898 -0.1948 -0.2252 0.1821 -0.1911 0.2133 -0.1909 -0.2237 -0.1895 -0.1941 0.2173 -0.2892 -0.2109 -0.2541 0.1959 -0.1883 0.1946 0.2259 -0.1747 -0.1954 0.1679 -0.1998 -0.2000 -0.1638 -0.1815 -0.1995 -0.1592 -0.2736 -0.2480 0.1849 -0.2413 -0.2075 -0.1757 0.2109 0.1483 -0.1680 0.1710 -0.1815 0.1633 -0.2575 -0.2116 0.1993 0.1748 -0.1762 -0.2028 -0.1727 -0.2230 0.2046 0.2051 -0.2158 -0.2343 -0.2547 -0.1621 0.1826 0.1814 0.2498 -0.1998 -0.2416 0.1862 -0.2177 0.2016 -0.1592 -0.1924 0.1829 -0.1680 0.1490 -0.1724 -0.1962 -0.2264 -0.2102 -0.2664 -0.1950 -0.1907 0.1977 0.2026 -0.2041 -0.2218 -0.1541 0.1578 -0.2260 -0.2295 -0.2420 -0.1758 -0.2426 -0.1870 -0.1975 -0.1863 0.1690 -0.2058 -0.2177 -0.2251 -0.2025 -0.1508 -0.1747 -0.2818 0.1500 -0.2613 -0.2266 0.2271 0.1861 -0.1584 -0.1687 -0.1810 0.1941 -0.1886 -0.1994 0.1572 0.1641 -0.2670 0.1883 0.1537 0.2417 -0.1585 0.1879 0.1718 0.1778 -0.1750 -0.1517 -0.2058 -0.2103 -0.2170 -0.1772 0.2369 -0.2121 -0.1970 0.1697 -0.1839 -0.2100 -0.2249 -0.1939 -0.1854 -0.1735 0.1690 0.1979 0.2195 0.2032 0.1892 -0.1715 -0.1740 -0.1529 -0.2025 -0.1740 -0.2205 -0.2191 -0.2263 -0.2017 0.1861 -0.1954 0.1816 -0.2912 0.1673 -0.2217 0.1820 0.1529 -0.2124 -0.2016 -0.2447 0.1859 -0.2551 0.1851 -0.2013 -0.2350 -0.1899 -0.1997 -0.2231 -0.2548 -0.2187 -0.1985 -0.2164 -0.1950 -0.2545 0.2099 -0.2246 -0.1992 -0.2038 -0.1967 -0.1900 -0.2274 -0.2245 -0.1800 0.1837 -0.2305 -0.1674 -0.2584 -0.2129 -0.1721 -0.2017 -0.2075 -0.2877 0.1784 -0.1827 -0.2302 0.2160 -0.2161 -0.1609 -0.2025 0.1616 -0.1964 -0.1955 -0.2356 0.2344 0.1678 0.1737 -0.1983 -0.2057 -0.2145 0.1983 0.1603 -0.1716 0.1606 -0.2963 0.1904 -0.1990 -0.2339 -0.2002 -0.1972 -0.1871 -0.2646 -0.2470 0.1765 0.1765 -0.1903 -0.1748 0.1931 -0.1963 -0.1828 -0.2149 -0.1858 0.1666 -0.1992 -0.2219 0.1770 -0.1942 -0.2187 0.1668 0.1709 0.1925 -0.1834 0.1869 -0.1710 -0.2148 -0.2328 -0.1861 -0.2076 -0.1626 -0.2249 -0.2314 -0.1955 0.2119 0.1943 -0.2703 -0.1911 -0.2061 -0.2429 -0.2482 0.2177 0.1854 -0.1723 0.1700 -0.1916 -0.2633 -0.1852 -0.1868 -0.2352 0.2509 -0.1647 -0.1813 -0.1846 -0.1971 0.1702 -0.1995 0.1858 -0.1605 0.2527 -0.2662" HIT_INDICES="183 190 251 329 497 882 1099 1132 1135 1165 1192 1198 1314 1376 1470 1498 1670 1676 1678 1734 1834 1939 1969 1970 2237 2352 2465 2473 2570 2608 2620 2659 2695 2956 3012 3051 3083 3100 3204 3237 3374 3395 3441 3488 3523 3524 3646 3714 3728 3748 3842 3946 4097 4187 4266 4295 4320 4368 4434 4550 4577 4581 4650 4830 4851 4896 4920 5137 5235 5248 5330 5472 5485 5510 5604 5740 5837 5901 5982 6059 6123 6152 6183 6221 6430 6435 6598 6638 6647 6681 6685 6777 6783 6867 7153 7186 7299 7394 7426 7437 7525 7646 7652 7667 7726 7730 7839 7864 7885 7892 7944 8060 8127 8275 8294 8306 8322 8478 8554 8576 8629 8662 8741 8752 8767 8859 8892 8938 8942 8950 9014 9027 9030 9070 9140 9149 9238 9243 9549 9623 9646 9786 9818 9847 9965 10003 10085 10145 10280 10377 10412 10475 10499 10507 10509 10522 10557 10559 10606 10627 10632 10648 10659 10687 10800 10832 10849 10855 10875 10926 10930 10964 11071 11102 11182 11189 11212 11246 11269 11285 11302 11346 11434 11510 11566 11571 11593 11600 11630 11664 11695 11716 11735 11889 11917 11947 11952 12006 12024 12040 12046 12073 12094 12100 12219 12226 12247 12251 12255 12266 12340 12341 12356 12363 12382 12391 12395 12416 12426 12479 12517 12530 12562 12658 12686 12694 12739 12747 12749 12777 12828 12834 12846 12888" ES_PROFILE="-0.0044 0.0052 0.0100 0.0128 0.0076 -0.0161 -0.0271 -0.0237 -0.0179 -0.0143 -0.0106 -0.0052 -0.0087 -0.0081 -0.0102 -0.0072 -0.0158 -0.0113 -0.0065 -0.0061 -0.0093 -0.0130 -0.0109 -0.0065 -0.0234 -0.0285 -0.0337 -0.0305 -0.0345 -0.0339 -0.0313 -0.0308 -0.0302 -0.0477 -0.0490 -0.0490 -0.0485 -0.0469 -0.0522 -0.0520 -0.0601 -0.0592 -0.0602 -0.0614 -0.0616 -0.0592 -0.0664 -0.0695 -0.0683 -0.0676 -0.0729 -0.0790 -0.0891 -0.0945 -0.0990 -0.0997 -0.1000 -0.1023 -0.1059 -0.1137 -0.1145 -0.1134 -0.1176 -0.1307 -0.1312 -0.1337 -0.1346 -0.1509 -0.1579 -0.1582 -0.1641 -0.1748 -0.1753 -0.1769 -0.1839 -0.1944 -0.2019 -0.2069 -0.2131 -0.2190 -0.2238 -0.2259 -0.2280 -0.2306 -0.2466 -0.2465 -0.2587 -0.2611 -0.2611 -0.2630 -0.2626 -0.2691 -0.2687 -0.2744 -0.2958 -0.2972 -0.3048 -0.3109 -0.3119 -0.3114 -0.3168 -0.3247 -0.3235 -0.3230 -0.3259 -0.3245 -0.3313 -0.3314 -0.3312 -0.3299 -0.3321 -0.3392 -0.3424 -0.3519 -0.3512 -0.3499 -0.3489 -0.3588 -0.3623 -0.3615 -0.3632 -0.3632 -0.3668 -0.3650 -0.3635 -0.3680 -0.3678 -0.3686 -0.3661 -0.3639 -0.3661 -0.3642 -0.3615 -0.3617 -0.3642 -0.3619 -0.3658 -0.3630 -0.3837 -0.3861 -0.3843 -0.3916 -0.3904 -0.3889 -0.3943 -0.3933 -0.3957 -0.3963 -0.4027 -0.4059 -0.4042 -0.4046 -0.4019 -0.3979 -0.3935 -0.3898 -0.3879 -0.3834 -0.3824 -0.3793 -0.3749 -0.3714 -0.3675 -0.3649 -0.3688 -0.3663 -0.3626 -0.3580 -0.3545 -0.3533 -0.3484 -0.3459 -0.3489 -0.3459 -0.3466 -0.3415 -0.3377 -0.3347 -0.3308 -0.3263 -0.3218 -0.3194 -0.3203 -0.3201 -0.3183 -0.3124 -0.3078 -0.3021 -0.2980 -0.2942 -0.2902 -0.2852 -0.2801 -0.2853 -0.2805 -0.2757 -0.2689 -0.2659 -0.2600 -0.2538 -0.2469 -0.2415 -0.2356 -0.2285 -0.2299 -0.2225 -0.2160 -0.2083 -0.2005 -0.1932 -0.1906 -0.1822 -0.1749 -0.1670 -0.1599 -0.1520 -0.1436 -0.1366 -0.1286 -0.1237 -0.1175 -0.1092 -0.1022 -0.0996 -0.0914 -0.0815 -0.0741 -0.0636 -0.0526 -0.0434 -0.0350 -0.0228 -0.0109 0.0009" RANK_AT_ES="10376.0000" RANK_SCORE_AT_ES="-0.3585"/>
  <DTG RANKED_LIST="55457_collapsed_to_symbols.cls.cls#OA_versus_normal.rnk" TEMPLATE="cls.cls" GENESET="gene_sets.gmt#GOBP_POSITIVE_REGULATION_OF_SIGNAL_TRANSDUCTION_BY_P53_CLASS_MEDIATOR" ES="-0.6130" NES="-1.9841" NP="0.0000" FDR="0.0357" FWER="0.3380" CHIP="ftp.broadinstitute.org://pub/gsea/annotations_versioned/Human_AFFY_HG_U133_MSigDB.v7.5.1.chip" RND_ES="-0.2321 -0.2994 0.2762 -0.5774 -0.4429 -0.2574 -0.4653 -0.3833 0.3684 -0.2940 -0.3385 0.4071 -0.4425 -0.3409 0.1982 0.1990 -0.3948 -0.2493 -0.2635 -0.2711 -0.2952 -0.5203 0.4179 0.2457 0.2451 -0.2640 -0.3395 -0.3581 -0.2871 0.2244 -0.2445 -0.3343 0.2130 -0.2210 0.4191 -0.4202 -0.3347 0.2510 -0.2629 -0.2730 0.2521 -0.2008 0.4634 -0.3017 -0.3600 0.1908 0.4057 0.3244 -0.4029 -0.3422 0.4642 0.3788 0.5063 0.3846 -0.3952 -0.3692 -0.3323 -0.3062 -0.3675 -0.3588 0.3048 -0.2879 -0.2260 0.2483 0.4015 0.1652 -0.2431 -0.3504 -0.4884 0.2471 0.2379 -0.2910 -0.3455 -0.3648 -0.2077 0.2487 -0.2356 0.3915 -0.4847 0.2685 0.2808 0.3411 -0.4142 -0.1999 0.2960 -0.3634 0.3204 0.2952 -0.2582 -0.3143 -0.3276 0.2000 0.2693 -0.4607 -0.2979 -0.3982 -0.2966 -0.4455 0.2976 0.2211 -0.2748 -0.2367 -0.4002 -0.2172 -0.3503 -0.3193 0.3026 0.2797 -0.2320 -0.2227 0.4187 -0.1985 -0.2470 0.2918 -0.2891 -0.3726 -0.3429 0.3150 0.2867 0.2497 -0.4049 -0.2777 -0.3895 -0.2595 -0.1899 0.2866 0.3483 0.3480 0.2742 -0.3985 -0.3095 -0.2319 0.2432 -0.2225 -0.3196 0.3054 -0.2991 -0.2172 -0.2737 0.2197 -0.2138 -0.3220 0.3797 0.3119 -0.2611 0.3364 -0.2931 -0.2505 -0.3535 0.3683 0.4074 0.2261 0.4475 -0.2646 0.3330 -0.2226 -0.4247 0.2813 -0.2552 -0.1757 -0.2780 -0.4640 -0.3362 0.3609 0.3401 0.3127 0.2941 -0.2992 -0.2304 0.2169 -0.2752 0.2727 -0.3407 0.3710 0.3378 -0.2885 -0.2686 -0.3177 0.2249 -0.4039 -0.3890 -0.1979 -0.2981 -0.3959 0.1460 0.2692 -0.2421 -0.2876 -0.3070 -0.3173 -0.3539 -0.3437 -0.2410 -0.3533 0.2759 0.2659 0.2430 -0.3888 0.2494 -0.3483 0.3136 -0.4423 0.3959 0.2101 -0.3562 -0.2164 -0.3096 0.3439 -0.2344 -0.3902 0.3277 0.2469 -0.3549 -0.2585 -0.2757 0.3020 -0.1558 -0.2374 0.3334 -0.2371 0.2938 0.3656 -0.2882 -0.2799 -0.2910 -0.4343 -0.3261 -0.3718 -0.2302 0.4258 0.2259 -0.4299 -0.2746 0.3297 -0.3467 -0.3222 -0.2650 -0.2472 0.3637 -0.2065 -0.3596 0.3136 -0.4464 -0.3027 -0.2247 0.3489 0.2108 0.1670 0.3099 0.3093 -0.2794 0.4182 -0.2561 -0.2772 0.3091 -0.2485 0.2736 -0.3632 0.4452 -0.3918 -0.3294 -0.4355 0.3895 0.2459 0.2324 -0.3193 -0.2473 -0.3826 -0.2679 -0.2216 -0.2422 -0.2508 -0.2838 -0.3357 -0.2709 -0.3530 -0.2717 -0.4712 0.4157 0.3569 -0.2983 0.2342 -0.3695 0.3155 -0.3472 -0.3202 -0.3884 -0.3018 -0.2836 -0.2900 0.2279 -0.3019 -0.2384 -0.4014 -0.1648 -0.2961 -0.2556 0.3144 0.2510 0.2405 0.2193 -0.2113 0.3451 0.2926 -0.4182 0.2627 0.3801 -0.2237 0.4611 -0.2510 -0.3296 -0.3693 0.2746 0.3088 0.2234 0.3937 0.3646 0.3107 -0.2848 -0.2147 -0.3483 -0.1709 -0.2505 -0.3068 0.2515 0.2320 -0.2196 0.3644 -0.3713 0.2759 0.2740 0.2504 -0.4064 0.3138 -0.2753 -0.2991 0.4237 0.3710 -0.3907 -0.2921 -0.4989 -0.3213 -0.2962 -0.3523 -0.2536 -0.3980 -0.2232 0.3117 -0.2393 0.2019 0.1739 0.2811 -0.2585 0.3506 -0.3440 -0.3573 -0.4473 0.3573 -0.3030 -0.2772 -0.2612 0.3390 0.1833 -0.4124 -0.2975 0.3426 -0.2878 -0.4681 0.3216 0.2206 -0.2015 -0.3386 -0.2055 0.1746 -0.2795 0.4186 -0.2845 -0.2005 -0.3452 -0.3382 -0.3726 -0.2267 -0.2212 -0.3050 0.2177 -0.3996 -0.2931 0.2294 0.2942 -0.2963 -0.1807 0.3272 -0.3477 0.3160 -0.3132 -0.2909 0.2688 -0.2507 -0.4865 0.1868 0.2792 -0.2624 -0.3819 -0.2643 0.2969 0.2962 0.2985 0.2958 -0.2786 -0.3723 -0.3139 0.1893 0.2027 0.2127 0.3355 -0.3079 -0.2230 -0.2299 -0.3161 0.3011 0.3568 -0.3913 0.2242 0.1773 -0.2570 -0.1983 0.3572 -0.3161 0.2074 0.3734 0.3414 -0.4836 0.2304 -0.2435 -0.2358 -0.3615 0.3616 -0.4148 -0.2010 0.3852 -0.2754 -0.1783 -0.2526 0.3033 -0.4586 0.2776 -0.2476 0.2776 -0.2925 -0.2201 -0.1735 -0.3766 0.2941 0.3865 0.2626 -0.3145 0.3840 -0.1869 0.3182 -0.3006 0.4221 -0.3088 0.4974 -0.2724 0.3507 -0.4117 0.1947 -0.1815 -0.3043 -0.2259 -0.3057 -0.3968 -0.2644 -0.2738 -0.3301 -0.2693 -0.4261 -0.2727 -0.2305 -0.2878 -0.2820 -0.1802 0.3095 -0.2425 -0.4521 0.2735 0.3245 -0.2581 -0.2100 0.3507 -0.3764 -0.2387 -0.3150 -0.2519 -0.4282 -0.2842 -0.4816 -0.2962 -0.4214 0.2411 0.3292 -0.3496 0.3592 -0.2804 0.2858 0.1571 0.4122 -0.2887 0.2388 -0.2382 0.2702 -0.2227 -0.2897 -0.3397 -0.2405 0.2949 0.2611 -0.3329 0.2402 0.4889 -0.3262 -0.4349 -0.3242 0.1543 0.2594 0.2261 -0.2802 0.2605 0.3255 0.2845 -0.2816 0.2134 -0.2773 -0.4034 -0.2328 0.2431 0.2949 0.2805 -0.3744 -0.3075 -0.3605 -0.3839 0.2515 -0.3991 0.3042 0.3807 0.2862 -0.3605 -0.2115 -0.5242 -0.2857 -0.3608 -0.2306 0.2066 0.2590 0.2713 -0.2625 -0.3975 -0.1688 -0.3313 -0.3157 0.4642 -0.3128 0.3541 0.1846 0.2893 -0.2435 0.1666 -0.2100 0.3354 -0.3081 -0.2357 -0.3952 0.3615 0.2256 -0.2489 -0.2486 0.2578 -0.2714 0.2559 0.3937 -0.4535 -0.2332 -0.2964 -0.2477 0.2802 -0.2558 -0.3129 -0.2928 0.3956 -0.1917 -0.2909 -0.2955 -0.3766 0.2386 0.3473 -0.2108 -0.3698 0.2766 -0.2927 0.4254 0.4575 -0.3597 -0.3224 0.3792 -0.1562 0.3539 -0.1861 -0.3133 0.2106 -0.2194 -0.2596 -0.3074 -0.2700 -0.4093 -0.3835 0.2335 -0.3829 0.3078 0.4836 0.2366 -0.3326 -0.3084 0.2442 -0.4405 0.2150 0.2476 0.3886 0.3461 -0.3490 -0.5226 -0.3418 0.3547 0.4113 0.2082 -0.2504 0.4367 0.2389 0.3595 0.2703 0.2092 -0.2130 0.3707 0.2660 0.3221 -0.3290 -0.3234 0.2443 -0.3657 -0.2843 -0.2874 -0.3341 0.4419 0.4392 0.3862 -0.3145 0.2914 -0.3469 -0.2234 0.3942 -0.3049 -0.2826 -0.4042 -0.2889 0.2544 -0.3517 0.3030 0.2967 0.2298 -0.2432 -0.2767 -0.3779 -0.4090 -0.3178 0.3144 -0.2844 -0.2759 0.2844 0.3353 0.1719 -0.2463 0.3971 0.2866 -0.3050 -0.2659 -0.1833 -0.4226 -0.4038 0.3070 -0.4063 -0.2854 -0.1898 0.3515 0.3069 0.3100 -0.1980 -0.3826 0.3010 0.2308 0.2259 0.1974 -0.2954 -0.2606 -0.2393 0.2926 -0.2441 0.1958 -0.3530 -0.4601 -0.3715 -0.2550 -0.2976 -0.3151 -0.2519 -0.4494 -0.3731 0.3077 0.3362 0.1919 -0.2231 0.3508 0.3048 0.4511 0.2943 0.2682 0.3361 0.2671 -0.2006 0.2626 0.3267 0.2366 -0.4003 -0.2961 -0.2573 0.2862 -0.2402 0.3312 0.5335 -0.2068 0.2271 -0.3196 0.3002 0.2308 -0.3531 0.1859 -0.3344 -0.3665 -0.1896 0.2836 -0.3729 0.3109 0.3004 -0.2359 -0.2949 0.2799 0.2534 -0.3404 0.2690 -0.3155 -0.3370 0.2077 0.3254 0.4180 0.2561 -0.1857 0.2637 0.1523 0.2958 0.2037 -0.2311 -0.2525 0.3923 0.2611 0.2479 -0.2585 -0.3044 -0.2851 0.3011 0.2237 -0.4160 0.1408 -0.4926 0.2852 0.2339 0.3379 -0.2307 -0.4506 0.2357 0.2808 -0.2320 -0.2474 0.2344 0.2950 -0.4194 -0.3079 -0.4219 0.3885 0.3211 -0.2846 -0.3247 -0.4417 -0.2357 -0.2975 -0.3490 -0.3395 0.3140 -0.4321 -0.2951 -0.1551 0.3870 -0.3624 0.2474 0.2511 -0.2228 0.3247 0.4296 0.2906 -0.3669 0.2836 0.3088 0.3203 -0.3582 0.2970 -0.1967 -0.3395 0.2245 -0.2543 -0.2700 -0.2295 -0.2451 0.2561 0.3617 -0.2374 -0.3366 0.4038 -0.4424 0.2681 0.2782 0.2291 0.2582 -0.3602 0.3356 -0.2824 0.4421 -0.3394 0.3910 0.2394 0.5744 -0.3619 0.2421 0.3521 -0.2681 0.2921 -0.2474 -0.1997 0.4370 -0.1945 0.3506 -0.2200 -0.2755 -0.4119 0.2798 -0.2561 -0.4697 -0.2088 -0.2909 0.2148 -0.2732 -0.3427 -0.4807 -0.3068 -0.4217 -0.2095 -0.3090 0.2994 -0.3286 -0.5391 -0.3142 -0.3630 0.2082 -0.2494 0.1537 -0.4055 -0.2685 -0.2319 -0.2711 0.2547 -0.5001 -0.2384 0.3150 -0.2203 -0.1773 -0.2474 -0.2528 -0.2579 -0.2533 -0.2257 0.4068 -0.3018 -0.1697 -0.2561 0.2803 0.2381 -0.1845 0.2571 0.3438 -0.2735 -0.2569 -0.2134 -0.4531 -0.2066 -0.2313 0.2755 -0.1982 0.1518 0.3544 -0.3065 -0.2658 -0.3203 -0.4147 0.4647 -0.4399 -0.2615 -0.2611 -0.3590 -0.5105 0.2652 0.2344 0.2780 0.2546 0.2526 -0.3850 -0.3958 0.2369 -0.2869 0.3020 -0.2599 -0.2419 -0.3110 0.1800 -0.4396 -0.3450 0.2781 -0.4304 0.3728 -0.2515 -0.3837 0.2861 0.3631 -0.4171 -0.4783 0.2839 -0.3500 0.2264 0.2750 0.3668 0.2931 -0.3422 -0.4100 -0.1999 -0.3061 0.3024 -0.4437 -0.1759 -0.2681 -0.2623 -0.4259 0.1763 0.2315 -0.2996 -0.3855 0.3480 -0.2489 -0.2692 -0.3398 -0.4069 -0.2261 -0.3884 -0.2434 0.2074 -0.2659 -0.2400 -0.1742 -0.4295 -0.2732 -0.4375 -0.5321 -0.2735 0.3839 -0.2671 0.2437 0.2076 0.4447 -0.3714 0.3340 0.3941 0.2116 0.3566 -0.3140 -0.2552" HIT_INDICES="680 5179 6179 6296 6416 6421 6583 7321 8293 9142 9265 10084 10608 10635 11127 11231 11507 11671 11776 12054 12118 12558 12801 12834" ES_PROFILE="0.0122 -0.3308 -0.4063 -0.4124 -0.4177 -0.4140 -0.4212 -0.4672 -0.5233 -0.5627 -0.5447 -0.5724 -0.5713 -0.5313 -0.5209 -0.4788 -0.4456 -0.4010 -0.3498 -0.3051 -0.2421 -0.1918 -0.1052 0.0051" RANK_AT_ES="10607.0000" RANK_SCORE_AT_ES="-0.3842"/>
  <DTG RANKED_LIST="55457_collapsed_to_symbols.cls.cls#OA_versus_normal.rnk" TEMPLATE="cls.cls" GENESET="gene_sets.gmt#GOBP_MRNA_TRANSPORT" ES="-0.4485" NES="-1.9744" NP="0.0000" FDR="0.0384" FWER="0.3780" CHIP="ftp.broadinstitute.org://pub/gsea/annotations_versioned/Human_AFFY_HG_U133_MSigDB.v7.5.1.chip" RND_ES="-0.2747 -0.1894 0.2813 -0.2418 0.2291 -0.1716 0.1745 -0.1923 -0.2690 0.1838 -0.2143 -0.2111 -0.2403 -0.2498 0.1957 -0.2687 -0.1703 -0.2534 -0.2289 0.2051 -0.2382 0.1805 -0.2214 -0.2780 0.2205 -0.2435 -0.2312 -0.2203 -0.1827 0.2812 -0.1895 -0.3313 -0.2184 0.2442 -0.2565 0.2095 -0.1966 -0.2090 -0.2093 0.2560 -0.1965 -0.2982 -0.2692 0.2370 0.2168 0.1835 -0.2496 0.2742 -0.2603 -0.2546 0.2088 -0.2001 0.1637 -0.1533 0.2161 0.2304 -0.1929 0.1780 0.2186 0.1859 -0.2446 -0.2371 0.1788 -0.1711 0.2457 0.2808 -0.2275 0.2171 -0.1652 0.1981 -0.2656 -0.1784 0.1666 0.2025 0.2077 0.2353 0.2186 -0.1892 -0.3048 -0.2152 0.1778 -0.2286 -0.2552 -0.2499 -0.1652 -0.2323 0.3147 -0.2070 0.1752 -0.1915 -0.2061 -0.3071 -0.2215 -0.2412 -0.3371 0.2927 0.2430 -0.2653 0.2154 0.1774 0.2416 0.1972 -0.2523 -0.2495 -0.1642 -0.3414 -0.2215 0.2506 -0.2332 0.1642 -0.2112 -0.2448 0.2188 0.2046 -0.2492 -0.2397 -0.2924 0.1675 -0.1608 -0.2622 0.1668 -0.1823 0.2098 0.1983 -0.2415 0.1941 -0.2764 -0.1965 -0.2351 -0.2466 -0.1875 0.1976 0.1600 -0.2756 -0.2930 -0.2301 -0.2600 -0.2278 0.1912 -0.2423 -0.2211 -0.1860 0.1916 0.2398 -0.2134 -0.2306 0.1779 -0.2347 -0.1799 0.1842 -0.2231 -0.1925 -0.2408 -0.2989 -0.2211 0.2247 0.1806 -0.2472 -0.1987 -0.2242 -0.2159 -0.2822 -0.2188 0.2224 -0.2421 0.2703 -0.1816 -0.2443 0.2151 -0.1951 -0.2349 -0.2611 -0.1745 -0.3116 0.1600 -0.1686 -0.1718 -0.2179 -0.1999 -0.2420 -0.1705 0.2519 -0.3000 -0.3449 -0.1968 -0.2968 0.2323 -0.2660 -0.2898 -0.2762 -0.2231 -0.1385 -0.2779 -0.1524 -0.2370 -0.2505 0.2495 -0.2111 0.1559 -0.2132 -0.1700 0.2203 -0.2294 0.1947 0.2677 -0.2195 -0.1751 0.1699 -0.2480 -0.2897 -0.1768 -0.2238 0.2174 0.1635 -0.3414 -0.2302 0.1787 0.2264 0.1881 -0.1747 -0.2040 -0.2131 0.2521 -0.2408 -0.2502 -0.2977 0.1788 -0.2119 0.2582 0.1841 -0.1659 0.1598 0.1775 -0.2240 -0.1879 -0.2622 0.2171 0.2250 -0.2118 -0.2093 -0.2327 0.1799 -0.2663 0.1838 -0.1696 0.2296 0.1800 -0.1818 -0.2038 -0.3281 0.2212 -0.1751 -0.1956 -0.1703 0.2146 0.2106 0.2229 0.2613 0.2157 -0.1651 -0.2198 0.2372 0.2237 0.2023 -0.3090 -0.2285 0.2436 -0.2119 0.1858 -0.2203 0.1932 0.2364 -0.2682 -0.2743 -0.1739 -0.2600 -0.2094 -0.2419 0.2830 -0.2603 -0.2687 0.2108 0.2040 0.2313 0.1855 -0.2241 0.2892 -0.1836 -0.2191 0.2016 0.2318 0.2900 -0.2040 0.2846 -0.1639 0.2465 -0.1818 -0.1934 -0.2864 -0.2656 -0.2614 0.1877 0.2069 -0.2150 0.1990 0.1895 -0.2228 -0.1864 -0.2073 0.2332 -0.2020 -0.2673 -0.1997 0.1787 0.1897 -0.1685 -0.2443 -0.1727 -0.2827 0.2308 -0.2042 0.1787 -0.2440 -0.2236 -0.1742 0.3002 -0.1932 -0.2830 -0.2575 -0.1791 0.2208 0.2074 0.2462 0.1954 -0.2062 -0.1999 0.1999 -0.1959 -0.1951 -0.2566 -0.2783 -0.2053 0.2260 0.3229 -0.1531 0.1961 -0.2574 0.2481 0.2771 -0.2325 -0.2669 -0.1850 0.1908 -0.1863 0.1888 -0.3270 -0.2123 -0.1815 0.2289 0.2367 -0.2609 -0.2558 -0.1874 0.2021 -0.2210 -0.2572 0.3184 0.1537 -0.3248 -0.2175 -0.2590 0.2465 -0.2303 -0.1723 0.2288 0.2124 -0.1887 -0.2561 -0.2610 -0.1710 0.1843 -0.1754 0.1801 -0.2638 -0.2999 0.1562 -0.2387 -0.2152 0.2222 0.2534 -0.1925 -0.2368 0.1571 -0.2118 -0.2399 -0.2404 0.2510 0.2262 -0.1903 0.2900 -0.2992 0.1923 -0.2912 0.2150 -0.1904 0.2468 0.1656 0.2732 -0.2074 0.1876 -0.1756 -0.1688 -0.1870 -0.2130 -0.2500 -0.2375 0.2221 -0.2549 -0.2364 -0.2899 0.1933 0.1943 -0.2400 0.2387 0.2128 0.2611 -0.2044 0.2109 -0.2041 -0.2134 -0.3090 0.2569 -0.1886 -0.2282 -0.2291 -0.2869 0.1614 -0.2141 -0.2038 -0.1782 -0.2313 0.1925 -0.2542 -0.2069 -0.2168 -0.2711 -0.2036 -0.2460 0.1614 0.2637 0.1777 -0.1947 0.2327 -0.2036 -0.3259 0.2435 0.2530 -0.1966 0.1678 0.2486 -0.2524 0.1970 -0.2738 0.2101 -0.2441 -0.1805 0.2084 -0.2267 -0.2468 0.2779 0.1589 -0.2755 -0.2345 -0.2654 0.2118 -0.2266 -0.2277 -0.2163 -0.1869 -0.2276 -0.2386 -0.2496 0.2525 0.1781 0.1920 -0.1458 -0.1722 -0.2803 -0.2182 -0.1996 0.1883 -0.1961 0.1756 0.1766 -0.2250 0.2333 -0.3032 -0.2053 -0.2191 -0.1978 0.1854 0.2445 -0.2067 0.2390 -0.2710 -0.2839 -0.2046 0.2279 -0.2983 0.2100 -0.2155 0.1465 -0.2317 -0.2212 0.2265 -0.2895 -0.1883 -0.1626 0.2512 -0.3689 -0.2497 -0.2324 0.2805 -0.2830 -0.2336 0.1709 0.1755 -0.2432 -0.2508 0.2068 -0.2116 -0.2996 -0.2146 -0.2435 -0.2938 0.2528 0.2595 -0.2020 0.1621 0.2345 0.1648 0.2154 0.1581 -0.2159 -0.1773 0.1953 0.1840 0.1507 -0.2419 0.1838 0.2864 0.2570 -0.2622 0.2059 -0.1965 -0.2275 -0.2938 0.2110 -0.2004 0.1924 -0.3135 0.2358 0.2397 -0.1707 -0.1639 0.2051 0.2169 -0.1974 0.1945 -0.2513 -0.1536 0.2070 0.1689 0.2214 0.1701 0.1963 -0.2331 -0.2369 -0.2200 -0.1722 -0.2521 -0.2332 -0.2455 -0.2546 0.1558 -0.1765 0.2096 -0.2802 -0.1836 0.1993 -0.2037 -0.2966 -0.2423 0.2242 0.1713 0.1930 -0.1942 -0.1991 -0.1679 -0.2898 0.2707 0.1862 0.2103 -0.1818 -0.2957 -0.2546 0.1801 -0.2642 -0.1646 -0.2324 -0.2053 0.1999 -0.2291 -0.2054 -0.2349 -0.2091 0.2209 0.2418 0.2258 0.2343 -0.2618 -0.2481 -0.2413 0.2535 -0.1846 -0.1420 0.1910 0.1523 0.1915 -0.2142 -0.2233 0.3109 -0.2144 0.1758 -0.1868 -0.1623 -0.2454 0.2555 -0.1933 0.2066 -0.2120 -0.2698 -0.2345 -0.2404 -0.3067 -0.2878 0.1940 -0.2347 -0.2020 -0.1737 -0.2821 -0.2358 -0.1527 0.1934 -0.2152 0.2467 -0.1899 -0.1908 -0.2141 0.1735 -0.2005 0.2069 -0.3120 -0.2233 -0.1690 0.2471 -0.2043 0.2795 -0.2476 0.2489 -0.2062 -0.1640 0.1791 -0.1998 -0.2986 -0.2316 -0.1484 -0.2780 0.2586 0.2013 -0.1856 0.1984 0.2375 -0.2660 -0.2307 -0.2276 0.2412 -0.1904 0.2054 0.2145 -0.3067 0.2162 0.1504 -0.2264 -0.2383 0.1842 -0.1990 -0.2812 -0.1781 0.2301 -0.1850 -0.1863 0.2926 -0.1830 -0.1836 -0.2224 -0.1974 0.2383 -0.2077 0.2391 -0.2103 0.2310 -0.1851 -0.2250 -0.2054 -0.2607 -0.1819 -0.2209 -0.2224 -0.2224 0.2607 0.2672 0.2235 -0.1652 0.2498 0.2143 -0.2342 0.1707 -0.2126 -0.2579 0.2175 -0.2622 -0.2927 -0.2311 -0.2040 -0.2028 0.1967 -0.3568 -0.2568 -0.2300 -0.1620 -0.3128 -0.2092 -0.2557 0.2573 -0.1962 0.2708 -0.2336 -0.2778 0.1962 0.2041 0.2044 -0.2514 -0.2506 -0.2195 0.3435 -0.2260 -0.2332 0.2467 0.2357 -0.1519 -0.2224 0.2508 0.2561 -0.1865 -0.2014 -0.2779 -0.2689 0.2780 -0.2295 -0.3066 -0.2085 0.2235 0.1984 -0.2730 -0.1999 -0.2334 -0.2417 0.2550 -0.2034 0.1952 -0.1644 -0.1738 -0.2489 -0.2479 -0.2657 -0.2816 0.1946 0.2239 -0.2079 -0.2214 0.2384 0.1991 -0.1601 -0.2133 0.2531 -0.2092 -0.1658 -0.1786 -0.2714 -0.2014 -0.1991 0.2020 -0.1984 -0.2296 0.1859 -0.2684 -0.2604 0.2156 -0.1830 -0.2047 -0.2239 -0.2320 0.1955 0.2033 -0.2219 -0.3489 -0.1701 -0.1353 -0.2770 -0.2743 0.2503 0.2480 0.1474 0.1780 0.2504 0.1670 0.2777 -0.2236 -0.2068 0.2489 0.2038 -0.1930 -0.2189 -0.2977 -0.2166 -0.1317 0.2678 -0.2237 -0.2923 -0.2070 0.2129 -0.2619 -0.1773 -0.2459 -0.2523 -0.1737 0.1852 0.2203 -0.2620 0.1857 0.1607 -0.2686 0.2947 -0.2431 -0.2503 0.2012 -0.2719 -0.2015 -0.1881 -0.2433 -0.3194 -0.2723 0.1587 -0.3100 -0.2042 -0.2745 -0.2139 -0.1638 0.1917 0.1629 0.2498 -0.2139 -0.2827 -0.2078 -0.1971 0.2126 0.1948 -0.2624 -0.2357 0.1892 -0.2002 0.1376 -0.1596 -0.2425 0.1316 0.1889 -0.2164 -0.1823 0.2094 0.1854 0.2304 -0.2137 0.2482 -0.1854 -0.2019 -0.2191 -0.2229 0.2657 0.1937 0.1954 -0.2421 0.1714 -0.2123 -0.1772 -0.2304 0.2185 0.1680 -0.2248 -0.1852 0.1765 -0.2500 0.2249 -0.2639 -0.2242 0.2350 -0.2843 -0.2038 0.2381 -0.2381 -0.2018 0.2945 0.2108 0.1952 -0.2074 0.1671 -0.2063 -0.2408 -0.2408 -0.2048 -0.2586 -0.2107 -0.1791 0.2349 -0.1893 -0.2130 0.1993 0.2051 -0.2390 -0.2059 0.2079 0.1983 -0.2672 -0.2412 0.2041 -0.1965 -0.2274 -0.1874 -0.2260 0.1781 0.2130 -0.2476 -0.2318 -0.2058 0.2216 -0.1997 -0.2681 -0.2398 -0.2012 0.2622 0.1923 0.1702 0.1954 0.2458 -0.2861 -0.1985 -0.2843 -0.1903 -0.2513 0.1870 -0.1932 -0.1820 0.2918 -0.2303 -0.2298 0.1771 -0.1774 0.1737 -0.1483 0.1981 -0.2080 -0.2436 -0.2805 -0.2814 -0.2304 0.2417 -0.3186 -0.2214 -0.2585 -0.2831 -0.1941 -0.2159 -0.2233 0.1967 0.2366 -0.1963 -0.2281 -0.2125 0.2354 -0.1969" HIT_INDICES="79 130 270 460 1056 1376 1951 2114 2170 2477 2770 2869 3040 3118 3194 3511 3561 3622 3703 3730 3824 4408 4434 4479 4500 4582 4630 4697 4743 5001 5009 5639 5648 5919 5976 6058 6175 6437 6536 6800 6867 6926 6943 7058 7080 7184 7194 7726 7944 8077 8249 8253 8301 8478 8549 8576 8603 8752 8815 8986 9149 9274 9577 9983 10190 10272 10280 10364 10455 10627 10651 10687 10766 10875 10877 10930 11100 11127 11132 11189 11285 11307 11359 11502 11571 11780 11821 11877 11918 12035 12127 12133 12146 12150 12244 12268 12312 12340 12356 12410 12461 12503 12609 12665 12691 12783 12846 12888" ES_PROFILE="0.0182 0.0368 0.0459 0.0486 0.0151 0.0017 -0.0337 -0.0374 -0.0328 -0.0489 -0.0647 -0.0655 -0.0725 -0.0724 -0.0723 -0.0918 -0.0905 -0.0903 -0.0917 -0.0890 -0.0918 -0.1343 -0.1332 -0.1337 -0.1323 -0.1359 -0.1370 -0.1397 -0.1408 -0.1590 -0.1577 -0.2063 -0.2065 -0.2275 -0.2318 -0.2379 -0.2465 -0.2659 -0.2724 -0.2914 -0.2948 -0.2974 -0.2967 -0.3034 -0.3029 -0.3085 -0.3067 -0.3447 -0.3578 -0.3639 -0.3728 -0.3685 -0.3676 -0.3764 -0.3768 -0.3736 -0.3705 -0.3766 -0.3758 -0.3831 -0.3895 -0.3926 -0.4090 -0.4324 -0.4398 -0.4371 -0.4287 -0.4259 -0.4235 -0.4269 -0.4187 -0.4113 -0.4071 -0.4049 -0.3943 -0.3875 -0.3892 -0.3798 -0.3685 -0.3612 -0.3565 -0.3459 -0.3375 -0.3357 -0.3278 -0.3300 -0.3189 -0.3086 -0.2968 -0.2904 -0.2813 -0.2655 -0.2502 -0.2342 -0.2245 -0.2091 -0.1949 -0.1792 -0.1625 -0.1483 -0.1334 -0.1173 -0.1048 -0.0875 -0.0674 -0.0502 -0.0279 0.0009" RANK_AT_ES="10189.0000" RANK_SCORE_AT_ES="-0.3395"/>
  <DTG RANKED_LIST="55457_collapsed_to_symbols.cls.cls#OA_versus_normal.rnk" TEMPLATE="cls.cls" GENESET="gene_sets.gmt#GOBP_SPROUTING_ANGIOGENESIS" ES="-0.4465" NES="-1.9689" NP="0.0000" FDR="0.0392" FWER="0.4000" CHIP="ftp.broadinstitute.org://pub/gsea/annotations_versioned/Human_AFFY_HG_U133_MSigDB.v7.5.1.chip" RND_ES="-0.1635 -0.1855 -0.1743 -0.1724 -0.2698 -0.2569 -0.1838 -0.2376 -0.2303 0.1729 -0.2218 -0.2450 0.1661 0.1785 -0.2431 -0.2337 0.2182 -0.2095 0.2472 0.1681 0.1885 -0.2251 -0.1768 -0.2618 -0.2103 -0.2203 -0.1836 -0.1968 -0.2728 -0.2445 0.2096 -0.3002 -0.1959 -0.2227 -0.2361 0.1608 -0.2290 -0.2089 0.1685 0.1783 -0.2420 -0.2030 -0.2450 -0.2698 -0.1959 -0.4120 0.2099 -0.2282 0.1637 0.1985 -0.2002 -0.2229 -0.2087 0.1871 -0.2699 0.1839 -0.1416 0.2255 0.2021 -0.3058 -0.2351 -0.2184 -0.1546 -0.1843 0.2321 -0.1612 0.1761 -0.1855 0.1907 -0.1974 0.2100 -0.2468 -0.2068 -0.1762 -0.2273 -0.2092 -0.2343 -0.2578 0.1906 0.2481 -0.1981 -0.1695 -0.2049 0.1967 -0.2014 -0.2477 0.2021 -0.1489 -0.2364 -0.2416 -0.2421 -0.2280 -0.2475 -0.2558 0.2211 0.1977 -0.2947 0.1913 -0.3029 0.1781 0.1973 0.1890 -0.1981 0.1834 0.1634 -0.2464 0.2090 -0.2483 -0.3665 -0.2536 0.2481 0.2405 -0.1645 -0.1398 0.2383 -0.1963 -0.1977 0.2551 -0.2304 -0.2477 -0.2255 -0.1744 -0.2575 -0.2298 0.1657 -0.2369 -0.2583 -0.1738 0.2185 -0.2430 0.2326 -0.2662 -0.2419 0.3085 -0.3011 -0.2160 -0.3230 0.2192 0.1927 -0.2175 -0.2557 0.2043 -0.1911 0.1916 -0.1966 -0.2874 0.1985 -0.2634 -0.1676 -0.1843 -0.2037 0.2096 -0.2728 -0.2005 -0.2202 0.1573 0.1915 -0.1910 -0.2297 -0.1886 0.2049 0.2149 0.1811 -0.2942 -0.2306 0.1671 -0.2657 -0.2541 0.1702 -0.1867 -0.2890 -0.2530 -0.2425 -0.2906 -0.2257 0.2111 -0.1701 0.1775 -0.2494 0.1966 -0.2060 -0.2225 0.2207 -0.2540 -0.3087 -0.2140 0.2120 -0.2178 -0.2403 -0.1840 -0.2337 0.1973 -0.1804 -0.2073 0.1900 -0.2101 -0.2032 0.1716 -0.2148 0.2131 -0.1757 -0.1672 -0.3284 0.2052 0.2382 0.1942 -0.2044 0.2093 -0.1836 -0.1857 0.2489 -0.1963 -0.2087 -0.2406 -0.2236 -0.2017 -0.2582 -0.2263 -0.2873 -0.2169 -0.2225 -0.1902 -0.2883 -0.2080 0.2275 0.2317 -0.2814 0.2401 -0.1509 -0.2032 -0.1937 -0.2089 -0.1696 -0.2358 -0.2273 -0.2106 0.1715 0.1919 -0.2447 -0.2412 -0.2610 -0.2003 -0.2469 -0.2351 -0.2495 -0.1822 -0.1851 -0.1599 0.2821 0.2164 0.1509 -0.2215 0.1805 0.1807 -0.2016 -0.2918 -0.1939 -0.2319 -0.2185 -0.2809 0.2743 -0.2002 0.2266 -0.2419 0.1837 0.1722 0.2505 0.2254 0.1918 -0.1998 -0.2094 -0.1578 -0.2999 -0.1580 -0.1915 0.1798 0.2078 -0.2247 -0.1795 -0.2982 -0.1837 -0.2902 -0.2321 -0.2279 0.2533 -0.2338 -0.2494 -0.2696 -0.2250 -0.2929 -0.2060 -0.2775 -0.2683 -0.2295 0.2070 -0.3024 0.2217 -0.2436 0.2112 -0.2074 0.1982 0.2199 -0.1891 -0.2042 0.1569 -0.1625 -0.1877 -0.2094 0.2120 -0.1856 -0.2603 0.1912 0.1813 0.1896 0.2313 -0.2633 -0.2143 -0.2159 -0.2193 0.1802 -0.1877 -0.2349 -0.2446 -0.3081 0.1872 0.2098 -0.1709 -0.1922 0.2158 -0.2227 0.2482 -0.2005 -0.1965 0.2778 -0.2540 0.2784 -0.2648 -0.2567 -0.2185 -0.2110 -0.1881 -0.1921 -0.1769 0.1755 0.1778 -0.1821 -0.2454 0.2429 -0.2163 -0.2439 0.2511 -0.1876 -0.1996 0.2102 0.1933 -0.2336 -0.1981 -0.1993 -0.2047 -0.1925 -0.2137 -0.2637 -0.2085 -0.1759 -0.2318 -0.2112 -0.1891 -0.2531 0.1712 -0.2588 -0.2488 -0.2265 0.1878 -0.2260 -0.2471 -0.1587 0.2381 0.1870 0.2265 0.2394 -0.2081 0.1625 0.2801 0.2027 -0.2555 -0.2014 -0.2982 -0.2479 0.2406 0.2062 -0.1664 0.2187 -0.2210 -0.2247 -0.1962 0.2089 -0.2213 0.1851 0.1734 -0.2042 -0.2175 -0.2741 0.2367 0.2245 0.2092 -0.2041 0.1932 -0.2826 -0.2358 0.1672 -0.1891 -0.3203 -0.2291 0.2019 -0.2707 -0.2765 0.1935 0.2507 -0.3128 -0.2264 0.2361 0.2087 0.1734 -0.2465 -0.2456 -0.2872 -0.2504 0.2202 -0.2176 -0.2580 -0.2751 -0.2604 -0.2081 0.1830 -0.1918 -0.2224 -0.2925 -0.1898 0.1831 0.2395 -0.1703 -0.2557 -0.2085 -0.2788 -0.2027 0.1668 0.1807 -0.2019 -0.2100 -0.1693 0.1650 -0.2846 -0.2402 -0.2783 -0.2854 -0.2211 0.2374 0.1623 -0.2107 -0.2615 -0.1714 0.1992 -0.2654 0.1636 0.1955 0.1909 0.1872 0.2615 -0.2134 -0.2063 0.2439 0.3030 0.2194 0.1946 -0.1790 0.2290 -0.1932 0.2519 -0.3359 0.1850 0.1756 -0.2578 -0.2304 -0.2455 -0.1996 -0.2302 -0.2764 -0.2222 -0.1927 -0.2443 0.2263 -0.2007 -0.2429 0.1656 -0.2046 -0.1861 -0.2109 -0.2168 -0.1310 -0.2502 0.2443 0.1896 -0.2396 0.1665 0.2142 0.1943 0.1770 -0.2314 -0.1895 0.2022 -0.1755 -0.1791 -0.3056 0.2381 -0.2023 0.2060 0.1748 -0.1805 -0.1629 -0.2118 -0.1576 -0.2626 0.2868 -0.3072 0.2314 -0.2211 0.1880 0.1932 0.2221 -0.2977 -0.2048 -0.2214 -0.1657 -0.2060 -0.2128 0.2214 -0.1748 -0.2284 0.1839 -0.2370 -0.2843 -0.1690 0.1764 -0.2094 -0.1915 -0.1815 -0.2642 -0.2560 0.1582 0.1804 0.2197 -0.3089 -0.1989 -0.1239 -0.2503 -0.1763 0.2574 0.1340 0.2453 -0.2461 0.1697 0.2102 0.1901 0.2702 0.1949 -0.2912 -0.3090 -0.2188 -0.1951 0.2173 0.2713 0.2151 0.2412 -0.2610 -0.2274 0.2209 0.2164 -0.2435 0.2183 0.1927 0.2139 -0.2102 -0.2190 0.2282 -0.1806 0.1736 -0.2724 -0.2632 -0.2202 -0.1634 0.3042 -0.2613 0.2253 -0.2166 -0.2638 -0.1845 0.2515 -0.1975 0.1791 0.1935 -0.2453 -0.2651 -0.2045 -0.2267 -0.2683 0.2027 -0.2420 0.2226 -0.2240 -0.2166 0.2184 -0.2127 0.2115 -0.1980 -0.2217 -0.2084 0.2016 0.2307 -0.2344 -0.2289 -0.1880 0.2026 -0.2836 -0.2391 -0.3055 -0.3007 0.2362 -0.1827 -0.2498 -0.2637 -0.2034 -0.2716 0.2156 -0.1988 -0.1915 0.2429 0.2182 0.2655 -0.2436 -0.2428 -0.2294 -0.1472 0.2223 0.2111 -0.1860 -0.1624 0.2713 -0.1809 -0.2701 -0.2039 -0.1879 -0.1704 0.2326 -0.2264 0.2246 -0.1638 0.2183 -0.2140 -0.2259 -0.2352 0.2334 -0.2025 -0.2189 -0.2363 -0.2011 -0.1622 -0.3382 0.1930 0.1968 -0.3032 -0.2680 0.2091 0.1709 0.2438 -0.1679 -0.2876 -0.2144 -0.2039 -0.4097 0.1935 0.2119 0.2085 -0.1948 0.2460 -0.2186 0.2255 -0.2341 -0.1912 -0.2534 0.2125 -0.2310 -0.2571 0.2050 -0.2196 -0.2761 -0.2842 -0.2435 -0.2143 -0.2259 -0.2041 0.1765 0.1836 -0.1887 0.2344 -0.2018 -0.2668 -0.2270 -0.2002 -0.2083 -0.1581 -0.2406 -0.2467 -0.2439 0.1749 0.2206 -0.2769 -0.2704 -0.3142 -0.1689 0.2167 -0.2870 0.2066 0.1870 0.2145 -0.2898 -0.1847 0.2384 -0.1961 -0.2731 -0.2384 0.1919 -0.2764 -0.2253 -0.2203 0.1732 0.2150 -0.2202 0.1696 -0.2163 -0.2397 -0.2494 0.1757 0.2971 -0.1656 0.1589 -0.1799 -0.2460 -0.1623 -0.2532 -0.1932 -0.2164 0.1947 -0.3119 -0.1910 -0.2225 0.2776 0.2427 -0.1966 0.2051 -0.2178 -0.2011 0.2087 0.2702 0.1945 -0.1840 -0.2096 -0.1945 -0.2802 -0.2302 -0.1974 0.2082 -0.3343 -0.1969 -0.2406 -0.2165 -0.3306 -0.2483 0.1852 -0.2613 -0.1871 -0.1670 0.2125 -0.2213 -0.1755 0.2137 -0.2409 -0.2187 -0.2019 -0.2943 -0.1721 -0.2288 0.2806 -0.2069 0.1915 0.2799 0.2300 -0.2336 -0.2191 0.2075 -0.2320 -0.1638 -0.1719 0.1945 -0.1783 0.2590 -0.2585 -0.2035 -0.1732 0.2077 -0.1804 -0.1637 -0.4039 0.1749 -0.1830 -0.2202 -0.3002 0.2126 -0.2880 -0.1995 -0.2659 -0.1988 -0.1630 0.2578 0.2061 0.2502 -0.2309 0.2626 0.1742 -0.1853 0.1965 0.2060 -0.2708 -0.2307 0.2887 0.1708 -0.3110 0.1833 0.2595 -0.2570 0.2024 0.2227 0.1849 0.2090 0.2044 -0.1845 -0.2938 -0.2342 -0.3056 0.1941 -0.1698 -0.2320 -0.2736 -0.2046 0.2354 -0.1994 -0.2626 -0.2200 -0.1859 -0.2075 -0.2067 -0.2419 0.2644 0.2171 0.1998 0.1849 -0.1675 -0.2439 -0.2962 -0.2854 -0.2260 -0.2020 0.2591 0.2251 -0.2235 -0.3256 0.2238 -0.1980 -0.2195 0.2486 -0.2516 -0.1947 0.2274 0.2386 0.1881 -0.2129 -0.2483 0.1621 -0.2885 -0.2792 -0.1799 -0.2576 -0.2363 0.2492 -0.1837 -0.2690 -0.2486 -0.2617 -0.2310 -0.2266 -0.1291 -0.2485 0.2091 0.2022 -0.2118 -0.2114 0.2134 -0.3468 -0.2545 0.2332 -0.2561 -0.2051 0.2536 -0.1966 -0.1998 0.2131 0.1999 -0.2081 -0.2519 -0.2068 0.2287 -0.2466 0.2286 -0.2841 -0.2803 -0.3139 0.1518 0.2325 -0.2075 0.1448 -0.2569 0.1948 -0.2662 -0.1912 0.1988 -0.2362 -0.1808 -0.2462 -0.1778 -0.2332 -0.1838 -0.1600 -0.2728 0.1948 0.2013 -0.2478 -0.1787 -0.2667 -0.2334 0.1975 -0.2176 -0.2111 0.2237 -0.1833 0.1964 0.2206 -0.2283 -0.2156 -0.2393 -0.1975 -0.2278 -0.1905 -0.2063 -0.2210 0.2305 0.2146 -0.2247 -0.2937 0.2252 0.1958 0.2486 -0.2249 -0.1738 -0.2305 0.2391 -0.2411 0.1720 -0.1711 0.1462 -0.2120 0.2023 -0.2238 -0.2009 -0.2932 0.2311 0.2429 -0.1821 -0.1972 0.2331 -0.2551 -0.2822 0.2285 -0.2259 -0.1842 -0.2348 -0.2713 0.1477 -0.2417 0.2469 0.1642 -0.2271" HIT_INDICES="436 631 969 1192 1255 1391 1467 2186 2208 2239 2307 3308 3499 3550 3704 3737 3776 3896 3963 4156 4336 4409 4436 4815 5013 5103 5128 5183 5527 5692 5991 6122 6283 6471 6651 6930 6960 6995 7183 7213 7247 7324 7467 7588 7660 7675 7816 7971 8001 8008 8090 8140 8304 8449 8472 8523 8601 8623 8673 8801 8855 8989 9081 9301 9482 9905 9987 9994 10097 10121 10183 10219 10298 10444 10446 10713 10824 11058 11086 11095 11126 11207 11350 11454 11498 11524 11531 11618 11709 11839 11971 12218 12242 12396 12421 12428 12474 12527 12549 12555 12566 12629 12641 12658 12681 12833 12848 12850 12870" ES_PROFILE="-0.0161 -0.0153 -0.0280 -0.0329 -0.0255 -0.0245 -0.0191 -0.0663 -0.0592 -0.0528 -0.0495 -0.1219 -0.1315 -0.1303 -0.1374 -0.1352 -0.1335 -0.1384 -0.1395 -0.1508 -0.1615 -0.1640 -0.1629 -0.1902 -0.2038 -0.2091 -0.2093 -0.2120 -0.2381 -0.2504 -0.2736 -0.2834 -0.2953 -0.3088 -0.3215 -0.3412 -0.3415 -0.3421 -0.3542 -0.3540 -0.3540 -0.3572 -0.3653 -0.3714 -0.3735 -0.3711 -0.3784 -0.3864 -0.3846 -0.3810 -0.3831 -0.3826 -0.3907 -0.3970 -0.3938 -0.3926 -0.3934 -0.3897 -0.3882 -0.3924 -0.3908 -0.3952 -0.3961 -0.4065 -0.4135 -0.4383 -0.4363 -0.4284 -0.4278 -0.4209 -0.4168 -0.4106 -0.4076 -0.4094 -0.3999 -0.4104 -0.4084 -0.4151 -0.4057 -0.3948 -0.3855 -0.3798 -0.3784 -0.3735 -0.3638 -0.3526 -0.3399 -0.3331 -0.3262 -0.3217 -0.3166 -0.3189 -0.3036 -0.2972 -0.2804 -0.2622 -0.2465 -0.2307 -0.2122 -0.1923 -0.1728 -0.1564 -0.1359 -0.1154 -0.0949 -0.0797 -0.0532 -0.0257 0.0023" RANK_AT_ES="9904.0000" RANK_SCORE_AT_ES="-0.3122"/>
  <DTG RANKED_LIST="55457_collapsed_to_symbols.cls.cls#OA_versus_normal.rnk" TEMPLATE="cls.cls" GENESET="gene_sets.gmt#GOBP_NEGATIVE_REGULATION_OF_MRNA_METABOLIC_PROCESS" ES="-0.4773" NES="-1.9659" NP="0.0000" FDR="0.0386" FWER="0.4110" CHIP="ftp.broadinstitute.org://pub/gsea/annotations_versioned/Human_AFFY_HG_U133_MSigDB.v7.5.1.chip" RND_ES="0.1954 -0.1272 -0.1830 -0.1724 -0.2393 -0.2059 -0.2947 -0.2196 -0.1984 0.2831 0.1672 0.2076 -0.2202 0.2139 0.1917 0.2681 -0.2459 -0.1789 -0.2105 -0.2511 -0.2171 0.1961 0.1602 -0.2081 0.1736 -0.2339 -0.2275 0.1685 0.1895 0.2300 0.2172 -0.2301 -0.2061 0.2307 0.2475 0.2304 -0.1999 -0.2253 -0.2190 0.2987 0.2564 -0.2106 0.2039 0.2019 0.2453 -0.3484 0.1806 -0.2245 -0.2282 0.2832 -0.2366 0.2612 0.2518 0.2402 -0.2263 -0.2867 -0.2740 0.1594 -0.2464 -0.2291 -0.1981 0.2049 -0.3374 -0.1673 0.2356 -0.2932 -0.2347 -0.1951 -0.2792 0.1956 -0.2733 -0.3239 -0.3388 0.2368 -0.3106 -0.1765 -0.2452 0.2106 0.2415 -0.2372 -0.2488 -0.2716 0.2094 0.3024 -0.1670 -0.2792 -0.2587 0.2004 -0.1836 0.2313 -0.1662 0.2133 -0.3555 0.1870 -0.2851 0.1706 -0.1787 -0.2634 -0.3194 0.3002 -0.2644 0.2375 -0.2772 -0.1817 0.1615 -0.2149 -0.2274 -0.3320 -0.2312 0.2229 0.2250 0.2405 -0.2085 -0.2635 0.1833 -0.1909 -0.2542 -0.2651 -0.3807 -0.2172 0.2394 0.2043 -0.2038 -0.2158 -0.2734 0.2423 -0.2690 -0.2439 0.2820 0.2299 -0.2162 0.1821 -0.2279 -0.2694 0.1963 0.3016 -0.2472 -0.2551 -0.2554 -0.3191 0.2135 -0.3043 0.1665 -0.2387 0.2218 -0.1641 -0.3001 -0.2305 -0.2220 -0.3151 -0.2348 -0.2650 0.2480 0.2070 0.2064 -0.1833 -0.1507 0.1742 -0.2377 -0.2008 -0.2271 -0.2363 0.2424 0.1873 -0.1571 -0.2596 0.2536 0.2235 -0.2417 0.1708 -0.1953 0.2752 -0.2858 -0.1786 0.2545 -0.2776 0.2957 -0.2894 -0.1811 0.2771 -0.1868 -0.1818 -0.2954 0.2302 0.2413 -0.2813 -0.3595 0.2051 0.2510 0.2353 -0.2071 -0.3377 -0.2470 -0.2844 0.2058 0.1894 -0.2044 0.2333 -0.1972 -0.3436 0.1866 0.2413 0.2668 -0.1889 -0.1802 -0.2290 -0.2385 0.1892 -0.3096 0.2044 -0.2743 0.1832 -0.2298 -0.2828 0.2023 0.2377 -0.2139 -0.2560 0.1903 -0.2503 -0.1994 -0.2609 0.1897 0.1671 -0.2433 -0.2320 0.2245 0.2186 0.1611 -0.2692 0.2712 -0.3119 -0.2282 -0.2367 -0.2406 -0.2653 0.2261 0.2108 -0.2445 -0.2161 -0.2423 -0.3632 -0.2190 -0.2877 -0.3488 -0.2729 0.2635 0.2020 -0.2200 0.3037 0.2097 -0.2254 0.1815 0.2696 -0.3705 0.1966 -0.2249 -0.2133 -0.1876 0.2347 -0.3407 0.1797 -0.1662 -0.2184 -0.2825 0.2420 0.1833 -0.1876 0.2264 -0.2461 0.2068 0.1840 -0.2985 -0.2871 -0.2083 0.2230 -0.2895 -0.2030 0.2171 0.1890 0.2518 -0.2898 0.2425 0.2305 0.1538 -0.1562 -0.2500 -0.2030 0.2034 -0.2206 -0.2091 -0.2058 -0.2739 -0.2662 -0.2916 0.2254 0.2191 -0.1694 -0.2929 -0.1652 0.2015 -0.2389 0.2312 0.2233 -0.2427 -0.2002 0.1692 -0.1932 -0.3000 0.1903 -0.1937 -0.1584 -0.2078 -0.2593 -0.2903 -0.2994 -0.1938 0.1823 -0.1718 0.1938 -0.3010 0.2360 -0.2795 -0.2185 -0.2304 -0.2665 -0.1655 -0.1636 -0.2668 -0.1758 -0.3681 -0.1939 -0.2331 -0.3607 -0.1927 -0.2079 -0.2997 -0.2960 -0.1889 -0.2721 -0.1953 0.3187 0.2037 0.2149 0.2298 0.3216 -0.1956 0.2078 0.2921 -0.2194 -0.3355 -0.1821 -0.2313 0.2124 -0.2794 -0.2307 0.1793 -0.3714 -0.1789 -0.2383 -0.2441 -0.2954 -0.2744 -0.2944 0.2702 0.2517 -0.2776 0.1924 0.2194 -0.2268 -0.1796 0.1822 -0.3124 0.2333 0.1980 -0.2469 -0.1785 0.2234 0.2317 -0.2231 0.2574 0.1935 -0.1634 -0.2685 -0.2593 -0.2824 0.2189 -0.2944 -0.2517 0.3800 -0.2896 0.2134 0.2024 0.2767 -0.2174 -0.1973 -0.2555 -0.2734 0.2364 0.2103 -0.2913 0.2110 -0.2196 -0.3000 0.2843 0.2082 0.1885 -0.2229 -0.2152 0.2182 0.2649 0.1766 0.2477 0.2065 0.2483 -0.3175 0.1915 -0.2930 -0.2182 0.2243 -0.3118 -0.2464 0.1711 -0.2601 -0.2362 -0.1491 0.1918 -0.1944 -0.2113 -0.2069 -0.3063 0.1777 -0.3253 0.2334 -0.1781 -0.2153 -0.1785 0.1949 0.2080 -0.2296 -0.2150 0.1955 0.1634 -0.1937 0.1734 -0.2357 -0.2737 -0.3048 -0.2925 -0.1978 -0.2538 0.2626 0.2812 -0.2662 0.2186 0.2267 0.2338 0.1741 -0.2138 -0.1704 0.2389 -0.1980 0.2961 -0.3019 -0.2384 -0.1890 0.1934 -0.2649 -0.3038 -0.2834 -0.2044 -0.2798 -0.3248 -0.1736 -0.1703 0.1599 0.2245 -0.2370 -0.2491 0.3432 0.2454 0.2065 -0.1762 -0.1855 0.2339 0.1669 -0.2421 0.2920 0.2912 -0.2798 -0.2006 -0.2751 -0.3528 -0.1737 -0.2026 -0.2383 -0.2963 -0.1821 -0.2800 -0.2008 -0.2352 -0.2431 0.2454 -0.1935 -0.2617 -0.2020 -0.2354 -0.2763 0.2132 0.2128 0.2719 0.2233 -0.2683 0.2401 -0.3193 -0.2649 -0.2504 -0.3471 -0.1569 -0.2703 -0.2035 -0.2278 0.2486 -0.2373 -0.1496 0.2077 0.2237 -0.1776 0.1754 -0.2040 0.2278 0.2341 -0.2167 -0.3181 -0.2528 0.1929 -0.2235 0.1750 -0.2417 -0.2509 0.1865 -0.1829 -0.2128 0.1679 -0.2419 -0.2399 -0.2195 0.2128 -0.2406 -0.2284 0.1796 0.2055 -0.3100 -0.2750 -0.2687 0.2124 -0.1845 0.2532 0.2257 -0.2605 -0.2313 -0.1806 0.2751 -0.3189 -0.1909 -0.1863 0.1727 0.2409 -0.3283 -0.2343 -0.2262 -0.2799 -0.2348 -0.2777 -0.2390 -0.2114 0.2134 -0.2386 -0.1827 0.2009 -0.2842 -0.2300 -0.2366 -0.2922 -0.2489 -0.2016 0.2813 -0.2698 0.2118 -0.1791 -0.2812 0.2209 0.2147 0.2591 -0.3363 -0.2282 0.1931 -0.2967 0.2632 -0.2151 -0.2236 -0.3194 -0.2803 -0.2042 -0.2522 0.2057 -0.3105 0.2704 0.1910 -0.3458 -0.2688 -0.2126 -0.2723 -0.2188 0.2295 0.2430 0.1853 -0.3025 -0.2664 0.2322 0.2223 -0.2248 0.1764 -0.2611 0.2042 0.2560 -0.1926 -0.2250 -0.2318 0.2601 -0.2082 -0.2160 0.2395 -0.2225 -0.2875 -0.1719 -0.2401 -0.2822 -0.2586 0.2409 0.1957 0.2063 0.1857 0.2268 0.2094 -0.1997 -0.2033 -0.3140 0.2290 0.2445 -0.3023 -0.1832 0.2246 -0.3069 0.2543 0.2895 -0.2068 -0.1916 0.2276 -0.2830 0.2355 -0.2597 -0.1574 0.1599 -0.2625 0.2618 -0.3408 0.3523 0.1867 0.2570 0.1955 0.2046 0.3017 0.1985 0.2149 0.2642 0.1797 0.2284 0.1822 0.1895 0.2011 -0.2059 0.2206 -0.2924 -0.1990 -0.2143 -0.3234 -0.1905 -0.2307 -0.2350 0.2029 0.2164 0.2384 -0.2158 -0.2490 -0.2213 0.1939 -0.1856 -0.2738 -0.2443 0.2111 -0.2370 -0.2421 0.2358 -0.2489 -0.1704 0.2012 0.2558 0.2536 0.1589 -0.1874 0.2905 -0.2071 -0.3575 0.1818 0.2133 0.2014 -0.3820 0.2744 0.1559 -0.2120 -0.1713 -0.2310 0.2197 0.2094 0.3189 -0.2299 0.1772 0.3741 -0.2580 -0.2108 -0.2457 -0.1965 0.1788 0.2736 0.3656 -0.2224 -0.2474 -0.2579 0.2221 -0.2992 0.2049 -0.2351 0.2811 -0.1855 -0.2229 -0.1575 0.2663 -0.2488 -0.2357 -0.2442 -0.2991 -0.2211 -0.2327 0.1866 -0.2035 -0.2386 0.2178 -0.1981 -0.3593 -0.1931 0.2505 -0.2212 -0.2317 -0.1592 0.3186 0.2937 -0.2129 -0.2748 0.2327 0.2058 -0.2396 -0.2550 -0.2543 -0.1862 -0.2829 -0.2621 -0.2660 -0.1990 -0.3012 -0.2230 -0.2276 -0.2435 -0.1860 0.2590 -0.1983 -0.2878 -0.1838 -0.2222 0.1711 -0.2706 -0.2169 0.1961 -0.2644 0.2323 0.1925 0.1821 0.2195 0.1538 -0.2092 -0.2867 -0.2915 -0.1598 -0.2407 -0.2313 0.2595 -0.2491 -0.2444 -0.2248 0.2554 -0.3286 0.2453 -0.2639 0.3265 -0.1803 -0.2276 -0.3141 -0.2284 -0.2450 -0.2135 -0.2725 -0.2691 -0.2287 -0.2929 -0.1759 0.2534 0.2425 0.2294 -0.2811 0.2599 0.1995 -0.3522 0.2169 -0.2654 -0.2520 0.1918 -0.2853 -0.2644 0.1912 -0.3275 -0.2696 -0.3829 0.1726 -0.2756 -0.2663 -0.2568 -0.2211 -0.1725 -0.2302 -0.1976 -0.2189 0.2310 -0.2474 -0.2939 -0.1690 -0.1697 -0.3318 0.2581 -0.1883 0.2207 -0.2887 0.2223 -0.1921 0.2360 0.2008 0.2690 -0.2346 -0.1783 -0.2400 0.2290 0.1492 0.1822 -0.1790 -0.3065 0.1796 -0.2670 -0.3084 0.1850 -0.2173 0.3204 0.2818 -0.2101 -0.2714 -0.1942 -0.2520 -0.3415 0.2440 0.2678 0.2259 -0.2479 -0.2795 -0.2362 -0.1890 -0.2489 -0.2268 0.2329 -0.2153 -0.1689 -0.2417 -0.2220 0.3644 -0.2585 0.1907 -0.2288 0.1796 -0.1537 0.2490 0.1783 -0.2335 -0.1933 -0.2102 -0.3387 -0.2143 -0.2351 -0.2541 -0.3255 -0.2060 0.2682 0.2254 0.2349 0.2212 -0.2510 0.2211 -0.2221 -0.1935 0.2048 0.2559 -0.3776 -0.2094 -0.2888 -0.2596 -0.1740 -0.1941 -0.2128 -0.1930 -0.2495 -0.2650 -0.2344 0.2876 -0.2920 -0.1867 -0.2546 0.2615 -0.2921 -0.3003 0.2480 -0.1654 -0.2132 -0.2923 -0.2155 -0.3041 0.2827 -0.1970 -0.2658 0.2237 -0.2394 -0.2076 -0.3184 0.2596 0.2780 -0.2438 0.1760 -0.2182 0.2478 0.1736 0.2771 -0.1984 -0.1755 -0.2799 0.3205 -0.3732 -0.2430 0.2106 -0.3550 -0.2063 0.1820 0.1717 -0.2545 -0.2786 -0.3005 -0.2923 0.2725 0.1872 -0.2621 0.1749 0.1995 -0.2332 -0.2370 -0.3279 -0.1523 0.2214 0.1963 0.1866 0.1909 -0.1849 -0.2341 -0.2218 -0.2300 -0.2883 0.1992" HIT_INDICES="882 1099 1132 1135 1939 2352 2608 2695 3051 3083 3204 3441 3646 4368 4577 4650 4830 4851 4896 4920 5137 5248 5330 5485 5510 6059 6221 6430 6638 6647 6681 7153 7426 7437 7667 7864 7892 7944 8275 8322 8576 8938 9070 9623 9646 9847 10003 10085 10412 10475 10559 10627 10632 10659 10926 10930 10964 11071 11182 11346 11566 11695 11735 12024 12040 12094 12226 12266 12341 12416 12426 12517 12562 12739 12747 12749 12828 12846" ES_PROFILE="-0.0485 -0.0470 -0.0314 -0.0134 -0.0624 -0.0827 -0.0919 -0.0882 -0.1069 -0.1004 -0.1012 -0.1119 -0.1208 -0.1725 -0.1847 -0.1867 -0.1975 -0.1960 -0.1964 -0.1953 -0.2099 -0.2166 -0.2212 -0.2320 -0.2327 -0.2751 -0.2868 -0.3017 -0.3159 -0.3145 -0.3151 -0.3484 -0.3655 -0.3620 -0.3750 -0.3849 -0.3816 -0.3800 -0.3992 -0.3961 -0.4084 -0.4282 -0.4296 -0.4621 -0.4532 -0.4575 -0.4577 -0.4518 -0.4639 -0.4550 -0.4475 -0.4384 -0.4244 -0.4121 -0.4172 -0.4019 -0.3887 -0.3806 -0.3724 -0.3674 -0.3657 -0.3560 -0.3391 -0.3394 -0.3182 -0.2995 -0.2856 -0.2639 -0.2442 -0.2237 -0.1978 -0.1769 -0.1515 -0.1319 -0.0988 -0.0652 -0.0334 0.0042" RANK_AT_ES="10411.0000" RANK_SCORE_AT_ES="-0.3618"/>
  <DTG RANKED_LIST="55457_collapsed_to_symbols.cls.cls#OA_versus_normal.rnk" TEMPLATE="cls.cls" GENESET="gene_sets.gmt#GOBP_RNA_STABILIZATION" ES="-0.5213" NES="-1.9651" NP="0.0000" FDR="0.0370" FWER="0.4150" CHIP="ftp.broadinstitute.org://pub/gsea/annotations_versioned/Human_AFFY_HG_U133_MSigDB.v7.5.1.chip" RND_ES="-0.2560 0.2348 0.3188 0.2180 0.2618 0.1943 -0.3278 -0.2611 -0.2047 -0.3293 -0.2013 -0.2844 0.1850 0.2964 0.2910 -0.2448 0.2251 -0.1870 0.2627 -0.2367 -0.2200 0.1598 -0.2412 -0.2135 -0.2839 -0.4680 -0.3453 -0.2173 -0.2520 0.2210 -0.2798 -0.3084 -0.2014 -0.3359 -0.2425 0.2911 0.2359 -0.3091 -0.3182 -0.1875 -0.3318 0.2948 -0.2293 -0.3085 -0.2444 -0.2519 -0.2454 -0.1965 0.2414 -0.2152 -0.2942 -0.2031 -0.2645 0.1975 0.2480 -0.1789 -0.1872 0.2611 0.2249 -0.2406 0.2760 -0.3743 -0.2899 0.1902 -0.2648 -0.2745 -0.2492 -0.2660 -0.2334 0.3227 -0.3515 0.2688 0.1836 0.2155 -0.2348 -0.1911 -0.3495 -0.2031 0.2403 -0.2461 -0.2126 -0.2116 -0.2239 0.2076 -0.2077 -0.3069 0.1956 -0.2445 -0.3564 -0.2633 -0.2327 0.1726 0.2271 -0.1721 -0.3146 -0.2540 -0.2139 -0.2785 0.3418 -0.2158 0.2831 0.1739 -0.2426 -0.1829 0.3012 0.2014 0.3094 0.2022 -0.2775 -0.2478 -0.2759 0.2604 0.2105 0.2286 0.2587 0.2171 -0.2232 -0.2314 -0.2617 -0.2244 -0.1760 -0.2312 0.2613 0.2280 0.2535 0.2321 0.1882 -0.2822 0.2293 0.3323 -0.2996 -0.2996 -0.2096 -0.2798 -0.3002 -0.3948 -0.3536 -0.2735 0.2430 0.5076 0.2845 0.2365 0.1820 0.2709 -0.1775 -0.2400 -0.3538 0.2286 0.3283 0.2637 0.3297 -0.2466 -0.1872 0.2464 -0.2796 -0.4170 -0.1767 0.2538 -0.2263 -0.2933 -0.2942 0.1952 0.2227 -0.2429 0.3895 0.2430 0.2883 -0.3737 -0.2532 -0.3508 0.2231 -0.2451 -0.2336 -0.2609 -0.2311 -0.2349 0.2072 0.2145 -0.2324 -0.3428 0.3045 -0.4208 0.2115 -0.2699 -0.3033 -0.3487 0.2840 0.1603 -0.3221 0.1988 -0.1696 -0.1486 0.1735 -0.2154 -0.3865 -0.3386 -0.2792 0.2151 -0.2551 -0.2405 -0.1956 0.2769 0.2285 -0.1747 0.2742 -0.3005 -0.2192 -0.3917 -0.2893 -0.2807 0.2636 0.1733 0.1999 -0.1819 0.2567 -0.3150 -0.2412 0.2717 -0.3821 0.2174 0.2635 -0.2670 -0.2477 -0.2845 -0.2687 0.2439 -0.2482 -0.1715 -0.2138 -0.1766 0.2284 -0.2797 -0.2974 -0.2686 0.2011 -0.2396 0.2499 0.3068 -0.2711 -0.2158 -0.2604 -0.4233 -0.2245 0.1926 -0.4494 -0.2133 -0.2845 -0.3048 -0.2911 0.2268 -0.2306 0.3265 -0.1932 -0.1954 0.1940 -0.1779 0.2596 -0.2879 -0.3463 -0.2197 -0.2350 0.2283 0.1888 0.2105 -0.2330 -0.3105 -0.1983 0.3314 -0.2893 -0.1636 -0.3532 -0.2156 -0.3926 0.2405 -0.2362 -0.2928 0.3239 -0.1858 0.2139 -0.2030 -0.3014 -0.2545 0.2539 -0.1831 -0.2400 -0.2657 -0.3106 -0.2344 0.1743 0.3230 -0.1672 0.2980 0.2202 0.2370 -0.2752 -0.2017 -0.1792 -0.3219 -0.2301 -0.2024 -0.3123 -0.4166 -0.3887 0.2201 0.2238 -0.2918 0.2621 -0.3247 0.2435 -0.2577 0.1780 -0.4639 -0.3328 -0.2685 0.2099 -0.2514 -0.2366 -0.3575 -0.1866 0.2988 0.2278 0.2370 -0.3447 0.1552 -0.3307 0.1867 0.2317 0.1802 -0.1945 -0.2764 -0.2416 -0.2088 -0.3983 -0.2234 -0.2930 -0.3334 -0.2910 -0.3176 0.3820 -0.2112 -0.1724 0.2510 -0.2541 0.3260 0.1752 0.1514 -0.2665 -0.2059 0.1873 0.1572 -0.2976 0.2627 0.2754 -0.2028 -0.2608 -0.2004 -0.2869 -0.3007 -0.4421 0.1905 0.2847 -0.2694 0.1837 -0.1997 -0.2548 -0.2147 -0.1965 0.2145 0.2850 -0.3936 -0.2174 -0.2542 0.4397 -0.3582 -0.2504 0.1948 0.2732 0.2363 0.3667 -0.2686 0.3722 0.2515 -0.2930 0.2514 -0.2702 -0.3190 0.2693 0.2610 0.2925 0.4709 0.2818 0.2067 -0.2404 -0.2037 -0.2477 -0.2478 0.2947 -0.2152 -0.4691 -0.2510 -0.2471 -0.2982 -0.3978 -0.2841 0.2975 -0.2681 -0.3222 -0.1935 0.1761 0.2054 -0.2155 0.3222 -0.2901 -0.2963 -0.3223 -0.3127 -0.2312 -0.1592 -0.2243 0.1786 -0.2075 -0.2428 0.3037 -0.1969 -0.3437 0.2172 -0.4424 -0.3282 0.2534 -0.2095 0.2199 0.2658 -0.2110 0.2926 0.3071 -0.4238 -0.3418 -0.3497 0.3072 -0.1979 0.2188 -0.2356 -0.2396 -0.3248 0.2602 -0.3042 0.3103 -0.2691 -0.3081 -0.3300 -0.2385 -0.3019 -0.2754 -0.3498 0.2098 0.1731 -0.2775 0.3460 -0.2642 -0.1761 0.2690 -0.3805 0.2497 -0.3105 -0.2414 -0.2324 -0.2887 0.2827 0.2605 -0.2161 0.2341 -0.3112 -0.1994 0.2199 -0.2586 -0.2419 0.3063 0.3647 -0.2246 -0.2144 -0.2097 -0.2108 -0.3119 -0.2349 -0.1946 0.2846 -0.3345 0.3683 -0.3680 -0.2666 -0.3919 0.2737 0.2803 -0.2165 -0.2526 0.2983 -0.2279 0.2327 -0.2726 0.1908 -0.2696 0.2548 0.1995 -0.3081 -0.3024 -0.3714 0.2016 -0.2148 0.2395 -0.2350 0.2878 0.1765 -0.3274 -0.3058 0.3099 -0.1861 -0.2393 -0.2395 0.2502 -0.2237 0.1826 0.3107 -0.3219 -0.1919 0.3184 0.3269 0.2469 -0.2978 -0.2898 0.2370 -0.3074 -0.4067 -0.3028 -0.2127 -0.2522 -0.2695 0.1954 -0.3623 0.4526 0.2803 0.3187 0.2234 -0.4526 -0.3198 -0.2130 -0.2132 0.2343 0.2618 0.2343 -0.2001 -0.2877 0.2591 0.2004 -0.2492 0.3028 0.2549 -0.2871 0.2720 -0.2632 0.3296 -0.1867 -0.3206 0.1275 -0.2152 0.3066 0.2335 -0.3447 -0.3243 0.2618 0.1933 0.2672 0.3451 0.2386 0.2913 0.2493 0.2609 -0.1961 0.2197 0.1983 -0.3140 -0.2486 0.1525 -0.3070 -0.2439 0.2111 -0.2424 0.2781 -0.2188 0.2534 0.3359 -0.3472 0.3504 -0.2904 0.2915 -0.2598 -0.1828 -0.3617 0.2907 -0.2053 -0.2130 -0.2197 -0.2207 0.1687 -0.3060 -0.2437 0.2631 -0.2043 -0.2133 0.2015 -0.3043 0.2691 -0.2333 -0.3585 -0.1326 -0.2615 0.2248 0.3404 0.1741 -0.3428 0.4005 0.3150 0.2653 -0.2509 -0.1975 -0.2073 0.2245 0.2046 -0.1864 0.2022 -0.2917 0.2555 0.2594 -0.3649 -0.1982 -0.2377 -0.2072 -0.3579 0.3025 -0.3032 -0.2988 0.2447 -0.2574 -0.2517 -0.2854 -0.3365 0.2898 0.1394 -0.2340 0.2254 -0.3719 -0.2801 -0.1681 0.2866 -0.2117 0.1692 0.2297 -0.2988 0.3117 0.3095 0.2604 -0.2504 0.2807 -0.2931 0.1620 -0.3230 -0.1932 0.2624 0.2138 0.2433 0.2269 -0.1984 0.2536 0.1718 0.2012 -0.2689 -0.1561 -0.3108 -0.2482 -0.2751 0.1887 -0.2208 -0.2560 0.2388 0.1835 0.2594 -0.2595 -0.2814 -0.2223 0.2645 -0.2349 -0.2631 -0.2355 0.2554 -0.2930 0.1827 0.2492 -0.1998 -0.2418 0.2745 -0.1845 0.3305 0.2024 0.2237 -0.4068 -0.3055 0.2880 0.1834 -0.2928 -0.2139 0.2680 -0.2911 0.2971 -0.2736 -0.3482 0.3164 -0.2085 -0.2588 -0.2073 -0.1755 0.3349 -0.2483 -0.2153 -0.3179 -0.2652 -0.3040 0.1604 -0.2492 -0.3176 -0.1969 -0.2347 0.3363 -0.2237 0.2214 0.2407 0.1675 -0.3721 -0.1900 -0.3044 -0.3187 0.2780 -0.2412 -0.2734 -0.2192 -0.2472 -0.3177 0.2692 -0.2317 -0.2031 -0.2198 0.1983 0.2128 0.2652 -0.2746 -0.2233 -0.3884 -0.3301 0.2056 0.3014 -0.2194 -0.2476 -0.2256 -0.2891 -0.2739 0.1349 0.1919 -0.3258 0.3011 0.2530 0.2421 -0.1929 -0.2617 -0.1505 -0.2961 0.2794 -0.2814 -0.2613 -0.2264 -0.3575 0.2692 -0.2253 -0.3696 -0.1980 -0.3192 -0.2859 -0.2583 0.2406 -0.1874 -0.2606 -0.3131 -0.2394 0.2066 -0.4038 -0.2822 -0.2431 0.2350 0.2355 -0.2114 0.3219 0.2828 0.1785 -0.2142 -0.2837 -0.3604 -0.3458 -0.2879 -0.2180 -0.2332 0.3319 -0.1556 0.1647 -0.2281 -0.3043 -0.2919 0.2800 0.2495 0.3413 -0.2539 -0.3228 -0.2944 -0.1898 -0.2624 -0.2029 -0.3066 -0.2907 -0.3704 0.3521 0.3044 -0.3743 0.2065 -0.2502 0.2733 0.2159 0.2315 0.4695 -0.2337 -0.2394 -0.3655 -0.2398 -0.2350 0.2358 -0.3347 0.2304 -0.1617 0.1849 -0.1658 -0.2040 0.2924 -0.1768 -0.2129 0.2583 -0.2632 -0.2761 -0.2087 0.2219 0.2016 -0.2853 0.1795 0.2427 -0.2688 0.2237 0.1763 -0.2814 -0.2950 -0.2552 -0.2486 -0.3126 0.2339 0.3043 0.3649 -0.1973 -0.2261 -0.2894 -0.2788 -0.2222 -0.2234 0.2651 -0.2906 -0.1997 -0.2433 -0.2052 -0.3352 0.3210 -0.2717 -0.1647 0.2361 -0.2552 0.3642 0.2557 0.3138 -0.2961 -0.2096 0.1828 -0.2911 0.2759 0.2633 -0.3615 -0.2792 0.3762 0.2454 0.3219 -0.3337 -0.2735 -0.2296 -0.1926 0.2953 0.2699 0.4055 -0.1499 0.2825 -0.3554 0.2293 -0.2354 0.2617 0.2025 -0.2286 0.2840 0.2331 -0.2610 -0.2746 0.2279 0.3925 -0.1804 0.1885 -0.2076 -0.2607 0.2946 -0.1811 -0.3400 -0.3812 -0.3434 0.3222 -0.2704 -0.1579 0.2055 0.2628 -0.4365 0.2604 0.2326 0.3405 -0.2504 -0.2433 0.3054 -0.2445 0.1898 0.2017 -0.3171 -0.2806 -0.2544 -0.3019 -0.2573 -0.2302 -0.2234 -0.3049 -0.1936 0.2801 0.2066 0.2336 -0.2048 -0.3530 -0.2770 -0.2812 -0.2475 -0.2489 0.2398 0.2406 0.2619 0.1937 -0.2640 0.2964 0.1517 0.2268 -0.2411 0.2234 -0.1758 -0.2293 -0.2636 0.1956 -0.3443 0.2354 0.1948 0.1867 -0.2799 0.1929 -0.2163 0.3057 0.2041 0.3549 -0.1992 0.2519 0.2639 -0.2402 0.1759 -0.2341 0.2450 -0.2348 -0.2175 0.2694 -0.4184 -0.3150 -0.1701" HIT_INDICES="1939 2352 2608 2695 3100 3204 3441 3646 4830 4851 4920 5137 5330 5485 6204 6221 6638 6647 7153 7426 7437 7864 8322 9070 9623 9646 9847 10003 10085 10412 10475 10559 10591 10627 10964 11182 11346 11566 11695 12024 12094 12266 12426 12562 12739 12828 12846" ES_PROFILE="-0.1274 -0.1391 -0.1405 -0.1294 -0.1455 -0.1389 -0.1440 -0.1478 -0.2344 -0.2307 -0.2310 -0.2439 -0.2559 -0.2658 -0.3203 -0.3201 -0.3492 -0.3464 -0.3798 -0.3938 -0.3874 -0.4112 -0.4353 -0.4783 -0.5031 -0.4866 -0.4827 -0.4743 -0.4596 -0.4619 -0.4431 -0.4254 -0.4035 -0.3817 -0.3807 -0.3687 -0.3509 -0.3355 -0.3116 -0.2990 -0.2650 -0.2358 -0.2025 -0.1635 -0.1198 -0.0615 0.0042" RANK_AT_ES="9622.0000" RANK_SCORE_AT_ES="-0.2849"/>
  <DTG RANKED_LIST="55457_collapsed_to_symbols.cls.cls#OA_versus_normal.rnk" TEMPLATE="cls.cls" GENESET="gene_sets.gmt#GOBP_POSITIVE_REGULATION_OF_TRANSCRIPTION_FROM_RNA_POLYMERASE_II_PROMOTER_IN_RESPONSE_TO_STRESS" ES="-0.6418" NES="-1.9536" NP="0.0017" FDR="0.0407" FWER="0.4660" CHIP="ftp.broadinstitute.org://pub/gsea/annotations_versioned/Human_AFFY_HG_U133_MSigDB.v7.5.1.chip" RND_ES="-0.3127 0.4239 0.3210 -0.4326 -0.3295 0.2705 -0.3356 -0.4969 -0.2653 -0.5036 0.3166 0.1913 -0.5450 0.2637 0.2680 -0.3219 -0.2471 0.3955 0.2489 -0.4561 -0.2741 -0.3508 -0.2759 -0.3756 -0.3029 -0.3538 -0.2831 -0.2893 0.2111 -0.4776 -0.3223 0.2278 0.2164 -0.2739 0.4160 0.4116 -0.3678 0.3007 -0.2806 0.3483 -0.2240 -0.4487 -0.3155 0.3181 -0.4725 -0.3715 0.1894 -0.3115 0.4048 0.2883 0.5991 0.2681 0.2851 -0.1962 -0.2747 -0.3177 0.2718 0.2642 0.2724 -0.2149 0.2723 0.2347 0.2859 -0.2843 -0.2844 0.4494 -0.2262 -0.2419 -0.2723 -0.4879 -0.3623 0.2460 0.2505 0.1972 0.2513 0.2313 0.2462 -0.2940 -0.3430 0.3760 -0.2409 0.2812 0.3416 -0.3898 -0.2883 -0.4531 -0.3831 0.2833 -0.4455 -0.3348 0.3285 0.2933 0.2835 -0.3392 0.3523 -0.2995 0.4172 -0.3624 0.4200 0.2311 0.4365 -0.2782 0.4355 -0.2705 0.1995 0.1728 0.2754 -0.2529 0.3083 -0.3173 -0.2312 0.4410 -0.3052 -0.2985 -0.5244 -0.4355 0.3420 -0.2422 -0.2883 -0.4033 -0.3883 -0.4536 -0.4974 0.2623 0.3355 -0.1984 -0.2996 -0.3429 -0.5585 0.1912 0.4506 -0.2837 0.2774 -0.2694 0.1825 -0.3320 -0.3841 0.2414 -0.2743 -0.3722 -0.3443 -0.4425 -0.2802 0.3394 0.3151 -0.5230 -0.3156 0.3271 0.4101 0.1833 -0.4402 -0.5015 -0.1978 -0.2928 -0.1899 0.2449 0.3638 -0.2514 0.3327 0.5308 0.2308 0.2933 0.2992 0.3317 -0.3317 -0.2630 -0.3133 -0.2868 -0.2715 -0.4454 -0.3654 0.2938 0.2475 -0.3309 0.2283 0.3908 -0.4172 0.6188 -0.3327 -0.3688 -0.3072 -0.3172 0.2638 -0.2929 -0.2989 -0.1745 -0.3971 0.2682 -0.5434 0.3819 -0.1886 0.5136 0.2512 -0.2379 0.2666 0.3353 -0.3891 0.3681 0.2686 -0.1965 -0.3604 -0.3222 -0.4831 -0.2490 0.3538 -0.3870 0.3385 0.2101 0.2888 -0.3607 0.3439 0.1991 0.4096 0.3255 -0.2210 -0.2282 -0.3388 -0.2997 -0.4629 0.3262 0.3041 -0.4686 0.2830 -0.2180 -0.4739 0.3646 0.3367 -0.2531 0.2858 -0.1876 -0.4358 -0.2871 -0.3593 -0.1972 0.3117 -0.2663 0.2576 -0.3854 -0.3137 -0.3726 0.3840 -0.5325 -0.2757 0.2614 -0.2950 -0.3031 0.4499 -0.1706 -0.2168 0.2543 0.3760 -0.2790 -0.2498 0.3133 -0.3293 0.5483 -0.1916 0.3054 0.2431 -0.2259 -0.3072 0.3033 0.1692 -0.3017 -0.3071 0.5628 0.3426 -0.2394 -0.1951 -0.4442 0.3946 -0.3570 -0.3067 0.4591 0.2530 0.3653 0.3868 0.3123 0.3630 0.3709 0.2250 0.3693 -0.4857 0.2782 0.3438 -0.3900 0.2255 0.2896 -0.3910 -0.1983 0.3773 0.4682 -0.3262 -0.3894 -0.2877 -0.5150 0.3361 0.4422 0.2985 0.1898 -0.4206 -0.4076 -0.1679 0.2388 -0.3050 -0.2513 -0.4144 -0.2474 -0.2568 -0.3163 -0.5732 -0.2899 -0.3585 0.2954 0.3123 0.3007 -0.3964 -0.2729 -0.3471 0.2992 -0.3348 -0.3734 0.4379 -0.3366 0.4057 0.2403 -0.4067 0.2853 -0.2991 -0.3985 -0.3584 -0.2736 -0.3373 0.2352 -0.3507 0.3486 -0.4632 -0.2222 -0.2348 0.2789 -0.3708 -0.2633 0.4245 -0.3127 0.2739 0.1577 0.3913 0.4742 0.3037 -0.4444 -0.4452 0.4528 -0.2397 0.3395 -0.2271 -0.3873 -0.1437 -0.3089 -0.3677 -0.4355 0.2109 -0.1642 0.2750 0.3126 -0.3144 0.4204 -0.3738 0.3611 -0.3051 0.2761 0.1868 -0.3338 0.5291 0.5118 -0.4438 0.2316 -0.4892 0.2015 -0.3024 -0.3215 0.3513 0.3216 -0.4516 0.3486 -0.3668 0.2739 0.1723 -0.1635 -0.3424 -0.2024 0.2975 0.3142 0.4136 -0.3541 0.2746 0.1508 -0.4890 -0.5457 0.2944 -0.4044 0.2493 0.5420 -0.3457 -0.2692 -0.2998 0.2501 -0.3067 -0.3263 0.2583 -0.2806 -0.2233 -0.3736 0.4354 -0.3504 -0.3353 -0.2034 -0.3564 0.3716 -0.3227 0.3019 -0.3275 0.2262 -0.4344 -0.4900 -0.2108 0.3208 -0.4076 -0.5423 0.3900 0.2916 0.2234 0.2314 -0.2619 -0.3491 0.4075 -0.3222 -0.3105 0.2820 -0.4280 -0.1948 -0.3540 -0.2199 -0.5232 -0.3285 0.3225 -0.3592 -0.2805 -0.1750 -0.4203 -0.5041 0.3492 -0.3103 0.2328 -0.2642 -0.3134 -0.2649 0.3322 -0.3664 -0.3412 -0.2553 0.3232 -0.4337 0.3889 -0.3572 -0.4651 -0.5067 -0.2990 -0.2860 0.2584 0.3414 -0.4775 -0.5245 0.2766 0.3241 -0.3925 0.2285 0.2646 0.2323 -0.3591 -0.2119 0.2709 -0.4816 0.3033 0.2751 -0.4081 0.2945 -0.2665 -0.3655 0.4237 -0.3663 -0.4124 0.3236 -0.3423 0.1685 0.2201 -0.3571 -0.2703 -0.3636 0.3714 0.3572 0.1814 -0.4829 -0.2705 -0.2851 0.2857 -0.3374 -0.2942 -0.2932 -0.2579 -0.3608 0.2260 0.2553 -0.3357 0.3581 -0.4281 0.3382 0.3150 -0.4071 -0.3045 -0.2933 -0.5154 -0.2794 -0.4326 0.3260 -0.2579 0.2396 -0.3863 0.3467 0.2811 0.3234 -0.2289 0.3072 -0.2892 0.4928 -0.2636 -0.2031 0.3180 0.2134 0.3446 0.3529 -0.3936 -0.2689 0.3093 0.2182 -0.2982 0.1759 0.3392 -0.2445 -0.2444 -0.2488 0.3792 -0.3428 -0.3304 -0.3296 -0.3776 -0.2680 -0.2336 0.2625 0.2373 0.3590 -0.2989 -0.4019 0.4679 -0.3432 -0.2833 -0.2815 0.3178 0.1810 -0.2809 -0.5029 -0.2484 -0.3666 -0.2875 -0.1925 -0.3423 -0.2732 -0.1977 0.3380 -0.3478 0.2782 -0.3622 0.2881 0.3564 -0.3525 0.3507 -0.3504 -0.2502 -0.3911 0.4794 0.2389 -0.3058 0.2210 -0.2368 0.3120 0.2311 -0.3523 -0.3671 0.5123 -0.4833 -0.1991 -0.2566 -0.2466 -0.2342 0.3612 -0.3409 -0.3233 -0.2118 0.3162 -0.3593 -0.3367 0.3540 0.2218 -0.3135 0.4614 -0.4183 -0.3446 -0.2120 -0.2353 -0.3203 0.2116 -0.3821 0.1895 -0.4840 -0.4003 0.3974 -0.3140 0.2694 -0.4377 -0.2269 0.2613 0.2865 -0.3624 -0.3173 0.2926 0.1728 -0.3034 0.3578 -0.1971 -0.4148 -0.2234 0.3767 0.2014 0.2256 -0.2412 -0.2202 0.3050 -0.3740 0.2427 0.3882 -0.3550 -0.3401 -0.3434 0.4910 -0.2965 -0.4174 -0.2360 0.3165 0.3015 0.3320 -0.2089 0.3570 -0.2467 0.2293 0.4383 0.3245 0.2508 0.2600 -0.2876 -0.4384 0.2616 -0.2646 0.3560 -0.2497 0.4731 -0.4550 -0.3057 0.3608 -0.4684 -0.3638 -0.5775 0.4083 -0.3775 0.2799 0.2480 -0.2262 -0.3631 -0.4484 -0.4072 -0.3040 -0.2488 -0.2870 -0.3740 -0.3008 0.3430 0.3072 0.4260 0.5530 -0.1506 0.2066 -0.3896 -0.2703 0.3150 -0.3101 -0.2381 0.2323 0.3741 0.2100 -0.2490 0.3077 -0.6568 0.4295 0.2655 -0.2436 0.2437 -0.2342 0.2747 0.3806 0.2641 0.3416 0.2405 -0.3105 -0.4179 0.2248 0.2520 -0.4377 -0.3030 -0.3463 -0.2814 -0.3017 0.3257 -0.3771 -0.3449 0.5809 0.2686 -0.3588 -0.2522 -0.4951 -0.3096 -0.1978 -0.3106 -0.2928 -0.2444 -0.3036 -0.4664 -0.2604 -0.2590 -0.2222 -0.3320 -0.2241 -0.2505 -0.4372 -0.4541 -0.3553 -0.4566 -0.2607 0.1795 -0.4048 -0.4046 0.3808 -0.1888 -0.3050 -0.3752 -0.2910 -0.2990 -0.2599 -0.3068 -0.4149 -0.3899 -0.2926 -0.3890 -0.3354 -0.2458 -0.5573 -0.2346 -0.2852 -0.3327 -0.5207 0.2410 0.2005 -0.3045 -0.3118 0.2393 -0.2149 -0.3998 -0.3785 -0.3535 -0.3139 -0.3045 -0.3601 -0.2595 -0.3937 0.1777 0.4103 0.2178 -0.3746 -0.4611 0.4713 0.3002 0.2492 0.3652 -0.2039 -0.2324 0.3713 -0.3133 0.2099 0.2844 0.3091 -0.2544 -0.2197 -0.4247 0.2617 0.3018 0.2580 0.3661 0.1765 -0.3373 -0.2707 0.4260 -0.2439 0.3016 0.3322 -0.3153 -0.2451 0.1546 0.3568 -0.3945 0.4745 0.4916 0.1432 0.2455 -0.3098 -0.4399 -0.2815 0.4173 -0.3009 -0.2680 0.3795 0.3080 -0.3417 -0.2429 0.2323 0.4298 -0.4286 0.2035 -0.3335 0.3126 -0.2795 -0.3020 -0.3539 -0.2480 -0.2097 -0.3368 0.2072 0.3074 0.3484 -0.2490 0.3330 -0.3162 -0.2151 -0.2449 -0.2471 -0.3320 -0.2369 -0.2465 0.4694 -0.2947 -0.4829 -0.3645 0.2657 -0.3101 0.4465 0.2484 -0.3035 0.2845 0.2127 -0.3103 0.2526 -0.3067 0.3847 0.4260 0.2734 -0.3088 -0.3052 -0.4132 0.2534 0.2472 -0.2727 -0.2069 0.2514 -0.2118 -0.3345 0.3371 -0.3740 0.2747 -0.3861 -0.3733 0.5485 -0.4669 0.2175 -0.2233 0.3512 -0.2155 0.3054 0.2867 0.3794 0.3300 -0.1842 0.3012 0.3646 -0.4723 0.3629 0.2797 0.2439 -0.2414 -0.4878 0.3349 0.3566 0.2352 0.2163 0.3064 -0.2857 0.2817 0.2401 -0.5010 -0.2108 0.4898 -0.3409 0.2462 -0.3103 -0.5457 0.4361 -0.2778 0.2837 -0.2707 -0.3513 0.3033 0.2230 -0.2097 -0.3352 0.3079 0.4720 -0.2323 0.1847 0.2958 0.3151 -0.3124 0.2486 -0.2391 -0.3119 0.4345 -0.2572 0.3233 -0.3610 -0.3158 0.2913 0.2790 -0.3447 -0.2990 0.4425 0.3418 -0.2865 0.4475 -0.2364 -0.2266 0.3364 -0.4901 0.3321 0.2540 0.2647 -0.2686 -0.1539 0.2512 0.3812 -0.4642 -0.2859 -0.4279 -0.2146 -0.3738 0.2959 0.2188 0.3269 0.3664 -0.4788 -0.3622 -0.4236 -0.3152 -0.2514 0.3693 0.3177 -0.3240 -0.2281 -0.2081 -0.6096 -0.3234 -0.1719 0.2607 0.1660 0.3157 -0.2190 0.2848" HIT_INDICES="2034 4396 5511 7324 7871 8680 8800 9327 9551 10820 11189 11280 11350 11833 11999 12171 12555 12629 12659 12804" ES_PROFILE="-0.1169 -0.2863 -0.3691 -0.4978 -0.5235 -0.5623 -0.5467 -0.5580 -0.5433 -0.5950 -0.5712 -0.5245 -0.4749 -0.4485 -0.3932 -0.3335 -0.2742 -0.1865 -0.0931 0.0075" RANK_AT_ES="10819.0000" RANK_SCORE_AT_ES="-0.4071"/>
  <DTG RANKED_LIST="55457_collapsed_to_symbols.cls.cls#OA_versus_normal.rnk" TEMPLATE="cls.cls" GENESET="gene_sets.gmt#GOBP_NEGATIVE_REGULATION_OF_MRNA_CATABOLIC_PROCESS" ES="-0.5061" NES="-1.9509" NP="0.0000" FDR="0.0398" FWER="0.4760" CHIP="ftp.broadinstitute.org://pub/gsea/annotations_versioned/Human_AFFY_HG_U133_MSigDB.v7.5.1.chip" RND_ES="-0.2635 -0.1977 0.2061 -0.2487 0.1944 -0.3185 -0.3373 -0.1934 -0.3218 0.1943 0.2372 -0.2183 -0.2631 -0.1608 -0.2466 -0.3656 -0.2602 -0.2601 0.2189 -0.1898 0.2379 -0.2560 0.2020 -0.1656 0.2420 0.2846 0.2221 0.2842 -0.2729 -0.2348 -0.3407 -0.2290 -0.2698 -0.3120 -0.3154 -0.2775 0.2369 -0.2916 -0.3343 -0.3804 0.2000 -0.2525 -0.2177 -0.2822 -0.2082 -0.2307 0.1961 -0.3033 -0.2296 0.3464 -0.2651 0.2379 -0.1622 -0.3484 0.2170 0.2291 -0.2740 -0.3075 0.1502 -0.2567 -0.2748 -0.2580 0.1687 0.1268 -0.3992 0.1745 -0.3704 0.1846 0.2199 0.2305 -0.3072 -0.1891 0.2177 0.2409 0.1568 -0.1325 0.2445 -0.2310 0.2816 0.1727 -0.2672 -0.2618 0.2625 0.2408 0.2652 -0.2155 -0.2867 0.2188 0.2227 0.2455 0.2448 -0.1712 0.1837 0.1347 -0.2432 -0.2039 -0.2226 -0.3360 0.2582 -0.3124 -0.2079 -0.3465 -0.2158 -0.2181 -0.3187 -0.3082 -0.1985 -0.2309 -0.2925 -0.1308 0.3207 0.3700 -0.3656 0.2335 -0.3053 0.2360 -0.2726 0.2479 0.2230 -0.2754 -0.3056 0.1424 -0.2274 -0.3016 -0.2174 -0.2312 0.2354 0.2941 -0.3090 0.2036 0.2623 0.3027 -0.2515 -0.2007 -0.2748 -0.2027 -0.2375 -0.3641 0.2017 -0.2719 -0.3246 0.2472 -0.2988 -0.3014 0.2344 -0.2110 -0.2418 0.2879 -0.1649 0.1941 -0.2003 0.2601 -0.2695 -0.2549 -0.2657 0.1591 -0.2077 -0.2195 -0.3956 -0.2960 -0.1461 -0.2388 0.1830 -0.2891 -0.1951 -0.2993 -0.2948 -0.2239 -0.3375 -0.2804 0.2658 -0.2332 -0.2189 0.2204 0.2349 -0.2165 -0.2497 0.2598 -0.2118 -0.2338 -0.2022 -0.3492 0.3463 -0.2576 -0.2241 -0.2674 -0.2791 0.1792 0.1697 0.1730 0.2881 -0.3185 0.2665 0.1796 0.2146 0.2549 0.2058 0.1696 -0.2411 -0.2941 0.2232 0.1975 -0.3192 0.1809 -0.1868 -0.3824 -0.2455 0.2972 -0.1972 0.1205 0.2855 0.1833 -0.3555 -0.1840 -0.2185 0.2299 0.2363 -0.3459 -0.2889 0.1853 0.1975 -0.2969 -0.2518 -0.2062 -0.2694 0.2153 -0.2353 0.2317 -0.1965 -0.2867 -0.2414 -0.2451 -0.2735 -0.3308 -0.2424 -0.2955 0.1991 -0.2276 -0.1894 -0.2561 0.2060 -0.1676 -0.2672 -0.2746 0.2955 0.2438 -0.2211 0.2786 -0.2806 0.1648 -0.2082 0.3145 0.3044 -0.2150 -0.2957 -0.3731 0.1664 0.1880 0.2390 0.2690 -0.2151 -0.2494 -0.3416 -0.3398 -0.2526 0.2630 0.2239 -0.2866 -0.2814 -0.2607 -0.3217 -0.3369 -0.3185 -0.3307 0.2209 -0.1889 -0.2579 0.2945 0.1751 0.2112 0.2406 -0.3035 0.2027 -0.2634 0.2696 0.2394 -0.2154 -0.1879 -0.2723 0.2564 0.2855 -0.2816 -0.3506 -0.3282 0.2742 0.2317 -0.1893 0.3027 -0.3640 -0.3592 -0.4105 0.2277 0.1879 -0.2125 -0.1619 -0.2789 -0.3245 -0.2630 0.1731 -0.2295 -0.3396 -0.2606 -0.3019 -0.3742 -0.4279 0.3103 -0.2724 -0.3151 0.2184 -0.2099 -0.3143 -0.2141 -0.3097 0.2637 0.2449 0.2862 0.2139 0.2277 -0.3004 -0.2616 -0.2654 0.3141 0.3572 -0.3168 0.2463 0.2059 0.2181 -0.3074 0.2020 -0.1706 -0.2347 0.2358 0.1794 -0.2506 -0.3290 -0.3369 0.2173 0.2141 0.2145 -0.2445 -0.3484 0.2158 -0.2681 0.3914 -0.2446 0.2049 -0.3106 0.2393 0.1882 0.2810 0.2585 -0.1972 0.2921 0.1779 -0.3191 0.1957 0.2518 0.2525 0.1685 -0.2408 0.2950 -0.2678 0.2020 -0.1566 -0.2587 0.2449 -0.2424 -0.3235 -0.1732 0.2952 -0.2376 -0.2357 0.2270 0.2290 0.2262 0.2170 -0.2095 -0.2652 -0.2188 -0.2609 0.1738 -0.2982 -0.2852 -0.2320 0.2428 0.1517 -0.2037 0.1986 0.2591 -0.4105 0.1557 0.2600 0.1823 -0.4186 -0.2941 -0.3658 -0.2187 0.1923 0.2163 -0.3352 0.3343 -0.2805 0.2730 0.2298 0.2459 -0.2942 0.2920 0.2510 -0.2209 -0.2846 0.1988 0.2434 -0.3260 0.2142 0.1941 -0.2221 -0.2840 0.2384 0.3197 -0.2589 0.2746 -0.1762 -0.2318 -0.1884 0.2330 -0.2288 -0.1989 0.2036 0.2684 -0.2120 0.2677 -0.3164 -0.2219 -0.2707 0.2644 -0.2275 0.2530 0.2356 -0.2477 0.2696 -0.1554 0.2281 0.2272 0.1783 -0.2184 -0.2384 -0.1878 0.2517 -0.2018 0.2081 -0.2984 -0.1916 -0.3731 -0.1869 -0.3443 -0.3903 -0.3175 0.2918 0.1879 -0.2435 -0.2233 0.1620 -0.3248 0.2063 0.1654 -0.2705 -0.3054 -0.1953 -0.2604 -0.3723 0.3404 -0.2667 0.2094 0.2436 0.2259 0.2337 -0.3163 -0.2179 -0.2077 -0.2982 -0.3231 -0.2141 0.2949 0.2381 0.2246 -0.1331 0.2701 -0.2217 0.2235 0.2529 -0.1613 -0.2692 0.3393 0.2506 0.2776 -0.2697 0.2541 -0.2648 -0.2922 0.2260 -0.2851 -0.2857 -0.2012 -0.3264 -0.2409 -0.3755 -0.2702 -0.2490 -0.2200 -0.2813 -0.3392 0.2233 -0.2662 0.2341 -0.2412 0.2729 -0.2695 0.3505 0.2385 0.1765 -0.3656 0.3174 -0.2490 -0.2569 0.3264 0.2461 0.2842 -0.1633 -0.1538 -0.1992 -0.2128 -0.3360 -0.2066 -0.3167 -0.2788 0.2497 0.2724 0.2163 -0.3173 0.3050 -0.2356 0.2241 0.2585 -0.2149 0.2323 -0.2312 0.1996 -0.2315 -0.1752 -0.2578 -0.1658 0.1902 -0.2325 -0.2941 0.3628 -0.3164 0.2647 0.2842 0.2092 -0.2420 -0.1671 0.2363 0.2721 0.3544 0.3127 -0.2262 0.2175 0.3000 0.2106 -0.3220 0.2685 -0.2924 -0.1769 0.1788 -0.2466 -0.2510 0.1773 0.2411 -0.2947 0.2543 -0.1912 -0.1743 -0.2429 -0.2040 -0.2342 -0.2234 -0.2980 -0.2679 0.2381 0.2335 -0.2570 0.1628 -0.2963 -0.1946 0.2499 -0.2482 -0.3484 -0.2468 -0.2075 -0.1777 0.1744 -0.2210 0.2717 -0.3110 -0.3302 -0.2830 -0.2732 0.2765 -0.1935 0.2786 -0.2643 0.3945 -0.2267 -0.3651 -0.2740 -0.2923 -0.2226 -0.2708 -0.2108 -0.2762 -0.2602 0.2770 -0.3230 -0.2453 -0.1789 0.2001 0.2297 -0.2280 0.3151 -0.2695 0.2141 0.2150 -0.2832 0.3208 -0.3532 -0.2600 -0.2268 0.1736 0.2209 0.2284 -0.2503 0.2960 -0.2661 0.2245 0.3940 -0.2415 -0.3118 -0.2920 0.2986 -0.1868 0.2349 -0.3394 -0.2893 0.2262 -0.2370 0.1818 -0.1683 0.2140 -0.2044 -0.2838 -0.2548 0.2645 -0.2628 -0.2066 0.2400 0.2497 -0.1676 -0.2538 -0.2946 0.2401 -0.2283 0.2905 -0.2187 0.3034 -0.2035 0.2111 0.3559 0.2058 -0.3015 0.3730 0.1959 -0.2928 0.2655 -0.2268 0.1808 -0.2196 -0.2930 -0.4253 0.2211 0.1841 0.2617 0.3003 0.2649 0.2347 0.2437 -0.2447 -0.2621 -0.3227 -0.2613 0.3672 -0.3125 -0.3757 0.1943 -0.2940 -0.2033 -0.2062 -0.2405 -0.2619 -0.1875 -0.2453 0.2133 0.2561 0.2193 -0.3137 0.3071 -0.2440 -0.1668 0.1923 -0.2553 -0.1955 0.2155 -0.2341 0.2820 0.2170 0.3133 0.3197 -0.1269 0.2750 -0.2636 -0.1533 -0.2674 0.2440 0.3270 0.1810 0.2205 -0.1916 0.2378 -0.2265 -0.2775 -0.2660 0.3603 -0.2265 -0.2168 -0.2641 0.3248 0.1582 -0.1727 -0.2938 -0.3409 -0.3225 -0.2533 -0.3453 -0.2205 -0.1684 -0.2447 0.2696 -0.2469 0.1992 -0.2689 -0.2779 -0.2795 0.1684 -0.4276 0.3097 0.2892 0.2112 0.2162 -0.3752 0.2900 -0.3328 0.2529 0.2342 -0.2735 0.2605 0.2118 -0.2288 -0.1978 0.2890 0.2384 -0.2850 -0.2527 0.1729 -0.4220 -0.2085 0.1943 0.2258 -0.2494 0.1988 -0.3675 0.3034 -0.1947 -0.2491 -0.2496 -0.3378 0.2290 -0.2375 -0.3108 -0.1786 -0.2599 -0.2145 0.1836 0.3614 -0.1917 0.2752 -0.2767 0.1959 0.3089 -0.2176 -0.2165 -0.2789 -0.2165 0.1710 0.2510 0.1903 -0.2172 0.3245 -0.3384 -0.2543 0.2049 0.2119 -0.2068 -0.2245 0.3063 0.2763 -0.2368 -0.2342 0.3067 0.1701 0.2526 0.1831 0.2477 0.3911 -0.2140 0.3482 0.2640 -0.1895 -0.2616 -0.1849 0.1852 -0.2713 0.3110 0.2752 0.2109 0.3261 0.1643 -0.2794 0.1629 -0.1600 0.1803 -0.1842 -0.1956 -0.3009 0.2122 -0.2448 -0.1721 0.2328 0.1830 -0.2673 -0.2840 -0.1824 -0.1914 -0.3196 -0.1905 -0.1905 0.2078 0.2491 0.3484 0.2476 -0.2352 0.2285 0.2073 -0.2576 0.2510 -0.3203 -0.3072 0.2199 0.3178 0.2562 -0.3377 -0.3137 -0.2173 -0.3083 -0.2403 0.1711 0.3431 -0.2497 -0.2142 0.2460 0.3082 0.3202 0.2402 0.2260 0.2735 0.2391 0.2846 0.2246 -0.2751 -0.2426 -0.2378 -0.2481 -0.2762 -0.2696 -0.2266 -0.2586 0.1594 -0.2406 -0.3093 -0.2245 -0.2707 -0.2889 0.2115 0.2664 -0.2186 0.3194 0.2511 -0.1885 -0.2754 -0.2522 0.1999 -0.2517 -0.1851 -0.2525 -0.3127 -0.2613 -0.2325 -0.3324 -0.2285 0.1966 -0.2876 0.2893 0.2294 -0.2885 -0.2777 -0.3042 -0.2160 -0.1708 -0.1968 0.2974 0.2517 -0.3392 0.2712 0.2496 0.2088 0.2025 -0.2221 -0.2318 -0.2136 -0.2919 0.2452 -0.2619 -0.2861 -0.3428 -0.2576 -0.2131 -0.2330 -0.1665 0.1658 -0.2352 -0.2225 0.2597 -0.2539 0.1896 0.2642 -0.2503 0.2134 -0.2739 0.1764 0.1888 -0.2945 -0.2616 -0.1703 -0.2535 -0.3204 -0.2676 -0.2757 -0.3109 -0.2269 -0.3655 0.2515 -0.2321 -0.2745 0.1802 0.2540 -0.1926 -0.2294 -0.2398 -0.2036 -0.2346 -0.3043 0.2801" HIT_INDICES="1132 1939 2352 2608 2695 3204 3441 3646 4368 4830 4851 4920 5137 5248 5330 5485 5510 6221 6638 6647 7153 7426 7437 7864 7892 7944 8322 9070 9623 9646 9847 10003 10085 10412 10475 10559 10627 10632 10964 11182 11346 11566 11695 12024 12040 12094 12266 12416 12426 12562 12739 12828 12846" ES_PROFILE="-0.0605 -0.1025 -0.1166 -0.1201 -0.1110 -0.1376 -0.1443 -0.1495 -0.1987 -0.2298 -0.2266 -0.2275 -0.2409 -0.2465 -0.2503 -0.2604 -0.2605 -0.3145 -0.3439 -0.3416 -0.3757 -0.3905 -0.3849 -0.4098 -0.4036 -0.3991 -0.4183 -0.4631 -0.4900 -0.4756 -0.4739 -0.4679 -0.4556 -0.4606 -0.4446 -0.4297 -0.4132 -0.3918 -0.3936 -0.3849 -0.3707 -0.3590 -0.3390 -0.3309 -0.2981 -0.2673 -0.2431 -0.2145 -0.1749 -0.1416 -0.1045 -0.0537 0.0042" RANK_AT_ES="9622.0000" RANK_SCORE_AT_ES="-0.2849"/>
  <DTG RANKED_LIST="55457_collapsed_to_symbols.cls.cls#OA_versus_normal.rnk" TEMPLATE="cls.cls" GENESET="gene_sets.gmt#GOBP_RIBOSOME_ASSEMBLY" ES="-0.5090" NES="-1.9430" NP="0.0000" FDR="0.0419" FWER="0.5120" CHIP="ftp.broadinstitute.org://pub/gsea/annotations_versioned/Human_AFFY_HG_U133_MSigDB.v7.5.1.chip" RND_ES="-0.2658 -0.2057 -0.2852 -0.2464 -0.2209 0.2026 -0.2093 0.2968 0.2161 -0.2319 -0.2345 -0.3484 0.2297 -0.2529 0.3458 0.2654 0.3614 -0.3138 -0.3114 -0.2487 0.2029 0.2779 -0.2885 0.3645 -0.3464 -0.2387 -0.2236 -0.2536 0.2084 -0.2365 -0.2638 -0.2361 -0.2817 0.1631 -0.2595 -0.2919 0.2307 -0.2407 -0.2122 -0.3310 -0.3155 -0.3098 0.1851 0.2280 -0.3094 0.2503 0.3209 0.2559 -0.2595 -0.2224 -0.2369 -0.2287 0.2865 0.2611 0.2498 -0.2927 -0.2099 -0.3113 -0.3358 -0.2278 0.2549 -0.2696 0.2971 -0.3011 0.2113 -0.2587 -0.2586 0.2488 0.2192 -0.2504 0.2247 0.3399 0.2431 0.2680 0.3119 -0.3217 -0.2117 0.3827 0.2134 0.2493 -0.1892 -0.2337 -0.2615 0.1816 0.2055 -0.2220 0.3152 0.1917 0.3009 -0.2206 -0.2888 -0.1686 0.2628 0.2245 0.3204 -0.1739 -0.3256 -0.2220 0.1513 -0.2507 -0.2903 -0.2804 -0.1733 -0.3177 -0.3815 -0.1860 0.2252 0.1913 -0.3187 -0.1893 0.1975 -0.2105 0.2734 0.2747 -0.2429 0.1874 -0.2673 -0.1760 -0.2828 -0.2451 0.3086 0.1746 -0.2969 -0.3774 0.2068 -0.3203 0.3244 0.2228 0.2884 0.2008 -0.2871 0.1968 0.2481 -0.2367 -0.2235 0.1772 0.2425 -0.3122 -0.2865 0.2474 0.3109 -0.1902 0.2232 0.3089 -0.2333 0.1876 0.2595 0.2406 0.2124 -0.2654 -0.3265 -0.2590 -0.2662 -0.2500 -0.3078 -0.2286 -0.2273 0.2243 -0.2014 -0.1915 0.2978 -0.2206 -0.3787 -0.2055 -0.2971 0.2343 0.1901 -0.2736 0.2870 -0.2340 -0.2211 0.2424 -0.2089 0.3577 -0.2199 -0.3131 -0.2321 -0.3568 -0.2741 -0.3718 -0.3119 -0.2791 0.2252 0.2406 0.2404 -0.2140 0.2192 0.3070 -0.2696 0.2636 0.2334 -0.1929 0.1569 0.2630 0.3496 -0.3064 0.1962 0.2252 0.1626 0.2307 -0.3109 0.3349 0.2474 -0.2031 -0.2413 -0.2270 -0.3370 -0.3172 -0.2388 -0.1971 0.2318 -0.3220 -0.2351 -0.2280 -0.2642 -0.3737 -0.2247 0.1930 -0.2196 -0.3517 -0.2299 0.2136 -0.3432 0.2144 -0.4303 -0.3367 -0.2375 -0.1828 0.1728 -0.1619 0.2271 -0.3705 0.2880 -0.3342 -0.2006 -0.3470 -0.1941 0.2348 -0.2437 -0.2614 -0.2856 0.2187 -0.1613 0.2404 0.2489 -0.3501 -0.2268 -0.2876 0.2126 0.2442 0.2935 -0.2052 0.2075 0.1919 -0.1826 -0.3244 0.1831 -0.2239 0.3247 -0.2473 -0.2680 -0.1915 0.3076 0.2026 0.2082 -0.2810 0.2159 -0.3028 0.3845 -0.3115 -0.3401 0.2042 -0.3362 0.2229 -0.2371 -0.2641 0.2462 -0.2912 0.1719 -0.2077 -0.3036 -0.3442 0.2277 -0.2554 0.2714 -0.1764 -0.2512 0.2744 -0.2071 0.2607 0.2245 -0.3134 0.1608 0.3482 0.2055 -0.2135 -0.2988 -0.2563 0.1982 -0.2547 0.2555 0.1992 -0.3064 -0.2341 -0.1380 -0.1640 -0.3485 -0.1768 -0.2155 -0.2796 0.2816 -0.3108 -0.1927 0.2552 -0.1733 0.1928 -0.2247 0.2492 -0.3694 -0.3168 0.2867 -0.3246 -0.2615 -0.1909 -0.3153 -0.2119 -0.1961 0.2188 -0.2943 -0.2526 0.2278 -0.2699 0.2850 -0.1737 -0.1545 -0.2637 0.2111 -0.2857 -0.2036 -0.1816 -0.2403 -0.2335 0.2843 -0.1967 0.2079 -0.2300 0.2093 -0.3434 -0.3776 0.2417 0.2273 -0.2129 0.2286 0.2820 -0.2714 -0.2238 0.2324 0.2843 -0.2223 0.2839 0.2612 0.3022 -0.2225 -0.2324 -0.2819 -0.2796 -0.2810 -0.2780 0.3423 -0.2937 -0.2708 -0.2632 -0.1452 0.1365 -0.1964 -0.3450 0.2306 0.2272 -0.3261 -0.3241 0.3006 -0.2218 -0.1940 -0.2796 0.2945 -0.2841 0.1433 0.2061 -0.3957 0.2239 0.3010 -0.2169 -0.1930 -0.2489 -0.1968 -0.2241 -0.2581 -0.2890 -0.1678 -0.2447 0.2619 -0.4194 -0.2490 -0.2629 -0.3203 0.1977 -0.1753 0.2173 0.2331 0.1911 -0.3002 -0.1663 -0.3297 0.2571 0.2312 -0.2991 -0.2516 0.2848 -0.2480 0.1750 -0.1406 -0.2842 0.2103 -0.1704 -0.1809 -0.3195 -0.2314 -0.1889 0.2216 -0.2137 0.2432 -0.2467 -0.3388 -0.2388 0.1905 -0.1659 0.1165 -0.2186 -0.1622 -0.2360 0.2058 -0.2712 -0.2217 0.2257 -0.2623 -0.2601 -0.2181 -0.2550 -0.1205 -0.3072 0.2415 -0.3384 0.2143 -0.2510 0.1821 -0.2610 -0.2016 -0.3660 -0.2489 -0.3095 0.2173 -0.2777 -0.3113 0.2004 0.3409 -0.3969 0.2655 -0.2167 -0.2625 0.2053 -0.2977 -0.3333 -0.3803 -0.2395 0.1685 -0.2543 0.2481 0.2153 0.2562 -0.2824 -0.2752 0.2262 0.2639 0.2385 0.1776 -0.3964 0.2528 -0.2745 -0.2467 0.3203 -0.2661 0.2594 -0.3184 -0.3369 0.2417 -0.1892 0.2322 -0.2744 0.2001 0.2705 0.2953 0.3438 0.2757 -0.1864 -0.2199 -0.4062 0.2689 -0.2103 -0.3098 -0.2724 -0.2750 0.3067 -0.2382 -0.2356 -0.2424 -0.2722 -0.2873 -0.2019 0.2476 0.2813 -0.2182 -0.2607 0.2326 0.2458 -0.3465 -0.3335 -0.2858 0.2311 -0.1991 0.2164 0.2783 -0.2351 0.3613 -0.3391 0.2182 0.1833 -0.3631 -0.3080 -0.2205 0.1948 -0.3081 0.2272 0.2101 0.2740 -0.2496 -0.2713 0.2543 -0.3041 0.2098 -0.2265 -0.2471 0.2036 -0.3110 -0.1846 0.2859 0.1981 -0.2718 0.2080 -0.2330 0.1942 -0.2129 -0.1783 -0.4012 -0.3381 -0.2494 0.3370 -0.2517 0.3206 -0.1380 -0.2911 -0.2138 0.3370 -0.2955 0.1779 0.2296 0.1946 0.2406 -0.3383 0.2618 -0.3882 -0.1703 0.3176 -0.2206 -0.2676 -0.1797 0.1994 0.2215 -0.2395 -0.2578 0.2213 -0.2076 0.2029 0.2696 0.3037 0.2255 0.2814 0.1807 -0.1814 -0.2665 0.2510 0.1921 0.1674 -0.2474 -0.4182 -0.3228 -0.2167 -0.2325 -0.2935 -0.2720 -0.2845 0.1821 0.2694 0.2175 0.2789 0.2502 -0.3117 -0.1901 0.2544 0.2540 0.2032 0.2350 -0.2499 -0.3643 0.2688 -0.2614 0.2320 -0.3362 -0.2247 -0.2161 -0.2067 -0.2373 -0.2026 0.1908 -0.3079 -0.3301 -0.2371 -0.2935 0.2622 0.3318 0.2454 0.2425 0.2789 0.1954 -0.1818 0.1907 -0.2500 -0.3478 -0.3176 -0.1632 0.1809 -0.4115 -0.2556 -0.3577 0.1959 -0.3120 -0.3012 0.3026 -0.2331 0.2292 0.2639 0.3938 -0.2892 -0.2292 0.2819 0.2590 0.3444 -0.1984 -0.2348 -0.2095 -0.2013 -0.3259 0.2409 0.2305 -0.3308 -0.2117 0.2711 -0.3683 -0.2265 -0.1848 0.1841 -0.2655 -0.3110 -0.1341 -0.1604 0.2675 0.1844 0.1505 -0.3239 0.2667 0.2206 -0.1787 -0.2660 -0.1723 -0.2406 0.2080 0.3276 0.1821 -0.1551 -0.2964 0.2529 0.1917 -0.2995 0.1936 0.2816 -0.3426 0.2625 0.2338 0.2466 -0.3043 0.2043 0.2281 0.2038 0.2964 -0.2610 -0.3022 -0.2802 -0.2392 0.2642 0.1673 -0.2753 0.1828 -0.1956 -0.2664 -0.1902 -0.3708 -0.3585 -0.2998 0.1761 0.2720 0.2893 -0.2000 0.2049 0.2098 0.2758 0.2655 -0.1868 0.2113 -0.1943 -0.2223 -0.2179 -0.4438 0.2426 0.2399 -0.2472 0.1530 -0.3210 0.2061 -0.2276 0.3367 -0.2276 0.2625 -0.2012 -0.2545 0.2067 -0.3101 -0.3152 0.1426 0.2147 0.1588 0.2542 0.1927 -0.3551 0.2612 -0.2917 0.3629 0.2665 0.2273 -0.3263 -0.2104 0.1670 -0.2412 0.2250 0.2747 -0.2264 0.1942 -0.3247 -0.2601 -0.2797 -0.2504 0.2705 0.2313 -0.2945 -0.2041 -0.2287 -0.3944 -0.2485 0.2356 -0.2917 -0.3427 -0.2240 -0.3056 0.2217 -0.2510 -0.3242 -0.2476 0.3190 -0.2669 -0.2472 -0.2140 -0.2563 -0.2330 0.2544 -0.1629 -0.1743 -0.2266 0.2296 -0.2698 -0.2351 0.1902 0.2029 -0.2816 -0.1628 0.2418 -0.2481 -0.1412 -0.3148 0.1733 -0.1840 0.2336 0.2388 -0.2139 -0.3064 0.1984 0.2753 -0.2364 0.2145 0.2881 0.2424 0.4599 -0.2894 -0.2277 -0.1949 0.2396 -0.2190 -0.2072 -0.2530 0.2617 -0.2556 -0.2004 0.2098 -0.2948 -0.2135 -0.2503 0.2037 -0.2350 0.2249 0.1960 -0.3475 0.1803 -0.2949 0.2870 0.2726 -0.2541 -0.3730 -0.2517 -0.3265 0.2501 0.2128 0.1852 -0.3495 -0.3183 0.2775 -0.3420 0.2421 -0.3083 -0.3504 0.2617 0.2064 -0.2192 -0.2307 -0.1822 -0.1824 -0.2979 -0.2272 0.2090 -0.3285 -0.3447 -0.2162 -0.2967 0.3137 0.2289 -0.2864 -0.1859 0.1962 0.3447 -0.2251 0.2914 0.2392 -0.2568 -0.2124 0.2874 -0.2055 -0.2660 0.2166 -0.1810 -0.2392 -0.3212 0.2628 0.2111 -0.3035 0.3101 0.3020 0.1991 -0.1999 -0.3158 -0.1810 -0.2761 0.2189 -0.2515 0.3510 -0.2816 0.2020 0.2498 -0.2790 0.2136 -0.2907 0.3147 0.2631 0.2378 0.3437 -0.2552 -0.2087 -0.3451 -0.2904 -0.3380 0.1984 -0.2296 -0.2708 0.2147 0.1941 -0.2841 -0.1780 -0.2965 -0.3439 -0.3042 0.2093 -0.3155 0.2614 -0.2302 -0.3536 -0.1700 -0.3299 -0.2623 -0.2331 0.2517 -0.2840 -0.2777 0.2450 -0.2853 -0.1947 0.2534 -0.2919 0.2677 -0.2714 0.2126 0.1741 -0.2230 -0.2299 0.3626 -0.3399 0.2160 -0.2272 -0.1975 0.2055 0.2623 -0.2748 -0.2889 0.2931 -0.2709 -0.2581 0.1745 -0.1630 0.2691 -0.3093 -0.2673 -0.2225 0.2831 -0.2616 -0.2881 0.1555 0.2209 0.3731 -0.3473 0.3181 -0.4085 -0.2926 -0.3786 -0.2794 -0.2738 -0.2348 -0.1915 -0.2307 0.3456 0.2593 0.2648 -0.2937 -0.2555 0.2466 -0.3112 -0.2758" HIT_INDICES="741 1012 1018 1305 1311 1650 2501 3083 3882 4602 4783 5952 5989 6140 6158 6334 6502 6972 7253 7730 7863 8097 8111 8144 8866 9632 9950 10201 10263 10275 10300 10449 10558 10684 11045 11122 11129 11206 11252 11604 11671 11973 12022 12071 12110 12285 12350 12372 12526 12530 12580 12785 12788" ES_PROFILE="-0.0288 -0.0244 0.0006 0.0009 0.0231 0.0169 -0.0343 -0.0676 -0.1215 -0.1723 -0.1819 -0.2727 -0.2754 -0.2863 -0.2868 -0.2989 -0.3098 -0.3424 -0.3593 -0.3896 -0.3927 -0.4028 -0.3957 -0.3900 -0.4351 -0.4805 -0.4896 -0.4922 -0.4797 -0.4634 -0.4479 -0.4413 -0.4310 -0.4213 -0.4278 -0.4116 -0.3900 -0.3733 -0.3538 -0.3556 -0.3347 -0.3290 -0.3032 -0.2767 -0.2488 -0.2292 -0.2000 -0.1670 -0.1413 -0.1039 -0.0689 -0.0381 0.0087" RANK_AT_ES="10200.0000" RANK_SCORE_AT_ES="-0.3407"/>
  <DTG RANKED_LIST="55457_collapsed_to_symbols.cls.cls#OA_versus_normal.rnk" TEMPLATE="cls.cls" GENESET="gene_sets.gmt#GOBP_BRANCHING_INVOLVED_IN_BLOOD_VESSEL_MORPHOGENESIS" ES="-0.5769" NES="-1.9360" NP="0.0017" FDR="0.0437" FWER="0.5380" CHIP="ftp.broadinstitute.org://pub/gsea/annotations_versioned/Human_AFFY_HG_U133_MSigDB.v7.5.1.chip" RND_ES="-0.1903 -0.2594 -0.2993 -0.2176 -0.3486 -0.2957 0.2326 -0.4240 0.2690 0.2754 0.3518 -0.2834 0.2942 -0.4588 -0.2382 -0.2728 0.3080 0.2565 0.3984 0.2934 -0.2709 -0.2450 0.4283 -0.2163 0.2706 0.1790 -0.4812 -0.2756 -0.3005 -0.3295 -0.1918 -0.2520 -0.3653 0.1956 0.2284 -0.2739 0.2844 -0.4390 0.2435 0.4098 0.2796 -0.3969 -0.1992 -0.3731 0.2076 0.2441 0.2039 0.2506 -0.2187 -0.3203 0.1299 -0.2458 -0.3960 0.2951 -0.2502 0.2387 -0.2708 -0.3137 -0.2621 0.1776 0.3859 -0.3679 -0.2741 -0.3109 -0.4114 0.2220 -0.3017 0.1970 0.3090 0.3394 -0.2515 -0.2993 0.2157 -0.2421 0.2530 0.2231 0.3506 -0.2788 -0.2499 -0.3442 0.2589 0.3878 -0.2633 0.2728 0.2384 -0.3533 0.2417 -0.2278 0.3291 0.2224 0.5340 0.2110 0.3960 -0.2573 -0.4800 0.2243 -0.2236 -0.2975 -0.2600 -0.1812 -0.1660 0.2720 0.3276 -0.1986 -0.3365 -0.4599 0.3048 0.2189 0.2611 0.3757 0.2372 -0.2911 0.3068 -0.3703 -0.3999 0.1593 0.2481 0.2999 -0.3629 -0.2922 -0.2946 -0.3592 0.3061 -0.2228 0.2317 0.2445 -0.1923 -0.3269 0.2258 -0.3136 -0.4245 -0.3872 -0.2710 0.2209 -0.3464 -0.2721 0.2496 0.2936 0.2089 -0.2358 -0.2972 0.1834 -0.2435 -0.2711 -0.3253 0.2608 -0.3389 0.2836 -0.2769 -0.4231 -0.2800 -0.2338 -0.1373 -0.2763 0.4686 -0.2375 0.3157 -0.3600 0.3114 0.2354 0.2337 -0.2729 0.2400 0.1875 -0.3318 0.3118 -0.3933 -0.3736 -0.3592 0.3039 0.2838 0.2160 -0.2682 -0.2942 0.2798 0.1887 -0.3006 -0.3224 -0.1867 0.4375 -0.4007 -0.2703 0.3861 -0.2747 0.2970 -0.2185 -0.3189 0.3535 -0.3654 -0.2113 -0.2951 0.1928 0.2768 -0.2678 0.2669 0.2442 -0.2276 -0.2760 -0.2727 -0.4119 -0.3511 -0.3690 0.2819 0.2937 -0.2318 0.2180 0.3430 0.3177 0.3337 0.2428 -0.2735 -0.4308 -0.2936 -0.1788 -0.2912 -0.2324 -0.2545 -0.2328 -0.2072 0.2589 0.2685 -0.2373 0.3748 -0.2637 0.3257 0.2311 -0.2426 -0.2927 -0.2566 -0.2379 -0.3367 -0.2627 -0.2467 -0.5110 -0.3284 -0.1559 0.1888 0.2806 0.2519 -0.2726 -0.2549 0.2456 0.2576 0.3713 0.2096 -0.2533 -0.2548 0.2818 -0.2063 -0.2730 0.2508 0.2171 0.4234 -0.2794 -0.3036 0.2467 -0.2577 -0.4013 0.3980 -0.2913 0.2875 0.2211 -0.2863 0.2543 0.2791 0.1704 0.2305 -0.2531 -0.2927 0.2120 -0.2278 -0.3777 0.2188 -0.2708 -0.2075 0.2277 0.3626 -0.2338 0.2570 0.3648 -0.3659 0.2699 0.2176 -0.2812 0.3648 0.2655 -0.3544 -0.1913 0.2557 -0.3815 -0.2612 0.3030 -0.3187 -0.3025 -0.3601 -0.2412 -0.4028 -0.1769 -0.2672 -0.2679 -0.2162 -0.3982 -0.1753 -0.1863 0.2820 0.2589 -0.2267 -0.4156 -0.3059 0.2039 0.2568 -0.1941 0.3226 -0.2045 0.2801 0.3221 0.2874 -0.1708 -0.2851 -0.4279 0.3620 0.2519 0.2239 -0.3123 -0.3135 0.4189 -0.2030 -0.3910 -0.4513 -0.1865 0.3738 0.3351 0.2212 -0.2898 -0.3048 -0.3403 -0.4370 0.2182 0.2402 0.2365 0.2631 -0.3490 -0.2536 0.2654 0.2781 -0.2240 -0.3763 -0.2466 -0.2675 -0.2080 0.4537 0.2538 -0.2106 0.2163 -0.2903 0.2641 -0.2496 0.3812 -0.2507 -0.2804 -0.2850 -0.1662 0.2087 -0.3821 0.2179 -0.2439 0.4129 -0.2620 -0.2682 -0.2257 0.3284 0.2482 0.3683 0.2238 -0.1646 -0.2116 0.4149 0.1922 0.2493 0.3229 -0.2523 0.2229 -0.3177 0.3494 -0.2518 0.2250 -0.3805 0.3042 -0.3471 -0.3981 -0.2169 -0.3065 -0.2367 -0.4034 0.3228 -0.3440 -0.2486 0.2314 0.3053 0.2038 0.4247 0.4320 0.2163 0.3228 -0.2314 0.2688 -0.2883 -0.3167 -0.3106 0.3647 -0.3399 -0.5282 0.1978 -0.3550 -0.2453 0.2646 0.2484 0.2246 0.3011 -0.2469 -0.3404 0.2072 0.2476 0.3030 -0.3394 0.2590 -0.2327 0.2779 0.2183 -0.2985 0.3035 -0.3596 -0.2792 -0.3385 -0.3338 -0.3996 -0.2091 0.3949 -0.2293 -0.2155 -0.4098 0.2421 -0.3222 -0.4880 -0.1826 -0.2571 0.2788 0.2309 0.1911 0.3427 -0.2646 -0.4722 0.2660 0.1997 -0.2969 -0.2734 -0.2586 -0.3456 -0.2426 -0.3207 0.4765 -0.3395 0.2378 0.2462 0.3012 -0.3688 -0.2905 -0.3129 -0.2576 0.4874 0.2413 -0.4006 -0.2434 -0.2307 0.2192 -0.2247 -0.2925 -0.3408 -0.2383 -0.2306 0.2434 -0.4163 -0.2186 -0.2577 -0.2350 -0.2561 -0.2034 -0.3907 0.2590 -0.3728 -0.5836 -0.2590 0.2503 0.3058 -0.4358 0.2568 0.2418 0.3814 0.2159 -0.3657 0.4546 0.3184 -0.2300 -0.2553 -0.1672 -0.4744 -0.3177 0.3151 0.1552 -0.2175 -0.4152 -0.2959 -0.2971 -0.2607 -0.2561 -0.2491 -0.2946 0.2959 -0.2898 -0.4539 0.2727 -0.3770 0.3541 -0.2954 0.3017 0.1676 0.2009 -0.2661 0.3981 0.2161 -0.3074 0.2761 -0.2578 -0.3454 -0.3192 0.2874 -0.3194 0.2388 -0.3383 -0.3157 -0.3634 0.2806 0.3341 -0.4035 -0.3085 -0.2292 -0.3696 -0.3135 -0.2522 0.4740 0.2589 0.2573 0.2162 -0.2186 -0.2405 -0.2854 -0.3267 0.2212 0.2350 -0.3495 -0.2624 -0.3310 -0.3423 0.2591 0.2578 -0.2497 -0.2975 0.2476 -0.2811 -0.3314 0.2992 -0.3175 -0.2734 -0.2888 -0.2778 -0.2743 0.2670 -0.3211 -0.2852 -0.2682 -0.2749 -0.2990 0.2263 0.2201 0.2327 0.3124 -0.3550 -0.3484 -0.2988 0.2652 0.2896 0.4585 -0.2534 0.1855 0.1653 -0.2854 0.2726 0.3144 0.2007 0.2744 -0.4087 0.2785 0.2513 0.2946 -0.2594 -0.3991 -0.3538 -0.3391 -0.2580 -0.3288 -0.4601 -0.5157 -0.2048 -0.1923 -0.2519 0.3244 0.2972 -0.4710 -0.3140 0.2483 -0.2951 0.1547 -0.2108 -0.2665 0.3302 -0.2709 0.2636 0.2944 -0.2894 -0.2941 0.2141 0.2512 -0.3356 0.3252 -0.2118 0.4331 -0.1562 0.2384 0.2799 -0.4220 -0.2404 -0.3914 -0.4708 0.2017 0.4242 0.2325 0.3755 -0.1857 -0.2694 -0.4238 -0.2366 -0.3515 0.3401 -0.2365 -0.1953 -0.2767 0.3002 -0.2524 -0.2724 -0.3039 0.2633 -0.1463 -0.1495 -0.3187 0.2265 0.2205 0.2752 -0.2095 -0.2624 -0.3706 -0.3884 -0.3315 -0.3596 -0.3226 -0.3703 0.3082 0.1775 0.3090 0.2270 -0.2328 -0.2940 -0.3208 -0.3373 0.2293 -0.3279 0.2698 -0.3762 -0.2051 -0.3159 -0.4093 0.3254 -0.3203 -0.2601 0.1698 -0.2088 -0.2439 -0.3047 -0.3637 -0.2108 -0.4282 -0.3974 0.2145 0.2005 -0.3262 -0.4784 0.3997 0.2761 0.3219 -0.2933 0.3179 -0.1511 0.2258 -0.3433 -0.2472 0.3677 -0.2521 0.4885 -0.3264 -0.2213 -0.2624 0.2263 0.2653 -0.3415 -0.2381 -0.3499 -0.5418 -0.4107 -0.4042 -0.4997 -0.2538 0.2842 0.2265 0.2996 0.1711 -0.2634 0.2258 -0.3004 -0.2363 -0.2451 0.2985 -0.3050 -0.2170 0.2662 0.3614 -0.1959 0.3480 0.3034 -0.2702 -0.2489 0.2775 0.2897 0.2452 -0.2603 -0.3078 -0.3085 0.2235 0.1754 -0.2470 -0.4261 0.1902 -0.3837 0.2567 -0.2995 -0.2484 -0.4623 0.3413 -0.2609 -0.3784 0.3326 0.2860 0.2621 -0.2856 0.3230 -0.2626 0.3592 -0.2289 -0.2628 0.2968 -0.2572 -0.2309 -0.4220 0.2929 0.2466 0.3807 -0.4095 -0.3904 -0.2788 0.4414 -0.2907 0.3732 -0.3537 -0.2885 -0.1851 -0.3030 0.3619 0.2396 -0.2799 -0.2699 0.4182 -0.2620 -0.2718 0.2552 -0.2836 0.3083 0.2681 -0.2827 -0.3018 -0.3221 -0.1356 0.1893 0.3556 -0.4132 0.3695 -0.3069 -0.3024 0.3777 -0.4363 0.2398 0.3421 -0.3590 0.2245 0.1719 0.3156 -0.2973 -0.3721 0.2827 0.4345 0.2333 -0.2211 0.2876 -0.3555 0.3523 0.1803 -0.2979 -0.3988 0.2068 -0.3403 0.2809 -0.3174 -0.3346 -0.2077 0.2455 -0.2121 -0.2733 -0.2402 -0.3064 0.1898 -0.2633 0.2950 0.2405 -0.3880 0.2511 -0.2851 -0.3619 0.2209 -0.2084 0.2808 0.1753 -0.2827 -0.4797 0.2553 -0.5014 0.2562 -0.3572 0.4641 -0.4486 -0.4134 -0.2602 -0.2935 0.3570 -0.2860 -0.2562 -0.3454 -0.3109 0.2365 0.2895 0.3011 -0.2359 0.3913 0.1736 -0.2973 -0.1938 0.1819 0.2731 -0.2335 0.1968 -0.3418 0.2247 -0.2679 -0.3391 0.2270 0.4718 -0.3653 -0.2726 0.2189 0.3212 -0.2616 0.2103 -0.2324 0.3246 0.1688 -0.2874 -0.4308 0.2985 -0.2440 -0.3257 -0.3854 -0.2980 -0.4470 0.2849 -0.2488 -0.2467 0.1759 -0.2845 0.2518 0.2093 -0.1932 -0.2164 0.2029 0.2777 -0.2606 -0.2395 -0.2805 -0.2641 -0.2179 0.3415 0.2079 -0.3682 -0.2101 0.2895 0.3268 -0.3263 0.1688 0.2570 0.4484 -0.4554 -0.2781 0.3295 -0.3085 -0.2736 0.1880 0.2295 -0.2774 -0.4071 -0.3655 -0.2226 0.1409 0.3654 0.3438 0.2531 -0.1677 0.2282 0.2376 -0.2859 0.2868 -0.2878 -0.2678 0.1905 -0.3007 -0.3312 0.2031 0.3624 0.1339 -0.1992 0.2373 -0.2567 0.2975 0.2495 0.2549 -0.2237 -0.2859 -0.2383 -0.2043 -0.2447 -0.2179 0.2763 -0.2898 -0.2489 -0.2868 -0.3814 -0.3146 -0.1878 0.3471 -0.2023 -0.4118 0.2165 -0.2226 0.3266 0.3355 0.2907 -0.1893 -0.4884 0.2041 -0.1863 -0.2156 0.3603 -0.2982 0.2246 -0.4290 -0.2939" HIT_INDICES="1861 3704 3898 4068 4663 4761 4815 5828 7213 7467 8241 8438 8532 8941 9081 9223 10499 10886 11074 11276 11363 11441 11454 12218 12549 12629 12703 12862 12866" ES_PROFILE="-0.1107 -0.2372 -0.2374 -0.2371 -0.2743 -0.2738 -0.2702 -0.3482 -0.4470 -0.4563 -0.5007 -0.4990 -0.4886 -0.4999 -0.4893 -0.4778 -0.5434 -0.5361 -0.5111 -0.4847 -0.4482 -0.4098 -0.3661 -0.3671 -0.3233 -0.2565 -0.1844 -0.0976 0.0026" RANK_AT_ES="10498.0000" RANK_SCORE_AT_ES="-0.3724"/>
  <DTG RANKED_LIST="55457_collapsed_to_symbols.cls.cls#OA_versus_normal.rnk" TEMPLATE="cls.cls" GENESET="gene_sets.gmt#GOBP_RNA_EXPORT_FROM_NUCLEUS" ES="-0.4665" NES="-1.9229" NP="0.0000" FDR="0.0501" FWER="0.6110" CHIP="ftp.broadinstitute.org://pub/gsea/annotations_versioned/Human_AFFY_HG_U133_MSigDB.v7.5.1.chip" RND_ES="-0.1969 0.2640 -0.1984 -0.2588 0.2696 -0.2109 -0.2938 -0.3243 -0.1725 -0.2637 -0.2881 -0.2796 0.2159 -0.2411 -0.2498 0.2752 -0.1645 -0.3148 -0.2230 0.1710 -0.1983 -0.2472 -0.2056 -0.2111 -0.2839 -0.2471 -0.2086 -0.2054 -0.2013 0.1634 -0.2554 -0.1787 0.2616 0.1658 -0.2219 -0.2006 0.2452 -0.2651 -0.2835 -0.2240 0.2131 -0.2835 -0.1623 -0.1628 0.1883 0.2163 0.1864 0.2210 0.1989 -0.2999 0.2183 0.1838 -0.2943 -0.1998 -0.3104 -0.2126 -0.2562 -0.2315 -0.1752 -0.2914 -0.2056 0.1700 0.1605 -0.1782 -0.3334 -0.2210 -0.3619 -0.2701 -0.2051 -0.3638 -0.2783 -0.3131 0.2243 -0.3087 0.1790 -0.2096 -0.2030 -0.2441 -0.2252 -0.1732 -0.1753 -0.1990 -0.2610 -0.2180 -0.2157 0.2365 0.3254 -0.2163 0.2602 0.2317 -0.2029 0.2152 0.2584 -0.2275 0.1475 -0.2324 -0.2936 -0.1599 -0.2215 -0.1727 0.2367 0.2086 -0.1779 -0.3109 -0.2323 -0.3237 0.2491 -0.2087 -0.2573 0.2155 -0.2280 -0.2745 -0.2915 -0.2792 -0.2893 0.1874 -0.3479 -0.2944 -0.1752 -0.2273 0.1933 -0.2183 -0.1650 0.2139 0.2535 -0.2713 -0.3076 -0.2892 0.1571 0.2146 -0.2120 -0.2779 -0.2418 0.2143 -0.3095 -0.2142 -0.2918 0.1977 0.2812 -0.1295 0.2086 0.2448 -0.2430 0.2764 0.1961 -0.2485 -0.2873 0.2556 0.1903 -0.1734 0.2845 0.2540 0.1847 0.2276 -0.3136 0.1971 0.2755 0.3160 -0.2209 -0.1987 -0.2844 -0.2927 0.2265 -0.2837 0.2682 -0.2447 0.1921 -0.2185 0.2949 -0.2370 -0.1780 -0.2368 -0.2571 0.2436 -0.3146 -0.1988 -0.1968 -0.2270 0.2603 0.2237 -0.2219 0.2006 -0.2249 -0.3682 -0.2222 -0.2638 -0.1700 -0.2898 -0.3520 0.2755 -0.2883 0.1554 0.2164 0.2427 0.2233 -0.1978 -0.1997 0.2005 0.3504 0.2947 -0.3099 0.1864 -0.2333 -0.2395 0.2078 0.2347 0.2063 0.1772 -0.2434 -0.1903 0.1972 -0.2297 0.2031 0.1907 -0.2820 -0.1978 -0.2809 -0.2156 0.1924 -0.2121 -0.1685 -0.1798 -0.2330 -0.2116 0.1879 -0.2040 0.2633 0.2331 -0.1519 -0.4026 -0.1965 0.1793 -0.1910 -0.2580 -0.2812 -0.2968 0.1934 0.3051 -0.1764 0.2627 0.1786 -0.2585 0.2452 -0.2150 -0.1995 -0.3252 0.2123 0.1612 -0.2861 -0.3866 -0.2992 -0.3400 -0.1831 0.2148 -0.2471 0.2249 0.1565 -0.1976 -0.1985 0.2275 -0.2587 0.1779 -0.2110 0.1657 -0.2663 -0.1875 -0.2552 -0.1761 0.2565 0.1955 0.1880 -0.2451 -0.2504 0.4049 -0.2658 0.2852 0.2871 0.2572 -0.1918 0.2879 0.2253 0.1922 -0.2230 0.1587 0.2704 0.2894 -0.2627 0.2077 -0.2225 -0.2258 0.2847 -0.2538 0.1742 -0.2553 -0.1547 -0.2045 -0.2714 0.1942 -0.2730 0.2044 0.3476 0.2448 -0.2321 0.2865 0.2673 -0.2812 0.2152 -0.2483 0.2517 -0.3407 0.2566 -0.1608 0.2064 -0.2097 0.2066 -0.2304 -0.2686 0.1757 -0.2213 -0.2375 -0.1885 0.1742 -0.2068 0.1880 -0.2315 0.1917 -0.2335 -0.1933 0.2242 -0.2723 -0.3537 -0.3361 -0.1660 0.2051 -0.1959 0.1956 -0.2606 -0.2347 0.2513 -0.1851 -0.2812 0.2878 0.1586 -0.1863 -0.1652 0.2624 0.2344 -0.1749 -0.2202 -0.2692 -0.2139 0.1795 -0.1825 -0.1636 -0.2993 0.2568 -0.1953 -0.3495 -0.2176 -0.3559 0.1733 0.2166 0.1983 -0.2458 -0.3185 0.1488 -0.2374 -0.2517 -0.2767 0.1939 0.2759 -0.1685 0.2460 -0.1816 -0.3520 0.2372 -0.2513 -0.2290 0.1914 0.2352 -0.2409 -0.2791 -0.3640 -0.3268 0.3383 -0.2792 0.3942 -0.1949 0.2512 -0.3142 -0.2453 -0.3109 0.2872 -0.2271 -0.2134 -0.2075 -0.2819 -0.3129 0.2534 0.1986 -0.2173 0.2727 0.2227 -0.3024 -0.1965 -0.2436 -0.3618 -0.1967 -0.2908 -0.1922 -0.2815 0.3230 0.2802 -0.3011 -0.2175 -0.3148 0.2350 -0.2197 -0.1787 -0.3268 0.1228 -0.2349 -0.2515 -0.2426 -0.2278 -0.1919 0.2290 -0.2555 0.1633 -0.2541 0.2129 0.1878 0.2743 -0.2632 -0.2190 0.2376 -0.2201 -0.2019 0.2513 -0.2961 -0.2651 0.3206 -0.3010 0.1921 -0.2193 -0.3653 -0.2776 0.1841 0.2291 -0.2258 -0.1996 -0.2524 0.3215 -0.2689 -0.2356 -0.2173 -0.3074 -0.2935 -0.2623 -0.2450 0.1774 -0.2621 -0.2962 -0.2704 -0.2074 0.1982 0.2141 -0.3322 -0.2016 0.2663 0.2892 -0.2247 0.1581 -0.2216 -0.2191 0.3264 -0.2323 -0.2482 0.1758 0.1804 0.2295 -0.2389 -0.2757 -0.2253 -0.3123 0.3178 -0.3071 -0.1775 -0.2226 0.3040 -0.2530 -0.3157 0.2408 -0.2274 -0.2655 -0.2149 0.1386 -0.2712 -0.1673 -0.2806 -0.3195 -0.2643 -0.3142 0.2099 -0.1925 -0.2597 -0.1540 -0.2625 0.1953 0.2769 0.2613 -0.2174 0.2210 0.1769 0.2069 -0.3883 -0.2513 0.2453 0.1667 -0.1528 -0.1550 -0.2241 0.2636 0.2116 -0.2224 0.2742 -0.1970 -0.2278 0.1932 -0.2435 -0.1855 0.1855 0.1813 -0.2934 0.2175 0.1897 -0.2132 -0.2409 -0.2553 0.2068 -0.2459 -0.2413 -0.1512 0.2259 0.2908 0.2145 -0.2289 -0.2200 -0.2328 -0.2304 0.2256 0.1746 -0.2058 -0.1926 -0.1482 -0.1565 -0.2124 -0.2165 -0.1832 0.2588 0.2089 -0.3117 -0.1954 0.2847 -0.2531 -0.1790 -0.3680 -0.2288 -0.2714 -0.1950 0.2564 0.3044 -0.2870 -0.2030 -0.2459 -0.1892 -0.2334 0.2143 -0.2006 0.1667 -0.3079 0.2709 0.3700 0.2316 0.1568 0.2499 -0.2588 -0.2395 -0.1488 -0.4138 -0.1959 0.3200 -0.2649 -0.2474 0.2134 -0.2411 -0.2455 -0.2505 -0.3396 -0.2649 -0.1720 -0.1832 -0.2252 0.1491 0.2456 -0.1975 0.2018 -0.3247 -0.2607 -0.2053 0.1858 -0.3793 0.2522 -0.1824 -0.2555 0.1530 -0.1647 -0.1925 -0.2264 -0.2813 0.2027 0.2382 0.2198 -0.2444 -0.1959 -0.2746 0.2104 -0.2318 -0.2393 -0.1937 -0.2271 -0.2781 0.2055 -0.2714 0.2988 0.2585 -0.2729 -0.2598 -0.2587 0.2175 0.2228 -0.3303 0.2610 -0.2222 -0.1999 0.2107 0.2119 0.2166 0.2137 0.2775 0.1799 0.2454 -0.2081 -0.1743 -0.1483 -0.2622 -0.2348 -0.2911 0.1614 0.2058 -0.2590 0.2274 0.2403 0.2340 -0.2028 0.2227 0.2596 -0.2768 0.1881 -0.1828 -0.1949 -0.2095 -0.2287 0.2513 0.2905 0.1922 0.1879 0.2268 0.2235 0.2082 0.2144 -0.3699 -0.2323 -0.2733 -0.1929 0.2162 -0.2618 0.2265 0.1660 -0.2017 0.2235 0.1930 -0.3864 -0.2526 -0.1856 -0.2407 -0.2312 -0.1916 0.2018 0.2358 -0.2671 0.3267 0.3679 -0.2158 -0.3566 -0.3400 -0.2705 0.2846 -0.3014 -0.1588 -0.2535 0.2350 -0.3100 -0.2029 0.1514 -0.2104 -0.2170 0.2320 -0.2204 -0.2537 0.3651 -0.1625 -0.2801 -0.2976 -0.2341 -0.2626 0.2504 -0.3773 -0.3136 -0.1846 0.2546 -0.2681 -0.2925 0.2460 0.2615 -0.2534 -0.2751 0.1688 0.2007 -0.1757 -0.2028 0.2097 0.3229 -0.2875 -0.2664 -0.1980 0.2901 0.2751 -0.2026 -0.2024 -0.2754 -0.2911 0.1881 -0.3260 -0.3000 -0.2577 0.2718 0.3113 -0.3183 -0.2674 0.2830 -0.2124 -0.1728 -0.2279 -0.2401 0.2052 -0.2948 0.2472 -0.2227 -0.1880 -0.2953 -0.2678 -0.3533 0.2500 -0.2045 -0.2321 0.2571 -0.2431 -0.2862 0.2415 -0.2180 0.2413 0.2142 -0.1933 0.2373 -0.2666 -0.2267 -0.1837 -0.2866 -0.2531 -0.2420 -0.1987 -0.2269 -0.2810 0.1823 -0.2268 -0.1648 0.3050 -0.2300 -0.4538 0.2320 0.2102 -0.3007 0.2749 -0.2602 -0.1792 -0.1852 0.2498 0.1703 -0.1934 -0.1977 0.2177 0.2425 0.2716 0.2254 -0.2226 0.2149 0.1854 -0.1922 -0.2677 -0.3278 0.2362 0.2029 0.2224 -0.1976 -0.2757 -0.2086 -0.2391 0.2220 -0.2076 0.2547 0.2657 -0.1762 0.2568 -0.3095 0.2459 -0.1878 0.1863 -0.2250 -0.1721 -0.1994 -0.2514 -0.2124 0.3651 -0.2876 -0.2017 -0.2953 -0.2281 0.3054 -0.3390 -0.1861 0.2317 -0.2286 -0.2654 0.2535 0.2453 0.3574 -0.2284 -0.1623 -0.2708 -0.1963 0.2053 0.2447 0.2808 -0.1771 0.1773 0.2434 -0.1169 -0.2831 0.2332 -0.2659 -0.2542 0.2665 0.1703 0.1887 -0.2280 0.2262 0.2545 -0.2830 -0.2381 -0.2720 -0.2969 0.2279 0.2939 -0.2345 0.3315 -0.1813 0.2002 0.2867 -0.2825 -0.2189 0.1933 0.1638 -0.2262 -0.2534 0.2833 -0.1899 0.2099 -0.2962 -0.2063 -0.2110 -0.3257 -0.3014 -0.2195 0.2526 -0.2513 -0.2229 -0.1880 0.3034 0.2729 -0.2472 0.2446 -0.2440 0.3232 -0.2323 0.1875 -0.2103 0.1838 -0.2051 0.2238 -0.2359 -0.1815 -0.2789 -0.2149 0.2662 0.2512 -0.1595 -0.3332 0.2065 -0.2098 -0.1976 -0.1708 -0.2656 -0.3021 0.2245 -0.2486 -0.2798 -0.2192 -0.1620 -0.2856 0.1856 -0.1816 -0.2416 0.1685 0.2493 -0.2033 -0.1779 0.2847 -0.2504 -0.2093 -0.2908 -0.3281 0.2033 0.2319 -0.2698 -0.2176 -0.2000 0.2758 -0.2788 -0.2483 -0.3110 0.1900 -0.2545 0.2569 -0.2907 -0.2450 -0.2712 -0.2289 -0.3179 0.1733 -0.2318 0.1824 -0.2358 -0.2082 0.2107 0.2077 -0.2935 0.2063 0.1748 0.2700 -0.2061 0.2715 0.1760 -0.1786 -0.2156 -0.2573 -0.2298 0.2327 0.2380 -0.2098 -0.2921 -0.2368 -0.2276 -0.2330 -0.1755 0.2107 0.2015 0.1638 -0.2230 -0.2400" HIT_INDICES="270 1376 1951 2170 2841 2869 3194 3561 3748 3824 4434 4500 4630 4697 5019 5648 5919 5976 6058 6175 6800 6867 6926 7184 7601 7726 7737 7885 8077 8081 8301 8478 8549 8576 8752 8815 9149 9274 9478 9577 9597 9983 10190 10280 10627 10687 10877 11100 11307 11359 11502 11575 11780 11821 11877 11918 11955 12035 12146 12150 12268 12356 12410 12461 12503 12530 12665 12691 12783" ES_PROFILE="0.0116 -0.0557 -0.0850 -0.0876 -0.1286 -0.1196 -0.1351 -0.1553 -0.1622 -0.1607 -0.2031 -0.2035 -0.2092 -0.2103 -0.2323 -0.2804 -0.3014 -0.3057 -0.3116 -0.3199 -0.3658 -0.3681 -0.3695 -0.3855 -0.4126 -0.4165 -0.4116 -0.4168 -0.4249 -0.4184 -0.4279 -0.4335 -0.4307 -0.4243 -0.4290 -0.4246 -0.4403 -0.4393 -0.4436 -0.4394 -0.4290 -0.4455 -0.4473 -0.4395 -0.4502 -0.4384 -0.4357 -0.4343 -0.4305 -0.4142 -0.4041 -0.3882 -0.3811 -0.3609 -0.3413 -0.3202 -0.2984 -0.2792 -0.2612 -0.2348 -0.2158 -0.1934 -0.1676 -0.1407 -0.1124 -0.0823 -0.0575 -0.0234 0.0091" RANK_AT_ES="10626.0000" RANK_SCORE_AT_ES="-0.3855"/>
  <DTG RANKED_LIST="55457_collapsed_to_symbols.cls.cls#OA_versus_normal.rnk" TEMPLATE="cls.cls" GENESET="gene_sets.gmt#GOBP_NEGATIVE_REGULATION_OF_RNA_CATABOLIC_PROCESS" ES="-0.4818" NES="-1.9087" NP="0.0000" FDR="0.0577" FWER="0.6860" CHIP="ftp.broadinstitute.org://pub/gsea/annotations_versioned/Human_AFFY_HG_U133_MSigDB.v7.5.1.chip" RND_ES="-0.2275 -0.2371 0.2733 -0.3064 -0.2326 -0.2613 -0.1640 -0.2147 -0.2891 0.2289 0.2394 -0.2000 0.2046 0.2846 -0.2153 -0.2268 0.2228 -0.2940 0.2093 0.1765 0.2033 0.2064 -0.2801 0.2901 -0.3653 -0.3048 0.2039 0.1773 0.1944 -0.1972 -0.3287 0.2404 0.1975 -0.3282 -0.3093 0.1840 -0.2947 -0.3115 -0.2998 -0.1829 -0.2869 -0.2323 0.2632 -0.1628 0.2130 -0.2953 -0.2971 0.1969 0.2037 -0.2786 0.2816 0.1981 -0.2112 -0.1829 -0.2087 -0.1693 0.2593 -0.1711 -0.2713 0.1857 -0.1885 0.2899 -0.2436 -0.2754 -0.3205 -0.3686 -0.3060 -0.2826 -0.2385 -0.2254 -0.2443 -0.2409 0.2241 -0.3004 -0.1728 -0.2290 0.2017 -0.2783 0.2623 -0.2368 -0.2558 -0.2113 0.2402 -0.2216 -0.2490 -0.2160 0.2248 -0.1734 0.2324 -0.2836 -0.2595 -0.2291 -0.2450 0.3394 0.2150 0.1865 0.2460 0.2467 -0.3259 0.2493 -0.2087 -0.2498 0.2136 -0.2818 0.2289 -0.2047 -0.2321 -0.2097 0.1664 -0.2303 -0.2613 -0.2846 0.2685 0.2196 0.2492 0.2473 0.1668 -0.2236 0.2718 -0.1831 0.1895 -0.2358 -0.1752 0.2284 -0.2167 -0.2774 -0.2474 -0.1786 -0.2533 -0.2417 0.2731 0.2267 -0.2664 0.2062 -0.2668 0.2455 0.2345 0.3117 -0.3163 -0.1931 0.2867 0.1848 -0.2908 -0.2346 -0.3141 -0.2411 -0.3656 0.2471 0.1771 -0.3294 -0.3446 -0.2288 -0.2476 0.2433 -0.2478 -0.2540 -0.2433 0.2160 0.2459 0.3319 0.2440 0.2787 -0.1779 0.2262 -0.3250 0.2185 -0.1843 0.2288 0.2073 -0.2932 -0.2874 -0.2513 -0.2478 0.2839 -0.2775 -0.3830 -0.3400 -0.3610 0.2343 0.1874 0.3592 -0.1940 -0.1257 0.2271 0.2670 -0.4144 0.2597 0.1874 0.2124 -0.2835 0.2205 -0.2507 0.2486 0.2301 -0.1890 -0.3745 -0.2887 -0.2995 0.2291 0.2525 -0.2551 0.2778 -0.3465 0.2165 0.1308 -0.2009 -0.2933 -0.3042 0.2024 -0.3161 -0.1675 0.2116 -0.1727 -0.2249 0.2901 0.2865 -0.1719 -0.3129 -0.2662 -0.2027 -0.2019 -0.1553 -0.2331 0.2187 0.2417 -0.3360 -0.2067 -0.2320 -0.2691 -0.4136 0.2241 -0.3560 0.2471 0.1969 -0.1886 0.3051 -0.2887 -0.2321 -0.2155 0.2048 -0.2704 -0.2230 -0.2229 -0.2370 -0.2649 -0.3693 0.2673 0.2201 0.2782 -0.2144 -0.2346 0.2247 0.2990 -0.3081 0.2313 -0.3802 -0.2459 0.3011 0.2057 -0.2100 0.1970 0.3549 -0.2288 -0.3421 -0.2092 -0.2666 0.2222 -0.1958 0.2218 0.1730 -0.1941 0.2123 -0.1984 0.2655 0.2231 -0.2253 -0.2067 -0.2108 -0.2173 -0.2663 0.2869 -0.1951 0.2509 0.2103 0.1976 0.2283 0.2109 -0.2075 -0.3309 -0.3108 -0.1616 0.2696 -0.1956 -0.2875 -0.3827 0.2002 0.1866 -0.1714 -0.3163 0.2304 -0.2111 0.2782 -0.2722 -0.2579 -0.1790 -0.3818 -0.3010 -0.2224 0.2819 -0.4165 0.2526 -0.3537 0.2495 0.2580 -0.2835 -0.2971 0.2603 0.1910 0.1798 -0.3192 -0.2249 -0.2388 -0.1517 -0.2203 -0.2568 -0.2047 0.2238 0.2914 0.2427 -0.2335 -0.1967 -0.2170 -0.2484 0.2060 0.2946 0.2064 0.1836 -0.2356 -0.2731 -0.2286 0.2077 -0.3044 -0.2961 -0.2008 -0.2009 -0.2085 -0.2003 0.2195 0.1817 -0.1814 -0.2644 0.2102 0.2057 0.2311 -0.2112 0.1735 0.3141 0.1941 0.2874 -0.2516 -0.2132 -0.2428 0.2357 0.3167 0.2956 -0.2670 -0.2358 -0.2905 -0.2383 -0.1843 -0.3002 -0.1522 0.1943 -0.3107 -0.3420 0.2114 -0.2456 -0.2893 0.2539 -0.2101 -0.2884 -0.2391 0.2130 0.2496 -0.2834 0.2180 -0.2454 -0.2228 0.2300 -0.2470 -0.1958 -0.2870 0.2509 -0.1753 -0.2372 -0.2547 -0.1784 -0.2370 -0.2492 -0.2244 -0.1935 -0.1899 -0.2841 0.2089 0.2047 -0.2538 -0.2483 -0.3784 0.1922 0.2906 0.2036 0.3420 -0.2677 -0.2886 -0.2761 0.2050 -0.2337 0.2663 -0.2058 -0.2146 -0.2275 -0.2416 0.2432 -0.1884 -0.2419 -0.2164 -0.2415 -0.1716 -0.2510 0.1904 -0.1953 -0.1982 0.2021 -0.2487 -0.2947 -0.3092 0.2124 -0.2280 -0.2664 0.2746 0.2923 -0.2607 0.2855 -0.1996 0.3629 -0.2105 -0.2356 -0.1702 0.2520 -0.3653 -0.2934 -0.2169 -0.2456 0.2096 -0.1518 -0.2341 -0.2157 -0.2758 0.1572 -0.1676 -0.2313 -0.1352 0.2259 0.2571 -0.3187 -0.2063 0.2348 -0.2004 -0.2394 0.2717 -0.2240 -0.2074 -0.2813 0.1749 -0.1847 0.1969 0.1888 0.1809 -0.2029 -0.1976 0.1812 -0.2290 -0.2804 -0.2396 -0.2431 -0.2519 -0.2080 -0.3111 0.3302 -0.2733 -0.3560 -0.3624 -0.2118 0.2615 0.2031 0.1997 -0.2617 -0.2055 -0.3749 -0.2341 -0.2142 0.3417 -0.3248 0.2667 0.3251 -0.2703 0.2125 0.2002 0.2628 -0.2611 0.2425 0.2165 0.2103 0.2582 -0.1840 -0.2583 0.3083 0.2061 -0.3322 -0.2776 -0.1985 0.2390 0.2956 -0.1997 -0.2892 0.2452 -0.3069 -0.2225 -0.2160 -0.3303 0.2603 -0.2657 0.2227 -0.2763 -0.3552 0.1592 -0.3183 0.3505 0.2251 -0.3008 0.2689 -0.3114 0.1894 -0.2576 0.2229 -0.3056 -0.2220 -0.2281 -0.1812 0.2219 -0.2228 0.3628 0.1621 -0.3435 -0.2222 0.2008 0.2196 -0.2260 0.2107 0.2092 -0.2208 -0.2428 -0.2089 0.1697 -0.2763 -0.3272 -0.2333 -0.2607 -0.1895 0.2563 -0.3491 -0.1960 0.1777 -0.2431 -0.3584 -0.2669 0.2199 0.2047 -0.2593 0.2152 -0.3594 -0.1854 -0.1756 -0.2238 -0.3293 0.2424 0.3555 0.2942 -0.1854 0.1761 -0.2609 0.1652 -0.1843 0.2624 0.3695 0.1987 0.2377 0.2207 0.1877 -0.2362 -0.1976 -0.2315 -0.2603 0.2210 -0.2060 -0.2551 -0.3510 -0.3200 -0.1894 -0.1983 -0.2771 -0.2810 -0.2732 0.1780 0.1619 -0.3370 -0.2658 -0.2109 -0.1998 -0.2445 -0.2109 -0.2267 -0.3491 -0.2171 0.1786 -0.3134 -0.1978 -0.2363 0.1500 -0.2861 0.2623 -0.3289 -0.2568 0.1827 -0.2314 -0.2321 -0.2342 -0.3156 -0.2558 0.2372 0.1941 -0.2648 -0.2699 0.2485 -0.1970 0.2134 0.2759 -0.1750 0.2621 0.2254 0.2358 -0.2070 -0.2844 -0.1955 -0.3074 -0.2615 -0.3129 0.2098 -0.3116 -0.2358 -0.2204 -0.3077 0.2665 0.2116 -0.3049 -0.2410 -0.1775 -0.2181 0.1791 -0.2331 -0.3351 0.2927 -0.1861 -0.2238 -0.3273 -0.3519 0.2788 -0.2298 -0.2630 -0.2515 -0.2190 -0.3216 0.3018 0.1998 0.1861 -0.3890 -0.2702 0.3232 0.2293 0.2980 0.2683 -0.3632 0.1974 -0.2361 -0.2562 -0.2257 0.2901 0.2576 -0.2394 0.2037 0.2655 0.2190 -0.3132 -0.1926 -0.2169 0.2115 0.1917 -0.2948 -0.2322 -0.2143 0.2363 0.1993 -0.2586 0.2243 0.1683 -0.1282 -0.2751 0.2904 -0.2623 -0.2768 -0.2533 -0.2426 -0.2007 -0.1912 0.2062 0.2572 0.2397 -0.1852 -0.2021 -0.2895 -0.3695 -0.2812 0.2680 0.2291 -0.2496 -0.2519 -0.2483 0.2163 -0.4185 0.2068 -0.1647 -0.3094 -0.3049 -0.2234 -0.3627 0.2265 -0.2151 -0.3184 -0.2059 -0.2884 -0.1860 -0.2422 0.2456 -0.2310 -0.2702 0.2697 -0.2909 -0.2925 -0.1885 0.1699 -0.1958 -0.2165 0.2338 -0.2333 -0.2433 -0.3808 -0.2201 0.2430 -0.1874 -0.2996 -0.2709 0.2068 0.3092 -0.2166 -0.1633 -0.2754 -0.3341 -0.2036 0.1951 -0.1721 0.3000 0.2749 -0.3231 0.1954 -0.2435 0.2286 -0.3378 -0.2895 0.2794 0.2392 -0.1869 -0.1914 -0.2078 -0.1808 0.2466 -0.3035 0.2116 -0.1560 -0.2388 -0.2439 0.2187 0.2758 -0.3080 0.2866 -0.2302 -0.2166 0.2381 0.2146 -0.2215 0.1757 -0.2133 -0.2647 -0.1855 -0.2109 0.2924 -0.2273 -0.1937 0.2521 0.3769 -0.2769 -0.3102 0.2684 -0.4087 0.2610 0.2092 -0.2674 -0.3289 -0.3148 -0.2280 -0.2657 0.1695 0.3059 -0.2757 -0.2827 -0.2582 -0.2451 0.2235 -0.1978 -0.1925 -0.2197 0.2421 -0.2768 -0.2409 -0.3149 -0.2509 0.1845 0.2955 -0.2022 -0.1762 -0.3014 -0.2557 -0.2248 0.1859 -0.3518 -0.2624 -0.2918 -0.2065 0.2125 -0.3125 -0.2775 0.2593 -0.2579 -0.3118 0.2644 0.2056 -0.3084 -0.2048 -0.3741 -0.2407 -0.2044 0.2002 0.2349 -0.2212 0.2844 -0.2994 0.2493 -0.1969 -0.2942 -0.3026 0.1744 -0.2983 -0.2192 -0.2420 0.1906 0.2479 -0.2149 0.2201 -0.3022 0.2898 -0.2001 0.1978 -0.2536 0.1670 -0.1739 0.3099 -0.2893 0.2026 -0.2187 -0.2870 -0.2562 -0.3029 -0.2366 0.2354 -0.1994 -0.2780 0.1618 -0.2226 0.2299 -0.2154 -0.3025 -0.1725 0.2945 0.2574 -0.1939 -0.1996 0.2601 0.2040 -0.2945 -0.1656 0.2821 0.2690 0.2862 0.2840 0.2068 0.2219 0.3404 -0.1912 0.2262 -0.3403 -0.2675 0.2286 0.2200 -0.2236 -0.2300 -0.3287 0.1686 0.1675 -0.2965 0.2251 -0.2586 0.2540 -0.1733 0.2490 -0.1705 0.1725 -0.1953 -0.2259 -0.1615 -0.2204 0.2220 0.2496 -0.3376 -0.3176 0.2871 0.2053 -0.2116 0.2841 0.3602 0.2031 -0.2883 -0.2089 -0.3099 -0.3606 -0.3355 -0.2237 0.2066 -0.1944 0.2626 -0.2151 0.2525 -0.2181 0.2173 -0.2258 0.2714 -0.3191 -0.1934 0.2192 -0.3436 0.3296 -0.1790 0.2742 -0.3029 -0.2993 -0.1663 -0.2719 0.2091 -0.2441 -0.3244 0.1940 -0.2346 -0.2442 0.2517 -0.3568 -0.2459 -0.2545 -0.1526 -0.3031 0.2431 -0.2046 -0.3136" HIT_INDICES="1132 1939 2352 2608 2695 3100 3204 3348 3441 3646 4368 4830 4851 4920 5019 5137 5248 5330 5485 5510 6204 6221 6638 6647 7153 7426 7437 7864 7892 7944 8249 8322 9070 9623 9646 9847 10003 10085 10412 10475 10559 10591 10627 10632 10964 11182 11346 11566 11695 12024 12040 12094 12266 12416 12426 12562 12739 12828 12846" ES_PROFILE="-0.0622 -0.1054 -0.1205 -0.1250 -0.1169 -0.1356 -0.1315 -0.1311 -0.1273 -0.1331 -0.1827 -0.2141 -0.2112 -0.2124 -0.2162 -0.2221 -0.2279 -0.2318 -0.2421 -0.2423 -0.2951 -0.2952 -0.3248 -0.3226 -0.3570 -0.3722 -0.3670 -0.3924 -0.3868 -0.3827 -0.3971 -0.3932 -0.4388 -0.4667 -0.4532 -0.4526 -0.4476 -0.4364 -0.4426 -0.4278 -0.4142 -0.3963 -0.3786 -0.3584 -0.3617 -0.3545 -0.3418 -0.3318 -0.3137 -0.3075 -0.2766 -0.2480 -0.2259 -0.1998 -0.1625 -0.1317 -0.0976 -0.0502 0.0042" RANK_AT_ES="9622.0000" RANK_SCORE_AT_ES="-0.2849"/>
  <DTG RANKED_LIST="55457_collapsed_to_symbols.cls.cls#OA_versus_normal.rnk" TEMPLATE="cls.cls" GENESET="gene_sets.gmt#GOBP_MRNA_SPLICE_SITE_SELECTION" ES="-0.5823" NES="-1.9079" NP="0.0018" FDR="0.0561" FWER="0.6890" CHIP="ftp.broadinstitute.org://pub/gsea/annotations_versioned/Human_AFFY_HG_U133_MSigDB.v7.5.1.chip" RND_ES="-0.2713 -0.2863 0.3146 0.2694 0.3752 -0.2591 -0.4584 -0.2094 0.1680 0.2572 0.3045 0.2149 0.3525 -0.3686 -0.4447 0.3397 0.2719 0.2983 -0.3494 -0.2069 -0.3513 -0.2136 0.4034 0.2974 0.2597 0.3041 -0.2036 0.2378 -0.2235 0.2390 0.2582 0.2592 0.2822 -0.2963 0.2450 0.3025 -0.2933 -0.3183 -0.4849 0.2863 0.3264 0.2013 0.4343 -0.2812 0.3819 0.2591 -0.3769 -0.2845 -0.4326 -0.2465 -0.2176 0.3259 0.2558 -0.3609 -0.1845 -0.1735 0.3176 -0.2624 -0.3995 0.3225 0.3257 -0.1994 -0.4696 0.3355 0.2794 -0.1604 0.2413 -0.3648 -0.2916 0.2534 -0.2017 0.2571 -0.2299 0.2619 0.3344 -0.2502 -0.2599 0.2486 -0.3720 0.2450 0.3810 -0.2329 0.3189 0.2880 0.1455 0.1990 -0.2446 -0.3199 -0.3737 -0.3763 -0.3883 -0.2539 -0.4066 0.4293 -0.2432 -0.2525 -0.3110 -0.3352 -0.3536 0.3924 -0.1860 0.3830 0.3235 0.3799 0.3660 0.2889 0.1807 -0.3052 -0.2571 0.2983 -0.2467 -0.2538 -0.2659 -0.2783 -0.4016 -0.2456 0.4471 0.1900 0.2806 -0.2456 0.3152 -0.3356 0.2611 -0.3116 -0.4852 -0.1048 0.3148 -0.3737 -0.4927 0.4051 -0.4948 -0.3146 0.4418 -0.3009 0.3821 -0.2404 0.5509 -0.3420 -0.3327 0.2937 -0.3552 0.2634 0.2893 0.2860 0.2206 -0.2973 -0.2330 0.4433 -0.2573 0.2922 0.2753 0.3703 0.2014 0.3199 -0.3221 -0.3707 -0.4247 0.2379 0.2869 0.3657 -0.2343 0.2557 0.1875 -0.3331 0.3040 0.5638 -0.4629 -0.3585 0.2586 0.2941 0.2161 0.2165 0.2464 0.2427 -0.4265 -0.1961 -0.3556 0.2807 0.2023 -0.2829 -0.3863 -0.2389 -0.2549 0.2365 -0.3126 0.2194 -0.1919 0.3350 -0.2816 0.2354 -0.3173 0.2722 0.2282 -0.2461 -0.2807 0.2572 0.1824 0.1835 -0.3279 0.3630 0.3042 -0.2215 -0.2317 0.3872 -0.3709 -0.4283 -0.2770 0.3038 -0.2230 -0.4319 0.2618 -0.2979 0.4039 0.2613 -0.3746 0.5285 0.3345 0.1971 0.2751 -0.1622 0.3903 0.1830 -0.3992 -0.3144 -0.3545 0.2832 -0.2639 0.3167 0.4731 0.3080 -0.3006 -0.2464 0.2972 -0.2984 -0.2822 0.2414 0.2514 -0.2526 -0.2644 -0.1811 -0.2289 -0.3594 0.1695 -0.2389 -0.3238 0.2400 0.2611 -0.2799 -0.2836 0.3448 -0.2529 -0.2510 -0.2626 0.1818 -0.3517 0.2729 0.2312 0.3465 -0.3184 0.2778 0.2837 -0.4642 -0.2755 -0.2132 -0.2503 -0.3395 -0.2295 0.2131 -0.2545 0.1963 0.3063 -0.2700 -0.4948 -0.4149 0.4317 -0.2577 0.3554 0.2273 -0.3215 -0.5124 0.2753 0.2916 0.2403 -0.2067 -0.4296 -0.2509 -0.2690 -0.3683 -0.3099 0.2156 0.4902 -0.3034 -0.3466 -0.1742 0.3660 0.3644 -0.1978 0.1694 -0.3170 -0.2131 -0.4488 0.2917 0.2195 0.3608 -0.2548 -0.2626 -0.2546 -0.3315 -0.2888 -0.2534 0.2138 -0.4682 0.3554 0.4397 0.2724 0.2554 -0.3845 0.3016 0.2480 0.4698 -0.2037 -0.3634 0.2353 -0.3619 -0.4107 -0.2941 -0.3046 0.2017 -0.3240 0.2423 -0.2546 0.3151 -0.2442 0.1621 -0.3226 -0.2414 0.2877 -0.3996 -0.2679 -0.3616 0.2471 -0.2335 -0.4557 -0.2831 0.2026 0.1751 -0.4754 0.3026 -0.3144 -0.3964 -0.2335 -0.2930 0.2586 -0.2635 -0.2251 0.2760 0.1992 -0.2377 0.2381 -0.3147 -0.2440 0.1590 0.1750 0.2595 -0.1740 -0.2431 0.1931 -0.5065 -0.4240 0.2161 0.2147 0.3342 0.3650 -0.1866 -0.2946 0.3210 -0.4346 0.3455 0.5839 0.3588 -0.3664 -0.3005 -0.3121 -0.2842 0.3056 -0.2114 -0.3282 -0.1844 0.2533 -0.3302 -0.2958 -0.2701 0.2170 -0.3368 -0.2814 0.3233 -0.2470 -0.3513 -0.2459 -0.3815 0.2049 -0.2962 -0.2546 0.3013 0.2709 -0.2915 -0.4017 0.3873 0.2714 -0.2870 0.2848 -0.1747 0.1927 0.2151 0.2764 -0.2827 -0.2895 0.1532 0.2658 -0.3108 0.2637 0.1715 0.3007 -0.2236 -0.2086 0.2354 0.2418 -0.2932 -0.1471 -0.4189 -0.2994 0.4753 0.4587 0.2278 -0.3032 -0.2618 0.2747 0.2159 -0.2660 -0.4798 -0.3408 0.5007 0.3775 -0.3622 -0.3396 -0.2396 -0.2617 -0.3741 0.2256 -0.3034 -0.3478 -0.2605 -0.1787 -0.2760 -0.3117 0.2181 -0.3665 -0.3332 0.2557 -0.3577 -0.3121 -0.3928 -0.4953 -0.3937 0.2719 -0.4584 0.3665 -0.3283 -0.3576 0.3017 -0.2412 -0.3988 -0.2565 0.2468 -0.2805 0.3729 -0.4082 -0.2879 0.3974 -0.2529 -0.2088 -0.2579 0.2018 -0.2938 0.1796 0.2378 -0.3139 0.4727 0.2410 0.2739 -0.3790 -0.2153 -0.1955 0.2082 -0.3325 0.1529 0.2442 0.1818 0.3168 0.2353 0.3095 -0.2680 0.2470 -0.3676 -0.2736 0.2878 0.3868 -0.3989 0.2757 0.3862 -0.4071 0.2090 0.5335 -0.1800 -0.2736 0.4029 -0.2979 -0.5913 -0.2988 0.3125 -0.3499 -0.1635 0.2807 0.2260 -0.2279 -0.3781 -0.3538 -0.3848 0.3583 -0.2228 0.2612 -0.3828 0.3614 -0.3082 0.4349 0.3567 -0.3188 -0.2661 0.2758 -0.2413 0.4086 0.2949 -0.3681 0.2805 -0.2172 0.2292 -0.2286 -0.1877 0.3905 0.2142 0.2851 -0.3104 -0.3520 -0.3710 -0.1938 0.2497 0.2295 0.2131 -0.2691 0.3471 -0.3026 -0.2914 -0.2313 -0.3515 -0.3672 -0.2577 0.2729 0.3309 0.3007 -0.1872 0.2695 0.2846 0.2121 0.4254 -0.3395 -0.1859 -0.3070 0.2331 0.2401 -0.2817 -0.3087 -0.4276 0.3669 -0.4221 -0.4310 -0.2515 0.4373 -0.2100 -0.2698 0.2065 0.3019 0.2638 0.2678 0.3859 -0.3077 0.1925 0.2911 0.3576 0.3582 -0.2501 -0.3086 -0.3434 0.2090 -0.2130 0.3517 -0.4009 0.2911 0.3269 0.2393 0.3306 0.2786 0.3410 0.2757 -0.2128 0.3923 0.3426 0.2499 -0.2329 0.2411 0.2764 0.2674 0.2108 -0.2863 0.2650 -0.3646 -0.3065 0.2347 -0.2587 0.2117 -0.3723 -0.2247 0.2215 -0.2363 -0.2552 -0.3424 -0.3769 0.3734 0.2172 -0.2440 0.2896 -0.4090 -0.2257 -0.2732 -0.2729 0.4396 -0.3073 -0.2594 -0.3237 0.2428 0.2932 0.2167 -0.3013 0.1969 0.2984 -0.2501 0.2522 0.4302 0.3169 -0.4758 -0.3049 -0.3386 -0.2094 0.2557 0.3762 0.3080 0.2448 -0.3289 -0.2180 -0.2867 0.1752 0.2568 0.3502 -0.2664 0.3413 -0.2480 -0.3273 -0.3940 -0.3638 -0.3020 0.3086 -0.2052 -0.4051 -0.4203 -0.2493 0.2801 -0.3048 0.2525 -0.2619 -0.2427 0.1822 0.1469 -0.3038 0.3304 0.4429 -0.1744 0.2377 0.2588 0.3234 -0.3090 -0.4424 -0.2455 0.3018 0.3520 -0.4238 -0.3489 -0.3875 -0.2698 -0.1634 -0.4309 -0.3576 -0.2137 -0.4400 0.2507 0.3423 -0.2035 0.2354 -0.3050 -0.2853 0.2833 -0.3567 -0.3386 0.2665 -0.3688 0.2049 -0.3506 -0.3498 -0.3810 -0.2294 -0.4021 -0.3348 0.2782 0.3053 -0.3879 0.3048 0.2187 -0.3210 -0.1545 0.2122 -0.2316 -0.3765 0.2432 -0.2829 0.2305 -0.2014 0.2042 -0.3398 0.3315 -0.2304 0.3462 -0.2796 0.2210 -0.1378 -0.2768 -0.2723 0.3302 -0.3182 -0.2462 0.3224 -0.3089 0.3120 -0.4505 -0.3175 0.3083 -0.3133 -0.2336 -0.1750 -0.3844 -0.3015 0.3404 -0.2102 -0.2172 -0.2178 -0.5318 -0.2767 0.2025 0.3652 0.4651 0.2301 0.2855 -0.2406 0.2528 -0.3275 -0.3633 0.1746 0.3378 -0.2610 -0.3803 -0.3795 -0.4165 -0.2342 -0.3764 0.2792 -0.3701 -0.2991 -0.3340 -0.2185 0.3531 0.2148 -0.2542 -0.3380 -0.2886 -0.3709 0.3932 0.2885 -0.3353 -0.3600 -0.3093 -0.3186 -0.3476 -0.3207 -0.2194 -0.2480 0.1757 0.3338 -0.2730 0.3017 0.2636 0.2929 -0.2027 -0.2029 -0.4246 0.2443 -0.2339 -0.3051 -0.4316 -0.2288 -0.2884 0.2246 -0.2470 0.1953 0.2991 -0.2467 0.5585 -0.4111 -0.1859 0.2550 -0.3632 0.2941 -0.2788 -0.3857 0.2547 0.2195 0.2900 -0.3616 -0.3841 -0.2433 0.3567 0.2909 0.4896 -0.2062 0.2076 0.2251 -0.2922 0.1958 -0.3079 -0.2261 0.2253 0.2639 -0.2684 0.2983 0.2089 -0.2393 0.3198 -0.3694 -0.4225 -0.3199 -0.2412 -0.2880 -0.2796 0.2519 -0.2531 0.2450 -0.3878 -0.2656 -0.2465 0.3032 -0.2567 0.3686 0.2941 0.3304 -0.3293 0.3696 -0.3486 -0.2812 -0.3930 0.3173 0.2911 0.1139 -0.3021 -0.1939 -0.2861 -0.2773 0.2899 -0.3255 -0.3168 0.2708 -0.2598 -0.2552 0.2116 0.1913 0.2870 -0.2259 -0.4566 -0.3819 -0.3311 -0.2495 -0.2708 -0.3375 0.3114 -0.3088 -0.2825 -0.5370 -0.2314 -0.3842 0.3401 0.1597 -0.5460 -0.3083 0.1764 0.3039 0.2438 0.4440 -0.2309 -0.4599 -0.2986 -0.3767 -0.2261 0.2358 0.2398 -0.2746 -0.4625 0.2797 -0.2889 0.3873 -0.1867 0.3749 0.2574 -0.2173 0.2819 0.2222 -0.3303 0.2453 -0.3506 0.2016 -0.2244 -0.4100 -0.2636 -0.3080 -0.3726 0.1972 0.3945 -0.4716 -0.3477 0.3604 -0.2277 0.2062 0.2897 -0.2709 -0.3580 0.3217 -0.3203 0.2364 0.2423 0.2539 -0.2068 -0.3514 0.3607 -0.2384 0.3279 0.3019 -0.3820 -0.2583 0.3279 -0.3519 -0.3780 -0.4082 -0.2563 -0.3670 0.2623 0.2898 0.3246 -0.2163 -0.3356 0.3846 -0.3729 -0.2602 -0.2617 -0.3242 -0.2405 0.3215 -0.4141 -0.2595 0.2814 -0.2559 0.2668 0.2467 -0.2109 -0.2662 -0.2819 -0.3052" HIT_INDICES="882 1482 3152 3237 3649 5999 7545 8398 9997 10272 10282 10311 10334 10647 10659 10687 10832 10926 11510 11627 11664 11854 12211 12391 12747" ES_PROFILE="-0.0139 -0.0175 -0.1237 -0.1076 -0.1206 -0.3026 -0.4104 -0.4582 -0.5503 -0.5369 -0.5028 -0.4699 -0.4364 -0.4220 -0.3841 -0.3472 -0.3176 -0.2829 -0.2781 -0.2352 -0.1855 -0.1444 -0.1073 -0.0511 0.0119" RANK_AT_ES="9996.0000" RANK_SCORE_AT_ES="-0.3206"/>
  <DTG RANKED_LIST="55457_collapsed_to_symbols.cls.cls#OA_versus_normal.rnk" TEMPLATE="cls.cls" GENESET="gene_sets.gmt#GOBP_ENDODERM_FORMATION" ES="-0.5025" NES="-1.9010" NP="0.0000" FDR="0.0582" FWER="0.7140" CHIP="ftp.broadinstitute.org://pub/gsea/annotations_versioned/Human_AFFY_HG_U133_MSigDB.v7.5.1.chip" RND_ES="-0.2430 -0.3555 0.2762 -0.3299 0.2493 0.2004 -0.1453 0.2295 0.2961 0.2916 -0.2345 0.2493 -0.2252 0.1784 0.3685 -0.3011 0.2539 -0.2798 -0.3122 -0.2802 0.2039 0.2982 0.2052 -0.2124 -0.3064 -0.2489 0.2745 -0.3018 -0.2537 -0.3728 -0.2040 -0.2092 0.2647 -0.3844 -0.1701 -0.3798 -0.3363 -0.2096 -0.3366 -0.1906 -0.2113 -0.3148 0.1969 -0.2635 -0.2499 -0.1393 0.3506 -0.2334 0.1976 -0.1594 0.2687 0.2877 -0.2666 0.2455 -0.1670 0.2145 -0.2656 -0.2844 0.1600 -0.2812 -0.2199 0.2272 -0.3387 -0.2638 -0.2171 -0.2470 0.2297 -0.2444 0.2954 -0.2211 0.2667 -0.2860 -0.2394 0.3745 0.2483 0.2323 -0.2020 0.2881 -0.1687 -0.2072 -0.2007 -0.2883 0.2725 -0.2248 0.2427 -0.1966 0.2165 0.1900 0.1799 0.2143 -0.3482 0.2390 0.2345 0.3773 0.2808 0.1767 -0.3235 -0.1676 -0.2540 -0.2991 -0.1764 0.1866 -0.2204 0.2369 0.3654 0.2915 -0.2630 0.2910 -0.2547 0.2637 0.2482 0.3004 0.1744 0.2863 0.2926 0.1732 0.2560 0.2347 -0.3139 -0.2701 -0.2221 0.3356 0.3632 -0.3117 -0.4179 0.2268 0.3849 -0.2662 0.2530 -0.2517 0.2454 0.1953 -0.2060 -0.2542 -0.2160 0.2751 -0.3350 0.2968 -0.3732 0.1706 0.2658 0.2468 -0.2345 -0.2536 -0.2156 -0.3823 -0.2819 -0.3022 -0.2366 0.2527 0.1993 -0.3086 -0.2543 0.3108 0.2863 0.2242 -0.2010 0.3770 -0.2404 0.3042 0.3638 -0.2764 0.2406 0.2531 0.2627 -0.4361 0.2611 -0.3958 -0.4023 -0.1908 -0.2150 0.2708 -0.2044 -0.2879 -0.2733 0.2946 -0.2827 -0.2046 -0.2767 -0.3722 -0.2102 0.2259 -0.2313 -0.2788 0.3137 -0.2222 -0.3704 0.2621 -0.2119 0.2624 -0.3077 -0.3567 -0.1653 0.1292 0.2206 0.2710 -0.3165 -0.2285 0.2542 0.2798 -0.2629 -0.2074 -0.2579 0.2268 -0.1990 -0.2656 0.2609 -0.1887 -0.3476 -0.3114 0.2096 -0.1988 -0.2418 -0.2853 -0.2322 -0.3499 -0.2628 -0.3744 -0.2409 -0.2448 0.2454 0.2548 0.2701 0.2102 0.2347 0.2063 0.2697 -0.2436 -0.4226 0.2125 0.2191 -0.3831 -0.2472 -0.2834 -0.2986 -0.2325 -0.2194 -0.3592 -0.1955 0.2736 -0.2385 -0.2181 -0.2010 0.2764 0.2497 -0.2243 0.2543 0.2398 0.1660 -0.2298 0.2430 0.2661 -0.3069 -0.2936 0.2509 -0.2710 -0.2005 -0.2805 -0.2984 0.2047 -0.2955 -0.2065 0.2421 0.3000 0.3147 -0.2179 -0.2395 -0.2623 0.2759 -0.1479 -0.3356 -0.1876 0.2559 -0.2880 -0.3426 0.3401 0.2425 -0.2528 -0.2178 -0.2835 0.2542 -0.1750 -0.2242 -0.2998 -0.3217 -0.2263 -0.3836 -0.3741 0.2589 -0.3803 -0.2960 -0.2822 -0.2867 -0.3439 -0.3295 0.1746 0.2728 -0.2016 -0.1963 -0.2881 -0.1499 -0.3731 -0.2758 -0.2202 0.3088 -0.2221 -0.3080 -0.3496 -0.2808 0.3026 0.1685 -0.1828 0.1719 -0.3119 0.2887 0.2892 0.2083 0.2443 0.2672 0.2269 0.3014 0.2404 -0.1773 0.2053 0.4436 -0.1829 -0.2719 0.3462 -0.2486 -0.1948 -0.1772 0.1692 0.2390 0.1936 -0.2067 -0.2141 -0.2531 -0.2479 -0.2878 0.3017 0.3765 -0.1889 -0.2021 -0.3265 0.3077 -0.2362 0.2153 0.2965 -0.2825 -0.2548 0.2820 -0.1903 -0.1877 -0.2948 -0.2612 -0.2650 0.1321 0.2706 -0.3221 -0.2513 -0.2920 -0.3243 -0.3666 0.3033 -0.2258 0.2407 0.2252 -0.2085 -0.2019 -0.3297 -0.2039 0.2663 -0.3663 -0.2090 -0.2502 -0.1588 -0.2487 0.2564 0.2653 0.2549 -0.2619 0.2797 -0.3990 0.2979 -0.2430 -0.2083 0.2545 0.1855 -0.3942 0.2376 -0.2367 -0.2202 0.2900 0.2554 -0.2961 -0.3913 -0.2928 0.2057 -0.2687 -0.3076 -0.2827 -0.3918 -0.2151 -0.1713 0.2252 -0.2991 0.2126 0.3371 0.1901 -0.3121 0.2402 -0.2277 -0.2564 0.2137 0.3277 -0.2772 -0.2581 -0.2236 0.1973 -0.3507 0.3590 -0.2390 -0.3182 0.2383 0.3116 -0.2690 -0.1915 -0.2024 -0.3350 -0.2582 -0.2539 -0.2378 -0.3766 0.3272 -0.2113 0.2859 -0.2205 -0.3085 0.2500 0.2079 -0.1947 -0.1624 0.2544 -0.2211 -0.2863 0.2549 -0.2267 -0.2843 -0.2048 -0.2003 -0.2171 0.3048 0.2837 -0.3234 -0.2037 -0.3044 -0.3265 -0.3465 -0.3376 -0.2673 -0.2282 0.1876 0.3084 -0.3794 -0.3014 0.2739 0.3000 0.2209 -0.2159 0.1853 -0.2461 -0.3940 0.3213 0.2348 -0.2041 -0.1721 0.2106 0.2017 0.2550 0.2310 0.2755 -0.3051 0.2345 0.1836 -0.1989 -0.2527 -0.1897 0.2837 -0.2621 -0.2157 0.2121 0.1779 -0.2093 -0.2599 0.2777 0.1573 -0.3461 -0.2441 -0.2114 0.2580 -0.2486 -0.3031 -0.2383 -0.3265 0.2100 -0.3639 -0.2592 0.2708 0.2708 0.2714 0.2368 0.2958 -0.2162 -0.3939 -0.2743 0.2170 -0.3352 0.2787 -0.2154 0.2040 0.1993 -0.2576 -0.3241 -0.2649 0.3501 0.2053 -0.2740 0.2358 -0.2085 0.2654 -0.3165 -0.2738 -0.1612 -0.2602 0.2503 0.1854 -0.2081 -0.2694 0.2543 0.1886 0.2294 0.2298 0.2347 -0.3592 -0.3921 0.3056 -0.2855 -0.3043 0.2248 -0.2142 0.2526 0.3323 -0.2511 0.2317 -0.2704 0.2899 0.2131 -0.2231 0.3246 0.2125 0.1797 -0.2311 0.3021 0.1759 -0.2463 -0.2231 0.2446 -0.1414 -0.2903 -0.2179 -0.1850 -0.3171 0.2216 -0.2430 -0.2010 0.1880 -0.2308 -0.2189 -0.2673 -0.2088 -0.2223 -0.2085 -0.2483 0.1882 -0.2835 0.2143 -0.3153 0.2211 0.3169 0.3057 0.1910 0.2175 0.2214 0.2493 -0.2069 0.2005 -0.3866 -0.2170 -0.3227 0.2442 0.3208 -0.2114 -0.3429 -0.2666 -0.4020 0.2452 0.2330 -0.2639 0.2072 -0.2278 -0.2596 0.2924 -0.3140 -0.2551 0.2197 0.2279 0.1856 0.2010 0.1723 -0.2372 -0.2761 -0.3073 -0.1906 -0.1630 0.4241 -0.4153 0.1961 0.1935 -0.3090 -0.2431 -0.2316 0.3003 -0.3289 0.2858 -0.2288 0.3561 0.2460 0.2164 -0.1652 -0.1979 0.2420 -0.1998 0.2155 -0.2516 -0.2234 0.2747 -0.2514 -0.3077 0.2436 -0.2783 -0.2116 -0.2521 -0.2730 -0.2458 -0.3695 -0.2148 -0.3049 -0.2847 0.2773 -0.4113 -0.2689 0.2758 -0.3252 -0.1813 0.2237 -0.3327 -0.2720 0.2249 0.2121 -0.1798 -0.2465 0.2920 -0.2309 -0.4367 0.1994 0.1834 -0.2594 -0.3050 0.2996 -0.3309 -0.2162 0.3909 -0.2652 0.3335 -0.1843 -0.2893 -0.2558 0.2719 -0.3152 0.3184 0.1911 0.1889 0.3218 -0.2747 0.2391 -0.1749 -0.2899 -0.2180 -0.2404 -0.2457 -0.2952 -0.3683 -0.2570 0.2767 0.2030 0.2970 -0.2326 -0.1844 -0.2413 -0.2171 0.2578 0.1747 -0.2174 -0.2213 -0.1891 -0.4001 -0.2788 -0.2495 0.2596 0.1884 -0.2554 -0.1401 -0.1679 -0.2726 -0.3488 0.2137 0.2468 -0.2202 0.2688 -0.2180 -0.2129 -0.3379 -0.1355 0.2071 -0.3315 -0.3358 0.3116 -0.2805 -0.4091 -0.1725 -0.2420 0.2134 -0.2418 -0.2524 -0.1864 -0.2946 -0.2608 -0.2679 -0.2012 -0.3545 -0.2083 -0.1832 0.1901 0.2435 0.1863 -0.2355 -0.3857 -0.3093 0.2396 0.2218 -0.1992 -0.3133 0.2933 -0.1886 -0.1320 -0.2625 -0.1779 -0.3550 0.2836 0.1575 -0.2464 0.2451 -0.2960 0.2204 0.1908 -0.2085 0.1603 -0.2996 -0.2781 -0.2487 -0.2922 -0.1950 -0.1994 -0.2272 -0.2708 -0.2801 0.2686 -0.2311 -0.2797 -0.1713 0.2948 0.2608 -0.3103 0.2501 -0.2945 -0.3048 0.1483 -0.2492 0.2128 -0.2877 0.2103 0.2305 -0.1837 -0.3385 -0.1980 -0.2621 -0.2730 0.2164 0.2483 -0.2814 -0.2210 -0.3046 -0.2156 0.3017 0.1738 -0.2255 -0.2999 -0.2477 0.3273 0.2855 -0.2302 -0.2015 -0.3504 -0.2419 -0.2972 0.2209 0.2213 -0.2446 0.2090 0.2283 -0.2470 0.2443 0.2422 -0.2686 0.2514 0.1553 0.2977 -0.3840 0.3220 -0.2217 -0.3016 0.2446 0.2152 0.1598 -0.2394 -0.2746 -0.3059 -0.2574 0.3341 -0.2788 -0.3184 0.2055 -0.2271 -0.2366 -0.3015 -0.3434 -0.2863 -0.2037 0.2151 -0.3618 -0.2215 -0.3090 0.2515 -0.3626 -0.3337 0.2069 -0.3125 0.2749 0.3169 0.3028 0.2582 0.2354 -0.3659 0.1927 -0.2090 0.2168 0.2798 -0.2064 -0.2152 -0.2852 -0.2331 -0.1954 -0.2380 -0.2136 -0.2935 -0.2966 -0.2753 0.2704 -0.2379 -0.2307 0.2352 -0.3505 -0.2075 -0.4432 0.2531 -0.1983 -0.2424 -0.2897 0.3949 0.3100 -0.2285 -0.3392 0.3583 -0.2326 -0.2483 -0.3728 0.1800 -0.2187 0.2199 -0.2415 -0.3785 -0.2870 -0.2682 0.3054 0.2311 -0.2567 0.2380 -0.2745 -0.2822 0.2915 -0.3427 -0.3775 -0.2223 0.2737 -0.3967 -0.2466 -0.2548 -0.2505 -0.2290 -0.1727 -0.2590 0.3318 0.2041 0.2360 0.3224 -0.1767 0.3008 -0.2314 0.3120 0.2060 0.1852 -0.1903 0.2148 -0.2483 -0.1609 -0.3481 -0.3331 0.2188 -0.2398 -0.2962 -0.2935 0.2042 -0.3866 -0.2593 0.1919 -0.2368 -0.2187 -0.1795 0.2100 -0.2496 -0.2780 0.1996 -0.1949 0.1952 0.2886 0.2796 -0.2384 -0.3315 0.2413 -0.2281 -0.3062 0.2813 0.1785 -0.2419 -0.3716 -0.2804 -0.3973 0.1758 0.2246 -0.2383 0.1879 -0.3274 0.2023 -0.2637 0.2624 0.2711 -0.3388 0.3117 -0.2367 0.2218 0.2519 0.2310 0.1550 0.2999 -0.3702 -0.3225 -0.2575 -0.2093 -0.2354 0.2268" HIT_INDICES="275 297 411 827 830 1854 2128 2823 3679 5262 5414 5537 5604 5631 5901 5953 6164 6392 6430 6850 6926 7037 7067 7597 8579 8698 9072 9724 10843 10898 11003 11135 11204 11237 11768 11925 11940 12068 12286 12449 12474 12485 12721 12820 12866 12884" ES_PROFILE="0.0209 0.0607 0.0905 0.0891 0.1198 0.0610 0.0589 0.0196 -0.0366 -0.1569 -0.1665 -0.1743 -0.1782 -0.1790 -0.1998 -0.2037 -0.2191 -0.2349 -0.2357 -0.2646 -0.2664 -0.2704 -0.2680 -0.3021 -0.3674 -0.3651 -0.3811 -0.4155 -0.4800 -0.4613 -0.4457 -0.4313 -0.4114 -0.3885 -0.3998 -0.3802 -0.3493 -0.3256 -0.3055 -0.2783 -0.2396 -0.1995 -0.1693 -0.1216 -0.0636 0.0012" RANK_AT_ES="10842.0000" RANK_SCORE_AT_ES="-0.4098"/>
  <DTG RANKED_LIST="55457_collapsed_to_symbols.cls.cls#OA_versus_normal.rnk" TEMPLATE="cls.cls" GENESET="gene_sets.gmt#GOBP_REGULATION_OF_SIGNAL_TRANSDUCTION_BY_P53_CLASS_MEDIATOR" ES="-0.4484" NES="-1.8995" NP="0.0000" FDR="0.0572" FWER="0.7180" CHIP="ftp.broadinstitute.org://pub/gsea/annotations_versioned/Human_AFFY_HG_U133_MSigDB.v7.5.1.chip" RND_ES="-0.1954 0.2606 0.2182 -0.1980 -0.2590 -0.2480 0.2514 -0.2304 -0.2005 0.1672 -0.2786 -0.2463 -0.3322 -0.2281 0.2341 0.2596 0.3027 -0.1810 -0.2252 -0.3210 0.2286 0.1901 -0.2793 -0.2981 -0.2053 0.2006 0.1973 0.2197 0.3049 0.2283 0.2310 -0.2696 0.2993 -0.2989 0.2812 -0.1992 0.2089 -0.2712 -0.2164 0.1362 -0.2446 0.2046 0.1617 0.2508 -0.2731 0.1839 -0.2986 -0.1669 -0.2146 0.1708 -0.2584 0.2171 -0.2653 -0.2540 -0.2522 -0.2815 0.2060 0.1978 0.2451 0.2134 -0.2747 -0.1770 0.2371 -0.3105 -0.1894 0.2774 0.2437 0.1679 0.2170 -0.2197 0.1813 0.2005 -0.1955 0.2124 -0.2002 -0.2927 -0.2237 -0.1745 -0.1906 0.2741 -0.2433 0.2534 -0.1968 0.2575 -0.2001 -0.1866 0.1815 -0.2452 -0.2981 0.2629 -0.1891 -0.2110 0.1805 0.2937 -0.2234 0.1965 -0.1830 0.2079 -0.1852 -0.2106 -0.2044 -0.2044 -0.2051 -0.2932 -0.2364 -0.2431 -0.2942 -0.2607 -0.1508 0.2661 0.1598 0.2093 -0.2184 -0.1992 0.2457 0.2418 -0.2628 -0.2101 0.2290 -0.2506 -0.2091 -0.1752 -0.1947 -0.2132 0.1602 -0.2903 -0.3261 -0.2013 0.1860 0.2054 0.2018 -0.1690 0.2067 -0.2672 0.1679 -0.3274 0.1857 0.2474 -0.3369 0.1881 -0.2238 0.2390 0.2228 -0.2030 -0.2047 0.2050 0.2308 0.2587 0.2330 0.2193 -0.2172 -0.1859 0.2130 0.1573 -0.2047 0.1932 -0.2331 -0.2891 -0.1699 0.2833 -0.2178 0.2585 -0.2171 -0.3460 -0.2549 0.1991 -0.2458 0.2376 -0.2142 0.2133 0.2348 0.2893 0.2493 0.2669 -0.2528 0.2601 -0.2054 -0.2820 -0.2460 0.1583 0.2356 0.2040 0.1391 0.2042 0.2180 -0.2292 0.2103 -0.2236 -0.2447 -0.2519 0.2445 -0.2491 0.1885 -0.2708 0.1861 0.2564 0.1656 0.2993 -0.3201 -0.2563 -0.1800 0.1972 -0.2719 -0.2042 -0.2549 -0.2658 -0.2349 -0.2896 -0.2114 -0.3283 -0.2629 0.2024 -0.2879 0.2666 -0.2180 -0.2055 -0.2896 -0.2132 -0.1759 0.2179 -0.2612 -0.2684 0.2261 0.2781 -0.2673 0.2088 -0.2209 0.2039 -0.2442 0.1603 0.1988 -0.2493 0.2013 -0.2040 -0.2002 -0.1866 -0.2959 -0.3218 -0.3613 0.3221 -0.2014 -0.3109 -0.2298 0.1971 -0.2845 -0.2667 -0.2346 -0.2966 0.2563 -0.2194 -0.2484 -0.2062 0.1933 -0.2365 0.2078 -0.2100 0.1539 -0.2434 0.2217 0.2332 -0.2115 0.2101 -0.2707 -0.1487 -0.2010 -0.1740 -0.2436 0.2348 -0.2478 0.2066 -0.2367 -0.2144 -0.1984 -0.2460 0.1795 -0.1773 0.2637 -0.3352 -0.1806 0.2257 0.2014 -0.1945 0.2435 -0.2668 -0.2024 -0.2151 0.2145 0.1788 0.2857 0.1965 -0.2434 -0.2415 -0.2904 0.1584 0.2731 -0.2360 0.2448 0.2096 0.1691 -0.2618 -0.2850 -0.2601 0.1592 -0.3516 0.2003 0.1769 -0.2256 0.2899 -0.2222 -0.2275 -0.2938 -0.2935 0.1568 -0.2185 -0.2615 -0.2539 0.2223 -0.1788 0.2326 0.1763 0.2579 0.2138 -0.1765 0.1776 -0.2455 -0.2255 -0.2131 -0.2290 -0.2717 0.2025 -0.2667 0.2139 -0.2354 -0.2987 -0.2256 -0.1717 -0.2716 -0.2358 -0.1822 -0.2239 0.2437 -0.2131 0.2770 -0.2138 0.2009 -0.3065 0.2119 -0.1853 0.3051 -0.3120 -0.1722 -0.2084 0.1841 0.2110 -0.1883 -0.1944 -0.2732 0.1871 0.2192 -0.2599 0.2237 -0.2146 0.2186 -0.2815 0.1887 0.1798 -0.2062 0.2040 -0.2431 -0.2073 0.1962 0.2095 0.2350 -0.2781 -0.3448 -0.3786 -0.1599 -0.2806 0.1838 0.2265 -0.2479 0.2121 -0.1666 0.1663 0.1994 -0.3113 0.1740 0.1905 0.2088 -0.1938 0.2854 -0.2036 -0.2761 -0.2328 -0.2622 -0.2788 0.2068 -0.2894 -0.1592 0.1680 -0.2096 0.1971 -0.3370 -0.2126 -0.2906 0.2570 -0.2007 -0.1644 -0.2604 0.1849 0.2500 0.2277 -0.2363 0.2228 -0.2718 -0.1349 0.1936 0.2503 0.2323 -0.2004 0.2819 -0.2380 -0.2701 0.2271 -0.2669 -0.2264 -0.2072 -0.2373 0.2608 -0.2346 0.1890 -0.1850 0.2146 -0.1616 0.2327 0.2231 -0.2113 0.1688 0.2081 0.1872 0.2525 0.1677 -0.2363 0.2567 -0.2836 -0.3163 -0.2125 -0.2840 -0.1913 -0.2245 -0.2840 0.2399 -0.1749 -0.2274 -0.2358 -0.2335 -0.2479 0.2017 0.1831 0.2491 -0.2469 -0.2224 -0.2253 0.2758 -0.2474 -0.2445 0.1589 0.1880 -0.1701 -0.2413 -0.1755 -0.1726 -0.2181 -0.2230 -0.1780 -0.2174 -0.1777 -0.2875 0.2362 -0.2212 -0.2166 -0.2307 -0.1813 0.2420 0.2015 0.1937 -0.1980 0.2443 -0.2012 0.2657 -0.2490 -0.1725 0.2002 -0.2110 -0.1878 0.2435 -0.2307 -0.2642 -0.2558 -0.2160 0.2199 -0.2066 -0.2144 -0.2357 0.1742 0.2184 -0.2280 0.1818 0.2497 -0.2495 -0.2367 0.1537 0.1776 0.1849 -0.2842 0.3420 0.2860 0.2524 0.1318 0.2753 -0.2336 0.2665 0.2646 0.1770 0.2874 0.1750 0.1735 0.3284 0.1807 -0.1880 0.1790 -0.2355 -0.2234 -0.1739 -0.2344 -0.2202 0.2095 0.3153 0.2729 0.1862 -0.1824 -0.2922 -0.2537 -0.1735 -0.1800 0.2761 -0.2591 -0.2167 -0.2807 -0.2529 0.2007 -0.2292 -0.2484 0.2012 0.1572 -0.2067 0.1744 0.1927 -0.1777 -0.2172 -0.2053 -0.2747 0.1808 -0.3166 0.1802 -0.2240 -0.1689 0.1836 -0.2610 0.1838 -0.1767 -0.2592 -0.2323 -0.2104 -0.3459 0.2018 0.2365 -0.2271 -0.2298 -0.2733 -0.2900 0.2050 0.1839 0.2453 -0.2319 0.1814 -0.2593 -0.2772 0.1746 0.2898 -0.2258 0.2484 -0.3003 0.3049 -0.1866 -0.2206 -0.2194 0.2878 -0.2060 -0.2404 -0.1663 -0.2468 0.1556 0.1929 -0.1709 -0.2447 0.2652 -0.1882 -0.2098 0.2125 -0.2285 -0.2646 -0.1630 0.1932 0.2490 0.2390 -0.2759 -0.2620 -0.1891 -0.2475 0.2822 -0.1787 -0.2025 -0.2771 -0.1591 -0.1787 -0.1956 -0.2491 -0.3088 -0.1913 -0.1982 -0.2340 0.2483 0.2111 0.3011 0.2354 -0.1951 -0.2159 0.1830 0.1882 -0.2347 0.2004 -0.2861 -0.2439 -0.2879 0.2963 -0.2090 0.1883 0.2820 0.1923 -0.3297 0.2774 0.1959 -0.2152 0.1864 0.2370 0.2187 0.2257 -0.2928 -0.1854 0.2102 -0.2193 0.2036 -0.2288 0.2802 0.2444 -0.3374 -0.2749 -0.2360 -0.3289 0.2634 -0.2178 -0.2934 -0.2786 -0.1852 -0.2195 0.1743 -0.2828 -0.2484 0.1728 0.2940 -0.2244 -0.1666 -0.2239 -0.2233 -0.1821 0.2150 -0.2062 0.3319 0.1747 -0.2625 -0.2312 -0.3308 -0.2091 -0.2676 0.1974 -0.2552 -0.2469 -0.2189 -0.2319 -0.2177 0.2232 -0.2027 -0.2873 -0.2485 0.2143 0.1600 -0.1973 -0.2601 -0.1837 0.2262 -0.1859 -0.1837 -0.3178 -0.2685 0.1517 -0.2025 0.2144 -0.2907 0.2055 0.1597 0.2619 -0.2960 -0.2428 -0.2884 -0.2744 0.2718 -0.2138 -0.1954 -0.2186 -0.2433 0.1378 -0.2433 -0.1749 -0.2246 -0.3296 0.1891 -0.2064 0.2508 -0.1835 -0.2145 0.2828 -0.2030 -0.2043 0.2451 -0.2082 -0.2679 -0.2234 -0.1680 -0.2233 -0.2344 -0.3131 0.2211 0.2389 0.1801 -0.2302 -0.2653 -0.2848 -0.2258 -0.1901 -0.1765 -0.3443 -0.2026 -0.1891 -0.2246 0.2194 0.2714 -0.1977 -0.2023 -0.2605 -0.2882 0.1675 -0.3419 0.3108 0.2189 -0.1697 0.1570 -0.1941 -0.2927 -0.2745 -0.1833 0.2325 -0.2529 -0.2137 -0.4118 0.2000 0.2032 -0.2465 0.2743 0.1898 0.1850 0.2834 -0.2651 -0.2666 -0.1911 -0.1782 -0.2282 -0.2569 -0.2068 -0.1701 0.2502 -0.2873 0.2224 0.2647 -0.2611 -0.2433 -0.1864 -0.1930 0.3218 -0.2769 -0.1708 -0.2952 -0.1791 -0.3185 -0.2137 -0.3138 -0.2524 0.2244 -0.2830 -0.2879 0.2217 0.2366 0.1798 -0.2063 -0.2453 0.1656 -0.1831 -0.2460 0.2086 -0.1867 -0.2103 -0.1939 -0.2190 -0.1724 -0.2390 0.3275 -0.1971 0.2192 -0.2280 0.2772 -0.2886 0.2838 0.2107 -0.3339 -0.2086 -0.1626 0.2168 -0.1845 -0.2759 -0.1684 -0.2096 -0.1879 0.1502 0.1974 -0.2922 -0.2114 -0.3609 -0.3035 -0.2836 0.3045 0.2206 0.2369 -0.2232 0.1772 -0.2422 -0.2470 0.2633 -0.2331 0.1769 -0.1881 0.1535 0.2508 0.2596 -0.2723 -0.2101 -0.2805 -0.2171 0.2439 -0.2827 0.2351 0.2352 -0.2011 -0.2479 -0.3103 -0.2634 0.2738 -0.2274 -0.2481 0.2121 0.1891 -0.2095 0.1957 0.2157 0.2209 0.2010 -0.1963 -0.2149 -0.2931 0.2016 -0.1636 -0.3326 0.2542 -0.3616 0.2131 -0.1995 -0.2662 -0.2503 0.1988 -0.3110 0.1713 0.2142 -0.2228 0.1480 -0.2122 -0.2606 -0.2323 -0.2565 -0.1989 -0.2182 -0.1882 0.2051 0.2394 0.1778 0.1899 -0.2741 -0.1862 -0.2086 0.1665 -0.2815 -0.1456 0.3401 -0.2570 -0.1876 -0.2553 -0.2194 0.2958 -0.1823 -0.2866 -0.2569 -0.2289 -0.1888 -0.2579 -0.2202 0.2466 -0.2767 -0.2080 -0.3033 0.2350 -0.3142 0.1936 0.2249 -0.3013 0.2266 -0.2236 -0.1900 -0.1875 -0.2192 -0.2516 0.2249 0.1613 -0.1955 -0.2099 -0.2391 0.2208 0.2088 0.2846 -0.1978 0.2301 -0.1754 0.2358 -0.1758 -0.3780 -0.3446 0.1875 -0.2132 -0.1847 0.2641 0.2151 -0.2693 -0.2156 -0.1595 0.2164 0.1778 -0.2696 -0.1917 -0.1758 0.1652 0.2598 -0.2702 -0.2336 -0.2316 -0.2510 -0.2744 0.1947 -0.2287 -0.2457 -0.2853 0.2770 -0.1629 -0.2536" HIT_INDICES="58 451 555 680 699 856 1192 1407 1832 1972 2012 2081 2144 2163 2533 3173 3971 4801 4916 5020 5179 5224 5511 5609 5778 6094 6150 6179 6276 6296 6297 6334 6357 6374 6416 6421 6583 7246 7273 7321 7667 7871 7904 8293 8608 8947 9142 9190 9265 9291 9697 9698 9902 9927 10084 10201 10608 10635 11045 11127 11231 11252 11291 11345 11439 11451 11507 11671 11696 11741 11762 11776 12047 12054 12118 12289 12341 12357 12365 12372 12379 12558 12580 12648 12801 12834 12842 12881" ES_PROFILE="0.0250 0.0150 0.0263 0.0347 0.0512 0.0557 0.0440 0.0407 0.0191 0.0192 0.0271 0.0324 0.0380 0.0469 0.0272 -0.0156 -0.0731 -0.1351 -0.1416 -0.1475 -0.1581 -0.1599 -0.1813 -0.1881 -0.2010 -0.2252 -0.2290 -0.2306 -0.2373 -0.2380 -0.2372 -0.2390 -0.2398 -0.2400 -0.2421 -0.2413 -0.2524 -0.3011 -0.3001 -0.3006 -0.3236 -0.3350 -0.3330 -0.3579 -0.3764 -0.3959 -0.4037 -0.3999 -0.3980 -0.3922 -0.4151 -0.4063 -0.4127 -0.4051 -0.4073 -0.4060 -0.4261 -0.4165 -0.4352 -0.4280 -0.4221 -0.4097 -0.3984 -0.3881 -0.3805 -0.3663 -0.3555 -0.3523 -0.3381 -0.3252 -0.3104 -0.2949 -0.2977 -0.2798 -0.2658 -0.2587 -0.2419 -0.2221 -0.2016 -0.1810 -0.1602 -0.1506 -0.1286 -0.1089 -0.0915 -0.0626 -0.0316 0.0015" RANK_AT_ES="11044.0000" RANK_SCORE_AT_ES="-0.4362"/>
  <DTG RANKED_LIST="55457_collapsed_to_symbols.cls.cls#OA_versus_normal.rnk" TEMPLATE="cls.cls" GENESET="gene_sets.gmt#GOBP_NEURONAL_STEM_CELL_POPULATION_MAINTENANCE" ES="-0.6466" NES="-1.8957" NP="0.0000" FDR="0.0574" FWER="0.7330" CHIP="ftp.broadinstitute.org://pub/gsea/annotations_versioned/Human_AFFY_HG_U133_MSigDB.v7.5.1.chip" RND_ES="-0.2521 0.2789 0.3067 0.3377 0.4098 0.3167 -0.4155 0.2188 0.2715 0.3515 0.4009 0.3278 -0.4837 0.4460 0.2861 0.2581 -0.3733 0.2978 -0.3008 0.2192 -0.1798 0.2627 0.3386 -0.4703 -0.3409 -0.3518 0.2670 0.2065 -0.2183 0.3327 -0.3820 0.2513 -0.2669 0.4487 -0.3805 -0.3729 0.3116 -0.2047 -0.3435 -0.2791 -0.1787 0.5811 0.3396 0.2114 -0.2654 0.1617 0.5038 -0.2058 0.2165 -0.2287 0.2208 -0.3362 -0.3943 -0.1798 0.2971 -0.3581 0.3407 0.3413 -0.3220 0.3986 0.4176 -0.2575 -0.3333 0.4077 -0.4383 -0.3066 0.4201 0.2310 -0.3073 -0.1644 0.2171 -0.3811 0.2699 0.2423 0.2675 -0.2631 -0.3042 -0.1617 0.2353 0.4518 0.3776 -0.2702 -0.5991 -0.2165 0.4921 -0.3977 -0.3393 0.2505 -0.3703 -0.2675 0.3675 0.3231 0.2377 0.4527 -0.2895 0.4121 0.3253 0.3886 0.2913 0.3478 -0.2699 0.2891 -0.3528 -0.2756 0.3745 0.2423 0.3925 0.3593 -0.2199 0.2611 0.2610 0.2908 0.3546 0.3107 -0.4630 -0.2073 0.3152 -0.3822 -0.6009 0.5172 -0.3337 -0.3986 -0.4106 0.2664 0.2838 -0.3776 -0.3401 -0.4291 0.3381 0.2435 0.5040 0.2310 0.4250 -0.2859 -0.2862 -0.2783 -0.4026 -0.5176 -0.5454 -0.5452 -0.3024 -0.3711 0.3675 -0.4328 0.2813 -0.2663 0.4625 -0.3043 -0.3697 -0.2917 -0.2557 -0.4114 -0.1975 -0.3921 -0.4057 -0.5380 -0.2673 -0.4709 0.2528 -0.4802 0.2795 -0.4038 0.4036 0.3844 -0.2123 -0.2714 0.5383 -0.3556 -0.2472 0.3896 0.3218 0.2798 -0.2828 -0.2579 -0.2359 -0.3337 -0.3852 -0.2931 -0.2737 -0.2988 -0.2997 0.3546 -0.1882 -0.2949 -0.2420 -0.2237 -0.4081 -0.4066 -0.3458 0.3149 -0.2647 0.2866 -0.4722 0.3989 -0.4898 -0.2549 -0.2432 -0.4005 -0.4512 -0.3842 0.3888 0.4406 0.2850 -0.2862 -0.5308 -0.3777 -0.2478 -0.4722 0.2945 0.4097 0.4890 -0.2370 -0.3933 0.3528 -0.3231 0.4526 0.2097 -0.3280 0.2514 0.4110 -0.2104 -0.3079 -0.2649 0.3924 -0.2863 0.2897 0.3255 0.4528 -0.2301 0.4048 -0.2836 0.4238 0.2108 -0.4535 -0.4399 0.3145 -0.2550 0.4081 0.4074 0.2914 -0.4119 0.3154 -0.3095 0.2501 0.1746 -0.4424 0.3645 -0.3641 0.4301 -0.2897 0.5301 0.2721 -0.4570 -0.3762 -0.4161 -0.4225 -0.5369 -0.2254 0.2517 0.2156 -0.2882 -0.1619 -0.3480 0.3177 -0.1627 -0.4566 -0.3590 -0.4922 0.4244 -0.3155 0.2818 0.2798 -0.4192 -0.4144 0.3895 -0.2318 0.1865 0.3229 -0.4613 0.2803 -0.4188 -0.6221 0.4338 0.2975 0.2333 0.5878 0.2452 -0.3808 0.4018 0.2416 -0.4680 0.4123 -0.2678 0.2813 0.4508 -0.3513 0.2393 -0.5187 -0.3098 -0.3475 0.1990 0.4892 0.3322 -0.3172 -0.3067 0.4213 -0.3367 0.4204 0.3157 0.3750 0.3031 -0.3835 -0.3620 -0.3797 0.2477 -0.4139 -0.2845 -0.3597 0.2962 0.2291 0.2536 -0.2624 -0.2693 -0.3288 0.3954 -0.2746 0.3762 -0.6093 -0.3174 -0.4094 0.3777 -0.2815 0.3311 0.3341 -0.4230 -0.2510 -0.4680 0.2974 -0.3788 -0.3886 -0.3129 -0.2904 0.5558 -0.2596 0.3160 0.2191 -0.3310 -0.3367 -0.3192 0.2497 -0.3152 -0.5688 -0.2679 -0.2887 0.2852 -0.2658 -0.4729 0.2082 -0.2071 0.3332 0.3603 -0.2108 0.3504 0.1486 -0.3891 -0.2575 0.2690 0.4834 -0.2310 0.2533 0.2715 0.3498 -0.2241 -0.2277 -0.3322 0.4920 -0.4489 0.1612 0.2902 -0.4459 0.3481 0.2984 -0.3036 0.3010 0.1823 0.4355 -0.5492 -0.2158 0.5172 -0.6087 -0.1834 -0.2473 0.4309 0.4398 -0.3021 -0.2912 0.2170 0.2724 -0.3833 -0.3232 0.3555 0.2886 0.4203 -0.1888 -0.3981 -0.3671 0.4582 -0.4037 0.3969 0.3218 -0.3985 -0.2290 0.2822 -0.1789 -0.5466 0.2149 0.3005 -0.2369 -0.3779 -0.4030 0.2697 -0.2772 -0.2116 -0.3158 -0.2490 0.3528 0.3907 0.4640 -0.2572 -0.3565 0.3958 -0.3596 0.4029 0.3523 0.3770 -0.2638 -0.3934 -0.2881 0.1793 -0.3133 -0.3310 -0.3226 -0.3203 0.4622 0.1949 -0.5225 -0.3300 -0.1648 0.2307 -0.2898 -0.1792 0.2734 -0.4166 -0.2948 0.3240 -0.2888 -0.2502 -0.3383 -0.2323 0.2145 0.2942 0.2531 0.2232 -0.3008 -0.3637 -0.3997 0.3295 -0.4068 -0.2411 0.4237 -0.3456 0.3074 0.3851 -0.3745 -0.3183 0.2733 -0.2604 -0.3612 -0.2600 0.3522 -0.2716 -0.2664 -0.2638 -0.5611 -0.4797 -0.3617 0.1501 -0.4499 -0.3698 -0.3173 0.3016 -0.4492 0.2278 -0.2570 -0.1571 -0.3486 -0.3220 0.3617 0.3485 -0.4301 0.2892 -0.3480 0.3994 -0.1455 0.4410 -0.2698 0.3694 -0.4702 0.5345 0.2255 0.2789 0.5063 0.3854 0.4178 -0.2676 -0.4323 -0.3459 -0.3993 -0.5480 -0.2618 0.3463 -0.2425 0.4155 0.2670 -0.3540 -0.3100 -0.1938 0.2774 -0.4413 0.3442 -0.2381 -0.3737 -0.3931 -0.3876 0.1633 0.4381 -0.3218 0.3777 -0.4618 0.2253 -0.2612 -0.2914 0.3241 -0.4597 0.1770 0.2413 0.3312 -0.2083 0.1730 -0.3611 0.2469 0.3114 -0.3783 -0.3475 -0.2765 0.3358 -0.3224 -0.2855 -0.2510 0.4242 -0.1656 0.3067 0.2815 -0.4209 -0.4274 0.2384 -0.2983 0.2395 0.2969 0.2499 0.2298 -0.3486 -0.3755 0.2915 -0.5223 -0.2634 0.4355 0.4011 -0.3375 0.3742 -0.2574 0.1895 0.2674 -0.3632 -0.3670 -0.3808 -0.5428 -0.2757 0.5388 0.2853 -0.3767 -0.2597 -0.4001 -0.3727 -0.2642 -0.2747 -0.4376 -0.5568 -0.2427 0.3682 -0.3311 -0.2595 -0.3124 -0.3096 -0.4284 -0.3314 -0.1406 -0.1974 -0.1932 -0.2879 -0.3012 0.4043 0.3745 -0.3188 0.2661 -0.2996 0.1982 -0.2762 0.5217 0.2915 0.3881 0.3933 0.4157 -0.2970 -0.3099 0.2779 0.3949 -0.4159 -0.3607 -0.2678 -0.4346 -0.2699 -0.2566 -0.3565 -0.3381 0.4147 -0.3246 -0.3028 0.3956 -0.2808 -0.2968 -0.2780 -0.4524 -0.2655 0.2478 0.5434 -0.3841 0.4103 0.4964 -0.3428 -0.3914 -0.2927 -0.2804 0.3790 -0.4064 -0.3465 -0.2952 -0.3376 0.3959 -0.4297 -0.3348 0.3432 0.2745 0.3522 0.3080 0.5276 -0.1827 0.3173 0.2937 -0.2658 -0.3011 0.5175 -0.4074 -0.1912 0.2692 0.4911 -0.3217 -0.2930 -0.4670 -0.3166 -0.2816 -0.2833 -0.3144 0.2953 -0.5766 -0.3491 -0.3138 0.2752 -0.4543 -0.2435 0.2847 0.1568 -0.3268 0.2432 -0.3772 0.4499 0.2754 -0.3092 0.2571 0.1882 0.3859 -0.3416 0.3395 0.2836 -0.4561 0.2787 -0.2583 0.3580 0.4029 -0.4473 -0.2306 0.2823 0.3833 -0.2490 0.3153 -0.2679 -0.4133 0.2835 0.2467 0.3277 0.4331 0.2989 0.6148 -0.3150 -0.2514 -0.4244 0.2639 -0.4759 -0.3557 -0.3278 0.2926 0.2166 -0.3363 0.3166 0.2986 -0.4888 -0.5097 0.3815 0.2603 0.4292 -0.2566 -0.3191 -0.3139 0.3713 0.2780 -0.4037 -0.2873 -0.2938 0.3708 -0.3640 -0.2852 0.3277 0.2735 0.1481 -0.3488 -0.2533 -0.2744 -0.2836 0.1596 -0.3324 0.3082 -0.3179 0.3160 0.2264 -0.3582 0.2664 -0.2831 0.3693 -0.3494 -0.2453 0.2444 -0.4420 0.3752 -0.3793 -0.3561 0.1871 0.1690 -0.1605 0.2302 0.4039 0.2642 0.4699 0.2931 -0.2657 -0.4004 0.3184 0.2895 -0.4032 -0.3525 -0.3440 -0.3717 0.4915 -0.4065 0.4313 0.2382 0.2906 -0.4984 0.2847 0.3317 0.2097 -0.4284 0.3888 0.3980 -0.4710 0.2982 -0.3348 -0.3783 -0.3979 -0.2726 0.2998 -0.3019 0.2980 -0.5268 -0.3056 -0.2644 0.4446 -0.2584 0.3330 -0.2591 -0.3458 -0.5383 -0.2690 -0.2107 -0.2595 0.1882 -0.2385 0.3139 0.2314 -0.3914 -0.4045 0.4580 0.2226 0.1468 -0.3885 -0.5036 0.2861 -0.4223 0.3080 0.2469 -0.4879 0.4925 0.4673 -0.2635 0.2959 -0.3400 0.2889 0.2690 -0.3373 0.5589 -0.3183 0.3470 0.2195 0.5141 0.5341 -0.2985 0.3497 -0.5061 0.2643 -0.3535 -0.3037 0.1810 0.2897 0.2693 -0.4711 -0.3527 0.1944 0.2831 -0.2024 0.3920 -0.3373 -0.2893 -0.3795 0.2072 0.3687 0.3043 -0.3757 -0.2455 -0.2471 0.2419 -0.3699 0.3930 0.3488 0.2866 -0.2658 0.3743 -0.2411 -0.5069 -0.4551 -0.2488 0.2848 -0.1889 0.3475 -0.4506 -0.3236 0.3258 -0.3012 -0.4554 -0.4712 -0.2933 0.2682 0.4214 -0.3925 0.5339 -0.4303 -0.4523 -0.3516 -0.5185 -0.5821 -0.4813 0.4104 0.2709 0.3641 0.4962 -0.3135 -0.5477 -0.4315 0.4216 0.2632 -0.4244 -0.2783 -0.4468 0.3480 -0.5390 0.3634 -0.2975 -0.3193 -0.3210 0.4108 -0.2810 0.3701 -0.2656 0.2260 0.3397 0.2872 0.3580 0.1763 -0.4388 0.4065 0.3575 0.3121 -0.3494 -0.3183 -0.4585 0.2285 -0.2710 -0.6017 0.3997 -0.1970 -0.2978 0.3972 -0.3809 -0.4344 -0.3347 0.2754 -0.4292 0.2461 -0.4290 -0.2825 0.2490 0.2576 0.4077 -0.2574 -0.4443 -0.2329 -0.3066 -0.4430 0.4875 0.3745 -0.3047 0.2302 -0.4867 -0.3907 -0.2212 0.3455 0.3774 0.4760 -0.3846 -0.2800 0.2746 -0.3147 0.2346 0.2749 -0.4594 0.2735 -0.2995 0.2573 -0.3540 0.2197 -0.3412 0.2283 -0.3116 0.2453 -0.4055 -0.2668 0.4238 0.3243 0.2814 -0.3920 0.3193 0.3950" HIT_INDICES="2677 2679 3657 4299 5138 5164 5900 6511 7767 10851 10977 11305 11626 12382 12485 12555 12676" ES_PROFILE="-0.1614 -0.1151 -0.1598 -0.1885 -0.2435 -0.2358 -0.2925 -0.3328 -0.4073 -0.5791 -0.5186 -0.4665 -0.4057 -0.3489 -0.2348 -0.1127 0.0174" RANK_AT_ES="10850.0000" RANK_SCORE_AT_ES="-0.4106"/>
  <DTG RANKED_LIST="55457_collapsed_to_symbols.cls.cls#OA_versus_normal.rnk" TEMPLATE="cls.cls" GENESET="gene_sets.gmt#GOBP_NUCLEOLUS_ORGANIZATION" ES="-0.6668" NES="-1.8950" NP="0.0000" FDR="0.0557" FWER="0.7350" CHIP="ftp.broadinstitute.org://pub/gsea/annotations_versioned/Human_AFFY_HG_U133_MSigDB.v7.5.1.chip" RND_ES="-0.3774 -0.4003 0.2904 -0.4656 0.4075 0.3512 0.5106 0.2700 -0.5457 -0.3829 0.5499 -0.3241 0.4405 0.3915 -0.3732 0.3206 0.2740 0.3070 -0.3238 0.2574 -0.4433 -0.4164 0.2634 0.4682 -0.3732 0.5009 0.2680 0.2781 0.2536 0.5523 0.2384 -0.2774 -0.3993 -0.2918 -0.3760 -0.3380 -0.2410 -0.4079 0.3946 0.2671 -0.3195 -0.4159 0.3261 0.3787 -0.3391 -0.5272 -0.2307 -0.2898 0.1658 0.4446 -0.2723 0.2135 -0.3930 0.1696 -0.2556 -0.2196 0.3888 -0.3864 0.3233 0.2315 0.2666 -0.3948 0.6369 -0.2783 -0.2482 -0.4778 -0.4007 -0.4137 0.2890 -0.4030 0.4959 0.4095 -0.3937 -0.2808 0.3026 0.2807 -0.2706 -0.5390 -0.3536 0.4834 0.3944 -0.2714 -0.2538 -0.4103 0.3622 0.2432 0.2232 -0.2917 -0.3633 0.4017 0.2117 -0.2150 -0.2614 -0.4793 -0.2391 -0.3132 -0.3304 -0.4151 0.3198 0.2054 -0.3019 -0.3040 0.2650 0.1497 0.2745 0.3916 -0.2367 0.4042 0.2936 0.3158 -0.4955 -0.3379 -0.2515 0.3743 -0.5292 -0.3315 -0.3058 -0.2875 -0.2436 0.4151 -0.4199 0.5810 0.3084 0.3078 -0.3393 0.3368 0.2558 0.2673 -0.4054 0.4371 -0.3094 -0.3462 -0.2885 0.4038 -0.3235 0.2900 -0.4593 -0.3138 0.2782 0.3764 -0.2068 -0.2616 -0.5842 0.3172 -0.3611 -0.2214 0.5055 0.3291 -0.3252 -0.2156 0.4682 0.1435 0.3784 -0.4601 0.2738 -0.3629 0.4755 0.3106 0.4403 -0.2913 -0.3865 -0.3129 -0.3452 -0.4010 -0.2803 -0.2922 -0.2683 -0.2844 0.3811 -0.4486 -0.1948 -0.5298 0.2329 0.4549 0.3281 0.2329 -0.3465 -0.2747 0.4788 -0.3007 0.3205 -0.2603 0.4707 -0.4960 -0.3708 0.3217 -0.4373 0.3961 0.3790 -0.4459 0.3326 0.2549 -0.2833 -0.3337 -0.2570 -0.2423 -0.5836 0.3640 0.3162 -0.3357 -0.3294 -0.3074 0.3848 -0.3794 0.2858 -0.3591 0.3169 -0.3698 -0.3897 0.2192 -0.3435 -0.3960 -0.3982 -0.4107 0.2837 -0.2678 0.2647 0.4508 -0.2243 -0.3970 -0.4915 -0.3346 -0.4931 -0.3430 -0.2402 0.5161 -0.3210 0.2793 -0.2798 0.2859 0.3498 0.2706 0.4207 -0.2110 -0.3296 -0.3085 0.1587 -0.3585 -0.3497 -0.3061 0.3269 0.2363 0.2653 -0.4129 -0.5267 -0.3193 -0.4475 -0.3803 0.4640 0.7218 0.4247 -0.2087 0.3034 0.2644 0.3977 0.2557 -0.4110 -0.4695 0.3338 0.3032 -0.3108 -0.4133 -0.3106 0.2876 -0.6166 -0.2654 0.2076 -0.3251 0.4187 -0.3491 -0.4121 0.3000 -0.4484 0.2273 0.2849 0.2588 -0.3047 -0.3905 -0.3119 0.2294 0.2805 0.2009 -0.2388 0.2649 0.4667 0.3426 -0.4565 0.2642 -0.6130 -0.3111 -0.2307 -0.4140 -0.3453 -0.2712 0.2341 0.2962 -0.3409 0.4926 0.5980 0.4539 0.3794 -0.2109 0.3612 0.2272 0.3458 -0.2625 -0.1799 0.4581 0.2130 -0.3249 -0.2497 0.2829 0.2965 -0.3181 -0.2719 0.2938 0.2220 0.3957 -0.3170 -0.4843 0.2897 -0.5210 -0.4340 -0.2617 -0.5793 -0.3822 -0.3906 0.2928 -0.2445 -0.4357 0.4817 -0.3463 0.3361 -0.2780 -0.2984 -0.3971 0.3419 -0.1966 -0.2852 0.4705 -0.2389 0.3699 -0.2834 -0.3231 0.4740 -0.5128 -0.1890 0.4777 -0.5304 -0.2583 0.3220 -0.4575 -0.2849 -0.3168 -0.4121 -0.2984 -0.3408 -0.3671 -0.3428 -0.3744 0.3157 0.3059 -0.3405 -0.3229 0.3471 -0.4825 -0.1784 -0.2696 0.3402 -0.2821 -0.2947 -0.4523 0.3710 0.3013 0.3685 0.2695 0.2168 0.2860 0.2813 -0.2965 -0.2421 -0.3044 -0.3511 0.3745 0.3984 0.3142 0.2386 0.2993 -0.2421 -0.3359 -0.4332 0.2603 -0.3840 -0.3334 -0.3159 -0.3988 0.2579 -0.3407 0.4152 -0.2332 -0.2640 0.4417 0.3663 -0.3158 -0.2585 0.4744 -0.3568 -0.3482 0.2936 0.1635 0.3625 0.2711 0.2612 -0.5418 -0.2895 0.4003 -0.3713 -0.3076 0.3532 -0.3143 0.4820 0.2069 0.2861 0.2472 0.3830 -0.3453 0.1556 0.4052 -0.4527 -0.2090 -0.4259 -0.3056 0.5187 -0.3564 -0.4321 0.3005 0.4283 0.3555 0.4637 -0.3757 0.1814 0.3701 -0.3618 0.2533 -0.3963 -0.4949 0.2304 -0.2590 -0.3375 -0.3636 0.2589 0.2500 -0.5527 0.2744 -0.5367 -0.3321 -0.2753 0.3714 -0.3640 0.2805 0.3178 0.3189 0.2612 -0.6229 -0.3621 -0.1922 -0.1765 -0.4299 0.3668 -0.2524 -0.2766 -0.3708 0.2204 0.2625 -0.2818 0.4213 0.4405 -0.3311 0.4546 -0.3071 -0.2614 -0.2644 0.3590 0.2212 -0.2915 0.5016 -0.2242 -0.4796 0.2650 -0.2056 -0.3317 -0.4109 -0.3249 -0.3705 0.2059 -0.2445 -0.3408 -0.5230 -0.4860 -0.3990 0.2497 -0.4478 0.3602 0.3380 -0.3280 0.2551 0.3132 -0.3092 -0.2972 -0.4159 0.5446 -0.3086 -0.4162 -0.4594 0.2893 -0.5071 -0.5880 -0.3143 0.3230 0.2572 -0.2351 -0.4006 0.2907 0.4652 0.3517 -0.3623 -0.3619 0.4084 0.6626 0.2832 -0.2898 -0.4673 -0.5732 0.2502 -0.4538 -0.2370 -0.4905 -0.3539 0.3359 -0.5203 0.3688 0.3764 0.3189 -0.2989 -0.6467 0.3617 -0.4088 -0.2081 0.2813 -0.2186 0.3372 -0.4481 0.2573 -0.4243 -0.2428 0.2203 0.3342 -0.4598 0.3526 0.3692 0.3405 0.5593 -0.4747 -0.2699 -0.2561 0.4145 -0.3928 -0.2952 0.4074 0.2440 0.4959 0.4214 -0.3122 0.2326 -0.2841 -0.5072 -0.2308 0.3710 0.5944 -0.3989 0.4620 0.4297 -0.3228 0.2678 0.3752 -0.2448 -0.2598 0.3226 -0.2737 -0.4228 0.1686 -0.2754 0.3367 -0.3835 -0.4010 0.3335 0.3727 -0.1633 -0.3098 0.2023 -0.2376 -0.3213 -0.2710 -0.4910 0.2936 -0.3652 0.4440 -0.3545 -0.3801 -0.3196 -0.2769 0.3634 -0.3057 -0.5656 -0.3091 -0.2790 -0.2593 -0.3103 -0.3055 0.3344 -0.5202 -0.4323 -0.4670 0.3095 -0.4640 0.2410 0.6338 -0.3921 0.3423 -0.2729 -0.2762 -0.2370 -0.4683 -0.5031 0.3489 -0.3190 0.3276 0.2447 -0.5756 -0.2980 -0.2994 -0.2931 -0.2456 -0.4597 0.2809 0.3287 -0.5467 0.2544 0.3489 0.1960 -0.3374 -0.4715 -0.2657 0.4374 -0.3615 -0.2549 -0.3188 0.3980 -0.2700 0.2949 0.2403 -0.3792 0.2649 -0.3703 -0.3964 0.4103 0.4346 -0.2115 -0.2103 -0.3706 0.2735 0.4567 -0.5418 -0.2987 -0.2838 -0.4143 -0.3024 -0.3924 0.4681 -0.2837 0.3715 0.4767 -0.2642 -0.3958 0.1875 -0.4672 -0.2662 0.4137 -0.1962 -0.4073 0.2349 -0.2268 0.2686 -0.3927 0.2666 0.4081 -0.3635 -0.4431 0.4048 0.3230 -0.5270 0.2184 0.2475 -0.3684 -0.3264 -0.1988 -0.3194 -0.4632 0.2023 0.4653 0.2239 0.2273 -0.3332 -0.4097 -0.3828 -0.3650 -0.4059 -0.4999 -0.3094 0.3040 0.3352 0.2368 -0.3626 -0.3668 -0.5031 0.2077 -0.4030 -0.3572 -0.3303 -0.3471 0.2560 0.3761 -0.4010 -0.4130 -0.5005 0.2569 -0.2989 0.2758 -0.6085 -0.4244 0.3354 -0.2731 -0.4243 -0.3495 0.4042 -0.2409 -0.3957 -0.2287 0.3975 -0.2400 0.4588 0.4664 -0.1877 0.2941 0.3203 0.1609 -0.4240 0.3356 -0.2962 -0.3214 -0.3856 0.2322 -0.5703 -0.2386 0.1875 0.3193 -0.5455 0.3646 0.2834 0.3908 0.1993 -0.2766 -0.3814 -0.5526 0.4061 -0.3278 -0.2220 0.3960 -0.2157 0.3418 -0.4441 0.5036 -0.3161 -0.4236 -0.3279 0.2237 0.2626 -0.3044 0.4741 0.5631 -0.3793 -0.2678 -0.5161 -0.4432 -0.4727 0.3961 0.3877 0.2534 -0.3594 -0.2225 -0.5354 0.2482 0.2672 -0.4423 0.2964 0.3247 -0.3233 -0.2826 -0.2545 -0.2889 0.2722 0.1939 -0.1881 0.3871 0.3753 -0.4341 -0.3235 0.2788 0.3701 -0.2926 0.4410 0.4222 0.4143 -0.3526 0.2788 -0.5219 0.2060 -0.2964 -0.3395 -0.3316 -0.2465 -0.2839 -0.4974 0.2792 0.2640 0.5175 -0.3378 -0.3870 -0.2702 -0.4293 0.3865 -0.4413 -0.3694 -0.3100 -0.2490 0.2151 0.2367 -0.4508 -0.3497 0.2716 -0.2628 -0.3715 0.5035 0.2849 0.3789 0.2661 -0.4525 -0.2820 0.4627 -0.4676 0.4528 0.1871 0.5595 -0.3793 -0.5296 -0.2577 -0.3551 0.2496 0.4239 0.3326 -0.2801 -0.2700 -0.2581 0.2782 0.3193 0.3985 -0.2624 -0.2693 0.4569 -0.5096 0.3147 -0.2731 -0.2715 -0.3183 0.2794 0.4848 0.2919 -0.2692 0.3829 -0.2353 0.2632 -0.3689 0.4089 0.5097 0.3530 0.3284 -0.2325 -0.5291 0.2334 0.3043 -0.3043 0.3985 -0.3592 -0.3021 -0.2740 -0.2300 0.2625 0.4434 -0.2627 -0.3808 -0.3215 0.3305 -0.3837 0.3643 0.2995 0.5579 -0.1850 0.4852 0.3803 0.2508 0.2102 0.4051 -0.2732 0.4074 0.4261 -0.2747 0.4491 0.2112 -0.5963 0.2292 -0.2777 0.3613 0.3631 -0.3156 0.3905 0.3009 0.3257 -0.2453 0.3070 0.2734 -0.3752 0.4067 0.2214 -0.5651 -0.3776 -0.3927 -0.3642 -0.2221 -0.4625 0.3226 -0.4943 0.2534 -0.3727 0.3511 -0.5445 0.2261 -0.3708 0.3793 0.3403 -0.4856 -0.4930 -0.3013 0.3866 0.3565 -0.2833 -0.3681 -0.3379 -0.4007 -0.2330 -0.2811 0.3135 0.3656 -0.1920 -0.3594 -0.3788 -0.4187 -0.5058 -0.3091 -0.2015 -0.2383 -0.2504 -0.2004 0.3153 -0.2312 0.3071 0.2669 0.4868 -0.4099 0.2574 -0.5446 -0.2723 -0.4081 0.2492 0.3266 -0.2718 0.2443 -0.3830 -0.4428 -0.5180 -0.2469" HIT_INDICES="1673 1688 5332 5952 5953 6028 6279 8947 10942 11560 11592 11762 12607 12841 12879" ES_PROFILE="-0.0640 0.0004 -0.2749 -0.3227 -0.3225 -0.3271 -0.3423 -0.5121 -0.5975 -0.5623 -0.4806 -0.4049 -0.3391 -0.1863 0.0016" RANK_AT_ES="10941.0000" RANK_SCORE_AT_ES="-0.4233"/>
  <DTG RANKED_LIST="55457_collapsed_to_symbols.cls.cls#OA_versus_normal.rnk" TEMPLATE="cls.cls" GENESET="gene_sets.gmt#GOBP_POSITIVE_REGULATION_BY_HOST_OF_VIRAL_TRANSCRIPTION" ES="-0.6457" NES="-1.8947" NP="0.0000" FDR="0.0540" FWER="0.7360" CHIP="ftp.broadinstitute.org://pub/gsea/annotations_versioned/Human_AFFY_HG_U133_MSigDB.v7.5.1.chip" RND_ES="-0.2763 -0.5351 -0.3199 0.4225 -0.2550 -0.4703 0.2201 0.4318 -0.3939 -0.4524 0.2647 -0.2212 -0.3397 0.2078 0.4739 -0.3780 0.1794 0.3958 0.3648 -0.2682 0.5178 -0.3182 -0.2514 -0.5521 -0.4176 -0.5276 -0.5205 -0.3027 -0.2483 0.4103 0.3797 0.5350 -0.3618 0.3931 0.1844 0.2356 0.2209 -0.4390 -0.4025 0.3498 0.3823 -0.5246 0.2944 -0.4909 -0.3143 0.3568 -0.2900 -0.2954 -0.2646 0.2880 0.4050 0.3324 -0.3925 0.2430 -0.1840 -0.2677 0.2419 0.3204 -0.3332 0.3936 -0.2547 -0.5146 0.3696 -0.5435 -0.4385 -0.2005 -0.1735 -0.3742 0.3082 0.4047 -0.2846 -0.3174 -0.3658 0.5052 0.2693 -0.2003 0.2995 0.2605 -0.2763 0.2460 -0.3737 -0.5380 -0.4535 -0.4613 0.4952 -0.5181 0.3425 -0.4544 -0.3659 -0.5489 0.3661 -0.2094 -0.3523 0.3811 0.2186 -0.3552 -0.3786 0.3095 -0.2546 -0.3939 0.4280 -0.3379 -0.3511 0.3288 -0.3853 -0.2563 0.3226 -0.2173 0.2296 0.3907 0.1382 0.3782 -0.3894 0.4361 -0.3608 -0.4525 -0.3229 0.2575 -0.2631 0.3913 -0.2733 0.3470 0.2815 -0.2308 0.4274 0.4447 0.4417 -0.2739 0.4103 0.2446 -0.5984 0.3467 0.2598 -0.5664 -0.2545 0.4289 -0.5342 -0.2930 0.3715 -0.4240 0.3202 0.3129 0.3018 -0.3978 -0.2827 -0.4717 0.2613 0.4039 0.3066 0.3771 0.3755 0.4854 -0.4479 0.4448 -0.2765 -0.5028 -0.2574 0.5298 0.4141 -0.4151 0.4584 -0.1615 -0.3432 0.3945 0.3948 0.3723 -0.3938 -0.4578 -0.3289 0.3055 -0.5426 -0.2733 -0.4821 -0.4152 -0.1857 -0.3104 -0.3980 -0.3688 -0.2634 0.2058 -0.4983 -0.6040 -0.2409 0.5316 0.2879 -0.2154 -0.4013 0.4912 -0.1876 -0.4015 -0.2531 -0.2074 -0.2233 -0.4282 -0.2864 -0.2331 -0.4678 -0.2489 -0.3228 0.3790 0.2816 0.3355 -0.2723 -0.2399 0.2112 0.3965 -0.2809 0.3337 0.2270 0.4659 -0.2760 0.3046 0.3389 -0.3509 -0.3404 -0.4789 0.3040 0.3972 0.3424 -0.2837 -0.2385 -0.2832 -0.3313 -0.2833 -0.5439 -0.3593 0.2661 0.2532 -0.2630 -0.3342 0.2994 -0.3578 0.3336 0.3497 -0.4928 -0.3399 -0.2309 -0.2714 0.2289 -0.2591 -0.3563 -0.2967 -0.2367 0.3032 -0.2460 0.4044 0.1588 -0.3249 0.3252 0.3428 -0.2283 0.2265 -0.3200 -0.2667 0.2637 -0.2612 -0.3360 -0.2877 0.3596 0.3068 -0.3623 0.4481 -0.2973 0.3262 -0.3188 0.2894 -0.4473 0.4168 -0.2421 0.3100 -0.4661 -0.3496 -0.3813 0.3345 0.3653 -0.3670 -0.4785 0.3215 -0.4687 0.2465 -0.2443 -0.2016 -0.2985 -0.3582 0.5181 0.2503 0.1889 -0.2397 0.3713 0.3923 -0.3923 -0.2394 0.2327 0.3997 -0.3768 -0.3528 -0.3172 -0.3660 -0.4827 -0.2998 -0.2316 -0.3733 0.2702 -0.2227 0.6640 -0.4380 0.3706 -0.2592 0.4866 -0.2805 -0.2792 0.2696 0.5452 0.2590 0.3974 0.3068 -0.2602 -0.3897 -0.4517 0.2667 0.3883 0.3139 0.3293 -0.2916 0.2283 0.3368 0.2801 -0.3473 0.2387 0.2295 -0.2266 -0.2074 0.2807 0.3378 0.2961 0.2904 0.2947 0.2507 0.4666 0.3260 -0.3521 0.2618 0.3856 -0.2433 0.3719 -0.2836 -0.3251 -0.2406 -0.3322 -0.1974 -0.2290 -0.2528 -0.3049 -0.3817 -0.3158 0.3477 -0.2838 0.2925 0.3325 -0.2941 -0.4495 -0.2963 -0.3132 -0.3386 0.2323 -0.3602 -0.4403 0.4672 -0.5002 -0.2079 0.2249 0.3773 0.2627 -0.2415 -0.2592 -0.3811 0.2505 -0.3769 -0.4845 -0.5147 -0.3357 0.4155 -0.3462 0.3515 -0.2793 -0.3331 -0.3526 -0.3183 -0.3101 -0.2784 0.1902 0.3575 0.3083 -0.3611 -0.4961 -0.3093 -0.2802 -0.3083 -0.2476 -0.4731 0.3209 -0.3054 0.3691 0.3782 -0.3702 -0.3727 -0.5765 0.4733 0.2076 -0.4058 0.3324 0.4305 0.2651 -0.3018 -0.3141 0.3975 -0.4789 -0.2977 0.2760 -0.2407 -0.3534 -0.2352 -0.1973 -0.2957 0.2242 -0.3084 -0.4670 0.3188 0.3476 0.2506 -0.2829 -0.4158 0.1810 0.4160 -0.3140 0.3468 -0.3031 -0.3413 -0.4366 0.4777 0.2976 0.4269 0.2855 -0.3182 0.3781 -0.2527 -0.3338 -0.2990 0.3541 0.3318 0.4755 -0.4252 -0.4797 -0.2100 -0.3790 -0.2352 0.2846 0.3410 -0.4537 -0.4947 -0.4930 0.2439 -0.6328 -0.3487 0.3724 -0.3049 -0.4295 0.5062 -0.4201 -0.4465 -0.2801 -0.2378 0.3781 0.2715 -0.2843 0.4008 -0.2689 -0.3221 0.3307 -0.6088 -0.4632 -0.5009 0.2646 0.2563 -0.2899 -0.3635 0.4177 -0.3570 0.3013 -0.3406 0.2567 -0.3319 0.1901 0.4216 -0.2779 0.2634 0.2462 -0.4362 0.3700 -0.4445 -0.3208 0.3790 0.2334 -0.3561 -0.3041 -0.2941 -0.3972 0.2436 0.2559 0.1919 0.4288 0.2983 0.3391 -0.3075 -0.4447 -0.2764 0.3613 -0.1950 -0.3768 -0.4017 0.3215 -0.3718 -0.2561 -0.1738 0.3003 -0.2891 -0.2413 -0.2434 0.2433 0.3641 -0.2763 0.3421 -0.3106 0.2870 0.4547 0.2115 -0.3016 -0.3806 0.4916 -0.5503 -0.3992 -0.2351 0.4242 -0.3886 0.2779 0.2683 0.4395 -0.3181 -0.3361 -0.3861 0.3929 -0.2720 -0.2224 0.5143 -0.4655 0.5117 -0.3166 -0.3109 -0.2668 0.4747 -0.2468 0.4403 -0.2678 0.2713 -0.3309 -0.3500 -0.3857 -0.5807 -0.2678 0.3972 0.5677 0.4120 -0.4538 0.4988 -0.4963 -0.2672 -0.2302 0.1915 0.3347 -0.2184 -0.3843 0.3820 -0.3996 -0.3194 -0.3697 -0.3240 0.5806 -0.3015 -0.4974 -0.4988 0.1833 -0.3652 -0.3213 -0.3052 -0.2552 -0.2577 0.3795 -0.2861 -0.5228 -0.3432 0.2230 0.3039 0.5679 0.3281 -0.2620 -0.1670 -0.1752 0.3692 -0.4717 -0.3173 -0.4856 -0.3789 -0.2814 0.2348 -0.3248 -0.2226 -0.2651 0.3149 -0.3459 -0.3212 -0.2771 -0.2463 0.3648 -0.2520 0.3960 -0.2415 0.3641 -0.2531 -0.3394 0.1859 -0.3648 -0.3416 -0.2628 0.2799 -0.3744 0.4468 -0.5440 -0.3724 -0.2961 0.3216 -0.2427 0.4122 0.3147 -0.3434 0.3300 -0.3142 -0.2283 0.2515 -0.4816 0.2930 0.2982 -0.2976 0.4373 0.3689 -0.4065 0.3096 0.2866 0.2340 0.2693 0.4600 -0.1729 -0.3038 0.4224 -0.2820 0.3977 -0.2918 -0.2717 0.3483 -0.2170 0.2758 0.4324 0.2624 -0.4194 0.4257 -0.3126 -0.2632 0.2854 -0.4182 0.2293 0.5371 0.4228 -0.2908 -0.2625 -0.2262 0.4052 -0.1923 -0.3280 0.2931 -0.2899 -0.3776 -0.3401 0.2527 0.2999 -0.2538 -0.2849 -0.4007 0.2250 0.2876 -0.3640 -0.4805 -0.2985 -0.3342 0.3196 0.2357 -0.3789 0.4482 -0.2222 -0.2998 -0.4944 0.2678 -0.4646 -0.4963 -0.3785 -0.2278 -0.3695 0.5090 0.1675 0.2889 -0.2054 0.2889 -0.2894 -0.3696 -0.2358 0.3475 -0.2790 -0.4470 -0.3812 0.3208 0.3394 -0.4325 -0.3108 0.2522 -0.3218 0.4509 0.4253 -0.3616 -0.4092 -0.3211 0.4010 0.2274 0.3756 0.4517 0.3383 -0.3076 -0.2316 0.2902 0.3257 -0.2999 -0.3517 0.3805 0.5106 0.4312 -0.3786 0.3291 -0.3137 -0.3335 -0.3639 -0.3414 -0.2426 -0.2616 -0.1953 0.4834 0.5262 -0.2329 0.2085 -0.3263 -0.3594 -0.3960 -0.5587 -0.2237 0.4625 -0.3416 0.3973 -0.3740 -0.3177 0.2710 -0.3472 -0.3953 -0.3158 0.3927 -0.2825 -0.2609 -0.2353 -0.5050 -0.2605 -0.2555 0.2514 0.3212 -0.3685 -0.2510 -0.3177 0.2116 0.3172 -0.3154 -0.3196 -0.1591 -0.3310 -0.3470 -0.3689 0.2046 -0.3728 -0.5635 0.3787 -0.5275 -0.4115 -0.2587 -0.4224 -0.3849 -0.5054 -0.4944 -0.4760 -0.3687 -0.2659 -0.2582 0.4764 -0.4513 -0.3315 0.3195 0.3485 0.3837 0.2974 0.1892 0.2428 0.2248 -0.4891 -0.4892 0.1971 0.2920 0.2790 0.3685 0.3310 0.3478 -0.4479 0.3329 0.4312 0.4129 -0.4788 -0.3047 -0.4795 -0.2924 -0.3121 -0.1299 0.2246 0.3826 0.3773 0.3578 0.2470 -0.1840 0.3482 -0.2211 -0.2880 -0.5978 0.2708 0.2026 -0.3430 0.1947 0.3305 -0.4040 0.1948 0.2908 0.3691 -0.2820 0.4311 0.3582 -0.3283 -0.2505 -0.3913 -0.2518 0.3616 0.3724 0.3362 0.2665 0.3085 0.2574 0.1925 0.3061 -0.3746 -0.3473 0.3549 0.3355 -0.3253 -0.2482 -0.3346 0.2874 0.4473 0.3150 0.3419 -0.4825 -0.2422 0.3723 0.2410 0.5311 -0.4232 -0.2283 -0.2104 -0.2223 -0.2293 -0.3576 -0.3855 0.3953 -0.2532 -0.2889 0.2591 -0.2624 -0.2173 -0.4655 0.3482 0.5583 -0.3735 -0.2355 0.2001 -0.3010 -0.3111 0.3079 0.3250 0.3630 -0.5297 -0.1973 0.2259 0.3207 0.3650 0.2002 0.2991 -0.2826 0.3850 -0.2445 -0.3152 -0.2512 -0.2994 -0.5748 0.3328 -0.3784 -0.3630 0.4255 0.3732 0.3558 0.3455 -0.3550 -0.2757 0.1731 0.3855 0.3771 0.4418 0.2821 0.4388 0.2948 0.3692 0.2073 -0.3851 0.2844 -0.3084 0.2750 -0.2535 -0.2627 0.2317 -0.2265 0.2231 -0.3522 0.3464 -0.4647 -0.3194 -0.3938 -0.6045 -0.3026 0.5100 -0.3103 0.3259 -0.3235 -0.4632 -0.3047 -0.3070 0.2848 0.3140 -0.2925 -0.4224 -0.3317 0.4571 0.6126 0.4170 -0.3659 -0.2253 -0.2666 -0.1979 0.5501 -0.5273 0.3588 -0.4525 -0.4295 -0.2750 -0.4586 0.5283 -0.2974 -0.4734 0.2556 -0.5698 0.3343 0.2815 0.2733 0.1643 -0.3705" HIT_INDICES="4185 4274 5472 6823 7467 8860 8909 10009 10117 11071 11741 11805 11945 12517 12557 12745 12813" ES_PROFILE="-0.3053 -0.2938 -0.3818 -0.4775 -0.5112 -0.5882 -0.5604 -0.6005 -0.5621 -0.5743 -0.5506 -0.4784 -0.4077 -0.3460 -0.2401 -0.1274 0.0068" RANK_AT_ES="10008.0000" RANK_SCORE_AT_ES="-0.3222"/>
  <DTG RANKED_LIST="55457_collapsed_to_symbols.cls.cls#OA_versus_normal.rnk" TEMPLATE="cls.cls" GENESET="gene_sets.gmt#GOBP_RIBOSOME_BIOGENESIS" ES="-0.3843" NES="-1.8894" NP="0.0000" FDR="0.0556" FWER="0.7590" CHIP="ftp.broadinstitute.org://pub/gsea/annotations_versioned/Human_AFFY_HG_U133_MSigDB.v7.5.1.chip" RND_ES="-0.1832 -0.2645 0.1704 -0.2057 0.1863 -0.2536 -0.2310 -0.2466 -0.2916 -0.2173 -0.1627 0.1852 -0.2729 0.1805 -0.1925 -0.1962 -0.1739 -0.2735 -0.2053 -0.2211 0.1827 0.1640 0.2381 0.1709 -0.2600 -0.1970 -0.1976 -0.1801 -0.1965 0.1594 0.1628 -0.1749 0.2060 -0.1901 0.1772 0.1656 -0.1806 -0.1761 -0.1976 -0.2146 -0.1588 0.1937 0.1687 -0.2271 -0.1904 -0.2024 0.1788 -0.1765 -0.2240 -0.1805 0.1577 -0.2168 -0.1788 -0.2066 -0.1539 -0.2016 0.2237 -0.2368 -0.1960 -0.2136 0.1610 0.1718 -0.1972 -0.1953 -0.1739 0.1811 -0.1586 0.1710 -0.2186 0.2136 0.1895 -0.1917 -0.2159 -0.1729 -0.2280 -0.2049 -0.2092 -0.2069 -0.1727 -0.1424 -0.2586 -0.2117 0.1785 0.1822 -0.1903 -0.1698 -0.1869 -0.1813 0.1987 -0.1947 0.2166 -0.1841 -0.1919 0.2190 -0.2283 -0.2067 -0.2459 0.2089 -0.1715 -0.1937 0.1623 -0.1961 -0.2413 -0.1860 0.1698 -0.1861 -0.1671 -0.1818 -0.2309 0.2089 -0.1873 -0.2469 -0.2127 -0.1420 -0.2161 -0.1982 -0.2371 0.1535 -0.2055 -0.1880 -0.2038 -0.2461 -0.1672 -0.2218 -0.2363 -0.2041 -0.2017 -0.2031 -0.1653 -0.2095 -0.2166 -0.2116 -0.2571 -0.1895 -0.2157 0.1754 0.1925 -0.2250 0.1730 -0.1827 -0.2098 0.1626 0.2008 0.1929 -0.2656 -0.1914 -0.2137 0.2123 -0.1956 0.2026 -0.2282 -0.2396 0.1773 0.1914 0.1709 -0.1816 -0.2106 -0.2327 -0.2103 -0.2959 -0.1907 -0.1956 0.2015 -0.2208 -0.2000 -0.1913 0.1582 -0.1758 -0.1900 -0.2113 0.1906 0.1528 -0.2274 -0.1736 -0.2050 -0.1696 -0.2019 0.2090 0.1796 -0.2443 -0.1901 -0.2188 -0.1938 -0.2031 -0.2149 0.1950 -0.2023 -0.2206 0.1767 -0.2778 -0.1767 0.1932 0.2024 -0.2263 -0.1704 0.1918 -0.1643 -0.2048 -0.1720 -0.1641 0.1844 0.2214 0.1859 0.1628 -0.1990 0.2021 -0.1902 0.2015 -0.2012 -0.2214 -0.1945 -0.2267 -0.2092 -0.2026 0.1832 0.2266 -0.1791 -0.1990 -0.2461 0.2199 -0.2341 -0.1977 -0.2247 -0.2135 -0.2086 -0.1867 -0.1820 -0.1575 -0.1856 -0.2045 -0.1877 -0.1596 -0.2247 -0.1828 -0.2080 -0.2442 0.1733 -0.2145 -0.1811 -0.1801 -0.2136 -0.1994 -0.1957 0.1740 -0.1870 -0.2369 0.1909 0.1870 -0.1427 0.1407 -0.2261 -0.1961 0.2115 -0.2126 0.1910 0.1840 -0.2224 -0.2257 -0.2199 -0.1799 -0.1684 0.1794 -0.1928 -0.1960 0.1923 -0.1771 0.1787 -0.1947 -0.1544 -0.2281 0.2072 -0.1645 0.1898 -0.2133 -0.2270 0.1636 -0.2079 -0.2148 -0.1779 0.1594 -0.1200 -0.2164 -0.2284 0.1947 0.1986 0.1573 0.1960 0.1759 0.2382 -0.2168 -0.2304 0.2114 0.1966 -0.2139 0.2195 -0.2060 -0.1766 -0.2218 0.1765 -0.2158 -0.2100 -0.2500 -0.2300 0.1707 -0.1915 -0.1735 0.1491 0.1554 0.1641 0.1899 0.1593 -0.2185 -0.1890 -0.1928 -0.2221 0.2106 0.1667 -0.1813 -0.2419 -0.2144 0.1912 -0.2132 -0.1937 0.1920 -0.1547 0.1788 -0.2675 0.1931 -0.1553 -0.1950 -0.2466 -0.1482 -0.2017 0.1760 0.1993 -0.1416 -0.1944 0.1831 0.2154 -0.1847 -0.1629 -0.2151 -0.2063 -0.1960 -0.2044 -0.1938 -0.1923 0.1859 -0.1780 -0.2289 -0.2113 0.1584 -0.1937 -0.1626 -0.1719 -0.2148 -0.2521 -0.2168 -0.2402 0.1998 0.2008 -0.1917 -0.2515 -0.2315 -0.1959 -0.1936 0.1685 -0.1552 -0.2508 0.2255 0.1968 -0.2213 0.1883 -0.1794 -0.1997 -0.1949 -0.1918 0.2408 -0.2752 -0.1698 -0.2287 -0.1414 -0.1696 -0.1720 -0.2826 -0.1886 0.1642 -0.2409 -0.2211 -0.2365 -0.1580 -0.2091 -0.1918 -0.1840 0.1943 0.2012 0.1768 -0.1603 -0.1590 0.1786 -0.1571 0.1801 -0.2321 0.1641 -0.1822 -0.2176 0.2268 -0.1831 -0.1957 0.1765 0.1821 -0.1647 -0.2019 -0.1815 -0.2545 -0.2257 -0.2195 -0.1720 -0.1752 0.1936 -0.2523 -0.1980 -0.1700 -0.2277 -0.2681 -0.1540 -0.1742 0.1792 -0.1856 -0.1783 -0.2577 -0.1956 -0.2264 -0.2091 0.1848 -0.2607 -0.1885 0.1972 -0.2275 0.1850 -0.1830 0.2038 0.1925 -0.1784 -0.2712 -0.2434 0.1894 -0.1914 -0.1714 -0.1923 -0.1769 -0.1837 0.2453 -0.1825 -0.2451 -0.1746 -0.1923 -0.2277 -0.1798 -0.2326 -0.1934 0.1702 0.1810 0.2184 -0.1984 -0.2218 0.1778 -0.2038 -0.2206 -0.2637 -0.2316 0.2126 0.1970 -0.1944 0.1579 -0.1793 -0.2427 -0.1507 -0.1890 -0.2320 0.1868 -0.1582 -0.2344 -0.2109 -0.1878 -0.2204 -0.1767 0.2058 -0.2399 -0.2011 -0.2341 -0.2571 -0.2108 0.2202 -0.2351 -0.1769 -0.1735 -0.2226 -0.1811 -0.2166 -0.2476 -0.2183 -0.1999 -0.2087 -0.1695 -0.2157 -0.2232 -0.2050 -0.2156 -0.2369 0.1733 0.2238 0.1784 0.1747 0.2011 -0.2308 -0.1658 -0.2068 -0.1648 0.1704 0.1660 0.2227 0.1962 0.1943 -0.2219 0.1668 -0.2416 -0.1861 0.2117 0.2217 -0.2482 0.1980 -0.2132 0.2230 0.1808 -0.2286 -0.1854 -0.1840 -0.1695 -0.2378 -0.1941 -0.2574 -0.1954 -0.3002 -0.2078 -0.2106 -0.1849 -0.1827 -0.2260 -0.2201 -0.2129 -0.2310 -0.1722 -0.2237 -0.1865 0.1740 -0.1648 -0.2159 0.1757 0.1884 -0.2298 -0.1874 -0.1561 -0.2035 0.1916 -0.1773 0.2260 0.1824 -0.2235 -0.1930 -0.2004 -0.1563 -0.2227 0.1945 -0.1812 0.1805 0.1644 -0.1835 0.1624 -0.2282 0.1901 0.1765 -0.1745 0.1765 -0.1755 -0.2425 -0.1852 -0.2491 -0.2010 0.1772 0.1768 -0.2132 -0.1838 0.1866 -0.1917 -0.1737 -0.2215 -0.1948 -0.2621 -0.1828 -0.1980 -0.1864 -0.2218 0.2017 0.2199 -0.1781 -0.2109 -0.2133 -0.2395 -0.1875 -0.2013 -0.1712 -0.2213 0.1815 0.1968 -0.1923 -0.1909 -0.1854 -0.2301 -0.2488 -0.2144 -0.2143 -0.1696 0.1812 -0.1769 -0.1833 -0.1817 -0.1753 -0.1586 0.1843 -0.2310 0.1873 -0.1787 -0.2293 0.1987 -0.2214 0.1700 0.1763 -0.1786 -0.2246 0.2066 -0.2017 0.2039 -0.1964 0.2058 -0.2181 -0.2277 -0.1761 -0.1888 0.2666 0.2252 -0.1947 0.1782 0.2070 -0.2421 -0.2184 -0.1937 -0.2593 -0.2242 -0.1877 -0.2224 -0.2408 -0.1982 -0.1741 -0.2107 0.1866 -0.2222 -0.2025 -0.2796 -0.1877 -0.1794 -0.2169 0.1946 -0.1711 -0.2020 -0.2361 -0.1905 0.2046 -0.2745 -0.1722 -0.1824 -0.1719 0.1676 -0.2188 -0.1707 -0.2011 -0.1926 0.1703 -0.1579 -0.2203 0.1733 -0.1903 0.1445 0.2187 -0.1620 -0.1836 -0.1958 -0.2392 -0.2458 -0.2231 -0.1617 0.1683 -0.2014 -0.2051 -0.2267 -0.2275 0.2300 -0.1700 -0.1965 -0.1945 0.2205 0.2151 -0.2435 -0.2130 -0.2320 0.1790 -0.2590 0.2390 0.1768 -0.2263 -0.1992 -0.1827 0.1926 -0.2100 0.1911 -0.1940 -0.1875 0.1713 -0.1640 -0.2429 -0.2000 -0.2068 -0.1987 -0.1556 0.1753 -0.1732 -0.2386 -0.2033 0.2048 -0.2017 0.2103 0.1792 -0.1725 0.1762 -0.1972 0.1751 -0.1653 0.1606 -0.2941 0.1712 -0.2342 -0.2039 -0.2383 -0.1998 -0.1899 -0.2222 -0.2059 0.2026 -0.1752 0.2070 0.1623 -0.2610 -0.1858 -0.1613 -0.1780 -0.2453 -0.2127 -0.2444 -0.2145 0.1835 -0.2168 0.1567 0.1764 0.1702 0.1865 0.2360 0.1861 0.1898 -0.2115 -0.1553 -0.2017 -0.1859 -0.1895 0.1778 0.1666 -0.2472 0.2226 -0.2117 -0.1892 0.1993 0.1950 -0.1977 0.1762 -0.1720 -0.1996 -0.2422 0.1945 -0.1672 -0.2087 -0.1598 -0.1981 -0.1838 -0.1957 -0.2714 0.1823 -0.2008 0.1948 -0.1981 0.2325 -0.1739 -0.1882 -0.2435 -0.2148 0.1697 0.1520 -0.2112 -0.1965 0.1816 0.2479 -0.2432 -0.1781 -0.2271 -0.1862 0.1811 -0.2355 0.1881 -0.2134 -0.1472 -0.1760 -0.2070 0.2425 -0.2200 -0.1972 -0.2730 -0.1679 0.1436 -0.1960 0.1647 0.1913 -0.1706 -0.1774 -0.2257 -0.1925 -0.2052 -0.2002 0.2077 0.1722 -0.1960 -0.1811 0.2226 -0.1995 -0.2632 -0.2307 0.1990 -0.1696 -0.2501 -0.1973 -0.2358 -0.1745 -0.1575 -0.1908 -0.1769 -0.1767 0.1726 0.1502 -0.2075 0.1858 -0.2152 -0.1947 -0.2149 -0.2275 0.1795 0.1814 0.1757 0.2525 -0.2250 0.2249 0.1837 0.1815 0.1673 0.1616 -0.2297 -0.2382 0.1717 -0.2496 0.1811 -0.1650 -0.2567 0.1928 0.1659 0.1697 -0.1975 -0.1617 -0.2600 -0.2396 -0.2000 -0.1972 -0.1642 0.1724 0.1981 0.1607 -0.1942 -0.1800 -0.1701 0.1516 -0.1911 -0.1690 -0.1924 -0.2197 -0.1957 0.1962 -0.2185 0.1807 -0.2142 0.1767 -0.1691 0.1877 -0.1647 -0.2160 -0.2009 0.1946 -0.1707 -0.1999 -0.2328 0.1769 -0.1900 -0.1653 -0.1794 -0.1896 -0.1929 -0.1997 0.1714 -0.2311 -0.2213 -0.1838 -0.2099 0.1615 -0.1857 -0.2182 -0.1519 0.1927 -0.2006 -0.2341 -0.1920 0.1878 -0.1947 0.2033 -0.1818 0.1981 -0.1760 -0.1607 -0.2353 -0.1674 0.1846 -0.1756 -0.1607 -0.2188 -0.1821 -0.2369 -0.2575 -0.1838 -0.1817 0.2030 -0.2266 -0.2165 -0.1846 -0.1973 -0.1675 -0.2364 -0.1906 -0.1865 0.2229 -0.1631 0.2231 -0.2171 0.1966 0.1952 -0.2107 -0.1792 -0.2033 -0.2124 0.2004 -0.2071 -0.1619 -0.1877 0.1775 0.1874 -0.2149 -0.1892 -0.2293 -0.2177 0.1692 -0.1632 -0.2335 0.1608 -0.2048 0.1748 -0.2247 -0.2034 0.1676" HIT_INDICES="73 210 240 265 381 494 685 741 868 1012 1015 1018 1032 1061 1305 1311 1337 1359 1508 1648 1650 1673 1688 1848 1880 1969 2026 2054 2068 2107 2138 2151 2154 2336 2477 2501 2667 2924 2934 2953 3083 3254 3544 3612 3615 3783 3795 3882 4019 4129 4187 4206 4219 4229 4295 4584 4602 4627 4783 4789 4806 4867 4909 4934 4974 5077 5434 5522 5567 5673 5690 5693 5789 5952 5976 5984 5989 5992 6028 6088 6140 6158 6212 6223 6334 6370 6383 6473 6502 6701 6709 6774 6814 6972 6999 7015 7112 7253 7312 7459 7563 7643 7646 7676 7722 7730 7863 7880 7945 7996 8081 8097 8098 8111 8126 8144 8225 8286 8318 8394 8404 8505 8554 8638 8699 8724 8733 8866 8909 8931 8935 8988 9114 9193 9277 9282 9339 9457 9478 9536 9586 9632 9675 9775 9777 9833 9950 9965 10023 10045 10064 10075 10133 10201 10220 10263 10268 10275 10300 10361 10404 10449 10525 10558 10591 10598 10606 10608 10621 10684 10685 10747 10811 10942 10959 10970 10998 11029 11045 11120 11122 11129 11154 11188 11206 11252 11291 11320 11345 11346 11386 11429 11444 11474 11484 11560 11575 11604 11605 11656 11662 11671 11683 11716 11755 11762 11765 11783 11836 11847 11861 11883 11901 11939 11969 11973 11996 12022 12071 12074 12100 12110 12130 12223 12258 12285 12288 12350 12359 12372 12403 12424 12519 12526 12527 12530 12580 12591 12694 12785 12788 12814 12821" ES_PROFILE="0.0056 0.0046 0.0117 0.0191 0.0186 0.0176 0.0097 0.0124 0.0090 0.0038 0.0098 0.0158 0.0208 0.0246 0.0109 0.0160 0.0194 0.0231 0.0165 0.0104 0.0151 0.0182 0.0219 0.0138 0.0159 0.0133 0.0131 0.0152 0.0184 0.0196 0.0213 0.0245 0.0284 0.0180 0.0106 0.0124 0.0027 -0.0144 -0.0121 -0.0104 -0.0178 -0.0285 -0.0490 -0.0520 -0.0498 -0.0609 -0.0596 -0.0644 -0.0733 -0.0802 -0.0831 -0.0829 -0.0822 -0.0813 -0.0849 -0.1064 -0.1065 -0.1072 -0.1184 -0.1177 -0.1179 -0.1217 -0.1240 -0.1250 -0.1272 -0.1344 -0.1621 -0.1686 -0.1717 -0.1798 -0.1809 -0.1809 -0.1883 -0.2010 -0.2028 -0.2033 -0.2036 -0.2037 -0.2064 -0.2109 -0.2148 -0.2159 -0.2198 -0.2204 -0.2287 -0.2311 -0.2316 -0.2382 -0.2399 -0.2548 -0.2547 -0.2591 -0.2614 -0.2728 -0.2740 -0.2742 -0.2807 -0.2906 -0.2939 -0.3041 -0.3107 -0.3154 -0.3140 -0.3147 -0.3167 -0.3156 -0.3243 -0.3238 -0.3271 -0.3292 -0.3339 -0.3331 -0.3312 -0.3302 -0.3293 -0.3287 -0.3329 -0.3355 -0.3359 -0.3396 -0.3381 -0.3436 -0.3451 -0.3492 -0.3514 -0.3508 -0.3489 -0.3567 -0.3573 -0.3563 -0.3538 -0.3552 -0.3622 -0.3654 -0.3689 -0.3662 -0.3676 -0.3736 -0.3719 -0.3731 -0.3736 -0.3738 -0.3736 -0.3779 -0.3744 -0.3751 -0.3805 -0.3778 -0.3785 -0.3762 -0.3737 -0.3706 -0.3711 -0.3724 -0.3697 -0.3689 -0.3650 -0.3613 -0.3591 -0.3595 -0.3585 -0.3576 -0.3591 -0.3571 -0.3550 -0.3509 -0.3469 -0.3424 -0.3387 -0.3390 -0.3343 -0.3344 -0.3345 -0.3397 -0.3359 -0.3316 -0.3286 -0.3258 -0.3218 -0.3223 -0.3171 -0.3122 -0.3087 -0.3059 -0.3018 -0.2998 -0.2972 -0.2937 -0.2899 -0.2842 -0.2815 -0.2790 -0.2741 -0.2705 -0.2652 -0.2651 -0.2601 -0.2561 -0.2500 -0.2476 -0.2418 -0.2361 -0.2306 -0.2268 -0.2233 -0.2173 -0.2110 -0.2058 -0.2033 -0.1974 -0.1917 -0.1866 -0.1811 -0.1771 -0.1724 -0.1656 -0.1603 -0.1551 -0.1516 -0.1444 -0.1390 -0.1323 -0.1263 -0.1258 -0.1206 -0.1146 -0.1067 -0.1033 -0.0957 -0.0883 -0.0822 -0.0752 -0.0736 -0.0650 -0.0559 -0.0470 -0.0415 -0.0328 -0.0306 -0.0265 -0.0153 -0.0053 0.0062" RANK_AT_ES="9949.0000" RANK_SCORE_AT_ES="-0.3162"/>
  <DTG RANKED_LIST="55457_collapsed_to_symbols.cls.cls#OA_versus_normal.rnk" TEMPLATE="cls.cls" GENESET="gene_sets.gmt#GOBP_REGULATION_OF_SPROUTING_ANGIOGENESIS" ES="-0.5394" NES="-1.8802" NP="0.0000" FDR="0.0596" FWER="0.7950" CHIP="ftp.broadinstitute.org://pub/gsea/annotations_versioned/Human_AFFY_HG_U133_MSigDB.v7.5.1.chip" RND_ES="0.1961 0.2820 -0.2177 0.2959 -0.2301 -0.2364 0.2741 0.2953 0.2895 -0.3826 -0.3615 -0.2379 -0.3447 -0.4101 0.1226 -0.2530 -0.2505 -0.4121 0.2683 0.2780 0.2823 -0.4020 0.3687 -0.3647 -0.2930 0.2125 -0.1748 -0.3108 0.3470 -0.2085 -0.3140 0.3162 -0.1907 0.3617 0.2520 -0.3331 0.2867 -0.2254 0.3936 -0.2324 0.2507 -0.3576 0.2823 -0.1862 -0.4891 0.2908 0.2924 0.1995 -0.2508 -0.4088 -0.4068 -0.2657 -0.2291 -0.2150 0.3248 -0.2530 0.4183 -0.3220 -0.3671 0.2102 0.2946 -0.2490 0.1465 -0.4117 0.2007 0.3260 -0.2591 -0.2861 0.2494 -0.3462 0.1889 0.2152 0.3840 0.2422 -0.2834 -0.1851 -0.2628 -0.1819 -0.2867 -0.2461 0.1704 -0.2459 -0.1726 0.2061 -0.2633 0.2603 0.2285 0.1504 0.3152 0.1926 -0.2683 -0.3142 0.1710 0.3240 0.3058 0.3348 0.2665 0.2120 -0.3327 -0.2743 -0.2960 -0.3815 -0.2286 0.3284 -0.3070 -0.3507 0.4165 0.3668 0.3587 -0.3385 -0.4231 0.2622 0.2039 -0.2054 -0.2059 -0.3426 -0.2487 -0.4388 -0.3210 0.2803 -0.1958 -0.3169 -0.3269 -0.3618 -0.3569 0.3193 0.2617 -0.3141 -0.3304 -0.2286 -0.3588 -0.2600 0.2735 -0.4332 0.2371 0.2657 0.2329 0.2419 0.3365 0.2364 -0.4404 0.2473 -0.2900 0.3375 0.2025 -0.2211 0.2381 0.2243 -0.1892 0.3134 -0.1703 -0.2732 0.3101 -0.2190 0.3433 0.2959 0.3069 0.2449 -0.2266 0.1920 -0.2459 -0.3893 -0.2428 -0.2604 -0.2619 0.2087 -0.1938 0.2455 -0.3651 -0.3284 -0.2739 -0.2513 -0.3907 -0.3129 0.1984 0.3355 -0.2101 -0.1683 -0.2488 0.2286 -0.2457 -0.2657 -0.2186 -0.1882 -0.3211 0.2726 0.1272 0.2044 0.2637 -0.2760 -0.3180 0.2576 -0.3127 -0.3362 -0.3937 -0.3139 -0.2970 -0.1859 -0.3401 0.2438 -0.3731 -0.2273 0.2590 0.2726 -0.2570 0.3236 0.2027 -0.3134 -0.2143 -0.2576 0.2487 0.2749 -0.2756 0.3130 -0.4223 0.2106 0.2399 -0.2777 -0.4240 -0.2495 -0.3010 0.3936 -0.3239 -0.2529 0.2713 0.1998 0.2952 0.3059 0.3380 0.3224 0.3019 -0.4355 -0.2883 -0.2231 -0.2198 -0.2522 -0.2669 0.2440 -0.2849 -0.2065 -0.3390 -0.3178 -0.2799 0.1815 -0.2079 0.2836 -0.3285 0.1959 0.2410 0.2486 0.3421 -0.2498 0.2841 -0.2469 -0.2125 -0.3002 0.2744 -0.2350 -0.2237 -0.2764 0.2808 -0.3670 0.2743 0.2994 -0.4176 -0.2193 -0.2256 0.2288 0.1616 -0.1738 -0.2388 -0.2536 0.2128 -0.3918 0.1983 -0.3104 -0.2103 0.1977 0.3442 0.1955 0.2331 -0.2861 0.2992 -0.3746 -0.1903 -0.2466 0.4060 -0.3040 0.1890 0.2248 -0.2045 -0.2910 0.2868 0.3494 0.2636 0.1711 -0.2589 -0.2425 -0.2786 -0.3201 0.2262 0.3409 -0.2775 -0.2604 -0.2449 0.3555 0.2610 0.3271 -0.4167 -0.3535 -0.2677 0.3113 -0.2450 0.2572 0.2636 0.1926 -0.3229 -0.3004 -0.1452 0.1917 0.2455 -0.2148 -0.1936 -0.1898 0.2947 -0.2555 -0.2777 0.2748 0.2049 -0.2177 0.2413 -0.3002 -0.1656 -0.2590 -0.3435 -0.3039 -0.5007 -0.2893 0.2294 -0.2140 -0.2348 0.2105 0.2256 0.2474 -0.2894 0.2136 -0.3870 0.2020 0.2473 0.2500 -0.1509 -0.2368 -0.2689 0.1700 0.3360 0.2400 0.3057 -0.2215 -0.1804 -0.2146 0.2165 0.1874 -0.3541 -0.3393 -0.2199 -0.3586 0.3581 -0.2763 -0.2909 -0.2309 -0.3712 -0.2277 -0.4640 -0.2321 -0.3377 0.3215 -0.3199 -0.3136 -0.2374 -0.3280 0.2312 -0.2119 -0.2032 -0.2657 -0.2181 -0.3033 -0.1606 -0.3972 -0.3118 -0.2878 -0.2527 -0.2380 -0.3697 -0.1913 -0.4015 -0.2199 0.1735 -0.3044 0.1568 -0.2977 0.4024 0.2850 -0.1902 0.2706 0.2403 0.2052 0.2741 -0.3121 -0.2479 -0.2596 -0.1698 0.2027 -0.2728 -0.2946 -0.2210 -0.3223 0.1715 0.3153 -0.2632 -0.2534 0.2774 -0.2672 -0.3038 0.2894 0.2162 -0.1680 -0.4983 -0.2600 -0.2128 -0.2946 0.1881 0.2254 -0.4140 -0.4498 0.2227 0.3473 0.2525 -0.2947 -0.3835 -0.2831 0.2684 0.2075 0.2187 -0.2312 0.2493 -0.2173 -0.4028 0.4060 -0.2447 0.2656 -0.2585 0.3639 -0.3608 0.2282 0.2269 -0.2273 0.2210 0.3395 0.3054 0.1922 -0.2527 0.1562 0.2930 0.2887 -0.1931 0.2562 0.2641 -0.2618 -0.2151 -0.3504 0.2657 -0.2838 -0.3848 -0.2193 0.2690 0.3872 -0.2655 0.2967 0.2710 0.1589 0.2678 -0.2716 -0.2702 -0.2536 -0.2178 -0.4928 -0.2967 0.3198 -0.3400 -0.3567 0.2643 -0.3415 0.3545 -0.2395 -0.2207 0.2781 -0.3308 -0.3070 0.3979 0.3723 -0.2540 -0.2991 -0.3405 -0.2118 -0.2058 -0.3264 -0.2537 -0.2352 -0.4396 -0.3549 -0.2982 0.2663 -0.2100 -0.3456 0.1773 -0.2424 -0.2298 0.2877 -0.1941 -0.2240 0.2808 0.2130 -0.3165 -0.2568 -0.3635 0.2450 0.2372 -0.3809 0.2189 -0.1880 0.3147 -0.3288 -0.3738 0.2382 -0.3321 0.1783 -0.2874 0.3066 -0.2562 0.2559 -0.2263 -0.3877 -0.2734 0.2504 0.3187 -0.3316 0.4172 0.2130 -0.3180 0.4105 0.2010 0.3315 0.2909 -0.3034 -0.4314 -0.3731 0.3876 -0.2034 -0.2634 -0.3465 -0.3038 -0.2216 -0.2068 0.1865 -0.2231 -0.2029 -0.3610 0.1985 -0.3722 -0.2228 -0.2443 -0.1891 0.3079 -0.2412 -0.3119 -0.2561 0.2227 -0.2594 -0.3329 0.2415 0.1702 -0.2638 -0.2365 0.2405 0.1925 -0.3342 -0.3194 0.2546 0.3160 -0.2935 0.2584 0.3466 -0.2428 0.2205 0.2348 -0.1829 -0.3007 0.4047 -0.3181 -0.2061 0.3216 -0.2792 0.2365 -0.2723 0.2822 0.2849 -0.3218 -0.1807 -0.2170 0.2793 0.3308 -0.2418 0.3449 -0.3439 -0.2323 -0.2159 -0.3014 -0.3068 0.3683 -0.3323 -0.3103 0.2686 -0.3771 0.3607 -0.3895 0.2817 -0.3219 0.2599 -0.2749 0.2111 -0.2294 0.2637 0.2818 0.2448 0.2733 0.2590 -0.2086 0.2021 -0.3174 0.2475 -0.2682 -0.2465 -0.2210 0.2491 0.1666 -0.4003 0.1941 0.3655 0.2745 0.2521 0.1503 -0.2587 0.2381 -0.2115 -0.2380 -0.4153 0.2384 0.2428 0.2417 -0.3644 -0.1926 0.3444 -0.2544 0.2078 -0.3683 -0.2501 -0.5205 -0.2381 0.2493 0.2502 0.2934 -0.2761 -0.3327 0.2852 -0.3064 0.2506 -0.2522 -0.2683 -0.2478 -0.2559 -0.3537 -0.2244 0.2545 -0.2048 0.2408 -0.2005 -0.3097 0.3000 -0.3575 -0.3364 0.2536 0.2609 0.1917 0.2823 0.1879 0.1806 0.2438 0.3551 0.2623 0.2261 0.1782 0.3106 -0.1917 0.2015 -0.2224 0.2195 -0.3695 -0.2141 0.2828 0.1816 0.3460 0.2501 -0.3627 -0.2428 0.2552 0.2371 -0.2713 0.2133 0.1971 -0.2414 -0.3323 -0.3450 0.2358 0.2299 -0.3027 -0.4084 -0.2074 0.2602 -0.4223 -0.4541 -0.1813 0.2408 -0.3524 -0.2083 0.2170 -0.2637 0.2886 -0.3404 -0.2804 -0.2545 0.2678 -0.2106 -0.2785 -0.2464 0.2455 -0.4206 -0.3252 0.2288 0.2940 -0.2768 0.2082 -0.1997 -0.3233 -0.2875 -0.2729 0.2075 0.2212 0.3778 -0.2816 -0.3562 -0.3250 0.2461 -0.2316 -0.2617 -0.3285 0.3459 0.1917 -0.4559 -0.4094 0.2126 -0.3040 -0.2855 0.4280 -0.3448 0.3602 0.2351 0.2425 0.3702 -0.2180 0.2923 0.3163 -0.2247 0.4222 -0.3250 -0.2721 0.2703 -0.3004 0.1722 -0.2325 0.2390 0.2571 0.2836 -0.2094 -0.3223 -0.4248 -0.2039 0.2994 -0.3297 0.3335 -0.2680 0.2043 0.1860 0.2195 -0.3376 -0.2105 0.3218 -0.2632 -0.2071 -0.2942 0.1973 0.2131 -0.2046 -0.2661 -0.2592 -0.3007 -0.2051 0.2290 0.2289 0.2287 -0.3594 -0.3746 -0.4019 -0.4246 -0.2297 -0.2474 -0.1689 -0.1611 -0.2569 0.4154 -0.2376 0.4269 -0.3187 -0.3589 -0.2873 -0.3133 -0.3638 0.1986 0.3890 -0.2541 0.2421 0.2957 -0.2766 -0.2591 0.2028 0.3007 -0.2333 0.1851 0.1782 0.3134 -0.3907 0.2666 -0.3597 0.2318 -0.3599 -0.2134 -0.1950 -0.3052 0.2051 -0.2861 -0.2086 0.2528 0.2330 -0.4101 -0.3212 -0.2285 -0.3582 0.3308 -0.3347 -0.2090 0.3163 -0.3843 -0.3366 -0.3565 0.3549 0.2969 -0.2675 0.3207 -0.3243 -0.2917 -0.2183 0.1815 0.3046 -0.2569 -0.2897 -0.2665 -0.3420 -0.2278 -0.2884 0.2865 -0.3052 -0.2187 -0.3837 -0.3348 -0.2434 0.2117 -0.2940 -0.2366 -0.2540 0.2729 -0.3405 0.3802 0.2430 -0.3593 0.2204 -0.4019 -0.2617 0.2607 -0.2450 0.2595 -0.2681 -0.2528 0.2302 0.2954 0.2605 0.2512 0.1905 -0.3142 -0.2923 0.1647 0.2997 0.3308 -0.2469 -0.3093 0.2840 0.1955 -0.1977 -0.3128 -0.3325 -0.1930 -0.3001 0.2313 -0.2818 0.3293 -0.3389 0.2788 0.2523 0.2841 0.3622 -0.2409 -0.2474 -0.3338 -0.4105 0.2771 -0.2580 -0.3941 0.3645 0.2569 0.2974 0.3076 0.2911 -0.3142 0.2319 -0.3324 -0.2804 0.2182 0.2991 -0.3668 -0.2974 0.2333 0.2048 -0.1896 -0.3171 -0.2553 0.2019 -0.2234 -0.1718 -0.2527 0.4076 -0.2871 0.2091 -0.3893 -0.1882 0.2938 0.2620 -0.4136 -0.2324 -0.1797 0.2479 -0.3882 -0.2810 0.2698 -0.2506 0.2786 -0.4184 -0.1997 0.2004 0.3094 -0.4191 0.1782 -0.2463 0.2522 0.2379 0.1594 -0.3236 -0.2277 -0.4177 0.2716 0.3333 -0.4285 -0.2291" HIT_INDICES="969 2186 3776 3963 4436 5013 6283 6471 6960 6995 7183 7324 8090 8304 8472 8523 8855 8989 9905 10446 10713 11086 11126 11350 11498 11839 11971 12428 12474 12527 12629 12833 12848" ES_PROFILE="-0.0323 -0.0990 -0.2078 -0.2092 -0.2362 -0.2751 -0.3715 -0.3828 -0.4144 -0.4106 -0.4173 -0.4197 -0.4658 -0.4677 -0.4650 -0.4529 -0.4605 -0.4519 -0.4974 -0.5094 -0.4977 -0.4903 -0.4568 -0.4349 -0.4053 -0.3861 -0.3481 -0.3248 -0.2679 -0.2095 -0.1507 -0.0816 0.0040" RANK_AT_ES="10445.0000" RANK_SCORE_AT_ES="-0.3663"/>
  <DTG RANKED_LIST="55457_collapsed_to_symbols.cls.cls#OA_versus_normal.rnk" TEMPLATE="cls.cls" GENESET="gene_sets.gmt#GOBP_MAINTENANCE_OF_BLOOD_BRAIN_BARRIER" ES="-0.5434" NES="-1.8722" NP="0.0017" FDR="0.0641" FWER="0.8240" CHIP="ftp.broadinstitute.org://pub/gsea/annotations_versioned/Human_AFFY_HG_U133_MSigDB.v7.5.1.chip" RND_ES="0.2869 -0.2148 -0.2361 -0.2538 -0.2778 0.2435 -0.4383 -0.3274 0.2600 -0.3593 0.2042 -0.4183 -0.3273 -0.2102 -0.2702 0.3533 -0.2198 -0.2474 -0.2310 -0.2801 -0.2648 0.5098 -0.4142 0.2806 0.3517 0.2142 -0.2150 -0.3078 -0.3003 0.2114 0.2390 0.2673 -0.2682 0.2227 0.2901 0.3007 -0.1923 0.2177 -0.3708 0.1866 -0.3249 0.5253 -0.1952 0.2880 -0.2388 -0.2519 -0.2025 -0.2979 -0.2491 -0.3067 -0.2493 -0.2666 0.2106 0.2175 0.2607 -0.3416 -0.2227 -0.1911 0.2928 -0.3482 -0.2680 0.1524 0.3445 -0.2317 -0.1735 0.2848 -0.4288 -0.2097 -0.2184 -0.3097 0.3769 0.2460 -0.2696 -0.2902 -0.2378 -0.2495 0.2669 0.3395 -0.2379 0.2579 0.2001 -0.3102 0.2619 -0.2987 0.3871 -0.3368 0.2184 -0.2443 0.2384 0.3659 -0.2513 0.2893 -0.2926 0.3522 0.2538 -0.1997 -0.2668 -0.1971 -0.2667 0.2462 -0.2372 0.2183 0.2111 -0.2719 0.2600 -0.2169 -0.3956 0.2280 0.1969 -0.1917 0.2950 -0.2879 0.2981 0.2662 -0.1927 -0.2986 0.3182 -0.2655 0.2438 -0.4107 0.2679 -0.2951 -0.3932 0.3080 0.3213 -0.3736 -0.3448 -0.2548 -0.3246 0.2177 0.2920 -0.2866 0.2290 -0.3200 -0.2935 -0.2088 -0.3346 -0.3919 -0.2604 0.2196 0.1992 0.1993 0.2972 -0.3339 0.4102 0.3213 -0.1490 0.3201 0.2358 0.2585 0.2380 -0.2800 -0.2432 -0.4231 -0.2829 0.3005 -0.2441 -0.1450 -0.2512 -0.2245 -0.2620 0.1974 0.4660 0.2449 0.3759 0.2066 -0.2023 -0.3061 -0.2616 0.2632 -0.1706 -0.3034 -0.3412 0.3220 -0.3229 -0.1772 -0.1439 -0.3184 -0.3936 0.2153 -0.2324 0.1812 0.2247 0.1554 -0.4219 -0.2207 -0.4942 -0.3103 0.2597 0.3824 0.1767 -0.2962 0.1853 0.2106 0.3234 -0.2797 -0.2076 0.2413 -0.1658 0.1401 -0.2511 0.3273 -0.2906 -0.3580 0.3600 0.2656 -0.2796 -0.3809 -0.3014 0.2633 -0.3621 -0.1596 0.2559 -0.2232 -0.2313 -0.2411 -0.4471 0.2361 0.3532 0.1647 -0.2281 0.3130 0.2941 -0.2817 -0.2814 0.2215 0.2318 -0.2948 0.4119 -0.3679 0.3264 -0.2966 -0.3041 -0.1593 -0.2686 -0.3036 -0.2908 0.2394 0.2491 -0.2935 0.2579 -0.2688 0.2463 -0.2218 0.2776 -0.2576 -0.3087 -0.4519 0.2772 -0.3031 0.2365 0.2261 0.1836 -0.2377 0.3368 0.3488 -0.2373 0.2944 -0.2888 0.2859 0.1907 0.2295 0.3949 -0.3289 -0.2957 0.3031 -0.2836 0.2268 -0.1847 0.2062 -0.3894 0.2519 0.2612 0.3123 -0.3906 0.3934 -0.2716 -0.4396 -0.2597 -0.3640 -0.2992 0.2357 -0.2813 -0.3450 -0.3364 -0.2188 0.3382 -0.2337 -0.3685 -0.3427 -0.2354 0.2271 -0.3203 0.4411 -0.2719 0.1831 0.3576 -0.3789 -0.3653 -0.2191 0.2994 -0.3392 -0.2531 -0.3626 0.2402 0.5689 -0.3400 0.1930 -0.2871 0.3156 0.2690 -0.1841 -0.2342 -0.1503 0.3172 -0.2540 0.3109 -0.2911 0.2317 -0.3396 0.2384 -0.2674 -0.2697 -0.2921 -0.2324 0.3431 -0.2229 -0.2532 -0.3120 0.3264 0.3868 -0.2535 -0.2177 -0.3534 -0.3522 -0.2380 0.1796 0.3535 -0.2114 -0.4020 0.2353 -0.2317 0.1428 0.3311 -0.4095 0.2349 0.2932 0.2773 0.3362 0.2894 0.3172 -0.2103 0.3230 -0.4343 -0.2805 0.2661 -0.2864 0.3321 0.3039 -0.2971 0.3541 0.1901 0.2692 0.2485 0.2215 -0.1687 -0.2140 -0.4782 -0.3578 -0.2983 -0.2526 -0.2163 -0.2781 0.4140 -0.3281 -0.2201 -0.2722 -0.2568 -0.2755 -0.3393 -0.2960 -0.3685 -0.2925 -0.2118 -0.4702 -0.2543 -0.4122 -0.4432 0.2613 -0.2850 -0.4883 0.2875 0.2369 0.2539 -0.2351 0.3389 -0.3453 -0.2681 0.1991 -0.2897 0.4280 -0.3272 0.1831 -0.2872 0.2586 -0.2606 0.2294 0.1986 0.2436 0.5521 0.3300 -0.2263 -0.2406 -0.2230 0.2209 0.2973 -0.2759 -0.2312 -0.2435 0.3914 -0.3779 0.2472 -0.2535 -0.4147 -0.2725 0.2879 -0.3243 -0.3051 -0.3465 -0.2852 -0.2962 0.3339 -0.4285 -0.3123 0.2778 0.2692 -0.2249 -0.2722 -0.3713 0.2709 -0.2794 -0.3193 -0.3413 0.2402 0.4096 0.3972 -0.3935 0.2285 -0.3096 -0.3194 -0.2606 0.2648 0.2595 0.2425 0.3303 0.2158 0.2740 -0.2852 -0.2132 -0.2531 -0.1998 0.2592 -0.2875 -0.1814 -0.2747 0.2687 -0.3317 -0.3491 0.2684 0.2593 0.3253 -0.1893 0.2243 -0.2466 -0.3128 -0.3257 0.2080 -0.2552 0.2688 -0.3263 -0.2481 0.2496 -0.2131 -0.2110 -0.3834 -0.2616 0.2585 -0.2216 -0.2708 -0.2985 0.2522 -0.3156 -0.2623 -0.2483 -0.3950 -0.2368 0.3358 0.2399 0.4708 0.1514 -0.3623 -0.3403 -0.3092 -0.2568 0.3024 -0.2571 0.3090 0.3081 -0.4098 0.2546 -0.2873 -0.3368 0.2430 0.3215 -0.3181 -0.2837 0.2884 0.3296 0.2477 0.2275 0.3208 -0.2264 -0.2704 -0.2311 0.3345 -0.2054 -0.2873 0.2564 -0.2070 0.2564 0.2666 0.4034 0.2283 -0.2184 -0.2765 -0.3714 -0.2772 -0.2532 -0.4124 0.2090 -0.2413 -0.1870 -0.2238 -0.2993 -0.5835 -0.2784 -0.4035 -0.3743 -0.3862 -0.2930 -0.1721 -0.2673 -0.3626 0.2619 0.3808 -0.3785 -0.2531 0.1667 -0.3593 -0.2244 0.2522 -0.4182 -0.2007 0.1875 -0.2192 -0.4133 -0.2375 -0.3601 -0.2917 -0.2520 -0.1770 -0.2281 0.2667 0.2154 0.2514 -0.4393 -0.2961 0.3497 -0.2569 0.3204 0.2368 -0.1751 -0.3531 -0.4238 -0.3319 -0.3689 -0.3389 0.3047 0.3121 -0.2628 -0.2806 0.4165 -0.3532 0.3640 0.2227 -0.2779 -0.3294 0.2446 0.3500 0.3598 0.3082 0.2839 -0.2497 -0.2302 0.4068 0.4267 0.2590 0.2732 0.1876 -0.2902 0.2968 0.2886 -0.2451 0.1940 0.2662 0.2898 0.2923 -0.3700 0.5029 -0.4157 -0.2740 0.2720 -0.2932 0.2180 -0.1848 -0.2844 -0.2833 0.2072 0.1834 -0.1583 0.3697 -0.2626 -0.3081 0.3364 -0.3121 0.2185 0.2174 -0.2937 -0.3776 0.1756 -0.3027 0.1514 -0.5234 -0.4221 0.3522 -0.2362 0.3557 -0.2814 -0.2068 -0.2593 0.2364 0.4270 -0.1897 -0.2708 -0.2129 -0.2692 -0.3385 -0.2894 -0.3448 0.2134 -0.3283 -0.2401 -0.3356 0.2400 0.3200 0.1497 -0.4955 0.4081 0.3248 -0.2969 0.2977 -0.1734 0.2976 -0.4148 -0.2993 0.3018 0.4260 -0.3477 -0.3178 -0.3159 -0.3302 -0.2673 0.2074 -0.3143 0.3134 0.3162 0.2187 0.2569 -0.3396 0.3590 -0.3766 0.2220 0.2425 -0.3401 -0.2671 -0.3761 0.1753 -0.3464 -0.2875 0.2379 -0.2132 -0.3323 -0.3608 0.2112 -0.2842 0.2332 0.2992 -0.3527 0.2450 0.2226 -0.2683 -0.2888 -0.1259 -0.1886 -0.2213 0.2832 -0.1806 0.1844 -0.2898 0.2471 -0.2027 -0.3553 -0.1934 0.3237 0.3201 -0.2475 -0.3476 0.3066 -0.2589 0.2179 -0.2394 -0.2444 -0.2497 -0.2878 -0.2746 0.4093 0.3971 0.3367 -0.3707 -0.2257 -0.3761 -0.2420 -0.2720 0.3043 0.2120 0.1893 -0.3430 -0.3935 -0.3171 -0.4182 0.3385 0.2001 -0.2789 0.3199 0.2746 0.2517 -0.2506 -0.2273 -0.3850 -0.2872 0.2330 0.2548 -0.2382 0.2819 -0.2722 0.2077 -0.1870 -0.2145 0.2631 0.2708 -0.1919 0.2222 -0.4727 -0.3077 -0.2910 0.1393 -0.4849 0.2419 -0.1643 0.3591 -0.2875 -0.2751 -0.2377 -0.3876 0.2236 -0.3835 -0.3979 -0.2044 0.3294 -0.3050 0.3023 -0.4393 -0.4055 0.3112 0.2515 0.2439 -0.3416 -0.3196 -0.3529 -0.3232 -0.3042 -0.3005 0.2293 -0.2062 0.2472 0.3166 0.2270 -0.3066 0.2372 -0.2891 -0.2264 -0.3636 0.3995 -0.2242 0.2610 -0.3381 -0.2075 -0.2180 -0.1967 -0.2790 -0.2945 0.3421 0.2395 0.4175 -0.3335 -0.3454 0.2015 0.3777 0.3863 -0.3017 -0.3503 -0.3904 0.2961 0.3573 -0.1946 -0.2876 -0.2579 0.2877 0.1901 0.3174 -0.2145 0.2498 -0.2133 0.1618 0.2815 0.3217 0.2007 -0.3800 0.3170 0.3311 -0.1906 -0.2824 -0.3469 0.2846 -0.2038 0.3198 -0.2542 -0.1968 -0.2567 0.4410 0.4364 -0.3765 0.3425 -0.3256 0.3076 -0.4147 -0.2524 -0.2289 0.2890 -0.2831 -0.2521 -0.4117 0.2487 -0.2853 0.2704 -0.1854 0.2888 0.4055 -0.2558 0.2584 -0.3065 -0.4587 0.2944 -0.2460 -0.3149 0.3428 -0.2757 -0.3351 -0.2185 0.2302 0.3806 -0.2425 -0.2928 -0.3124 -0.3000 0.2745 0.2904 -0.2340 -0.2282 -0.2864 -0.3745 -0.3762 0.3484 -0.1780 -0.2777 -0.1964 -0.2545 0.2372 -0.3100 -0.1759 0.2427 -0.2486 0.2488 -0.2030 0.2530 -0.2178 0.3157 -0.2734 -0.3007 0.4071 -0.1399 0.2406 -0.2672 0.2840 0.3138 0.3753 -0.2451 -0.3367 -0.2245 -0.2897 -0.3242 0.2440 -0.2634 -0.3403 -0.1994 -0.1734 -0.2372 -0.2929 -0.3672 0.2657 0.2612 -0.2491 -0.3205 -0.2345 -0.2255 0.3104 0.2718 -0.2760 -0.3430 -0.4802 -0.2435 0.2798 -0.2714 0.1781 -0.3220 -0.2134 -0.2416 -0.2607 -0.2395 0.3340 -0.2672 -0.2276 -0.2890 -0.2266 0.2624 0.3006 0.3531 -0.3216 0.2382 -0.4120 0.3965 -0.3229 0.3933 0.2781 -0.2691 -0.2374 -0.3586 -0.5029 -0.2944 -0.2425 -0.4365 -0.3968 -0.5006 -0.3590 -0.3803 -0.3563 0.1685 -0.2126 -0.2024 -0.2773 0.3286 -0.2559 0.3093 -0.2443 -0.3256 0.1965 -0.4131 -0.2199 0.3835 -0.3887" HIT_INDICES="1467 2844 3059 3089 5602 5605 6007 7392 7687 7819 8157 8523 9325 9376 9765 9772 9816 9946 10260 10304 10642 11744 12460 12566 12613 12615 12629 12641 12757" ES_PROFILE="-0.0746 -0.1574 -0.1519 -0.1323 -0.3253 -0.3233 -0.3541 -0.4516 -0.4623 -0.4596 -0.4706 -0.4812 -0.5200 -0.5001 -0.5033 -0.4767 -0.4526 -0.4339 -0.4268 -0.3982 -0.3893 -0.4259 -0.4151 -0.3525 -0.2830 -0.2098 -0.1370 -0.0635 0.0111" RANK_AT_ES="9324.0000" RANK_SCORE_AT_ES="-0.2574"/>
  <DTG RANKED_LIST="55457_collapsed_to_symbols.cls.cls#OA_versus_normal.rnk" TEMPLATE="cls.cls" GENESET="gene_sets.gmt#GOBP_NUCLEAR_EXPORT" ES="-0.4089" NES="-1.8693" NP="0.0000" FDR="0.0641" FWER="0.8320" CHIP="ftp.broadinstitute.org://pub/gsea/annotations_versioned/Human_AFFY_HG_U133_MSigDB.v7.5.1.chip" RND_ES="0.1857 -0.1920 0.2187 -0.2398 -0.2302 -0.1468 0.2171 -0.1540 -0.1944 -0.2771 -0.2213 -0.2289 0.2184 -0.2498 0.1922 -0.2221 -0.1946 -0.1787 0.1853 0.2189 -0.2449 -0.1505 -0.1924 -0.2443 -0.2113 0.1788 -0.2744 -0.2170 -0.2393 -0.2033 -0.2462 -0.1972 -0.2132 -0.2097 0.2073 -0.2275 -0.2628 0.1803 0.1763 0.1850 -0.1927 0.1674 -0.2085 -0.2225 -0.1940 -0.2341 -0.2819 -0.1570 -0.2140 -0.2028 -0.2618 -0.2680 -0.2778 -0.2110 -0.1896 -0.2412 0.2128 -0.2415 -0.1580 -0.2864 0.2211 -0.2462 -0.2690 0.1981 -0.2197 -0.1952 0.1996 0.2094 -0.1777 -0.1766 0.1982 0.1732 0.2128 -0.2595 0.1817 -0.1548 0.1896 0.2332 -0.1910 -0.1647 0.1647 0.2017 0.1978 0.2987 -0.2699 -0.2076 0.1760 -0.2070 0.1751 -0.2008 -0.2516 -0.2996 -0.2177 -0.1455 0.1869 -0.2229 0.1911 -0.2086 0.2003 0.2735 -0.2004 0.2408 -0.1527 -0.1793 -0.1590 -0.2290 0.1622 0.2107 -0.2325 0.2337 -0.3051 0.1917 0.1934 -0.2805 -0.1752 -0.1997 -0.2280 -0.2188 0.2106 -0.3392 -0.2086 -0.1641 -0.1725 0.1938 0.2270 -0.2037 0.2187 -0.1773 0.3268 -0.2504 0.1739 0.1779 -0.2779 -0.1841 -0.2601 -0.2704 0.1863 -0.2357 -0.1968 -0.2199 -0.2738 0.1874 0.2130 -0.1987 0.2478 0.1678 -0.2410 -0.2225 0.1732 0.1614 0.2259 -0.2059 0.2075 -0.2078 -0.2145 -0.2571 -0.2202 -0.2608 -0.1797 0.1334 -0.2390 -0.2180 -0.2228 0.1906 -0.2530 -0.2051 0.2522 -0.2488 -0.2789 -0.2049 0.1978 0.2154 -0.2371 0.1621 -0.2348 -0.2444 -0.2906 0.1776 0.1780 0.1890 0.2606 0.2166 0.2310 0.2548 -0.1623 0.2180 0.2280 -0.1970 0.2092 0.1653 -0.2631 -0.2038 0.2454 -0.2291 0.2007 -0.2307 -0.1811 -0.2039 0.1880 -0.1641 -0.2178 -0.3065 0.1866 0.1893 -0.2542 -0.1699 -0.1901 0.2325 0.2072 -0.2138 0.1747 0.1505 0.1854 -0.1831 0.2422 0.1775 0.1818 -0.1988 0.1851 -0.2363 0.1791 0.3055 0.1853 0.2458 0.2092 0.1749 -0.1644 -0.2336 -0.1865 -0.2362 -0.1800 0.2264 -0.1766 0.1818 -0.1776 -0.2874 0.2091 -0.2957 0.1726 -0.1820 0.2544 -0.1901 0.2113 -0.2047 -0.1886 -0.2936 0.2065 -0.1960 -0.2147 0.2458 -0.1944 -0.2328 -0.2425 -0.2349 -0.2485 -0.2952 -0.1908 -0.1974 0.1791 -0.2036 0.1770 0.1578 -0.2825 -0.2487 0.1877 -0.2126 -0.2100 0.1766 -0.2088 0.1684 0.1776 0.1877 0.1951 0.2205 0.2109 -0.2582 -0.1622 0.2382 -0.2069 -0.3034 0.2121 0.2593 -0.2726 -0.1988 0.1850 -0.1637 -0.1928 -0.2201 0.1620 -0.2311 -0.1812 0.1895 -0.2321 0.1504 0.2266 -0.1805 -0.2351 -0.2054 0.2066 0.2820 -0.1769 0.1493 0.1755 -0.2122 -0.2732 -0.1961 -0.1983 -0.1672 -0.1802 -0.2731 0.1687 0.2153 -0.2127 0.2174 -0.2175 0.1825 -0.1800 0.1823 0.1900 -0.3106 0.2175 -0.2305 -0.2589 0.2076 0.2439 0.2151 -0.1928 -0.2422 -0.2063 -0.1862 -0.1992 0.1758 -0.2000 -0.2004 0.2330 -0.2454 0.1884 -0.2435 0.2044 -0.2907 -0.2159 0.1427 -0.2419 -0.1731 -0.2423 -0.1896 -0.2101 -0.1870 0.2107 -0.2536 -0.2410 -0.2317 -0.1677 0.2409 -0.2371 0.1688 -0.1660 -0.1763 -0.1660 0.2177 -0.1607 -0.3338 0.2402 -0.2298 -0.2370 0.1702 0.2126 0.1796 -0.2062 -0.2214 -0.2140 0.2177 -0.1871 -0.1608 -0.2476 -0.2488 -0.2313 -0.1732 0.1751 -0.2630 0.2466 -0.1711 -0.2079 -0.2436 -0.1782 0.2164 -0.2377 -0.1918 -0.2387 -0.2246 -0.2455 -0.2301 0.1782 -0.2336 0.2416 -0.2247 -0.2608 -0.1857 -0.1908 -0.2429 0.1681 -0.2129 -0.1968 -0.2167 -0.2636 -0.2692 -0.1887 -0.1518 0.1947 -0.1543 -0.2685 0.1703 0.2632 0.1967 -0.1917 -0.2447 -0.2304 -0.2110 -0.1922 -0.1848 0.1562 -0.1802 -0.2100 -0.2440 0.1817 0.1696 -0.2260 0.1527 -0.1853 0.2244 -0.1588 0.1967 0.1631 0.2408 -0.2485 -0.1655 0.1878 -0.2225 -0.2748 0.2072 -0.1695 -0.1985 -0.1578 0.2298 -0.1950 -0.2776 0.2165 -0.1830 0.1558 -0.1983 -0.2190 -0.2289 -0.2168 -0.2086 -0.2259 0.1603 0.1718 -0.2478 -0.2533 -0.1704 0.2244 0.2315 -0.2838 0.2304 -0.1853 -0.2512 -0.1752 0.2305 0.1966 0.1909 -0.2496 -0.2313 0.1974 -0.2323 0.1860 0.2124 -0.1963 -0.1943 0.2626 -0.2316 0.2158 -0.1774 0.1961 -0.2721 -0.2052 0.2084 -0.2442 -0.1746 0.2000 0.2285 0.1913 -0.2047 -0.2564 -0.2040 -0.1965 -0.2278 -0.1612 -0.2132 -0.1986 -0.2149 -0.2516 0.2030 -0.1675 0.1675 -0.3311 -0.2350 -0.2667 -0.2652 -0.2131 -0.1936 -0.1709 -0.2081 0.2656 -0.1866 -0.2772 0.1845 0.1971 -0.1914 -0.2034 -0.2002 0.1919 0.1641 0.2133 -0.2005 -0.1910 0.2226 -0.2819 -0.2431 -0.1952 -0.2177 -0.2154 -0.1862 -0.2311 -0.1793 -0.2367 -0.2283 0.2115 -0.2758 -0.2603 -0.1819 0.2047 -0.2768 -0.2766 -0.2424 -0.1967 0.2582 -0.2135 -0.2341 -0.1835 -0.1923 0.3141 0.1777 -0.2113 -0.1981 0.2556 -0.1976 0.1824 -0.2253 0.2582 0.1843 -0.2097 -0.2712 0.2246 -0.2756 -0.2493 -0.2156 -0.2324 -0.2086 0.1973 -0.2046 -0.1941 -0.2827 -0.2186 -0.2061 0.2111 0.2653 -0.1998 -0.2254 -0.2181 -0.2473 -0.1856 -0.1627 0.2140 0.1928 0.2287 0.1841 0.2482 0.1748 0.2025 -0.1985 -0.1669 -0.1662 -0.2377 0.2147 -0.2932 -0.2057 0.1936 -0.1784 0.2003 -0.2112 -0.1911 -0.2361 0.1916 0.1850 -0.2234 -0.2202 -0.2170 0.1881 0.1932 -0.2804 0.2370 -0.1680 -0.2180 0.2198 0.1614 -0.1753 -0.1856 0.2208 -0.1813 -0.1947 -0.2674 0.2199 -0.2061 -0.1998 0.2290 -0.1772 -0.2202 -0.1926 -0.2127 -0.2787 -0.2360 -0.3036 -0.2208 0.1755 -0.2069 -0.1911 0.2327 -0.3063 0.2176 0.2269 0.1679 -0.2276 0.2009 -0.2102 -0.2068 -0.1903 -0.2733 0.2464 -0.1472 -0.2191 -0.2685 0.1858 0.2504 0.2104 -0.1949 -0.1703 -0.2549 0.2004 -0.2106 -0.2031 -0.2293 0.2522 -0.3168 0.2204 0.1753 -0.1831 -0.2248 -0.1766 0.2104 0.2261 0.1555 -0.2175 0.2623 -0.2623 -0.2218 -0.2197 0.1981 0.2069 -0.2215 -0.1752 -0.2283 0.1980 0.1585 0.1723 -0.1971 0.2283 -0.2724 0.2326 0.1979 0.2017 -0.2400 -0.2621 0.2111 -0.1933 0.2002 0.2438 -0.1829 -0.2378 -0.2637 0.2116 -0.2115 -0.2937 -0.2299 -0.1475 -0.2311 -0.1883 -0.2320 -0.2104 -0.2527 0.2309 -0.2131 -0.2602 -0.2070 0.1920 -0.2038 -0.2838 0.1988 -0.2325 0.1371 0.2078 -0.2165 -0.1994 -0.3299 0.3015 -0.1448 0.2017 -0.2375 -0.2007 0.2121 -0.1999 -0.2157 -0.2295 0.1928 0.1638 -0.2273 -0.2276 -0.1564 -0.2071 -0.2458 -0.2036 0.1958 -0.2730 0.1907 0.2386 0.2052 -0.1290 -0.2824 -0.2475 0.2071 0.1740 0.1723 0.2288 0.1689 0.2248 -0.1980 -0.1666 -0.1968 -0.3543 -0.1578 0.1770 0.2073 0.2269 -0.1534 -0.2092 -0.2849 -0.2121 -0.2023 -0.2278 -0.2143 -0.1813 0.1965 -0.2151 -0.1853 0.1571 -0.1849 0.2111 -0.1726 -0.1627 -0.2063 -0.1858 0.1685 0.1979 -0.2086 0.1701 0.2343 -0.2401 -0.1835 -0.2023 0.1832 -0.2387 -0.2426 0.1940 -0.2017 0.2869 -0.1685 -0.2697 -0.2937 -0.1964 -0.1718 -0.2457 -0.1765 0.1415 0.2123 -0.2917 -0.1851 0.1867 -0.2349 0.1747 0.2001 0.1745 -0.2793 -0.1965 0.1685 0.2460 -0.2283 -0.1950 0.2646 -0.2555 -0.2726 -0.3061 -0.1679 -0.2523 0.2154 -0.2963 -0.1640 -0.2206 0.1850 -0.2366 -0.1748 -0.2158 0.1826 -0.2231 0.1843 0.1975 -0.2321 0.1770 -0.1929 -0.2287 0.1786 -0.2292 0.2190 0.1386 -0.2540 0.2105 0.2252 -0.2312 -0.2692 -0.1932 -0.1950 -0.1907 -0.1585 -0.2965 0.2644 0.1938 -0.2441 -0.1396 -0.1865 -0.1479 0.2170 0.1914 0.1815 -0.1830 -0.1837 -0.1908 0.1587 -0.1991 -0.3365 0.2415 -0.1710 -0.2283 -0.1997 -0.2189 -0.2426 -0.2653 -0.3421 0.2549 0.2730 0.2124 0.2580 0.1863 0.2352 0.2148 -0.2216 -0.2230 -0.2110 0.1656 0.1933 -0.2395 -0.2241 -0.2460 -0.2572 -0.1936 0.2559 0.1973 -0.1932 -0.2131 0.1742 -0.2104 -0.2983 -0.1884 0.1924 -0.1907 0.2051 0.1714 -0.2086 -0.2524 -0.2532 -0.1993 0.1990 -0.2565 -0.2039 -0.1842 -0.1722 -0.2923 -0.2810 -0.3018 -0.2130 -0.1981 -0.2465 0.2331 0.1882 0.1912 0.2008 -0.1699 -0.1843 -0.2064 -0.3063 -0.1790 -0.2614 -0.2222 -0.2508 -0.2140 0.2180 -0.2126 -0.2522 0.2314 0.2339 -0.1718 -0.1868 -0.2007 -0.1559 -0.1895 0.1871 -0.2474 0.1835 -0.1936 0.2427 -0.1945 -0.2037 -0.1760 0.2773 -0.2286 0.2299 -0.2201 -0.2414 -0.2736 -0.2566 -0.2030 -0.1903 0.2055 0.2307 -0.1840 -0.2278 -0.1746 -0.1817 0.1966 -0.1931 0.1730 -0.1924 -0.2887 -0.1993 0.2523 -0.2439 -0.2231 -0.2060 -0.2633 0.1573 -0.1981 -0.2236 -0.1913 -0.2337 -0.2146 0.1954 -0.2286 0.1677 0.2036 -0.2137 0.2097 -0.2048 -0.2237 -0.2005 -0.1634 -0.2349 -0.2025 -0.2280 -0.2217 0.1882 -0.1995 -0.2093 0.1775" HIT_INDICES="240 270 443 753 1376 1406 1627 1942 1951 2170 2477 2490 2841 2862 2869 3051 3194 3210 3400 3404 3561 3615 3748 3824 4229 4434 4479 4500 4630 4697 5019 5034 5330 5648 5837 5899 5919 5954 5976 6027 6058 6140 6175 6536 6612 6800 6867 6926 7043 7184 7194 7291 7601 7726 7737 7795 7885 8077 8081 8118 8120 8125 8301 8478 8549 8576 8733 8752 8755 8815 9000 9149 9173 9274 9478 9487 9577 9597 9675 9759 9983 10190 10280 10288 10327 10345 10611 10627 10687 10877 10912 10940 11045 11100 11157 11260 11307 11359 11380 11502 11562 11575 11617 11671 11780 11783 11797 11821 11877 11918 11955 12035 12105 12137 12146 12150 12268 12344 12356 12410 12461 12503 12530 12531 12572 12665 12691 12783" ES_PROFILE="-0.0001 0.0158 0.0186 0.0080 -0.0301 -0.0219 -0.0295 -0.0454 -0.0374 -0.0464 -0.0632 -0.0569 -0.0781 -0.0734 -0.0677 -0.0761 -0.0817 -0.0775 -0.0873 -0.0826 -0.0901 -0.0897 -0.0958 -0.0976 -0.1260 -0.1392 -0.1399 -0.1388 -0.1465 -0.1494 -0.1729 -0.1723 -0.1944 -0.2187 -0.2333 -0.2380 -0.2395 -0.2421 -0.2437 -0.2474 -0.2496 -0.2555 -0.2578 -0.2849 -0.2896 -0.3027 -0.3063 -0.3091 -0.3162 -0.3249 -0.3234 -0.3285 -0.3497 -0.3562 -0.3537 -0.3549 -0.3584 -0.3695 -0.3660 -0.3649 -0.3611 -0.3575 -0.3670 -0.3763 -0.3771 -0.3744 -0.3817 -0.3781 -0.3732 -0.3727 -0.3816 -0.3874 -0.3834 -0.3853 -0.3948 -0.3890 -0.3893 -0.3841 -0.3833 -0.3828 -0.3927 -0.4009 -0.3996 -0.3919 -0.3865 -0.3795 -0.3912 -0.3832 -0.3786 -0.3837 -0.3765 -0.3686 -0.3664 -0.3602 -0.3539 -0.3509 -0.3434 -0.3361 -0.3263 -0.3239 -0.3165 -0.3054 -0.2964 -0.2881 -0.2836 -0.2709 -0.2590 -0.2478 -0.2387 -0.2282 -0.2173 -0.2093 -0.2000 -0.1876 -0.1734 -0.1587 -0.1521 -0.1417 -0.1262 -0.1137 -0.1003 -0.0859 -0.0699 -0.0520 -0.0366 -0.0241 -0.0059 0.0092" RANK_AT_ES="10189.0000" RANK_SCORE_AT_ES="-0.3395"/>
  <DTG RANKED_LIST="55457_collapsed_to_symbols.cls.cls#OA_versus_normal.rnk" TEMPLATE="cls.cls" GENESET="gene_sets.gmt#GOBP_INOSITOL_PHOSPHATE_CATABOLIC_PROCESS" ES="-0.6283" NES="-1.8687" NP="0.0017" FDR="0.0627" FWER="0.8340" CHIP="ftp.broadinstitute.org://pub/gsea/annotations_versioned/Human_AFFY_HG_U133_MSigDB.v7.5.1.chip" RND_ES="-0.2729 -0.4652 -0.4245 0.2945 -0.2670 -0.2159 -0.3104 -0.3378 0.2964 -0.4813 0.2357 -0.3112 0.2185 0.2486 -0.3281 0.2965 -0.2595 0.2976 0.3989 -0.3854 -0.4152 0.3254 -0.3532 0.2313 0.4283 -0.2648 0.5118 0.4604 -0.5080 -0.4344 0.2408 -0.2559 0.2534 -0.3573 -0.4073 0.2351 0.4701 -0.2282 0.4227 0.3794 0.3222 -0.2990 0.3142 -0.4353 -0.5407 -0.3215 -0.5771 -0.3194 0.3317 0.1692 0.2839 0.2290 -0.3522 -0.2896 -0.3268 0.3293 -0.2413 0.2994 -0.4654 -0.2852 -0.3051 -0.2919 0.3044 -0.5182 -0.2367 0.1843 -0.3267 -0.3066 -0.2712 -0.3338 0.2949 -0.2203 0.3321 0.2965 0.2949 -0.2902 0.2515 -0.2602 -0.2934 0.3390 0.3214 0.2345 -0.2347 -0.1717 0.3514 0.4089 -0.1592 0.4321 0.2329 -0.2225 -0.4803 -0.2217 0.2962 -0.3004 -0.3970 0.1706 -0.3059 0.3129 -0.2831 0.2811 0.2902 -0.3331 0.3262 -0.4420 0.2595 -0.3270 -0.3600 -0.2532 -0.2379 -0.2310 -0.3557 -0.1933 0.1763 -0.2741 -0.2003 0.4109 0.2315 0.3233 -0.3995 -0.3658 0.1844 -0.3594 0.3574 -0.4009 0.2997 -0.2112 -0.5061 -0.4463 0.3151 0.4745 -0.3223 -0.3652 -0.3561 -0.2720 0.3138 -0.3024 -0.3793 -0.2697 -0.5078 -0.3761 0.2072 -0.3585 0.4757 -0.3400 -0.2531 0.2149 0.1606 0.3729 0.2456 0.4013 0.3307 -0.2448 -0.3021 0.2259 0.3564 0.3242 0.1452 -0.3017 -0.3744 -0.4045 -0.5463 -0.3050 -0.3889 -0.3225 0.2599 -0.2592 -0.4488 -0.3384 -0.2493 0.3309 -0.2200 -0.3088 0.3904 0.2888 -0.2883 -0.3361 0.2869 -0.3484 0.3048 0.3879 -0.2379 0.2106 0.2934 -0.3416 0.3197 0.3473 0.3886 -0.2564 -0.2757 0.1957 0.4964 0.2622 0.3384 -0.2575 -0.2951 -0.4862 0.2565 -0.3914 -0.2566 -0.2673 -0.6201 0.2660 -0.4644 -0.2894 0.2216 -0.4805 0.3091 -0.2896 0.3521 -0.3911 -0.2614 0.3584 -0.2888 -0.4005 -0.3830 0.3571 -0.2080 -0.4227 0.2620 -0.4213 0.2107 -0.4305 -0.2995 0.3630 0.3063 -0.3134 0.2422 0.3658 -0.3407 -0.4820 0.4220 0.2983 0.4144 -0.4157 -0.2740 -0.3719 0.2559 -0.3443 -0.2562 -0.3452 0.2610 -0.3589 -0.2895 0.2110 -0.3256 0.2210 0.3465 0.4022 -0.3775 -0.2567 -0.2236 0.2252 0.3213 0.3056 -0.2033 -0.2516 0.4171 0.3469 0.1892 -0.4155 -0.3295 0.2065 -0.3114 -0.4060 -0.3219 0.2917 -0.1535 -0.3319 0.2930 -0.6117 -0.4357 -0.3070 0.3226 -0.4039 -0.4974 0.3409 0.3800 0.1927 0.4188 0.3120 0.3007 -0.4035 -0.2117 0.1668 -0.2462 -0.3777 -0.2961 -0.3735 -0.3548 0.2793 0.2803 -0.4065 -0.5464 0.2995 0.2151 0.1762 -0.4926 0.2916 -0.3646 -0.2857 0.3078 -0.3290 0.2287 0.2409 -0.4912 0.3769 0.3971 0.1922 0.3621 0.3225 0.2300 0.2912 -0.4252 -0.3137 -0.1628 -0.2496 0.2278 0.1689 -0.1584 -0.2908 -0.4108 -0.3196 -0.3702 -0.3604 0.1753 -0.4346 0.4160 -0.1977 0.4386 0.3521 0.2600 0.2627 0.3468 -0.1944 -0.2819 -0.5144 0.3532 0.3035 0.2966 -0.3679 -0.3320 -0.2932 -0.2834 -0.4043 -0.2483 0.2725 -0.2789 0.2527 0.4806 -0.3901 0.3806 -0.4100 0.2765 0.4375 0.2586 -0.2385 0.3422 -0.2683 0.3232 0.2973 -0.2647 0.2403 -0.1776 0.3153 -0.4292 -0.3676 -0.3768 -0.5855 -0.2209 -0.4844 -0.3076 0.3211 -0.4366 0.1732 0.3567 -0.2743 0.2981 0.2669 -0.2946 -0.4190 0.1587 0.2218 0.4905 -0.1754 0.3531 -0.5483 -0.2540 0.3906 -0.2601 0.2971 0.4892 -0.1643 0.2146 -0.2789 -0.1798 -0.2790 -0.2070 -0.2136 0.5656 -0.4467 -0.4017 0.2763 -0.3060 -0.3802 -0.2262 -0.2200 -0.2313 -0.1707 0.3461 0.2378 0.2927 0.2583 -0.4231 0.3587 0.3162 0.2874 0.1811 -0.2929 0.3362 -0.2290 0.2147 -0.1840 0.3468 0.1949 -0.2517 0.3005 0.3176 -0.3195 -0.1931 0.2803 0.3261 -0.2962 -0.3359 -0.3897 0.4250 -0.3576 0.2252 0.4917 0.3702 -0.3178 0.3146 0.3816 -0.3393 -0.3126 0.1623 -0.3431 -0.2643 -0.4375 -0.2916 -0.3395 0.3455 -0.3711 -0.4380 -0.3108 -0.3588 -0.2683 -0.3320 -0.4017 -0.2872 -0.2566 0.2806 0.3493 -0.5142 -0.2325 -0.5373 -0.3505 0.3229 0.2441 -0.3241 -0.3646 -0.3244 0.2654 0.3118 0.3249 0.2492 -0.4346 -0.2439 0.5840 0.3652 0.3260 0.1572 -0.3373 0.2441 -0.4370 -0.3464 -0.3216 0.2847 -0.3339 0.4113 -0.4436 0.3055 0.3644 0.3775 -0.4919 -0.2753 -0.4273 0.3657 -0.4582 -0.2608 -0.3599 -0.2874 0.3985 -0.2533 -0.4121 -0.2038 0.4196 0.1623 -0.2396 0.3670 -0.5283 0.3052 -0.3121 -0.3495 0.3542 -0.3209 -0.3530 -0.4229 -0.3091 -0.2718 -0.3356 0.2967 0.3693 -0.5363 -0.2352 -0.4195 -0.3082 -0.3477 0.2232 -0.3539 0.3652 -0.3188 0.4796 0.4349 -0.6687 -0.2416 -0.3475 -0.1925 -0.4458 -0.3785 0.4925 0.4845 -0.3817 0.3124 0.4312 -0.3539 0.2789 -0.4533 -0.3799 -0.3332 -0.2569 -0.3223 0.1572 -0.2024 0.2256 -0.3585 -0.3514 0.4067 -0.3881 -0.5075 -0.3491 0.4543 0.4098 -0.3562 -0.2635 -0.2921 0.3435 -0.2683 -0.2849 -0.2763 0.4859 -0.4585 -0.3570 0.2529 0.4883 0.2786 -0.3112 -0.2565 0.2676 -0.4718 -0.3501 0.2716 -0.3778 -0.2622 0.3176 -0.2236 -0.2988 -0.3002 -0.3490 -0.3846 0.4087 0.3010 -0.2757 -0.4880 -0.2390 0.3534 -0.4259 0.3971 -0.3390 -0.3517 -0.2696 -0.2483 0.2665 0.3411 -0.3025 0.3741 -0.2404 -0.4341 -0.2943 0.2798 0.3417 -0.3721 0.4082 0.1776 -0.3009 -0.4229 -0.4141 -0.5108 0.2565 -0.2963 0.3303 0.3291 -0.4617 0.3607 0.3880 -0.2617 -0.2919 0.4414 -0.3798 -0.3788 -0.2096 -0.2923 -0.3109 -0.3228 -0.2436 0.2632 -0.2967 -0.4116 -0.2628 0.3728 -0.3156 -0.2936 0.2608 0.3324 -0.4244 0.2924 0.3657 -0.3723 -0.3246 -0.2762 0.3094 0.3269 -0.4277 0.3637 0.3553 0.3735 -0.4559 0.3439 -0.2272 0.2203 -0.1937 -0.3662 0.3443 0.3226 -0.4186 -0.3413 -0.2396 -0.2524 0.2429 0.3466 -0.5172 0.2255 -0.3233 -0.3142 0.2530 -0.3342 -0.3381 -0.2284 -0.2028 -0.2466 -0.5022 0.2973 -0.4199 -0.4835 0.3701 -0.2985 0.4880 -0.3152 0.2801 -0.2360 -0.4575 -0.2984 0.3204 0.1797 -0.3978 0.2616 0.3600 -0.4713 -0.4373 -0.3431 -0.2106 -0.2300 -0.4162 -0.3055 -0.2963 -0.2966 -0.2562 -0.2555 0.5358 0.4347 0.3591 0.2893 0.3550 0.2995 -0.3003 0.3676 0.3283 -0.3078 0.3809 0.1887 0.2984 0.3044 -0.3625 -0.3220 0.2854 0.3812 0.3550 0.2731 -0.3615 -0.3742 -0.4843 -0.3378 -0.3916 0.2450 -0.4002 0.2419 -0.4035 0.2220 0.3478 -0.2091 -0.4620 0.2942 -0.4678 0.2890 -0.4190 0.2838 0.2409 -0.2950 0.3287 -0.4260 -0.3251 -0.3380 -0.4860 0.2524 0.2948 0.3309 -0.3318 -0.2968 0.2637 0.4080 0.2704 0.4819 0.3552 -0.4154 -0.2903 0.2804 -0.2888 0.4199 0.2755 -0.2942 -0.3682 0.2591 -0.4926 -0.1841 -0.2682 0.2908 -0.4241 0.2641 0.4810 -0.3517 0.1848 0.1691 -0.2699 0.4623 0.3299 0.3009 0.2907 -0.4671 -0.1811 -0.4703 -0.4399 -0.3308 -0.5499 0.2358 -0.3370 -0.3984 0.4171 -0.4817 -0.3839 0.3154 0.3922 0.4255 -0.3199 -0.3000 -0.3623 0.2939 -0.4003 -0.3517 -0.3352 0.1867 -0.4679 -0.2095 -0.3414 -0.4020 -0.4989 0.3194 0.2491 0.1821 -0.1873 -0.2074 -0.2970 -0.2707 -0.3444 -0.4176 -0.3555 -0.3451 -0.2395 -0.1948 0.2921 0.2500 0.4421 -0.3338 -0.4867 -0.3772 0.2876 -0.2981 -0.3902 0.4558 -0.3181 -0.3728 0.4210 -0.2529 -0.2339 0.3684 0.1543 -0.3594 -0.4008 0.2000 -0.5205 -0.3538 0.3385 -0.2941 0.3314 0.3114 -0.3244 -0.3736 -0.2793 -0.2551 -0.3924 -0.3787 -0.2767 -0.4282 0.1963 -0.3265 -0.3722 -0.3521 0.3610 0.3735 -0.2181 0.2743 0.2167 -0.3628 0.3365 0.3463 0.2476 0.1872 -0.4480 -0.2437 0.3264 0.3319 0.3502 -0.2534 -0.4151 0.1918 0.3957 -0.3233 -0.2732 0.2572 0.3051 -0.2245 -0.2331 -0.4509 -0.3872 -0.2439 0.3856 0.3748 0.3677 0.2777 0.1335 -0.2213 0.2497 -0.3382 -0.2672 -0.3148 0.3985 -0.1715 0.3196 -0.1571 -0.2943 -0.5170 0.2679 -0.4040 -0.2924 0.3164 0.2464 0.3911 0.2757 -0.3415 0.2975 0.4532 -0.4146 0.2422 -0.3739 0.2251 -0.3436 0.4689 0.4509 -0.2829 -0.4517 -0.4106 -0.2221 -0.2455 0.2709 -0.2521 0.3791 0.2542 0.3823 -0.4728 0.2493 -0.2359 -0.3995 0.2721 0.3763 -0.2014 0.4037 0.2899 0.4239 0.3873 -0.5478 -0.3720 0.2965 -0.2416 -0.3393 -0.2376 -0.2860 -0.2388 -0.5515 -0.2585 0.4358 -0.4816 -0.2795 0.3491 -0.3641 0.2138 -0.3324 0.3719 -0.2852 -0.2460 -0.4826 -0.1479 0.4438 -0.2406 -0.4761 -0.2737 -0.3232 0.2879 0.4237 -0.3077 -0.3889 -0.5160 0.3517 -0.3009 -0.3083 -0.2583 0.3292 -0.3371 0.3197 -0.2544 0.3530 -0.3035 -0.3321 0.4014 0.4530 0.3402 -0.2805 -0.2972 -0.2242 -0.3822 0.1380 -0.3769 -0.2694" HIT_INDICES="2870 4432 6009 6136 6189 6284 6358 7319 7332 8103 8813 10454 11577 11684 11836 11882 12677 12723" ES_PROFILE="-0.1734 -0.2723 -0.3937 -0.4006 -0.4010 -0.4034 -0.4030 -0.4582 -0.4395 -0.4686 -0.4828 -0.5413 -0.5324 -0.4413 -0.3489 -0.2459 -0.1484 0.0137" RANK_AT_ES="11576.0000" RANK_SCORE_AT_ES="-0.5115"/>
  <DTG RANKED_LIST="55457_collapsed_to_symbols.cls.cls#OA_versus_normal.rnk" TEMPLATE="cls.cls" GENESET="gene_sets.gmt#GOBP_RIBOSOMAL_SMALL_SUBUNIT_BIOGENESIS" ES="-0.4745" NES="-1.8645" NP="0.0000" FDR="0.0643" FWER="0.8470" CHIP="ftp.broadinstitute.org://pub/gsea/annotations_versioned/Human_AFFY_HG_U133_MSigDB.v7.5.1.chip" RND_ES="-0.2864 -0.3205 0.2418 0.2169 0.2597 -0.2160 -0.2492 -0.2759 0.2841 0.3228 0.2739 0.3360 0.1464 -0.2577 0.1609 -0.2339 0.1813 0.2607 0.3056 0.2824 -0.2376 0.2645 -0.1984 -0.3085 0.2463 -0.2387 0.2122 -0.2772 -0.2994 -0.1894 -0.2646 -0.3409 -0.2156 0.2038 -0.2557 -0.2152 -0.3151 0.2316 0.2774 -0.1767 0.1758 -0.1649 -0.3535 0.3351 -0.2074 -0.2023 0.2505 0.2810 -0.2752 -0.2024 -0.3206 -0.4184 0.2113 0.2161 0.2435 -0.3065 0.2536 -0.3037 -0.3448 -0.2337 -0.2181 -0.2443 0.2531 0.2138 -0.3234 0.2569 -0.2275 -0.3241 -0.3033 0.2187 -0.2398 0.2271 0.2281 -0.2111 0.2156 -0.2015 -0.1973 0.2174 -0.1793 -0.3203 -0.2093 -0.2091 0.2305 -0.2046 -0.2858 -0.2470 0.1761 -0.2344 -0.2358 0.2009 -0.1764 -0.2035 0.2261 -0.2599 0.1840 -0.2532 -0.2331 0.1843 0.2443 -0.2090 0.2051 -0.2560 0.2201 0.2222 -0.2072 -0.2670 -0.2036 0.2473 -0.2727 -0.2168 -0.2938 0.1827 0.2053 -0.2506 0.2473 -0.2738 -0.2554 -0.2236 -0.2909 -0.3160 0.2536 -0.2556 -0.3111 -0.1751 0.2194 -0.1943 0.4082 0.2147 0.2134 -0.2140 0.3140 -0.1773 -0.3960 -0.3408 0.2584 -0.2507 -0.2005 0.2984 -0.1929 0.2621 -0.2982 0.2124 0.2140 0.2987 -0.2747 0.3558 0.1649 -0.1980 -0.2042 0.2253 0.3251 0.2408 0.2404 0.2779 0.1886 0.2887 -0.2351 0.2071 -0.2916 -0.2835 0.2983 -0.1488 0.1869 0.3276 0.2670 -0.2423 0.2385 -0.3005 0.2366 0.1555 -0.2245 0.3008 -0.2699 0.2485 0.1797 -0.2652 0.2318 0.2838 0.2611 0.2298 -0.3070 0.1924 -0.2258 -0.2511 0.2770 -0.2573 -0.2121 0.2715 -0.1865 -0.3431 0.1983 -0.2461 0.2570 -0.1585 0.1664 -0.2149 0.1620 -0.1933 -0.2377 0.2354 -0.3063 -0.2231 -0.3269 0.2118 -0.2092 -0.1863 -0.2863 0.2409 0.2272 0.2299 -0.2515 -0.3030 -0.2756 0.3186 -0.2273 0.2063 -0.2812 -0.2629 -0.2768 -0.2702 -0.2478 -0.3049 -0.2317 -0.2190 0.1671 -0.2461 -0.4021 -0.2140 -0.3815 -0.1957 -0.3325 0.2018 -0.3872 -0.2045 0.2343 -0.2947 -0.2191 -0.2432 -0.2632 -0.3994 -0.2438 -0.1872 -0.4105 -0.2680 -0.2141 0.1488 -0.2328 0.1787 -0.2541 -0.2889 -0.2497 -0.2140 0.2736 -0.2276 -0.2345 -0.2824 0.3124 -0.2333 0.2425 -0.2264 0.2241 -0.3480 -0.2886 0.2613 0.2328 -0.1979 -0.2422 -0.2237 -0.2250 -0.2796 0.2435 -0.2625 -0.1933 0.2162 -0.1822 -0.2317 -0.2959 0.2243 0.1796 0.2336 -0.3007 -0.3290 -0.1959 -0.2476 -0.2516 0.2161 -0.1977 0.2422 0.2118 -0.2383 -0.1761 -0.2663 0.1524 0.3582 0.2024 -0.2474 0.2833 0.2799 -0.3027 -0.2488 -0.3751 0.1902 0.2569 -0.3141 -0.1727 -0.2040 -0.2546 -0.3812 -0.2758 -0.2488 -0.3060 -0.1990 0.3013 0.3775 0.2485 0.2137 -0.3835 -0.2240 -0.2184 -0.3252 0.2640 -0.2862 0.2074 0.1801 0.2211 -0.2714 -0.2868 -0.1534 -0.2474 0.1683 -0.1604 -0.1901 0.1628 0.2052 0.2081 -0.2591 -0.3764 -0.3003 -0.2584 -0.2238 0.2255 -0.2103 -0.3027 0.2177 -0.2924 -0.3010 -0.2185 -0.2298 -0.2341 0.2939 -0.2944 -0.1704 -0.1979 -0.2085 -0.2980 -0.2165 -0.3043 0.2621 -0.1564 -0.1999 -0.2480 -0.2252 0.1860 0.2145 -0.2397 -0.3481 0.1457 -0.2466 -0.2762 -0.2134 -0.2114 -0.2926 0.3749 -0.1677 -0.3684 0.1935 0.2731 -0.2212 -0.2967 -0.2586 -0.1777 0.2698 0.2077 -0.1685 -0.2918 -0.2201 0.2046 -0.2011 -0.3045 0.2519 0.2665 -0.3786 -0.2845 -0.2540 -0.2164 -0.2757 -0.2389 0.2427 -0.2694 0.2275 0.2470 0.2160 0.1932 -0.3272 0.2180 -0.2915 0.2133 0.2274 -0.2121 -0.4352 -0.2570 -0.1923 -0.1987 0.3507 -0.2464 -0.2898 -0.2970 -0.2149 -0.2636 -0.1877 -0.2822 0.2376 -0.1814 0.2797 -0.3443 0.2142 0.2546 0.3516 0.2113 0.2496 0.2523 0.3228 -0.3176 -0.3297 0.2208 -0.2494 0.1962 -0.2267 0.1598 0.2199 0.1983 0.1885 -0.1727 0.2496 0.2273 -0.1982 0.2484 -0.2159 -0.2283 -0.2772 -0.1712 0.2763 -0.1631 0.1964 -0.2704 0.2150 0.1900 -0.2223 -0.3358 0.2113 -0.1890 -0.2005 -0.2783 -0.3421 -0.2214 0.1932 0.3008 -0.2420 -0.2876 0.2580 0.2063 -0.2415 0.2582 -0.2121 -0.2601 0.1918 -0.2048 -0.3268 -0.2654 0.2636 0.2268 -0.2535 -0.2077 0.2219 -0.3079 -0.2309 -0.3304 -0.2376 0.2653 0.3592 -0.2339 -0.2589 0.2063 -0.2831 0.2195 0.1582 -0.2372 -0.2783 -0.2619 -0.2177 -0.3702 -0.1971 -0.2597 0.1834 -0.2629 -0.3856 0.2270 0.1363 0.2352 -0.2709 0.2853 0.2747 0.2153 0.2208 -0.1976 0.2637 -0.1856 -0.1983 -0.2810 -0.2348 0.2355 -0.2203 -0.3487 -0.1750 0.3601 0.2593 -0.2513 -0.3057 -0.2528 -0.2809 -0.3868 -0.2419 0.2257 -0.2498 -0.2455 -0.2755 0.2674 -0.2122 -0.2543 -0.2739 0.2239 -0.2266 -0.2829 0.2194 -0.3305 -0.2050 -0.2312 -0.2614 0.1356 -0.3279 -0.2548 0.2290 -0.2602 -0.1915 -0.2831 -0.2452 -0.2168 0.2491 -0.2217 0.1896 -0.3056 -0.2333 -0.3598 -0.1858 -0.3152 -0.3254 0.2367 -0.1986 -0.2603 0.2509 -0.3632 0.2356 -0.3064 0.2161 -0.2713 0.1582 -0.3262 0.2308 0.2686 0.2349 0.2011 -0.3077 -0.2022 0.2069 0.2060 -0.3444 -0.3486 -0.2887 -0.2786 0.2836 -0.3496 0.2251 0.2177 0.2882 -0.3635 0.2798 0.2406 0.2937 0.2211 0.2122 -0.2648 0.2400 -0.3256 -0.2375 -0.2522 -0.2336 -0.2097 0.2649 0.2157 0.2617 0.2238 0.2408 0.2029 -0.2494 -0.2494 -0.1948 -0.1501 -0.3524 -0.2009 0.2177 -0.2859 0.2195 -0.2229 -0.2417 -0.2418 0.2152 -0.1462 0.1501 -0.2438 -0.2415 -0.2215 -0.3258 0.2289 0.3499 0.1703 -0.2041 -0.2020 0.1904 0.1974 0.3487 -0.2824 -0.2951 -0.3429 0.2936 -0.2469 -0.3583 0.1815 0.2762 -0.2441 0.1738 -0.1876 -0.2934 -0.2595 0.2793 -0.2838 -0.2029 -0.2182 -0.3451 -0.2878 -0.2771 -0.3033 0.2391 -0.2260 -0.2142 -0.2242 -0.2063 0.2663 -0.2441 -0.2013 0.3031 -0.1672 0.2197 0.1836 0.2174 0.1802 0.2921 -0.1521 0.2096 -0.2489 0.2847 0.2109 0.2266 -0.1930 -0.2834 -0.2719 0.2821 -0.2809 -0.2594 0.2049 -0.2305 -0.2768 0.3058 -0.2470 -0.1477 -0.2348 0.2119 -0.2258 0.2767 -0.2308 -0.2785 -0.2063 -0.2489 -0.2204 -0.2328 0.1855 -0.2760 0.1422 0.1819 -0.2939 0.2164 -0.2644 0.2269 0.2676 -0.2941 -0.2697 -0.1759 -0.2254 0.2190 0.2808 -0.2940 0.1943 0.1711 -0.3358 -0.2138 0.2121 0.3066 -0.2309 -0.2816 -0.1872 -0.1852 0.1989 -0.2746 -0.2640 0.2258 0.3149 -0.3374 -0.2367 0.2614 -0.3286 0.2065 0.2664 -0.3187 0.1898 0.1978 -0.2962 0.2564 -0.2222 -0.2171 0.1972 0.1694 -0.2511 0.3162 -0.2205 0.2909 -0.2446 -0.2591 -0.2935 -0.3060 0.2553 0.2255 -0.2126 -0.3323 -0.2869 -0.2757 0.1958 0.2353 0.2670 0.2880 -0.2558 0.2425 0.2412 -0.1951 0.3026 0.2989 -0.2939 0.1577 -0.2065 -0.4119 0.2135 -0.2632 0.2347 0.2525 -0.2125 -0.1618 -0.2876 -0.2799 0.3313 -0.3886 0.2023 0.3262 -0.2937 -0.3970 0.2100 -0.2838 -0.1992 0.2605 0.2562 -0.2838 -0.2972 -0.2982 -0.1970 0.2468 -0.2427 0.2475 -0.1970 0.2281 0.1823 -0.2421 -0.2533 0.1688 0.2630 0.2268 -0.2959 -0.1672 0.2115 -0.2573 0.2287 -0.2330 -0.3698 -0.2721 -0.1904 -0.2445 0.3032 -0.3141 0.2249 0.2272 -0.2386 0.2710 0.2642 0.1826 0.3133 -0.2312 0.2878 -0.1729 0.2597 0.2062 -0.2663 -0.2490 0.2551 -0.2225 -0.3003 0.2383 0.2617 0.1985 0.1755 -0.1765 -0.2090 -0.2869 -0.2445 0.2571 0.2110 -0.2641 -0.3046 0.1823 -0.2332 0.2664 0.3507 0.2586 0.2207 0.2044 -0.2658 0.1791 0.2390 -0.3282 0.2352 0.1968 -0.2863 0.2099 -0.2425 -0.2553 -0.2518 0.2430 0.2795 0.2645 0.2164 0.2410 -0.2706 0.2182 0.2418 0.2388 0.1870 0.2714 0.1826 0.2642 -0.2656 0.1930 0.3526 -0.1879 -0.2764 -0.2192 -0.2914 -0.3527 -0.1850 -0.2131 -0.3549 0.2336 -0.2484 -0.3060 0.2184 0.1834 0.2499 0.1957 0.1447 0.2333 -0.1750 -0.2359 -0.2698 -0.1601 -0.2856 0.2410 0.1664 -0.2084 -0.2724 -0.2237 -0.3147 -0.2561 0.2717 0.2792 -0.2524 0.2145 -0.2096 0.2906 0.2806 -0.2707 0.2343 -0.2135 0.1788 -0.2057 -0.1479 0.1941 -0.2158 0.2886 -0.2341 0.3245 -0.3448 -0.2565 -0.3121 -0.2092 -0.2026 0.1846 0.1800 -0.2062 -0.3021 0.2234 -0.3549 0.2342 0.2796 -0.2184 -0.1429 -0.1555 -0.2158 0.2006 0.2104 -0.1675 0.2316 -0.2196 -0.2094 -0.2788 0.1911 0.2758 -0.2735 -0.2558 0.1720 0.1920 0.1845 -0.3427 -0.1834 0.1692 0.2163 -0.1968 0.2841 -0.2542 0.2588 0.2022 0.3001 -0.1785 -0.3753 0.3412 0.2380 -0.1776 0.2212 -0.2584 0.3146 -0.2514 0.1707 -0.1724 0.2907 -0.2064 -0.2724 -0.2654 0.2577 -0.1684 -0.2130 -0.2083 -0.2084 -0.2546 -0.2502 0.2612 -0.3131 0.2317" HIT_INDICES="1018 1032 1305 1650 1688 2154 2924 3544 3615 3795 3882 4019 4206 4783 4934 5673 5952 5984 6158 6370 7459 7676 7880 8318 8394 8638 8699 8866 9277 9282 9339 9586 9632 10449 10525 10558 10608 10747 10998 11045 11122 11206 11429 11484 11604 11656 11662 11671 11683 11755 12071 12074 12130 12223 12403 12526 12530 12814" ES_PROFILE="-0.0542 -0.0302 -0.0290 -0.0359 -0.0192 -0.0386 -0.0859 -0.1244 -0.1204 -0.1257 -0.1242 -0.1273 -0.1351 -0.1756 -0.1835 -0.2401 -0.2617 -0.2639 -0.2766 -0.2914 -0.3705 -0.3808 -0.3894 -0.4147 -0.4115 -0.4205 -0.4149 -0.4170 -0.4365 -0.4244 -0.4161 -0.4214 -0.4110 -0.4565 -0.4440 -0.4279 -0.4130 -0.4042 -0.4027 -0.3849 -0.3690 -0.3531 -0.3463 -0.3261 -0.3101 -0.2883 -0.2630 -0.2378 -0.2128 -0.1918 -0.1864 -0.1566 -0.1302 -0.1055 -0.0849 -0.0572 -0.0201 0.0067" RANK_AT_ES="10448.0000" RANK_SCORE_AT_ES="-0.3668"/>
  <DTG RANKED_LIST="55457_collapsed_to_symbols.cls.cls#OA_versus_normal.rnk" TEMPLATE="cls.cls" GENESET="gene_sets.gmt#GOBP_ENDOTHELIUM_DEVELOPMENT" ES="-0.4152" NES="-1.8642" NP="0.0000" FDR="0.0628" FWER="0.8490" CHIP="ftp.broadinstitute.org://pub/gsea/annotations_versioned/Human_AFFY_HG_U133_MSigDB.v7.5.1.chip" RND_ES="0.2212 -0.1822 -0.1928 -0.2477 -0.1444 -0.2916 -0.2437 -0.2374 0.2197 -0.2138 -0.2026 -0.1993 -0.2221 -0.2695 -0.1967 0.1741 -0.2293 -0.2588 -0.1799 -0.2027 -0.1927 -0.2534 0.2363 -0.2424 0.1981 0.1972 0.1891 0.2281 -0.1778 -0.2046 -0.2478 -0.2211 -0.2078 -0.2182 -0.2003 -0.2338 0.2153 -0.2316 0.1850 0.1916 0.1905 0.2644 -0.2726 -0.2206 -0.2922 -0.2391 -0.2256 -0.1817 -0.1469 -0.2708 -0.3347 0.3365 0.1744 -0.1930 -0.2803 -0.2624 -0.2925 -0.1882 -0.1581 -0.2322 0.2803 0.1874 -0.1946 -0.2933 -0.1893 -0.2784 0.2523 -0.2335 0.2310 -0.2189 -0.1738 0.1949 -0.2073 -0.2079 -0.2569 0.2131 -0.3137 0.1852 -0.2513 0.2555 -0.2011 -0.2727 -0.1717 -0.1841 -0.2277 -0.2718 -0.2185 -0.2612 -0.1897 0.1886 -0.2812 0.1763 -0.2017 -0.2401 -0.2297 -0.1727 -0.1997 -0.2362 0.2096 -0.3060 -0.2217 -0.2217 0.2053 -0.1839 -0.2005 0.1518 -0.2047 -0.2170 -0.1822 -0.1971 0.1869 -0.2348 -0.2232 -0.2136 -0.3015 -0.2355 -0.3024 -0.1426 0.2255 -0.1967 -0.2305 -0.1531 -0.2826 0.2231 0.2321 -0.2240 -0.1923 -0.2169 -0.2085 -0.2210 0.1977 0.2126 -0.2683 -0.1897 0.2138 -0.2717 -0.2221 -0.1673 0.2196 -0.2436 0.2025 -0.2157 -0.2595 -0.2189 0.2067 0.2248 -0.1969 -0.1752 -0.2856 -0.1751 0.2185 0.3202 -0.2467 -0.2013 0.1934 -0.2040 0.1517 0.1919 0.1962 0.1999 -0.2457 0.2127 -0.1842 -0.3027 0.1901 -0.2192 -0.2194 0.1828 0.2907 0.2014 0.1908 0.1767 -0.2420 -0.2331 0.1648 -0.2472 0.2207 -0.2582 -0.2112 0.2144 -0.1869 0.2033 -0.1918 -0.1577 0.1891 -0.2576 0.2021 -0.1676 0.1587 -0.2597 -0.1575 -0.2792 -0.1977 -0.1916 -0.2195 0.1869 0.1855 -0.2094 0.2703 -0.1753 0.2123 -0.2844 -0.3030 -0.2028 0.2457 0.1592 -0.2314 0.1829 0.2028 -0.2622 -0.2830 -0.2474 -0.2064 -0.2149 0.2010 -0.1982 -0.2432 0.2029 0.2844 -0.2576 -0.2740 -0.2075 -0.2008 -0.2367 -0.1618 -0.2422 -0.2721 -0.2071 0.2405 -0.2816 -0.2816 0.2148 -0.2086 0.2398 -0.2555 -0.2564 -0.2867 0.1630 -0.2386 0.1857 -0.2871 -0.2928 -0.1980 0.2441 -0.2245 -0.2445 -0.2869 0.1702 -0.3387 -0.2481 -0.1993 -0.3045 0.2495 0.2586 -0.2534 -0.2586 -0.2750 -0.2866 -0.2252 -0.2226 -0.2591 0.1995 -0.2140 -0.2112 -0.2111 0.2066 -0.2149 -0.2671 0.1772 0.2099 -0.2482 0.2313 -0.2214 -0.3020 -0.1941 -0.1931 -0.1935 -0.2260 -0.1591 0.2598 -0.2158 -0.2693 -0.2198 0.2445 -0.2044 0.2266 -0.1798 0.2024 0.2207 -0.2558 -0.1776 -0.2814 -0.2313 0.2499 -0.1626 -0.2386 -0.1782 -0.1791 -0.2547 0.2072 -0.1957 -0.1613 0.1579 -0.1918 -0.2031 -0.1668 0.2230 -0.1837 -0.2220 -0.2163 -0.2319 0.2320 -0.1805 0.1873 -0.1826 -0.2113 -0.2102 -0.2388 0.2316 -0.1749 -0.1611 0.1879 -0.1497 -0.1717 -0.2110 0.1763 0.2560 -0.2406 -0.1571 -0.2383 0.2155 -0.1642 0.1909 -0.2224 -0.2007 -0.2829 0.2106 0.2323 -0.1924 -0.2428 0.2261 0.1926 -0.2618 -0.1998 -0.2358 -0.2460 0.2383 -0.2153 0.2321 -0.2945 0.2034 -0.2848 0.1755 0.2216 -0.1888 0.2448 0.2049 0.1831 -0.1941 0.2344 0.1778 -0.2629 0.1964 -0.1928 0.1731 -0.2231 -0.2773 0.2204 -0.2721 0.1868 -0.1731 0.2084 -0.1817 -0.2267 -0.1809 0.1734 0.1884 -0.2152 -0.2469 -0.1928 -0.2130 -0.2167 -0.2221 0.2458 -0.3039 -0.2139 -0.3489 -0.2114 0.2315 0.1904 -0.2475 0.2124 -0.1882 -0.1971 0.1771 -0.1786 -0.2335 -0.2322 0.2133 0.2110 -0.2093 0.1888 -0.1819 -0.1701 0.1893 -0.2884 -0.1919 0.1891 0.2003 -0.2352 -0.2083 0.2158 -0.2191 -0.1993 -0.2076 0.1900 -0.1911 -0.1954 0.1597 -0.1478 0.1901 -0.3041 0.2442 -0.1716 0.2338 -0.2868 -0.2195 0.2187 -0.1889 -0.1840 -0.2698 0.1642 -0.1867 -0.1799 -0.3018 -0.2997 -0.2363 -0.2440 -0.2277 -0.1544 -0.1860 0.2139 -0.2032 0.2579 0.2006 -0.2032 -0.2428 -0.1600 -0.2203 0.2024 -0.1804 0.2291 -0.2075 -0.2165 0.2458 -0.2213 -0.1869 -0.2118 -0.2693 -0.2207 0.2680 -0.2546 0.1959 -0.2203 -0.2121 -0.2266 0.1861 -0.2045 -0.1293 -0.1525 -0.2739 0.2563 0.1792 -0.3142 -0.2104 0.1664 0.1825 0.2097 0.1784 -0.1524 -0.2462 -0.2245 -0.2128 -0.1747 0.2030 0.2174 -0.2331 0.1950 -0.2672 -0.1809 -0.2452 0.1999 -0.1495 -0.2588 0.2301 0.1848 0.1819 -0.2835 -0.2143 0.2190 -0.1993 -0.2452 0.1568 -0.1914 -0.2457 0.1827 0.2207 -0.2561 0.1850 -0.1880 0.1971 -0.2170 0.2167 -0.2107 -0.1973 -0.2693 -0.2063 0.2673 0.1297 -0.2307 -0.2118 0.1344 -0.1781 0.1589 -0.1854 -0.1817 -0.2003 -0.2354 -0.1787 0.2314 -0.1558 0.2357 -0.2919 0.1661 -0.2574 -0.1868 -0.1688 -0.2049 0.2227 0.2664 -0.1994 0.2083 0.3032 0.3281 -0.2847 -0.2334 -0.2160 -0.2146 -0.2385 -0.2023 0.1891 -0.1968 -0.2707 -0.1474 0.2339 -0.2064 0.1701 -0.2281 -0.2113 -0.2265 0.1935 -0.2853 -0.2082 -0.1786 0.1873 0.3061 -0.1941 -0.2277 -0.2868 0.1816 -0.2726 0.1830 -0.1703 -0.2351 0.1860 -0.2998 -0.1786 -0.2258 -0.1696 -0.2074 -0.1813 0.1566 0.1980 0.2073 -0.2184 -0.1626 -0.2588 -0.2009 0.2165 0.1831 -0.2348 -0.2753 -0.2367 -0.1756 -0.2129 -0.1905 -0.3260 -0.2311 0.1963 0.2402 0.1514 0.2283 -0.2198 -0.2742 -0.1777 -0.2458 -0.2155 0.2278 -0.1718 0.2529 -0.2096 -0.2379 -0.1930 -0.2985 -0.1987 -0.2497 -0.2006 0.2701 -0.1604 -0.1935 0.1778 0.1661 -0.3302 -0.2527 -0.2561 -0.1811 -0.2125 -0.2320 0.2083 0.1897 0.1840 -0.1900 -0.2594 0.2264 0.3082 -0.2009 0.2727 -0.3085 -0.2134 -0.1675 -0.3034 0.2103 -0.2440 0.1882 -0.1478 -0.1585 0.1919 0.1943 -0.3359 -0.1983 -0.2185 0.2205 0.2207 0.2353 -0.2280 -0.2506 -0.1845 0.2030 -0.2019 -0.2213 0.2151 -0.1440 -0.2095 0.2339 -0.2703 -0.2250 0.1977 -0.1310 0.2678 -0.2687 0.2465 0.1797 -0.2476 0.2415 -0.2257 0.1806 -0.1993 -0.2068 0.2485 -0.2377 0.1750 0.2066 0.2661 -0.1836 -0.2259 0.1596 -0.2145 -0.2377 -0.1890 -0.3084 0.1760 -0.2201 -0.2154 -0.2405 -0.2317 0.1314 -0.2480 -0.1847 -0.1740 -0.1890 0.2329 0.1818 -0.2297 0.2660 -0.2507 -0.2720 -0.1704 0.1790 -0.1524 -0.2728 -0.2700 0.1547 0.2243 -0.2164 -0.2123 0.2037 0.2516 -0.1808 -0.2965 -0.2486 -0.2326 -0.2423 0.1963 -0.2181 -0.1810 -0.2717 0.2144 0.1939 -0.2092 -0.2564 0.2480 -0.1641 -0.1545 -0.2220 -0.1990 0.1965 0.2006 -0.2628 -0.3158 -0.2405 -0.1599 -0.2081 -0.1734 0.2151 -0.2363 0.2186 -0.2167 -0.2212 0.2015 -0.1810 0.1932 -0.1873 0.1907 -0.2403 -0.2824 0.2795 -0.2441 0.1931 -0.2244 -0.2225 -0.3082 -0.1841 -0.2155 0.2254 -0.2232 -0.2272 0.2120 -0.1642 -0.2489 0.1803 -0.2162 -0.2604 -0.2248 -0.1960 -0.1826 0.1665 -0.2399 0.1796 0.1803 0.1793 -0.2849 -0.1923 -0.2242 -0.1887 -0.2712 0.1858 -0.2487 -0.1929 -0.3556 -0.2319 -0.2820 0.2361 -0.1956 -0.2756 -0.2597 0.2012 -0.2098 -0.2227 -0.2747 -0.1730 0.1988 -0.2312 -0.1860 -0.1793 0.2033 -0.2426 0.1966 0.1988 -0.2393 0.1572 0.2039 -0.1685 -0.2534 -0.2525 -0.2116 0.1891 -0.1852 0.1691 0.2804 -0.2258 -0.3034 0.1930 0.2432 0.2275 -0.2110 -0.1843 0.2076 -0.1822 0.1773 -0.2150 -0.1741 0.1463 0.2283 -0.1707 0.2576 -0.1814 0.3505 -0.2077 0.1871 0.1596 -0.1910 -0.2325 -0.2498 -0.1577 -0.2073 -0.1657 -0.1532 -0.1978 -0.2106 0.2183 -0.2687 -0.2010 -0.2017 0.1900 0.2151 -0.2896 -0.1893 -0.2299 -0.2086 -0.2973 -0.1747 0.2022 0.2573 -0.2205 -0.2186 0.1690 0.2230 -0.2396 -0.2829 -0.1936 -0.2551 0.1661 0.1596 -0.2521 -0.2046 -0.2379 -0.2570 -0.2965 -0.2009 -0.2305 0.1960 0.2320 0.1828 0.2422 -0.2251 -0.2403 -0.1846 -0.2212 0.1909 -0.2909 0.2327 -0.2530 -0.2439 -0.2542 0.2154 -0.1997 0.1976 -0.2803 -0.1995 -0.2482 0.2446 0.2725 -0.1853 -0.2179 0.2770 0.2309 -0.2114 0.2459 -0.2514 -0.2126 -0.2075 0.1683 -0.1722 -0.1923 -0.2217 -0.2281 -0.2260 0.2194 -0.1921 0.2258 -0.2713 -0.2905 -0.2152 -0.2439 0.2569 -0.2040 -0.1901 0.1822 -0.1536 -0.2389 0.2234 -0.2447 -0.1973 -0.1909 -0.2854 -0.2183 -0.2622 -0.1355 -0.1628 0.1657 -0.2496 -0.2524 -0.2519 -0.2015 -0.2952 0.1946 0.2667 -0.1602 -0.2901 -0.2289 -0.1774 -0.1881 -0.2062 -0.2226 -0.2148 -0.1962 0.1960 -0.2342 -0.2856 -0.3585 0.2127 -0.2089 -0.2010 0.1754 -0.2451 0.2538 -0.2116 -0.1811 -0.2027 -0.1940 0.2219 -0.2485 0.1973 0.1839 0.1729 -0.1955 -0.1883 0.2140 -0.1954 0.2689 -0.2343 -0.2241 -0.2332 0.2360 0.1757 -0.1913 -0.1625 -0.2620 -0.2203 -0.2090 0.3076 -0.1780 0.1737 -0.2321 -0.2246 -0.2594 -0.2789 -0.2232 -0.1858 0.2422" HIT_INDICES="389 404 1025 1684 1709 1788 2098 2360 2453 3089 3326 3349 3614 3704 3724 3817 3872 3898 4058 4117 4299 4341 4436 4663 4834 5594 5914 6053 6283 6382 6411 6548 6580 6638 6749 6919 6960 6980 7011 7035 7077 7322 7365 7687 7786 7816 8147 8154 8196 8213 8366 8523 8601 8621 8631 8797 8800 8872 8954 8993 9003 9035 9209 9223 9239 9360 9537 9548 9604 9740 9765 9772 9816 9946 9979 10021 10129 10183 10260 10304 10537 10648 10843 10977 11011 11041 11174 11230 11259 11267 11380 11441 11454 11526 11835 12046 12075 12095 12105 12194 12218 12242 12555 12615 12622 12629 12647 12713 12860 12866 12867" ES_PROFILE="-0.0108 0.0075 -0.0268 -0.0672 -0.0581 -0.0536 -0.0681 -0.0797 -0.0784 -0.1214 -0.1338 -0.1295 -0.1449 -0.1467 -0.1432 -0.1455 -0.1452 -0.1426 -0.1508 -0.1514 -0.1620 -0.1618 -0.1659 -0.1808 -0.1917 -0.2504 -0.2753 -0.2859 -0.3031 -0.3098 -0.3110 -0.3204 -0.3215 -0.3245 -0.3315 -0.3426 -0.3436 -0.3430 -0.3431 -0.3426 -0.3434 -0.3597 -0.3600 -0.3814 -0.3852 -0.3835 -0.4047 -0.4006 -0.3991 -0.3956 -0.4024 -0.4092 -0.4097 -0.4056 -0.4007 -0.4076 -0.4018 -0.4012 -0.4012 -0.3978 -0.3921 -0.3881 -0.3948 -0.3889 -0.3831 -0.3853 -0.3914 -0.3845 -0.3810 -0.3834 -0.3771 -0.3693 -0.3643 -0.3657 -0.3594 -0.3537 -0.3528 -0.3476 -0.3440 -0.3377 -0.3454 -0.3433 -0.3472 -0.3458 -0.3364 -0.3267 -0.3245 -0.3161 -0.3054 -0.2931 -0.2885 -0.2796 -0.2668 -0.2584 -0.2672 -0.2669 -0.2522 -0.2366 -0.2201 -0.2092 -0.1931 -0.1768 -0.1798 -0.1621 -0.1402 -0.1183 -0.0969 -0.0777 -0.0589 -0.0284 0.0026" RANK_AT_ES="8600.0000" RANK_SCORE_AT_ES="-0.2010"/>
  <DTG RANKED_LIST="55457_collapsed_to_symbols.cls.cls#OA_versus_normal.rnk" TEMPLATE="cls.cls" GENESET="gene_sets.gmt#GOBP_EMBRYONIC_PLACENTA_DEVELOPMENT" ES="-0.4443" NES="-1.8587" NP="0.0000" FDR="0.0657" FWER="0.8680" CHIP="ftp.broadinstitute.org://pub/gsea/annotations_versioned/Human_AFFY_HG_U133_MSigDB.v7.5.1.chip" RND_ES="-0.1675 0.2002 -0.2767 0.1999 -0.2356 0.2424 0.1645 0.2066 -0.1990 -0.2663 0.3236 -0.2897 0.2539 -0.2587 -0.2913 -0.2491 -0.1962 -0.3471 -0.2350 0.2109 -0.2759 0.3307 -0.2721 0.2550 -0.2592 0.2793 0.2412 0.1874 -0.2611 -0.1804 -0.2464 -0.2718 -0.3022 0.2158 0.2698 -0.2645 0.2597 -0.2502 -0.2630 -0.2013 -0.2185 -0.1616 -0.2411 0.2872 0.2415 0.1737 0.2507 0.2335 -0.1946 0.1599 -0.1337 -0.1913 -0.2832 -0.1668 -0.3090 -0.1615 -0.1951 -0.2625 0.1947 0.2335 -0.1922 -0.2690 0.2492 -0.1841 -0.2159 0.2163 -0.2509 -0.2468 0.2904 -0.2649 0.2578 0.1828 -0.3099 0.2844 0.2407 0.1582 -0.2810 -0.2039 0.2917 -0.3150 0.1802 0.1843 -0.1959 0.2086 -0.2562 0.2343 0.2987 -0.2539 -0.2412 -0.2011 -0.1989 -0.3439 -0.2344 -0.2878 0.2208 0.2150 0.1705 -0.2290 -0.1883 -0.2109 -0.1845 0.2399 0.1911 0.2176 -0.1981 -0.2188 0.2418 0.1751 -0.2677 -0.3290 -0.2777 -0.3157 -0.1871 0.1978 -0.1649 -0.2321 -0.3506 -0.2375 0.2549 -0.2614 -0.2426 0.2035 0.2042 -0.1846 -0.3170 -0.3399 -0.1734 0.1870 -0.2157 -0.2016 0.1860 -0.3171 -0.2604 -0.1688 -0.2249 0.2936 0.2964 0.2275 -0.1897 -0.2256 -0.2737 -0.1943 -0.2329 -0.2369 0.1927 0.1988 -0.2998 -0.2873 -0.1974 -0.2128 -0.2782 -0.3401 -0.3155 -0.1943 0.2521 -0.2888 0.2070 0.2184 -0.2352 0.2637 0.2455 0.1680 0.2649 -0.2139 0.3054 -0.1728 -0.2442 0.1379 0.2564 -0.1676 -0.2243 -0.1883 -0.2400 0.1856 0.2878 -0.2733 -0.1700 0.2124 0.1921 -0.2309 0.2051 0.2101 0.1815 -0.2479 0.2695 -0.1610 0.1820 -0.2911 -0.2379 -0.2582 -0.2019 -0.2278 0.1611 0.2562 -0.1792 0.2605 0.2722 -0.2844 -0.2067 -0.1990 0.2395 -0.2740 0.1764 -0.2830 0.2559 -0.1712 0.2183 -0.2384 0.2067 -0.2559 0.2271 -0.2351 -0.2778 -0.2381 -0.1996 -0.1770 0.2262 0.2167 -0.2233 -0.2138 -0.3085 0.2378 0.2532 0.2587 -0.1706 -0.1996 0.2139 -0.2618 0.2089 -0.2863 -0.2021 0.1800 -0.2619 -0.2346 0.1622 0.2542 -0.3951 0.2201 0.2230 0.1721 0.1781 0.2333 0.2053 0.2244 -0.2500 -0.2302 -0.3256 -0.2043 0.2014 -0.1651 -0.3313 -0.2664 -0.2389 -0.2161 -0.3200 -0.2454 0.1959 0.4137 -0.2507 0.1572 -0.2029 -0.1716 -0.2623 -0.2644 0.1831 0.1884 -0.2639 -0.1833 0.2232 -0.2724 0.2125 -0.2061 -0.2052 -0.2031 0.2352 0.2457 0.2584 -0.2308 -0.3003 -0.3120 0.1829 -0.2443 -0.2980 -0.2521 -0.2263 -0.2129 -0.2832 0.2492 -0.2537 -0.3038 0.2359 -0.1974 0.2074 0.2193 0.1880 -0.3708 0.2578 -0.1837 -0.2660 -0.1966 -0.2557 0.2042 0.1995 0.2197 -0.4047 -0.2065 -0.2402 0.3459 -0.1630 0.1829 0.1791 -0.1971 -0.1944 -0.3261 0.3231 0.2380 -0.1843 -0.2387 0.2391 0.2788 -0.1875 -0.2270 -0.3214 -0.2965 0.2905 -0.2461 0.2266 -0.2000 -0.2056 -0.2321 -0.3492 -0.2602 -0.3335 0.2462 -0.2284 -0.2751 0.2177 -0.3659 -0.2763 0.1848 -0.2938 -0.2036 -0.2041 -0.2784 -0.2789 -0.2161 0.2479 0.2053 0.2991 0.2151 0.2643 0.1935 -0.2390 0.1851 -0.2378 0.2096 -0.2372 -0.1808 0.2243 -0.2703 -0.1789 -0.2861 -0.2319 -0.1986 -0.2427 0.2407 0.2342 -0.2735 0.2215 0.2177 -0.2828 0.2283 -0.2109 -0.2109 -0.2161 0.2272 0.1507 -0.1989 -0.1882 0.2056 -0.1878 -0.3175 -0.2870 -0.1953 -0.2807 -0.2241 -0.2508 0.1880 -0.2801 -0.2348 0.2062 -0.2735 0.1961 -0.2270 0.2023 -0.2896 -0.2508 -0.2071 -0.2524 -0.2700 -0.1967 0.1928 -0.1651 -0.1754 -0.2673 -0.2154 -0.1961 -0.2463 0.1746 -0.2084 -0.2311 -0.1814 0.1906 0.2159 -0.1994 0.2388 0.1962 -0.1882 -0.3320 -0.2648 -0.2525 -0.1556 -0.2398 -0.1719 0.2689 -0.2833 -0.1743 -0.1694 -0.1957 -0.2052 -0.2561 0.2069 0.1637 -0.2560 -0.1814 -0.3023 0.2613 -0.2304 -0.2069 0.1937 0.1813 -0.2492 -0.2484 -0.2173 -0.1714 -0.2081 -0.1671 0.2553 -0.2433 -0.3394 0.3087 0.2370 0.2597 -0.1851 0.1698 0.2031 0.2010 0.2239 0.1898 -0.2452 -0.2574 -0.2394 -0.2660 -0.2973 0.2203 -0.1590 -0.2385 -0.1928 -0.2198 0.1715 -0.2367 -0.2833 -0.2510 0.2044 0.2087 -0.1635 -0.2192 -0.2397 0.1894 -0.2018 -0.1724 0.2593 -0.3022 -0.3549 0.1928 -0.1932 0.1731 -0.2219 -0.2040 0.2565 0.2808 -0.3115 -0.1931 -0.2073 0.1785 -0.2956 -0.2269 -0.2149 0.1983 0.1981 -0.2506 -0.3160 -0.1569 -0.2123 0.2001 -0.2730 -0.1931 -0.2345 -0.2534 0.2335 -0.2451 -0.1604 -0.1493 0.2153 -0.2076 0.2749 0.2087 -0.2235 -0.2301 0.2057 0.1877 -0.2721 0.1938 0.2096 0.1864 -0.2553 -0.1537 -0.2514 -0.2798 -0.2013 -0.2393 -0.2273 -0.2083 -0.2324 -0.2226 0.3130 0.2829 -0.2058 -0.3011 -0.2378 0.2790 0.1759 0.1799 -0.2094 0.2446 -0.1527 0.2468 -0.1774 -0.2158 0.1916 -0.2128 -0.2143 0.1288 -0.2539 -0.2698 -0.2037 -0.1743 -0.2685 0.2087 0.1422 0.3463 -0.2135 0.2991 0.2351 -0.2785 -0.2057 -0.2300 0.2923 -0.2324 -0.2844 0.2003 -0.1949 -0.2744 -0.1742 -0.2194 -0.2301 -0.2395 -0.3305 0.2021 -0.1682 -0.1707 -0.1633 0.1972 0.2709 0.2733 0.2572 0.3458 -0.1766 -0.2229 -0.3036 0.1975 -0.2628 0.2863 -0.1912 -0.1619 0.1901 -0.3212 -0.2427 0.2010 -0.2692 -0.2182 0.2440 0.1748 -0.3492 -0.3374 -0.2656 -0.2142 -0.2839 -0.2871 0.2373 -0.2314 -0.2049 -0.2720 -0.2414 -0.2522 -0.2711 0.3321 0.2124 -0.2812 0.3124 0.1647 -0.2368 -0.2959 -0.2634 -0.2236 0.2289 -0.3154 -0.2930 -0.2201 0.1898 0.2942 0.2625 0.1844 -0.2727 -0.2127 -0.2949 -0.2575 0.2247 -0.1514 0.1599 -0.1821 -0.2181 0.2353 -0.2322 -0.1847 0.2783 0.1986 0.2705 -0.2352 -0.1642 -0.1829 0.1966 0.2198 -0.2470 0.2607 -0.1847 -0.2059 0.2215 -0.2050 -0.2126 0.1983 -0.4110 0.2263 -0.2974 -0.2856 -0.2436 0.2901 -0.2314 0.2831 0.2511 -0.2079 -0.2404 -0.2623 0.1997 -0.2288 -0.2273 0.1607 0.2625 -0.2545 0.2261 -0.2399 -0.1991 0.1817 0.2929 -0.2665 -0.1952 -0.2178 0.2017 -0.2021 -0.1985 -0.1975 -0.2782 -0.2771 0.2416 -0.2535 -0.2859 -0.1917 -0.2158 0.2383 -0.3198 -0.2392 0.3125 0.2194 0.1972 -0.2330 -0.3403 -0.2306 -0.1647 -0.1569 -0.2143 -0.2619 -0.2166 0.1816 -0.2558 -0.3676 0.3007 -0.2716 -0.2267 -0.2524 -0.1458 0.2302 -0.2124 -0.2450 0.2681 0.2121 -0.2330 0.1861 0.2331 -0.2166 -0.1739 0.1785 0.2871 -0.2249 -0.3588 -0.2082 -0.3290 -0.2182 -0.2775 -0.2852 0.1821 -0.3063 0.2740 -0.3167 0.1935 -0.2054 -0.1959 -0.2391 -0.2480 0.2362 -0.3109 -0.3007 0.2255 -0.2525 -0.2152 -0.2153 -0.2137 0.3256 0.2400 0.2138 -0.2008 -0.2126 -0.2830 -0.2055 -0.2125 -0.1518 -0.1842 -0.1890 -0.1430 -0.2551 -0.1535 -0.2629 -0.3566 0.2092 0.2799 -0.2482 0.1639 -0.1808 -0.2504 0.2322 -0.2909 -0.2188 0.1861 0.2257 -0.2335 -0.2065 -0.2146 0.1536 0.1987 -0.1702 -0.1999 0.2149 -0.2502 0.2592 -0.2239 -0.3615 -0.2518 0.2186 -0.1882 0.2174 0.1824 -0.2946 -0.2416 -0.2605 -0.2467 0.1881 -0.2303 -0.2659 0.1873 -0.2741 0.1861 0.2393 -0.2485 -0.2123 -0.1607 -0.1406 -0.2463 -0.2270 -0.2848 0.1994 -0.1636 -0.2064 -0.2400 -0.2565 -0.2389 -0.2134 -0.2536 -0.2202 -0.2808 -0.2332 -0.3048 0.2233 -0.3067 -0.2222 -0.2710 -0.2346 -0.2322 -0.3264 -0.2030 -0.1814 -0.2059 -0.2457 -0.2603 0.2163 0.2454 0.1526 -0.2017 0.2263 0.2282 0.1482 0.2486 -0.2627 -0.2257 -0.3207 0.1853 0.2793 -0.1481 -0.1729 -0.3924 0.2838 -0.3149 -0.2378 -0.1936 0.2467 -0.2309 -0.2144 -0.2145 -0.2634 0.1694 0.2296 0.1934 -0.2544 -0.1777 -0.1898 0.2076 -0.2075 -0.2873 0.2610 0.1748 -0.3036 -0.3030 -0.2372 0.1866 -0.2774 -0.3376 -0.2474 -0.2423 -0.1817 0.2164 -0.2526 0.2187 -0.2567 -0.2354 -0.2347 -0.2602 0.2117 0.2767 -0.2619 -0.2441 0.2183 -0.2187 -0.2402 -0.2708 -0.2761 -0.2046 0.1849 0.2395 0.1863 -0.2510 0.2678 -0.2233 0.2286 -0.2310 0.2530 -0.2147 0.2395 0.3072 -0.1865 0.2647 0.1887 -0.2084 -0.2439 0.1651 0.2792 -0.1922 -0.3242 -0.2513 -0.1898 -0.2428 -0.2478 -0.1704 -0.2995 -0.2118 -0.3475 -0.2358 0.1991 -0.3044 0.1913 -0.2956 0.2432 0.2333 0.2289 -0.1878 -0.2303 -0.1851 -0.2634 -0.2974 -0.2178 0.2805 0.2340 -0.2475 -0.2259 -0.1925 -0.2914 -0.2019 0.1810 0.1828 -0.2009 0.2206 -0.1811 0.1997 -0.2163 -0.3341 0.1905 -0.2683 0.2338 -0.3170 -0.2386 -0.2124 0.3041 -0.3017 -0.2555 0.2008 0.3261 0.2267 0.1956 0.2304 0.1517 0.2285 -0.3218 0.2373 0.1980 -0.3123 -0.2293 -0.1964 -0.2803 -0.2594 0.1803 0.1797 0.1801 0.3057 -0.2216 -0.2364 -0.3122 0.1742 0.1747 -0.2080 -0.2193 -0.1630 0.2217 -0.2024" HIT_INDICES="541 1192 1750 2111 2258 2700 2748 3040 3081 3190 3526 3699 3900 3938 4058 4233 4345 4378 5017 5194 5392 5527 5542 5697 5709 6041 6230 6254 6301 6796 6853 6926 7033 7100 7374 7467 7519 8213 8473 8488 8755 8800 8855 9059 9082 9270 9427 9544 9923 10078 10129 10197 10236 10374 10442 10656 10702 10939 11058 11074 11146 11543 11670 11758 11833 11870 11932 12085 12109 12365 12389 12453 12468 12493 12676 12802 12804 12888" ES_PROFILE="-0.0167 -0.0485 -0.0765 -0.0908 -0.0891 -0.1125 -0.1053 -0.1183 -0.1118 -0.1111 -0.1293 -0.1354 -0.1445 -0.1410 -0.1444 -0.1527 -0.1564 -0.1541 -0.2010 -0.2125 -0.2262 -0.2355 -0.2354 -0.2468 -0.2471 -0.2726 -0.2863 -0.2872 -0.2897 -0.3257 -0.3274 -0.3301 -0.3351 -0.3368 -0.3538 -0.3565 -0.3557 -0.4029 -0.4156 -0.4090 -0.4214 -0.4163 -0.4117 -0.4182 -0.4105 -0.4151 -0.4167 -0.4148 -0.4319 -0.4310 -0.4217 -0.4135 -0.4028 -0.3993 -0.3901 -0.3914 -0.3793 -0.3810 -0.3729 -0.3567 -0.3445 -0.3553 -0.3444 -0.3297 -0.3136 -0.2941 -0.2760 -0.2635 -0.2407 -0.2331 -0.2071 -0.1834 -0.1555 -0.1279 -0.1086 -0.0801 -0.0417 0.0009" RANK_AT_ES="9922.0000" RANK_SCORE_AT_ES="-0.3136"/>
  <DTG RANKED_LIST="55457_collapsed_to_symbols.cls.cls#OA_versus_normal.rnk" TEMPLATE="cls.cls" GENESET="gene_sets.gmt#GOBP_POSITIVE_REGULATION_OF_MRNA_SPLICING_VIA_SPLICEOSOME" ES="-0.6313" NES="-1.8586" NP="0.0000" FDR="0.0642" FWER="0.8680" CHIP="ftp.broadinstitute.org://pub/gsea/annotations_versioned/Human_AFFY_HG_U133_MSigDB.v7.5.1.chip" RND_ES="-0.2680 -0.2412 0.2671 -0.4565 -0.2324 0.3063 0.4604 0.4096 0.4294 0.3749 -0.2961 0.3338 -0.4214 0.3360 -0.2717 -0.2534 0.2758 -0.1648 -0.4602 -0.4040 0.2648 0.3199 -0.4135 0.3207 -0.3598 0.3001 0.3314 -0.2911 -0.3093 -0.2575 0.2896 -0.3432 -0.2165 -0.2231 -0.5164 0.4137 -0.4129 -0.3007 0.2715 -0.4246 0.2471 -0.3327 0.3062 0.3404 0.3602 0.5251 -0.3610 0.4657 0.4606 0.3262 -0.3324 0.2387 -0.3711 0.2232 -0.4183 0.2272 0.4204 0.3094 0.3414 -0.6187 0.4582 0.3326 0.3045 -0.2830 -0.2999 0.3989 -0.2354 -0.3570 0.2183 0.3358 0.4118 0.4286 -0.2509 -0.2020 0.4776 0.6350 0.3178 -0.3314 -0.2386 -0.3446 -0.2944 0.3010 -0.2723 0.1697 -0.3536 -0.2535 -0.2502 0.3186 -0.3255 -0.5717 -0.4631 -0.2286 0.3709 0.3048 -0.5143 0.3954 0.3086 -0.3681 0.2905 -0.4267 0.4151 -0.2102 -0.2963 -0.4100 -0.3598 -0.4106 -0.2062 -0.2819 -0.4751 -0.1644 -0.5424 -0.3030 0.3038 -0.5892 -0.3157 -0.2910 -0.4418 0.3443 0.3890 -0.3330 -0.5257 -0.2200 -0.3373 -0.2654 -0.3231 -0.2449 0.1875 -0.2783 -0.4969 0.3324 -0.2484 0.3747 0.3494 -0.3607 -0.2689 0.2516 0.3658 0.4916 -0.3229 0.2666 0.3538 -0.2084 -0.4507 -0.3593 -0.3962 -0.2942 -0.3571 -0.2623 0.3284 -0.3719 0.2491 -0.2791 -0.2932 -0.4662 -0.3308 0.3752 -0.3490 -0.2871 0.1575 -0.2603 0.2240 -0.3249 -0.2741 0.3461 -0.5167 0.3271 -0.3328 -0.4280 -0.2921 0.3126 0.3035 -0.2282 -0.2697 0.2566 -0.3789 -0.2194 -0.3056 -0.2077 -0.5346 -0.4176 -0.2318 -0.3783 0.3083 0.2575 -0.2697 -0.4520 -0.2298 -0.3409 0.3045 0.3601 -0.2472 -0.2292 -0.2695 -0.1887 -0.2013 0.2613 -0.2167 -0.4009 -0.3212 0.4590 0.4820 0.3196 -0.4359 -0.2812 0.2044 -0.5665 -0.3539 0.3331 -0.3252 -0.3824 0.2981 -0.3099 -0.4040 0.3010 -0.4589 0.2117 -0.3957 -0.2739 0.3373 -0.4980 0.3288 0.2957 0.2515 -0.4042 0.5004 -0.4699 -0.3577 -0.2946 0.3640 -0.4217 0.3043 -0.2608 -0.1693 -0.4226 -0.4205 -0.2950 0.3764 -0.2239 -0.4509 -0.3252 0.2578 -0.2958 -0.4203 0.2787 -0.5383 0.3226 0.3140 0.2552 0.1976 -0.4205 0.2331 -0.4179 -0.3904 0.2380 -0.4030 -0.3888 0.1850 -0.3126 -0.3860 -0.2695 0.2225 -0.3852 -0.4390 0.3443 -0.3602 -0.3086 0.2032 -0.5027 0.2407 -0.4414 0.2347 -0.1978 -0.2801 -0.3775 -0.3603 0.2449 -0.5176 -0.2945 -0.2740 -0.4594 -0.3773 0.3004 0.3628 0.2966 0.1817 -0.2291 -0.4686 -0.3162 0.2523 0.3871 -0.4554 0.4104 0.2188 -0.4383 -0.2658 -0.5651 0.1944 0.3523 -0.3569 0.2875 -0.2369 0.2739 0.3089 -0.6055 -0.2400 0.2302 -0.3640 0.3039 -0.3848 0.2602 0.4083 -0.2796 0.3713 -0.2838 -0.4194 0.2650 0.2127 -0.3577 -0.2678 0.3191 0.2738 -0.2939 0.3013 0.5856 0.2087 -0.3997 0.4675 -0.4191 -0.2729 0.3259 0.3909 -0.2584 0.4694 0.2334 -0.4971 -0.4601 0.4933 -0.3996 -0.5187 -0.4363 0.3953 0.2506 -0.2945 -0.3272 -0.3772 0.3328 -0.5182 0.3811 -0.2432 0.2927 -0.2673 -0.3727 -0.3896 -0.2868 -0.4846 -0.4301 0.3258 -0.2752 -0.5484 0.3178 -0.3343 0.2301 0.3426 -0.2138 -0.3120 -0.3481 -0.2733 -0.2449 -0.2598 0.3158 -0.4092 -0.2694 0.3218 -0.4188 0.3396 -0.4722 -0.2284 0.3154 0.2996 -0.3304 -0.3044 -0.4480 0.4681 -0.1562 -0.2026 0.3701 -0.2233 -0.2719 -0.3670 0.1973 0.2138 -0.2521 -0.2468 0.4071 -0.4069 -0.3136 -0.3061 -0.2727 0.3410 -0.4101 0.2036 0.5038 -0.2950 -0.2278 0.4173 -0.3107 0.3021 0.3100 -0.4288 0.3287 -0.4793 -0.3344 0.3281 0.2885 0.3333 0.1963 0.3533 -0.1971 -0.3097 -0.4356 0.3914 0.3982 0.2784 -0.4750 0.2038 -0.2400 -0.5124 -0.4522 0.2186 0.4282 -0.3299 0.2561 -0.3774 -0.3484 0.2809 -0.3652 0.2635 -0.2935 0.2944 0.5365 0.2366 -0.2294 0.3338 -0.3653 -0.4381 -0.2821 0.4138 0.2227 0.3051 -0.2966 -0.4254 0.4575 0.2916 -0.3209 0.1651 -0.2868 -0.3492 -0.2816 0.4654 0.4799 -0.3568 -0.2435 0.2859 -0.2047 0.3042 -0.1944 0.3061 -0.2336 -0.3451 -0.3391 -0.2513 0.3241 0.3467 0.2665 -0.3095 0.3720 -0.3745 0.4493 -0.3378 -0.4514 0.1694 0.3700 -0.1730 -0.3546 -0.3525 0.4403 -0.2577 0.3489 0.3195 0.3822 -0.4816 -0.4046 -0.1718 0.2876 0.2765 -0.3999 0.2782 0.3711 -0.4667 -0.2201 -0.5138 0.2899 -0.3211 -0.4675 -0.2893 -0.4404 -0.4830 0.3633 -0.3045 -0.4084 -0.2924 0.3796 0.2605 -0.3248 0.3881 -0.3678 -0.4191 -0.1963 0.2415 -0.4917 -0.2431 0.3718 -0.3054 0.2349 -0.3396 -0.4252 0.3139 0.3471 0.3307 0.1536 0.4539 0.4200 -0.1962 0.3824 -0.3613 0.1653 0.3238 -0.3781 -0.4887 -0.2268 -0.2246 0.3261 -0.4162 -0.3688 -0.2944 -0.3757 0.2248 -0.3605 0.4116 -0.3285 0.2724 0.3284 -0.2586 -0.2708 -0.4674 0.2824 -0.3750 0.2472 0.3680 -0.3433 -0.4122 0.2834 0.2937 0.4754 0.2956 -0.2791 -0.3564 -0.2903 -0.3918 -0.2738 -0.4032 -0.4395 -0.2806 0.3866 -0.3476 0.3299 0.2718 0.2125 -0.2708 -0.3591 0.3243 -0.1817 0.3305 0.2474 -0.4483 -0.5242 -0.2593 -0.3696 -0.2947 -0.4950 0.2398 -0.6272 -0.3583 -0.3410 0.2607 0.3838 -0.1984 -0.2370 -0.2022 0.3904 0.3490 -0.3700 -0.4336 0.3934 -0.4211 -0.2231 0.3167 0.2641 0.3671 -0.3513 -0.2624 -0.3818 0.4552 -0.4906 -0.2023 0.2068 -0.3282 -0.2689 -0.3372 -0.2951 -0.2798 0.5219 0.1939 0.2271 0.3731 -0.3462 0.3985 -0.4546 0.3479 -0.4414 0.2461 0.2506 -0.5209 -0.2687 -0.4406 0.3709 -0.3563 -0.2669 -0.3700 -0.2005 -0.2017 -0.3513 0.2359 0.2686 0.3340 0.4260 -0.3243 0.3425 0.2882 0.3926 -0.2926 -0.2387 0.3074 -0.1824 0.3656 0.4255 0.4019 0.3322 -0.3563 -0.2544 -0.3968 0.4761 0.2620 -0.2133 0.3007 0.2354 -0.3222 -0.4749 -0.3172 -0.3104 0.2605 -0.3837 -0.4054 -0.2957 -0.1982 -0.2067 0.4484 -0.4501 0.2525 0.1894 0.3106 -0.3915 -0.2950 0.4470 -0.2822 -0.2518 -0.3611 0.2860 0.2853 0.3461 -0.2879 -0.2757 -0.2918 0.4020 0.1842 0.2971 0.3751 -0.4467 -0.2441 0.2278 -0.4387 -0.2126 -0.2876 0.4291 -0.4755 0.4524 -0.3056 -0.1367 -0.3919 0.2773 0.3555 -0.2625 0.2212 0.1990 -0.3357 -0.2954 -0.3268 -0.1942 0.3989 -0.4071 0.3154 -0.2755 -0.5097 -0.2342 0.2595 -0.3768 -0.3522 -0.5088 0.3346 -0.2114 0.4317 0.4055 -0.4494 0.2321 0.3121 -0.5261 -0.2360 -0.3496 -0.3247 -0.3217 -0.3283 0.3259 -0.5305 -0.2977 -0.2398 -0.3104 0.4010 -0.3093 -0.3356 -0.2376 -0.4715 0.4226 0.2113 -0.1912 -0.3240 -0.2283 -0.2622 -0.2074 0.2164 0.3032 0.3131 -0.2393 0.2964 -0.3305 -0.4642 0.5009 0.3477 -0.3529 -0.2941 0.2186 -0.3384 0.4133 0.2836 0.1934 -0.4124 -0.2914 -0.2477 -0.2834 -0.1515 -0.3348 0.3042 -0.1684 -0.2995 0.3106 -0.4846 0.2896 0.3598 -0.2784 -0.3679 -0.2421 -0.2813 -0.4251 0.2779 0.3031 0.1824 -0.4395 -0.2818 -0.2935 -0.2685 0.3545 -0.3076 -0.3511 0.1951 -0.2271 -0.1548 0.3722 -0.3663 -0.3218 0.3994 -0.4165 -0.3647 0.1736 -0.2329 -0.3088 -0.3577 0.3017 0.2818 0.2588 -0.3358 -0.4240 -0.6095 0.2172 -0.3570 -0.2953 0.2838 0.2144 -0.3026 -0.2317 0.2729 -0.4042 -0.2358 -0.4022 -0.5168 0.2703 0.4941 -0.1794 0.4103 -0.3395 -0.2639 -0.2870 0.2493 0.2445 0.2705 0.2692 -0.4086 0.5360 -0.4558 -0.4168 0.3811 0.2208 0.1955 -0.4613 0.3834 -0.3920 -0.3406 0.4541 0.1976 0.3267 -0.3489 0.2700 -0.3831 -0.3930 -0.5579 0.2998 0.2724 -0.3136 0.4549 -0.3577 -0.5412 -0.3506 0.2356 -0.2567 -0.2183 -0.4242 -0.2122 0.3774 -0.3707 -0.4535 0.2560 -0.4138 0.4059 -0.4601 -0.2480 -0.3720 0.2748 -0.3442 -0.2748 -0.4248 -0.4442 -0.3349 0.3309 0.2805 -0.3399 -0.2045 0.2803 -0.3418 0.3012 0.3909 -0.3498 0.1544 -0.3178 -0.3148 0.4414 -0.6270 -0.3200 -0.1686 -0.1911 -0.3409 0.2801 -0.4349 0.2885 -0.3095 -0.1904 0.2773 -0.2752 0.2509 0.4307 -0.2686 -0.2772 -0.2304 -0.3470 -0.3064 -0.3259 -0.2794 0.5210 -0.2237 0.2985 -0.3278 0.2373 0.2680 0.2191 -0.2804 -0.4392 0.4465 -0.3884 -0.4730 -0.3525 0.3427 -0.4208 -0.2371 -0.2187 0.2036 0.3885 0.2925 -0.2363 0.3360 0.4140 -0.5399 -0.3281 0.2415 -0.3480 -0.3657 0.2006 -0.4359 -0.2127 -0.3018 0.2717 -0.4129 0.3466 -0.4539 0.3989 -0.3767 0.3301 -0.2802 0.4510 0.3587 0.2766 -0.4005 -0.5787 -0.4339 -0.2396 -0.2587 -0.4684 0.4347 -0.2631 0.4043 -0.2153 0.3436 -0.2662 0.3222 -0.5382 0.3291 -0.3320 0.2963 -0.3834 -0.2330 -0.3402 0.4386 -0.2835 -0.3264 -0.2332 0.2448 0.5856 0.2872 0.2159 0.1976 -0.4926 -0.3602 0.3797 -0.2778" HIT_INDICES="3441 5472 6777 6783 8859 8938 9140 9149 9243 10875 11269 11510 12073 12255 12426 12479 12686" ES_PROFILE="-0.2353 -0.3874 -0.4793 -0.4703 -0.5973 -0.5686 -0.5469 -0.5101 -0.4788 -0.5420 -0.5008 -0.4425 -0.3921 -0.3046 -0.2078 -0.0983 0.0166" RANK_AT_ES="8858.0000" RANK_SCORE_AT_ES="-0.2216"/>
  <DTG RANKED_LIST="55457_collapsed_to_symbols.cls.cls#OA_versus_normal.rnk" TEMPLATE="cls.cls" GENESET="gene_sets.gmt#GOBP_REGULATION_OF_EPITHELIAL_CELL_APOPTOTIC_PROCESS" ES="-0.4423" NES="-1.8554" NP="0.0000" FDR="0.0653" FWER="0.8830" CHIP="ftp.broadinstitute.org://pub/gsea/annotations_versioned/Human_AFFY_HG_U133_MSigDB.v7.5.1.chip" RND_ES="-0.2041 0.1824 -0.2316 0.2237 0.2556 0.2272 -0.3234 -0.1753 0.2019 -0.2364 0.2833 -0.2532 0.1977 0.2642 -0.1911 -0.1856 0.2509 -0.2098 0.2126 -0.2080 -0.2457 -0.3033 -0.2815 -0.3109 -0.2417 -0.2672 0.2135 -0.2269 0.2360 -0.1744 0.2125 0.2804 -0.3132 -0.2102 -0.2557 0.2760 0.2360 -0.2200 -0.3523 0.1968 -0.2139 -0.1930 -0.2050 0.1926 0.1901 -0.2652 0.2840 -0.2057 -0.2604 0.2678 0.1972 -0.3062 0.2504 0.1755 0.2587 -0.1919 -0.2219 -0.2212 0.1636 -0.3093 -0.2104 -0.1845 0.2220 -0.1578 -0.2483 -0.1868 -0.3263 -0.2337 -0.2187 -0.2291 0.1955 0.1914 -0.2797 0.1720 -0.2064 0.2325 -0.2521 0.3617 -0.2502 -0.1847 -0.2317 0.2027 -0.2744 -0.2462 -0.2600 0.2040 -0.2147 0.1920 -0.1601 0.1933 -0.2246 -0.2535 -0.1875 -0.1886 0.1733 0.2582 0.3305 0.2104 -0.2575 -0.2235 -0.3430 -0.2874 -0.2141 -0.1894 -0.2339 -0.1447 -0.1850 0.1970 -0.1764 -0.2193 -0.2338 0.2613 -0.1957 -0.1935 -0.1484 -0.1663 -0.2528 0.2427 -0.2356 -0.3016 -0.2654 -0.3194 0.2642 -0.3064 -0.2482 0.2599 0.1849 0.1898 -0.2382 0.1803 -0.2245 0.2280 -0.2197 -0.2111 0.2093 0.1960 -0.2500 -0.2693 0.2029 0.1699 -0.1956 -0.2764 0.2470 0.2137 0.2224 -0.2648 -0.3078 -0.1788 -0.2018 -0.1910 0.1976 -0.2149 -0.2290 -0.2653 -0.2476 -0.2320 0.2603 0.2628 0.2705 -0.2278 0.2438 -0.1649 0.1902 -0.1544 0.1566 0.2959 -0.2242 0.1968 -0.2020 -0.2440 -0.2485 -0.2297 -0.2123 -0.2368 -0.2244 -0.2360 -0.2579 -0.1877 -0.3071 -0.2185 0.2202 0.1985 -0.2830 0.3264 0.2123 -0.2532 -0.3647 0.2243 -0.3443 -0.1995 -0.2387 -0.2187 0.1754 0.2475 0.2457 -0.2912 0.2324 0.1753 0.2450 -0.2256 -0.1552 -0.2113 0.2915 -0.2498 -0.1653 0.2168 0.2625 0.1708 0.2134 0.2458 -0.1438 -0.2498 -0.2660 -0.2520 -0.2073 -0.3011 0.2172 -0.1910 -0.3185 0.2416 -0.2793 0.1072 0.2930 -0.3008 -0.2752 -0.2214 -0.1634 -0.1480 -0.2844 -0.2162 -0.2500 -0.2156 -0.3340 -0.2411 0.2298 -0.2458 0.2464 -0.2227 -0.2704 -0.2272 -0.1957 0.2263 0.2551 0.1768 -0.3389 -0.2136 0.2085 -0.2435 -0.3213 0.2408 0.2101 -0.1748 0.2331 -0.2080 0.1781 0.2441 -0.2876 -0.2299 -0.2280 -0.2357 -0.2668 0.2468 -0.2781 0.2757 -0.1621 -0.1700 0.2020 0.2278 0.2216 -0.1984 0.2084 0.2150 -0.2065 -0.2580 0.2168 -0.2501 -0.2140 -0.2273 -0.3208 -0.2601 0.2666 0.2376 -0.2506 -0.1955 -0.2255 -0.2770 -0.1819 -0.2864 -0.2360 -0.2570 -0.2610 0.2268 0.1861 -0.3410 -0.2637 -0.3063 -0.2212 0.2512 0.2050 -0.2112 0.1794 0.2587 -0.2359 -0.2270 -0.3099 -0.2536 -0.2890 -0.1922 0.1926 -0.2782 -0.1644 -0.2959 0.2458 -0.2529 0.2724 -0.2943 -0.1560 -0.3054 -0.2711 -0.2833 0.2600 -0.2072 0.2630 -0.2390 -0.2061 -0.2141 -0.2691 -0.2370 -0.2338 -0.2448 -0.1727 -0.1936 0.1851 -0.3135 -0.3163 -0.2299 -0.3041 -0.1749 0.2532 0.1856 -0.3020 0.2059 0.1878 0.1596 0.1883 -0.2377 -0.1638 -0.1660 0.1788 0.2504 -0.1900 -0.2375 0.2228 -0.2662 -0.2520 0.2099 0.1874 -0.2653 -0.2119 0.1841 -0.1806 -0.2111 -0.2018 0.2677 0.2276 -0.2574 -0.1752 -0.2485 0.1743 0.1778 -0.3458 -0.2650 0.2256 -0.2332 0.2335 -0.1928 0.2092 0.2307 -0.1771 -0.2239 -0.1283 -0.2255 -0.2218 0.2429 -0.1892 -0.2565 -0.2354 -0.2068 -0.2840 0.2461 -0.2756 -0.3189 0.1796 0.1822 -0.1989 0.2424 -0.2642 -0.2507 0.2475 -0.1854 0.3727 0.1885 0.2683 0.2362 -0.1475 0.2279 -0.2705 -0.2360 -0.2783 -0.2213 -0.2060 -0.1817 -0.2218 -0.1284 -0.2324 0.2143 -0.3520 -0.1948 0.2668 -0.3161 -0.2125 0.2769 -0.2249 0.2213 -0.2345 0.1905 0.2700 -0.3013 -0.2257 -0.1936 -0.2872 -0.2367 0.2181 -0.1943 -0.2408 -0.2041 -0.1832 0.2080 0.3445 0.2947 0.1586 -0.2138 -0.2522 -0.2912 -0.3575 0.1637 -0.1646 -0.2830 -0.2417 -0.2581 0.2062 0.1889 0.1862 0.2542 -0.2567 0.1498 -0.2547 -0.2260 0.2310 0.1708 -0.2176 -0.2733 -0.1940 -0.2222 -0.1852 0.2031 -0.2170 0.1554 -0.3304 -0.2702 -0.2715 0.2402 0.2733 -0.2472 -0.2168 -0.2439 0.2121 -0.1712 -0.2258 -0.1895 -0.2329 0.1589 0.1820 -0.2365 -0.2790 0.2823 -0.2376 -0.2319 -0.1633 0.1956 0.2094 -0.2327 -0.2072 0.1900 -0.2385 -0.2266 -0.2302 -0.2696 -0.2398 -0.2974 -0.2594 -0.2186 -0.3035 -0.2963 0.1572 0.2397 -0.1821 0.2263 -0.3012 0.2155 0.2603 -0.2552 -0.2170 0.2143 -0.1887 -0.2627 0.2432 0.1868 0.2390 0.1861 -0.1839 -0.3335 -0.2344 -0.2334 0.1709 0.2180 -0.2337 0.1940 -0.2037 0.3045 -0.1640 -0.2496 -0.2441 -0.1955 0.3613 0.1653 -0.2260 -0.1893 -0.2260 0.2136 -0.2382 0.2052 -0.2467 -0.3034 -0.2944 0.2361 -0.3172 -0.2600 -0.2523 -0.3695 0.2248 -0.2395 0.1661 -0.1715 -0.2702 -0.2709 -0.2160 -0.3117 -0.2598 0.2228 0.1721 0.1845 -0.2145 -0.2774 0.2516 0.2694 0.1915 0.1851 -0.2330 0.2815 -0.2631 0.2600 -0.2085 -0.2200 -0.3005 0.2179 -0.2574 -0.1835 -0.3371 0.2453 -0.1607 -0.2263 0.2462 0.2789 -0.1908 -0.1685 -0.2714 -0.2250 -0.2223 0.2683 -0.2201 -0.3055 -0.2971 -0.2401 0.2633 0.2234 -0.1491 0.2658 -0.1719 0.2053 -0.1971 -0.3269 0.2675 -0.1611 0.2021 -0.1851 -0.2372 0.2351 -0.2207 0.2056 0.1714 -0.1930 -0.2801 -0.3422 0.2563 -0.2759 -0.2265 -0.2133 -0.2464 -0.1955 0.2055 0.3193 -0.2306 0.2413 0.2123 0.2077 -0.2187 0.2316 -0.2619 -0.2139 0.2501 -0.2653 0.2166 -0.2818 -0.1913 -0.3144 0.2078 -0.1919 0.2367 -0.3008 -0.2476 0.2012 -0.1425 0.2466 0.1372 -0.2754 0.2563 -0.2275 -0.2294 -0.2657 -0.2013 -0.1586 -0.2047 -0.2706 -0.2320 -0.2743 -0.2853 -0.1996 -0.2478 0.2552 0.2061 -0.3076 -0.2142 -0.2053 0.3248 0.1899 0.1874 -0.2644 0.2072 -0.2377 0.3344 0.2176 -0.1857 0.1939 0.2062 -0.2706 -0.1965 0.2423 -0.4037 -0.2570 -0.2388 -0.2013 0.2218 0.2160 0.2460 0.2063 0.1994 -0.2531 -0.2022 0.1583 -0.2981 0.1590 -0.2014 -0.2701 -0.3657 -0.2005 0.1879 0.3520 -0.2370 0.1931 -0.2815 0.2010 -0.2562 0.2529 0.2532 -0.2701 -0.2530 0.1984 -0.1677 -0.2858 -0.3265 -0.2734 0.2510 -0.3121 0.1685 -0.2186 -0.4380 -0.2661 -0.2129 0.2167 -0.1848 0.1885 0.2555 0.1544 -0.2393 -0.1890 0.1752 -0.2010 -0.2448 -0.2799 0.2214 -0.2442 -0.1867 0.2640 0.2365 -0.2294 0.1703 0.2006 -0.2352 0.1810 -0.1663 -0.2160 -0.1752 0.3035 0.1830 0.1909 -0.2005 0.2332 -0.2799 -0.2547 -0.3356 0.2060 -0.2514 -0.2690 0.2601 -0.2698 -0.1945 -0.2632 -0.3136 -0.2197 -0.1809 -0.2629 -0.2075 0.2420 -0.2217 0.2576 -0.1979 0.2291 -0.3123 0.1992 0.2144 0.2500 0.2140 -0.2196 0.1837 -0.2555 0.2262 -0.2164 -0.2323 0.2575 0.2091 0.2011 -0.1868 0.1830 -0.2651 -0.2753 0.1264 -0.2348 -0.2072 -0.3108 0.2194 -0.2522 -0.2287 -0.2228 0.2608 -0.2569 -0.2641 -0.2287 -0.2569 -0.2880 0.2370 0.2192 -0.1580 0.2202 -0.2452 0.2042 0.2158 -0.2505 -0.2534 -0.2159 -0.2862 -0.1737 -0.2234 0.2193 0.1707 -0.2450 -0.1826 -0.1897 0.2186 -0.2175 -0.2193 0.2111 0.2287 -0.1626 -0.2323 -0.2200 0.1748 0.2508 0.2379 0.2155 -0.2188 0.1997 -0.1955 0.2088 -0.2295 -0.2432 -0.2259 -0.1795 0.2438 -0.1808 -0.2898 0.2358 -0.2103 0.3601 -0.2484 0.3222 -0.2134 -0.2254 0.2137 0.2502 -0.2592 -0.2565 -0.2854 0.3439 -0.2543 -0.2493 -0.2711 -0.3357 -0.2570 -0.2209 -0.2385 0.2280 0.2181 0.2016 -0.2743 -0.3060 0.2558 -0.2104 -0.1421 -0.1876 0.1522 0.1622 -0.2052 -0.2367 0.1661 0.1922 -0.2354 0.2516 -0.2170 -0.1585 -0.2110 -0.1999 -0.2216 -0.2266 -0.2677 -0.1963 -0.1768 -0.2271 -0.1816 0.2396 0.2379 -0.1946 0.2522 -0.2404 -0.3376 0.1597 -0.2588 0.1932 0.3202 -0.2468 0.2846 0.2086 -0.2197 -0.2321 -0.2403 -0.2017 -0.2926 -0.3145 -0.2246 0.1704 -0.1959 -0.2067 0.2551 0.2201 0.2476 -0.1628 -0.2545 -0.3314 -0.2046 -0.3009 -0.3220 -0.2347 -0.2847 -0.2719 -0.2687 -0.2019 -0.2591 -0.1986 -0.2103 0.2169 0.2147 -0.1519 0.1834 0.2198 -0.3161 -0.1864 -0.3040 0.2175 -0.3669 0.1939 -0.2995 0.1734 -0.3009 -0.2452 0.1853 0.2404 0.2413 -0.2265 0.2569 -0.2349 -0.2061 -0.3540 -0.1896 0.2165 0.2559 -0.2190 0.2407 -0.2705 -0.2374 -0.2133 0.2998 -0.2089 0.2332 0.1819 0.2524 -0.2476 0.1818 0.1806 0.1979 -0.2169 -0.2530 -0.1624 0.2155 -0.2263 -0.3239 0.1711 0.1878 -0.2398 -0.2643 -0.2388 -0.1876 0.2492 -0.1963 -0.2402 -0.2744 -0.2441 0.1633 0.2342 0.2189 -0.2800 -0.3074 -0.2542 -0.2341 -0.1748 -0.1684 -0.2446 -0.2077 -0.2713 -0.2382 0.1961" HIT_INDICES="1008 1467 1677 1854 1942 1996 2034 2098 2156 2988 3158 3308 3721 3788 3931 4183 4327 4396 5034 5041 5443 5529 5616 5773 5828 5941 5961 5997 6013 6673 6825 7247 7255 7321 7659 7917 8232 8299 8507 8623 8816 8855 8880 9081 9310 9740 9819 9859 9946 10004 10284 10341 10409 10575 10659 10722 10869 11058 11110 11305 11389 11454 11498 11499 11839 12060 12079 12173 12276 12421 12444 12460 12478 12631 12689 12846 12888" ES_PROFILE="-0.0584 -0.0771 -0.0776 -0.0765 -0.0688 -0.0587 -0.0476 -0.0388 -0.0297 -0.0847 -0.0887 -0.0916 -0.1166 -0.1147 -0.1194 -0.1335 -0.1397 -0.1403 -0.1872 -0.1849 -0.2147 -0.2202 -0.2260 -0.2378 -0.2417 -0.2504 -0.2518 -0.2544 -0.2553 -0.3046 -0.3139 -0.3428 -0.3394 -0.3404 -0.3616 -0.3758 -0.3934 -0.3916 -0.4001 -0.4011 -0.4075 -0.4018 -0.3949 -0.4011 -0.4089 -0.4307 -0.4249 -0.4159 -0.4102 -0.4020 -0.4101 -0.4005 -0.3915 -0.3894 -0.3806 -0.3700 -0.3651 -0.3626 -0.3491 -0.3457 -0.3332 -0.3187 -0.3024 -0.2827 -0.2873 -0.2805 -0.2578 -0.2401 -0.2217 -0.2049 -0.1783 -0.1508 -0.1230 -0.1029 -0.0738 -0.0447 0.0009" RANK_AT_ES="9739.0000" RANK_SCORE_AT_ES="-0.2957"/>
  <DTG RANKED_LIST="55457_collapsed_to_symbols.cls.cls#OA_versus_normal.rnk" TEMPLATE="cls.cls" GENESET="gene_sets.gmt#GOBP_REGULATION_OF_DNA_TEMPLATED_TRANSCRIPTION_IN_RESPONSE_TO_STRESS" ES="-0.4865" NES="-1.8478" NP="0.0000" FDR="0.0696" FWER="0.9070" CHIP="ftp.broadinstitute.org://pub/gsea/annotations_versioned/Human_AFFY_HG_U133_MSigDB.v7.5.1.chip" RND_ES="0.1704 -0.2994 -0.2971 0.2372 0.2451 -0.2745 -0.2637 0.2221 -0.2608 -0.3500 -0.1575 0.2643 -0.2733 -0.2272 -0.2044 -0.3950 -0.2455 -0.2604 0.2499 -0.3093 0.2809 0.2478 -0.3700 -0.2660 0.1949 0.2555 0.2705 -0.4266 -0.2641 -0.3136 0.3541 -0.2250 -0.1976 -0.2128 -0.1810 0.1757 0.1414 -0.4023 -0.1974 0.2669 -0.2513 -0.3102 -0.2955 0.2239 0.2654 0.1488 0.3205 -0.2857 -0.2994 -0.2233 -0.2451 0.2346 -0.3321 -0.2855 -0.2436 0.2943 -0.2587 -0.1924 0.2554 -0.2562 -0.3001 0.1790 0.1993 0.2496 0.2511 -0.1586 -0.3034 -0.2325 -0.2461 -0.2619 -0.3791 -0.1684 -0.2420 0.2227 -0.2797 -0.3100 -0.2111 0.3777 -0.3414 -0.2758 -0.2758 -0.2827 0.3848 -0.1441 0.2282 0.2015 0.1657 0.2913 0.2971 0.1789 -0.2305 -0.2196 0.2464 -0.2004 -0.3553 0.3585 -0.2549 -0.1795 -0.2049 -0.2610 0.2629 -0.3984 -0.3060 0.2739 -0.3009 -0.2908 -0.1762 -0.2689 -0.1427 0.2748 -0.2359 -0.2317 -0.2882 -0.2756 -0.2438 -0.2210 0.2228 -0.2251 -0.3111 -0.2579 0.3268 -0.2706 -0.2685 -0.2633 -0.2402 -0.2354 0.2622 -0.2315 -0.2913 -0.3417 -0.3380 -0.3415 0.1814 0.2271 0.2771 -0.2678 -0.1778 -0.2471 -0.2676 0.3294 0.2500 -0.2153 0.2686 0.2384 -0.2341 -0.2817 -0.3632 -0.2276 0.1305 -0.2047 -0.1946 0.2025 -0.2068 0.1915 0.1485 -0.2396 -0.2632 -0.1991 0.2714 -0.1809 0.2754 0.2064 0.2377 -0.2067 0.2479 -0.3587 0.2775 -0.2353 -0.1894 0.2610 -0.2808 0.1992 -0.2816 0.1998 -0.2276 -0.3024 -0.3143 0.2922 0.2741 0.1693 -0.3323 0.1691 0.1882 0.2421 0.2414 0.2769 -0.3251 0.3695 0.2083 -0.3123 0.2959 0.2347 -0.3442 -0.3156 -0.3282 -0.3119 0.2464 -0.3265 -0.2546 0.2704 -0.2883 0.1991 0.2279 -0.2960 -0.2189 -0.2823 -0.2612 -0.3093 0.3393 -0.1689 -0.2546 0.2800 -0.2478 -0.2209 0.3225 0.2239 0.3154 -0.2244 -0.1866 -0.1630 -0.2577 -0.2403 -0.2440 -0.3061 0.3060 -0.1634 -0.2122 -0.2555 -0.2876 0.1795 0.2119 0.2760 -0.3405 -0.2515 0.2339 0.2450 -0.2425 0.1767 -0.1838 -0.2786 -0.2521 -0.2223 -0.3220 -0.2868 -0.2589 0.1864 -0.2378 -0.3238 -0.2328 -0.2376 0.2130 0.2912 0.1968 -0.2034 0.1995 0.2912 0.1537 -0.2722 -0.2739 -0.2337 0.2489 0.1926 -0.2228 -0.1558 0.2760 -0.3068 0.2724 0.3055 0.2746 0.3709 -0.2591 -0.3306 -0.2575 0.2054 -0.2372 -0.3383 0.1967 -0.2817 0.2074 -0.1593 0.2632 0.2236 -0.3054 0.2211 0.2418 -0.2801 -0.2901 -0.2678 -0.1895 -0.2659 -0.3673 -0.2182 0.2486 -0.2267 0.2981 -0.2953 0.2187 0.2372 -0.2478 -0.2408 -0.3131 0.2584 -0.3095 0.2100 -0.2268 0.2187 -0.2539 -0.3343 0.2088 -0.1375 -0.1960 0.1539 0.3630 0.2970 -0.3157 -0.2842 -0.2544 -0.2615 0.2724 -0.3401 0.2338 -0.1921 0.2332 -0.3529 -0.2393 -0.3011 0.2737 -0.2759 -0.2547 0.2126 -0.3058 -0.3671 0.2319 -0.1744 0.1402 -0.2242 -0.2082 -0.1809 -0.3408 0.2417 -0.2593 0.2454 -0.2591 0.2493 0.3514 -0.2984 -0.2333 -0.2098 0.1601 -0.1849 0.2885 -0.3671 0.2471 -0.1998 0.3007 -0.1797 0.2192 -0.3335 -0.1931 0.2412 0.3586 -0.2837 0.3276 -0.3238 -0.2224 0.2474 -0.3059 -0.3563 -0.1910 0.3042 -0.2249 -0.2584 0.2753 -0.2356 -0.2140 0.2907 0.1709 -0.3273 0.2017 -0.3991 -0.3016 -0.2364 0.2208 -0.2662 0.2142 -0.3075 -0.2627 0.2353 0.3050 0.2003 0.2980 -0.2787 -0.2106 -0.3343 -0.3452 -0.2394 -0.3008 -0.2066 0.1618 0.2595 -0.2730 0.3716 -0.3619 -0.1793 -0.1692 -0.2885 -0.1439 0.2393 -0.2509 -0.3867 -0.2300 0.2394 -0.2600 0.2902 0.2199 -0.2610 -0.2508 -0.2811 0.2375 0.3449 0.3188 0.2623 0.1839 -0.1707 -0.2250 -0.2378 0.1598 0.2308 -0.2514 -0.2440 -0.2258 -0.3481 -0.2378 -0.1974 0.2773 -0.2309 0.2803 0.2244 0.2344 0.2912 -0.2160 0.1671 0.2581 0.3264 -0.2363 0.2875 0.1573 -0.2714 -0.2026 -0.2148 -0.3082 -0.2221 0.3773 0.2984 -0.2802 0.1869 -0.2887 -0.2590 -0.2422 0.2871 0.2614 -0.2459 -0.2378 0.2774 0.2176 0.2655 0.3005 -0.2130 -0.2637 0.1595 -0.2709 0.2174 0.2973 -0.2369 -0.2409 -0.1919 0.2479 0.2497 0.2141 0.2813 -0.2152 -0.3422 -0.2918 0.2752 -0.3130 0.2911 0.2303 -0.1427 -0.2469 -0.2699 -0.3560 0.2645 -0.2155 -0.3112 0.2436 0.2651 -0.3101 0.2398 0.3312 0.2399 -0.2316 0.2865 0.1934 -0.2553 -0.2313 -0.2581 -0.2202 0.3330 0.2608 0.3428 -0.2018 -0.2445 -0.2173 0.2833 -0.3241 -0.3363 -0.2379 0.2557 -0.2467 -0.2664 0.2228 -0.2184 -0.2502 -0.2709 -0.3668 0.2498 -0.3580 -0.2502 -0.2337 -0.2117 0.2584 0.1818 -0.2080 0.1666 -0.2548 -0.2191 -0.3282 -0.2788 -0.3280 0.3403 0.2585 0.3311 -0.3333 -0.2397 0.2416 -0.2135 0.2181 -0.3379 0.2643 -0.2487 0.2621 -0.2356 0.2829 0.2552 -0.2183 0.3018 0.2821 0.2645 0.2583 0.1718 -0.2378 -0.1940 -0.2903 0.1629 -0.2324 -0.1892 -0.2562 0.2230 -0.2285 0.2686 -0.3088 -0.2269 -0.1533 0.2718 -0.1803 0.1863 -0.1576 -0.2151 -0.4109 0.1959 -0.2630 0.2584 -0.2087 -0.2636 0.1960 -0.3545 0.2394 0.2577 -0.2123 -0.3149 0.1811 -0.1880 -0.3456 -0.2836 -0.2695 0.2615 -0.2079 0.2169 -0.3018 -0.3020 -0.3286 0.2560 -0.3117 -0.2689 -0.1888 -0.1802 -0.2294 0.2787 -0.2194 -0.3594 0.2064 0.2278 -0.1976 -0.3444 -0.3229 -0.2267 0.3403 0.2101 0.3344 0.2678 -0.2297 0.2371 -0.2902 -0.2510 -0.3021 -0.2674 -0.3227 -0.2071 0.3109 0.3229 -0.1870 0.2725 -0.1514 -0.2196 -0.2787 -0.2203 0.3464 0.2104 -0.3671 0.2041 -0.2719 -0.1840 -0.1967 0.2078 0.2268 -0.2515 0.1933 -0.2229 0.2021 0.2897 0.1954 -0.2560 -0.1682 0.3158 0.2107 -0.2334 -0.2814 0.2251 -0.3627 -0.3604 -0.3294 0.1951 -0.2943 -0.3415 -0.2985 -0.2461 -0.2602 -0.2383 -0.3552 -0.2578 -0.2933 -0.2053 -0.1849 -0.2703 -0.2443 -0.1693 -0.2994 0.2262 0.3052 -0.2701 -0.3081 -0.1940 -0.1869 0.3076 -0.2309 0.3718 0.2291 0.2606 -0.2955 -0.2491 0.2625 -0.2101 0.1948 -0.3121 -0.2162 0.2627 -0.3842 0.2471 -0.2966 -0.1879 0.2381 -0.3090 0.1671 -0.2168 -0.1955 -0.1997 -0.3127 -0.1356 0.2400 0.2290 -0.3015 0.1565 -0.2822 -0.3668 -0.3237 0.2583 0.2648 -0.3529 0.1708 0.2225 0.2512 0.3344 -0.2643 -0.2643 -0.2550 -0.2811 0.2534 -0.3863 -0.2870 0.1921 -0.1911 0.2050 -0.2648 -0.2547 -0.2970 -0.4654 -0.2928 -0.2844 0.3016 0.1860 -0.1999 -0.2429 -0.3682 -0.3234 0.2674 -0.2060 0.1945 -0.2372 0.2266 -0.3545 0.2037 -0.2528 -0.2183 0.1733 -0.2024 0.2444 0.2551 -0.2680 -0.1922 0.2224 0.2626 0.2898 0.1781 -0.2917 0.2835 -0.2060 -0.1879 -0.2534 0.3013 0.3195 -0.4029 -0.2694 -0.1874 -0.2760 -0.2703 -0.2684 0.2295 0.2885 -0.2658 0.3209 -0.4450 0.3106 -0.2998 -0.2435 -0.1642 -0.2290 -0.2322 -0.2038 0.2751 -0.3773 -0.1902 -0.2828 -0.2491 -0.3016 -0.3739 0.2142 0.2524 -0.2045 -0.3613 -0.2027 0.2580 -0.3792 -0.2242 -0.3073 0.2755 -0.3444 -0.3093 0.2385 -0.2864 -0.2246 -0.2336 -0.2806 -0.2000 -0.2786 -0.4208 0.3354 0.1692 -0.2364 0.1851 -0.3240 0.2587 0.1990 -0.1927 0.2131 -0.2802 -0.2098 -0.2640 0.2251 -0.3754 -0.2164 0.3250 0.2430 -0.3596 -0.2609 0.3107 0.2448 0.2402 -0.3088 0.2072 -0.1649 0.2230 -0.1869 -0.2221 0.3134 -0.2888 -0.1715 0.2077 -0.3143 -0.1876 0.2733 -0.3498 -0.3558 -0.3985 -0.2268 0.2039 -0.2863 0.2682 -0.2710 0.2548 -0.2728 -0.2418 -0.2854 -0.1979 0.1584 -0.3056 0.1788 -0.2797 -0.3213 -0.1853 -0.2136 0.1908 0.3146 0.2344 -0.2383 0.2460 -0.2292 -0.2712 -0.1989 -0.2837 0.2672 0.3517 -0.2996 -0.2602 -0.2386 0.2520 -0.3165 -0.2767 -0.2830 -0.3943 -0.2440 -0.2824 0.2233 0.2164 -0.2082 0.2197 0.2524 -0.2840 -0.3234 0.2626 0.3526 -0.1669 -0.3481 0.2975 -0.3316 -0.2114 -0.3875 -0.1760 0.2012 0.1433 0.2033 -0.3236 -0.3750 -0.2292 -0.2026 -0.2185 0.1871 0.2977 -0.3443 0.2239 0.3094 0.3209 -0.2502 0.2192 0.2318 0.2582 -0.2690 0.2287 0.2667 0.2916 -0.2182 -0.1985 -0.2593 0.2703 -0.2948 -0.2263 -0.2214 0.2713 0.3257 0.2384 0.1807 -0.3056 0.2646 0.2203 0.3001 0.2376 0.1622 0.4378 -0.1724 -0.2465 0.2059 -0.2052 0.1967 -0.2240 -0.3293 0.2263 0.2468 -0.2150 -0.2991 -0.2931 -0.2115 -0.2420 -0.2629 0.2336 -0.2593 -0.2711 -0.1923 0.2426 0.1859 0.3259 -0.3172 -0.1468 -0.3460 -0.2281 0.1388 -0.2268 0.2520 -0.2090 -0.3287 -0.4617 -0.3723 -0.2064 -0.2139 0.2384 -0.2422 -0.3401 -0.3384 0.2713 -0.1800 -0.2028 0.2242 -0.4370 0.2572 0.2085 0.2819 0.2854 0.3255 -0.4395 -0.2645 -0.1950 -0.2945" HIT_INDICES="222 2034 3173 3389 3942 4045 4142 4396 4635 5511 6186 6279 6909 7092 7100 7324 7407 7719 7815 7871 7876 8193 8680 8800 9327 9380 9427 9551 9755 10534 10820 11189 11280 11350 11562 11758 11833 11999 12052 12171 12421 12555 12629 12659 12804 12813" ES_PROFILE="0.0327 -0.0859 -0.1599 -0.1634 -0.1964 -0.1949 -0.1935 -0.2056 -0.2178 -0.2839 -0.3352 -0.3407 -0.3851 -0.3939 -0.3890 -0.3998 -0.3993 -0.4151 -0.4136 -0.4088 -0.4000 -0.4140 -0.4389 -0.4347 -0.4596 -0.4473 -0.4343 -0.4266 -0.4239 -0.4610 -0.4579 -0.4582 -0.4361 -0.4117 -0.3964 -0.3779 -0.3491 -0.3251 -0.2914 -0.2610 -0.2360 -0.1981 -0.1533 -0.1038 -0.0544 0.0068" RANK_AT_ES="11188.0000" RANK_SCORE_AT_ES="-0.4555"/>
  <DTG RANKED_LIST="55457_collapsed_to_symbols.cls.cls#OA_versus_normal.rnk" TEMPLATE="cls.cls" GENESET="gene_sets.gmt#GOBP_TOLERANCE_INDUCTION" ES="-0.5452" NES="-1.8404" NP="0.0017" FDR="0.0746" FWER="0.9300" CHIP="ftp.broadinstitute.org://pub/gsea/annotations_versioned/Human_AFFY_HG_U133_MSigDB.v7.5.1.chip" RND_ES="-0.2670 0.3612 -0.2345 0.2239 -0.2000 0.2371 -0.2231 0.3128 -0.4503 0.3280 0.2324 0.3371 -0.2416 -0.2637 -0.2551 -0.2299 -0.2912 0.5712 0.2031 0.2180 -0.3010 0.2694 -0.2504 -0.2480 -0.2204 -0.2687 0.2886 -0.2454 -0.3522 -0.2726 -0.2380 0.2359 -0.2341 0.3827 -0.3047 0.3567 0.2769 0.2369 -0.2978 -0.2679 0.3459 0.2620 -0.3375 0.1554 -0.2924 -0.2748 -0.2716 -0.3581 -0.3424 -0.1622 -0.2991 0.3448 -0.2960 -0.2457 -0.3090 0.2691 0.3621 -0.2799 -0.1715 0.2202 -0.4488 0.2893 0.2449 -0.2503 0.3341 -0.3256 -0.2343 -0.2843 -0.3328 0.3806 -0.2258 -0.5457 -0.3205 -0.4014 0.3640 -0.2216 -0.2163 -0.3471 0.4591 0.3331 -0.2681 -0.3020 -0.3146 0.2673 0.3129 0.2818 -0.4305 -0.2901 -0.3130 0.2575 -0.2696 -0.1714 0.3003 -0.4932 -0.2462 -0.2116 -0.2497 0.2514 -0.3591 0.2260 0.3533 0.2008 -0.2818 -0.2554 0.3828 -0.3641 0.3562 0.2299 -0.3120 -0.2247 -0.3200 -0.2083 0.2668 -0.2361 0.2690 0.2042 -0.3234 0.3242 -0.2196 0.2176 0.3811 -0.3142 -0.1727 -0.2018 -0.2206 -0.1661 -0.4035 0.3908 0.2123 -0.2158 -0.3921 -0.2547 -0.4002 0.4417 0.4525 -0.3108 0.3362 0.2560 0.2906 -0.2758 -0.2083 0.2329 -0.3856 -0.2272 0.2597 0.3405 0.2843 -0.3316 0.3741 -0.1916 0.2543 0.2287 0.2521 -0.2129 -0.2441 0.3621 -0.2546 -0.3409 0.2327 0.3369 -0.3740 0.1347 0.2970 0.3168 0.2504 -0.2515 0.2048 -0.3020 -0.3833 -0.3557 0.2670 -0.2731 -0.1755 -0.2844 0.2882 -0.1896 0.2441 0.1826 -0.5305 0.3659 0.3800 -0.2753 -0.3228 -0.1854 -0.3554 -0.4125 0.2794 -0.1898 -0.1678 0.2976 0.2682 0.2097 -0.2691 0.3572 -0.2620 -0.1995 -0.2709 -0.1644 -0.3011 0.4862 -0.3335 -0.3619 0.2768 -0.2188 0.2303 0.2354 0.3288 0.2366 0.2461 0.3021 -0.2683 0.2625 -0.2629 0.3308 -0.2019 0.2437 0.2348 0.2298 -0.4214 -0.2637 0.2653 0.3583 -0.2713 -0.2171 -0.2437 -0.3328 -0.3421 -0.2693 -0.2434 -0.4571 -0.2964 -0.5092 0.3590 0.3138 -0.2763 -0.2305 -0.4330 -0.2550 -0.2830 -0.3403 0.2443 -0.1734 -0.2510 -0.3747 -0.4607 -0.2176 0.2512 -0.2831 0.2555 -0.2633 0.2756 0.2527 -0.2145 -0.4357 0.4165 -0.2074 -0.2044 0.2049 0.1916 -0.2076 -0.2191 0.3895 -0.2017 -0.4002 -0.2784 -0.4322 -0.3609 0.1934 -0.2791 0.4244 0.2904 -0.2315 0.2445 0.3188 0.3502 -0.1973 0.1355 -0.3432 0.3635 -0.2221 0.2488 0.1873 0.3388 0.2589 -0.2289 -0.2925 -0.2617 0.1970 0.2884 0.3076 0.2358 -0.2511 0.2362 -0.3633 -0.2312 0.4552 -0.3351 -0.2310 -0.2657 -0.1403 -0.2155 -0.3503 0.2945 -0.1428 0.3271 -0.1742 -0.3934 0.2876 -0.4731 -0.3826 0.1901 -0.3798 -0.2035 0.1851 -0.3418 -0.3480 0.2152 -0.3932 0.2881 0.2663 -0.4379 0.2479 0.2492 0.3919 0.2673 0.2293 0.2644 -0.3134 0.3926 -0.3854 0.2908 -0.3936 -0.2707 0.2708 0.3806 -0.2039 -0.1845 -0.2381 0.2435 0.3169 -0.2521 -0.2707 0.1932 0.2274 -0.2107 -0.4143 -0.2767 0.2309 0.2087 0.1921 0.4259 0.2469 -0.2389 -0.2652 -0.3282 0.1628 -0.1872 0.2553 0.2215 -0.4221 -0.3569 0.3288 0.2157 -0.4004 -0.2158 0.3045 0.3056 0.1964 0.2330 0.2213 -0.4584 0.2430 0.1876 -0.3480 -0.2691 0.2788 -0.2029 -0.4082 -0.2852 -0.2606 0.2002 0.3325 -0.4668 -0.2379 0.2268 -0.3103 -0.3362 0.1980 0.2709 0.2518 -0.2563 -0.4030 0.3547 -0.3538 -0.2448 0.2748 0.1249 -0.2561 0.2918 0.2253 -0.3175 -0.2948 -0.4252 0.2036 -0.3370 0.3587 0.2495 -0.2587 0.2213 -0.3292 0.2602 0.1939 0.2580 0.2579 -0.2606 0.2691 -0.2453 -0.3437 0.2465 -0.3244 -0.4965 0.2748 -0.3690 -0.3986 0.1903 0.2215 0.2873 -0.3843 -0.1262 -0.4068 0.3043 -0.3547 -0.2935 0.4515 0.3419 -0.3448 0.3092 -0.2498 0.3095 -0.2454 -0.2968 0.2125 0.1836 -0.2637 -0.2440 -0.2677 -0.2875 -0.2436 0.1995 -0.2649 -0.2629 -0.1854 0.3497 0.3462 0.3597 0.3312 0.1853 -0.3966 -0.2569 -0.3085 -0.3901 -0.4262 0.4485 -0.3159 -0.3395 -0.1805 0.2388 0.2956 -0.2670 0.2267 0.2032 -0.2414 -0.4433 -0.2003 0.2376 0.2372 0.3387 -0.3004 -0.1590 0.2605 -0.3397 0.4332 -0.4206 -0.2807 0.2578 0.3481 -0.3239 0.2412 0.2893 -0.2748 0.1898 -0.2557 0.3291 -0.3878 -0.2311 0.2907 -0.2080 -0.3615 0.2534 -0.2181 -0.2100 0.4465 -0.4395 0.3829 0.3383 0.2314 0.2489 -0.2361 -0.3314 -0.2913 -0.3523 -0.4774 0.2560 0.3146 0.2923 -0.3127 -0.2454 -0.2126 -0.2598 -0.2106 -0.2873 0.3887 0.2424 0.2690 0.2985 0.3125 0.3616 0.5035 -0.2733 -0.2518 -0.2279 0.3877 -0.2974 -0.2241 -0.3385 0.2697 -0.1865 -0.2063 -0.4862 0.2579 -0.2397 -0.2339 -0.3285 -0.2718 -0.2302 -0.2281 -0.1823 -0.3780 -0.2537 0.3027 0.3743 0.2176 -0.2704 0.3753 0.4143 0.2528 0.4190 0.2734 -0.2585 0.3073 -0.2691 0.2497 -0.4086 -0.2453 -0.3007 -0.2847 -0.3722 0.2894 -0.3530 -0.2575 -0.2044 0.3368 -0.2960 0.3354 -0.2751 0.4110 0.3059 0.3270 0.2430 -0.2818 -0.2351 0.2799 0.2406 0.2468 0.2193 0.2306 -0.4057 -0.2250 -0.4647 0.2280 -0.4495 0.3050 -0.2809 -0.2637 -0.3457 -0.2288 -0.4278 -0.3829 0.3395 -0.2869 -0.3230 -0.2755 -0.2306 -0.4430 -0.3089 -0.2562 -0.1498 0.2177 -0.3522 -0.4040 0.2362 -0.3234 -0.2925 0.4625 0.2548 0.3518 -0.1938 -0.2805 -0.3497 -0.4799 -0.3684 0.3300 0.3472 -0.2068 -0.3311 0.1901 0.2652 -0.2231 -0.2117 -0.3103 0.3621 0.3257 0.2142 -0.2637 0.3355 -0.3498 -0.2626 -0.4252 -0.4466 0.4489 -0.2334 -0.4323 0.2246 -0.2709 0.2350 -0.2033 -0.3517 0.3014 0.2552 -0.3154 -0.1983 0.2960 0.4211 -0.3685 -0.3210 0.3669 -0.2169 0.2947 0.4531 -0.1982 0.2422 -0.3184 0.2505 -0.2518 -0.4009 -0.3212 -0.3464 -0.4979 -0.2899 0.3023 0.3752 0.4510 0.2201 0.2814 -0.3312 -0.4026 -0.2933 -0.3753 0.3506 0.2582 -0.4723 -0.2897 -0.3424 -0.2637 0.2220 0.2210 -0.3111 -0.3995 0.4224 0.2357 0.4093 0.2521 -0.3686 -0.2035 -0.4092 -0.3206 0.3134 -0.3215 -0.3012 -0.2922 0.3445 0.2131 -0.2658 0.1967 -0.4363 -0.3147 -0.3368 0.3106 -0.3311 -0.1998 0.2809 0.2713 -0.3017 -0.4327 -0.4027 -0.1473 -0.2738 0.2866 -0.2371 -0.4434 0.3273 0.2685 0.3007 -0.2889 -0.2360 0.2962 -0.2140 -0.3513 -0.3374 -0.3176 0.3346 -0.2578 0.2517 -0.2482 -0.3081 -0.4426 0.2742 0.2921 -0.3547 -0.2621 0.2400 -0.3534 -0.2327 -0.4911 -0.3754 -0.4580 -0.3531 -0.3797 0.2364 0.3837 0.2696 0.2176 0.2341 -0.2675 -0.1516 -0.2684 0.2918 -0.3161 -0.2616 -0.2387 -0.1671 -0.2467 -0.1557 0.2994 -0.2427 -0.3615 0.1600 0.4325 -0.2193 -0.2014 -0.3177 0.2173 0.2053 -0.2624 -0.3370 0.2295 -0.1904 0.2907 -0.2208 0.2776 -0.2480 0.2767 -0.3068 0.1408 0.3741 0.4753 -0.2899 -0.2353 -0.2465 -0.2208 0.2935 0.3295 -0.3069 -0.2025 -0.2363 -0.2024 -0.3951 0.3538 0.2566 0.2737 -0.4635 -0.3218 0.3447 -0.4609 0.4609 0.2830 -0.2595 -0.2350 -0.2272 -0.2729 -0.2727 -0.4220 -0.4084 -0.2617 0.3547 0.2692 -0.3907 -0.2318 -0.2732 -0.3094 0.3332 0.3299 0.2046 0.2175 0.3043 -0.4378 0.3721 0.4050 -0.1711 -0.4576 -0.3161 -0.2879 -0.1961 -0.2266 -0.2329 -0.3340 -0.3558 -0.3838 0.1863 -0.1744 0.3065 -0.2377 -0.2072 0.2563 0.3709 0.3851 0.2678 -0.2302 -0.2714 -0.2669 0.2471 -0.2638 -0.2705 -0.3407 -0.2426 -0.2856 0.2884 0.2609 -0.2640 0.3302 0.3299 -0.2246 -0.2258 -0.3404 0.2652 -0.2566 -0.3358 -0.1932 -0.3418 -0.2995 -0.2124 -0.2374 -0.2479 -0.3144 -0.3296 0.4531 0.4021 -0.3672 0.2611 -0.2642 0.2984 -0.2588 -0.4238 -0.1845 0.3545 -0.3475 0.2402 -0.1866 -0.3173 0.2981 -0.4432 -0.2076 -0.4173 0.2556 -0.2963 -0.2407 -0.2410 0.2277 -0.2167 0.2585 0.3361 0.2397 -0.2327 0.1973 -0.2531 -0.3480 0.2174 -0.4722 -0.3172 -0.1855 -0.2626 0.2712 0.2832 0.2528 0.3966 -0.1724 -0.1917 0.2169 0.3171 0.2523 0.2965 -0.2278 0.3239 0.2564 -0.2666 -0.3875 -0.4668 -0.4119 0.3009 -0.3349 0.1832 0.2800 -0.1876 -0.3697 0.2467 -0.2279 0.2117 -0.2403 0.2664 0.3181 0.2924 0.3446 -0.3794 -0.2999 0.2739 -0.3066 0.1952 0.2590 -0.2606 -0.4567 -0.4308 -0.1859 -0.2118 -0.4761 0.2773 0.2982 -0.2909 0.3848 -0.4080 -0.4174 -0.3209 0.2308 -0.2873 -0.3636 -0.2373 0.2673 0.1991 -0.3670 0.1916 -0.2921 0.1610 0.3005 0.3151 0.1886 -0.3539 -0.3191 -0.2845 -0.3320 -0.2353 -0.1567 -0.3419 0.3012 -0.2734 0.3321 0.2730 -0.2868 -0.2038 0.2899 -0.3797 -0.3664 -0.3267 0.3512 0.3173 0.3391 -0.2909 -0.4740 -0.2268 -0.1470 -0.3512 -0.2751" HIT_INDICES="2692 2884 2919 3949 4254 4292 4670 5108 6357 6514 7035 7465 7782 8241 9317 9364 10320 10584 10869 11012 11659 11800 12170 12383 12534 12610 12631 12725" ES_PROFILE="-0.1804 -0.1684 -0.1445 -0.2080 -0.2180 -0.2077 -0.2269 -0.2544 -0.3480 -0.3557 -0.3876 -0.4091 -0.4193 -0.4370 -0.4942 -0.4710 -0.5090 -0.4903 -0.4700 -0.4368 -0.4330 -0.3876 -0.3510 -0.2954 -0.2287 -0.1520 -0.0701 0.0136" RANK_AT_ES="10319.0000" RANK_SCORE_AT_ES="-0.3527"/>
  <DTG RANKED_LIST="55457_collapsed_to_symbols.cls.cls#OA_versus_normal.rnk" TEMPLATE="cls.cls" GENESET="gene_sets.gmt#GOBP_REGULATION_OF_CELLULAR_RESPONSE_TO_HEAT" ES="-0.6262" NES="-1.8377" NP="0.0018" FDR="0.0752" FWER="0.9340" CHIP="ftp.broadinstitute.org://pub/gsea/annotations_versioned/Human_AFFY_HG_U133_MSigDB.v7.5.1.chip" RND_ES="0.2675 0.3564 -0.3001 0.3382 0.2580 -0.2680 0.2120 0.2089 -0.3628 -0.1897 0.2419 0.3051 -0.3076 -0.2406 -0.3631 0.2733 -0.2777 -0.5042 -0.5481 -0.3355 -0.2624 0.2631 0.3228 0.2507 0.5531 -0.2939 -0.2433 -0.4042 -0.2113 -0.4316 0.3264 -0.3113 -0.4991 -0.3305 -0.3858 -0.3179 0.3165 -0.3957 0.2078 0.3338 0.3758 0.3068 -0.3178 -0.4345 0.2111 0.2210 -0.2669 0.2877 0.2758 -0.3420 0.2463 -0.3599 0.2376 -0.3412 -0.3384 -0.2472 0.5368 0.3643 -0.3193 0.1693 -0.2305 0.3802 0.3591 -0.2843 0.3871 0.2860 0.4492 -0.2049 0.2416 -0.2823 -0.3011 -0.3690 -0.3903 -0.2981 -0.2753 0.2656 0.3670 0.5800 0.2838 0.4069 0.3039 0.4411 -0.3897 0.2759 0.2261 -0.3662 -0.2525 0.5334 0.2687 0.3436 -0.2216 -0.3361 -0.3760 -0.2065 0.3042 -0.2705 -0.3346 0.3566 0.2480 -0.3326 -0.3995 -0.3588 -0.2550 -0.3111 -0.4704 -0.2703 -0.2814 0.3434 -0.3992 -0.2640 0.2696 0.2862 0.2200 -0.4788 0.2613 0.4375 -0.3248 0.2987 0.2405 -0.4448 -0.2848 -0.2996 -0.5677 -0.3530 0.4545 -0.2723 -0.4479 -0.2287 0.2608 0.3620 0.3003 -0.4412 -0.3305 0.3802 0.2959 0.3213 -0.2634 -0.3155 -0.4896 0.2987 -0.2182 -0.4514 0.2466 0.2473 0.4164 -0.3426 0.3853 0.1761 -0.3687 -0.3059 -0.2015 0.2135 -0.4075 -0.4237 0.2890 -0.4208 -0.5168 -0.2799 0.3947 0.2353 -0.5257 -0.4616 -0.3637 -0.2826 -0.3406 0.4248 -0.4227 -0.3868 -0.4879 0.3143 -0.3717 -0.4252 0.2589 -0.2643 -0.2563 0.2866 0.4260 -0.4044 0.3212 -0.3363 -0.4492 -0.6332 -0.3006 0.3469 0.3786 -0.3277 -0.2763 0.3651 -0.3158 -0.3093 -0.3767 -0.2074 -0.4034 -0.4941 0.3007 -0.2679 0.2629 -0.2146 -0.2125 -0.4863 -0.5273 -0.2859 -0.3666 0.1973 0.3231 0.3859 0.3235 0.3651 -0.3912 -0.3522 0.1876 -0.3277 -0.5874 0.2717 0.5097 -0.2587 -0.3858 -0.4063 -0.2259 -0.2722 -0.3973 -0.2758 0.5997 -0.3258 0.3468 0.2304 -0.4122 -0.4744 0.3154 -0.3105 -0.2999 -0.2398 -0.2942 -0.3412 -0.1798 -0.4625 0.3310 0.2825 -0.2460 -0.2317 -0.3733 -0.2437 -0.3288 -0.2949 0.5130 -0.2765 -0.3634 -0.2059 -0.2998 -0.3257 -0.2468 0.2836 0.3467 -0.2142 -0.5193 0.3352 -0.2873 0.2166 0.1737 -0.4265 0.4796 -0.3885 -0.3054 -0.3347 0.3776 -0.2549 -0.3523 0.3188 -0.1934 -0.3624 -0.1745 0.1967 0.3766 -0.3282 0.3956 0.2449 -0.2720 0.3700 0.2655 -0.3979 -0.3902 0.3024 0.3258 0.2712 -0.2595 -0.1408 0.4044 -0.3577 -0.2852 -0.5085 0.3525 0.3289 0.2939 -0.3226 -0.3494 0.2546 0.2576 0.3554 -0.2190 0.4782 -0.3177 0.4037 0.2602 0.2355 -0.1910 0.5319 -0.5305 -0.4087 0.3839 0.2490 -0.3077 0.3896 0.2115 -0.4099 0.3426 0.2587 -0.2817 0.3024 0.3418 -0.5567 0.2223 -0.3703 0.3847 -0.2168 0.2011 -0.1997 -0.2878 -0.5003 -0.3407 -0.2920 -0.3285 0.1702 0.4412 -0.2044 -0.4042 0.2383 0.1816 -0.4116 -0.3833 -0.3298 0.4753 -0.2069 -0.2279 -0.5180 -0.3758 0.3353 -0.3150 0.2528 0.3140 -0.3066 -0.3941 0.3290 0.3084 -0.2223 0.2695 0.3395 -0.4282 0.2673 0.3813 0.3791 -0.3875 0.2972 -0.4138 -0.4420 -0.2322 -0.4842 -0.4223 -0.5179 -0.2674 0.2936 -0.2844 0.4327 -0.3437 -0.2978 0.3899 0.2982 0.2944 0.3563 -0.2484 0.2092 -0.4560 -0.5374 0.3789 0.3194 0.2893 -0.2926 0.3883 0.4267 -0.2914 0.5858 -0.2630 -0.3495 -0.3656 0.2606 -0.3086 0.1804 0.4415 -0.3194 -0.3067 0.3892 0.2917 0.4011 -0.4732 0.3290 -0.2098 -0.3793 -0.1865 -0.4040 -0.4384 -0.2316 0.3628 -0.1893 -0.3426 0.2285 -0.3401 0.3345 -0.4406 -0.2163 0.2595 -0.2447 -0.3624 -0.5097 0.3139 -0.3291 0.2594 0.2954 0.3613 -0.1902 -0.2500 -0.2339 0.3768 0.2618 -0.4875 -0.5829 -0.2896 -0.3424 -0.2811 -0.2663 -0.3466 -0.3337 -0.2362 0.3242 -0.1996 0.3144 0.3053 -0.3433 0.3951 -0.3496 0.2690 -0.3759 -0.4741 -0.2335 -0.2841 -0.3264 0.2565 -0.3001 0.4246 -0.2097 0.4448 0.2864 -0.4728 -0.5508 -0.4160 -0.2903 0.3286 -0.3331 0.2252 -0.3481 0.2454 -0.3393 0.4030 0.2288 -0.2186 0.2264 0.3371 -0.2233 -0.3905 -0.4150 0.2791 0.3771 0.2676 -0.3027 -0.4824 -0.2729 0.5249 0.3849 -0.1820 0.3538 -0.4001 -0.2814 -0.4063 0.2547 -0.4991 0.3776 -0.2008 0.2913 0.3309 -0.2450 -0.4493 0.3389 -0.2201 -0.2288 -0.4316 0.2340 -0.5439 -0.4023 -0.4133 -0.2375 0.2380 -0.2965 0.2236 -0.2683 -0.3139 -0.4335 -0.2176 -0.3852 -0.3619 -0.2666 0.4047 0.1679 0.2360 0.3056 -0.4233 0.3179 -0.2688 -0.1812 0.3997 0.2142 0.3607 -0.4781 0.3722 0.3724 0.2822 -0.3131 0.1752 -0.2957 0.3536 -0.4869 -0.4070 -0.2214 -0.2730 0.2796 0.3693 -0.2769 -0.3076 0.3658 -0.3380 -0.3576 0.2697 0.2950 -0.3504 -0.2787 0.5113 -0.3469 0.4202 -0.3225 0.2452 0.2440 -0.3176 -0.4764 -0.3365 -0.3247 -0.3779 0.2981 0.2803 -0.2407 -0.2380 -0.1798 -0.2520 0.3371 -0.3150 -0.4869 -0.4625 -0.2752 0.3021 -0.5147 -0.2740 0.3751 0.4620 0.4448 -0.4348 -0.2849 -0.4797 0.2687 0.4190 0.2759 0.2653 0.3009 -0.2279 -0.2622 -0.4727 -0.5094 0.2652 0.3632 -0.3412 -0.3653 -0.2516 -0.4887 0.1461 -0.3440 -0.2646 -0.3544 0.2843 0.4710 -0.4163 0.2393 0.4417 -0.3638 0.3594 -0.2969 -0.4284 0.3716 -0.5130 -0.2699 -0.3567 0.3918 -0.3124 0.2505 -0.5302 -0.3617 0.2146 -0.2699 -0.4437 0.6103 -0.2990 0.1851 0.3803 0.3601 -0.3384 0.4249 -0.3533 -0.2438 -0.2520 -0.2924 -0.3606 -0.2622 -0.3904 0.2745 0.2965 0.2476 -0.4656 -0.2651 -0.1815 -0.3190 0.2206 0.2932 -0.4412 -0.3040 -0.4909 -0.3047 -0.4578 0.3549 0.2134 -0.5505 0.2378 0.2359 0.2865 0.4272 0.4214 -0.3839 -0.2459 0.3641 0.2790 -0.3465 0.3654 0.3592 -0.3121 0.4232 0.2892 0.3701 0.2131 -0.3677 -0.3995 -0.2371 0.1734 -0.3991 0.1993 0.6080 0.2540 0.4999 -0.3704 0.4370 -0.4821 0.2526 -0.3994 -0.5560 -0.3391 -0.3582 0.2986 0.2723 0.2756 0.2229 0.2555 -0.3199 -0.2118 0.2776 -0.3773 -0.3868 0.4094 0.5090 -0.3270 -0.1833 0.1662 -0.2630 -0.3692 0.3803 0.2414 -0.6116 -0.3537 -0.3278 -0.3210 -0.1839 0.2617 0.3806 -0.3839 -0.2735 -0.2330 0.2641 0.2166 -0.3485 0.2175 0.2483 0.2111 -0.3044 -0.3097 0.2784 -0.1653 0.3030 -0.3283 0.2404 -0.4333 -0.2312 0.3307 -0.3932 0.3270 0.2550 -0.3266 -0.2488 -0.3626 -0.3932 -0.4124 -0.4395 -0.4900 0.3385 0.3753 -0.2460 0.2894 -0.1672 -0.3074 -0.2413 -0.3823 -0.2411 0.2102 0.3517 0.3772 -0.2639 0.1595 -0.2223 -0.3386 0.2664 0.2023 -0.4799 -0.3767 0.2860 0.3466 -0.4895 0.2488 -0.4412 -0.4495 0.3013 0.2831 -0.3199 -0.3515 -0.2532 0.3436 -0.2649 -0.1626 0.1198 -0.3973 -0.2081 0.3901 0.3138 -0.3936 0.4737 0.1968 0.5673 -0.3871 0.3764 -0.2401 -0.4461 0.2698 -0.2936 -0.5035 0.3142 0.3410 -0.4514 -0.4318 -0.2955 -0.3223 -0.4823 0.2831 -0.4745 -0.4154 0.4999 0.4415 -0.3534 0.2820 0.2404 -0.3044 -0.3628 0.2354 -0.2464 -0.3988 -0.2797 -0.3550 -0.4913 0.3817 0.3971 -0.1846 0.4826 -0.3362 -0.2280 0.2817 -0.2638 -0.2685 -0.3699 -0.2296 0.4129 0.2625 -0.3823 0.3010 -0.2535 0.2365 0.2501 0.4262 -0.3677 -0.4017 -0.2348 0.4037 0.3480 0.2889 0.2586 0.2698 -0.5148 -0.3886 0.2809 0.5145 -0.4758 -0.3260 0.2331 -0.4674 -0.4494 -0.2659 -0.4030 0.2825 0.2208 -0.4022 -0.2566 0.2817 0.4055 0.3304 -0.2387 0.3128 0.2034 0.2994 -0.4116 0.2806 -0.3631 -0.2279 0.2679 -0.4424 0.2883 -0.2607 -0.2453 -0.1990 -0.2981 0.2934 0.2162 -0.3239 -0.4350 -0.4673 -0.3634 -0.3934 -0.3812 0.4703 0.3385 -0.2761 0.2376 0.2632 -0.3071 0.2056 -0.2917 0.3049 -0.4150 -0.3861 0.3001 -0.4267 0.1985 -0.3580 -0.3002 0.3561 -0.2562 -0.4562 -0.3260 0.4879 0.2756 -0.5422 -0.2880 -0.3470 -0.3001 -0.3633 -0.3536 0.3123 -0.3631 -0.4663 -0.3097 -0.2167 -0.2893 -0.3039 0.1366 0.3642 -0.6005 0.3279 0.2530 0.2465 -0.4274 -0.3717 -0.2655 -0.2226 -0.2962 -0.3023 -0.5900 0.2612 -0.2365 -0.2944 -0.2234 0.3776 -0.4836 -0.1889 -0.3453 0.4164 0.1784 0.1745 -0.2029 0.3390 0.3359 0.3349 -0.2007 0.2983 0.3578 -0.2869 0.3748 -0.3582 0.3685 0.1393 0.2611 0.2365 0.2936 0.3583 -0.2337 -0.4101 0.2982 0.2475 0.3078 -0.3945 -0.2232 -0.2900 0.3116 -0.4006 -0.3211 -0.2960 0.2889 0.4052 -0.2322 0.3702 0.2818 0.2459 0.2331 0.3117 -0.2580 0.3626 -0.3271 0.2669 -0.2228 0.2452 0.3111 -0.4386 0.4445 0.4538 -0.3752 -0.3177 -0.5345 0.2724 -0.4470 0.2246 0.3423 -0.3098 0.3571 -0.2710 -0.4769" HIT_INDICES="3976 4341 6179 7334 8947 9380 9626 10081 10702 10881 11157 11189 11231 11689 11741 12047 12094" ES_PROFILE="-0.2822 -0.2896 -0.4291 -0.5011 -0.5882 -0.5778 -0.5491 -0.5294 -0.5117 -0.4562 -0.4021 -0.3283 -0.2544 -0.2012 -0.1149 -0.0374 0.0626" RANK_AT_ES="8946.0000" RANK_SCORE_AT_ES="-0.2273"/>
  <DTG RANKED_LIST="55457_collapsed_to_symbols.cls.cls#OA_versus_normal.rnk" TEMPLATE="cls.cls" GENESET="gene_sets.gmt#GOBP_RENAL_SYSTEM_VASCULATURE_DEVELOPMENT" ES="-0.5386" NES="-1.8290" NP="0.0035" FDR="0.0810" FWER="0.9450" CHIP="ftp.broadinstitute.org://pub/gsea/annotations_versioned/Human_AFFY_HG_U133_MSigDB.v7.5.1.chip" RND_ES="-0.1955 -0.2297 0.1893 -0.2624 0.2783 0.2321 -0.3679 -0.4279 0.2896 0.3977 0.2662 0.3722 -0.2580 0.3051 -0.2681 0.2983 -0.2803 -0.3367 0.2559 -0.3925 -0.2020 -0.3532 0.3634 0.2306 -0.2358 0.2529 0.3611 0.3345 -0.1475 -0.3380 -0.2489 -0.2502 0.2935 -0.3091 -0.3900 0.3258 -0.2067 -0.2476 -0.2268 0.2213 0.2697 0.3389 0.3359 0.2650 0.2286 -0.2876 -0.3277 -0.3706 0.3707 0.2611 0.2297 0.1850 0.2484 0.4573 -0.1910 0.3089 -0.3508 -0.3386 -0.3087 0.4537 0.3830 0.3107 -0.2465 -0.5571 -0.2692 0.2515 -0.2224 0.1905 -0.2172 -0.2817 -0.2967 -0.2707 0.3351 -0.2673 -0.2973 -0.2512 -0.2139 0.3179 0.3294 0.2525 0.3888 -0.4817 -0.4389 0.1813 -0.1759 -0.3670 -0.2112 -0.2742 -0.4236 0.3782 0.1433 -0.2357 -0.2338 -0.1788 0.2091 -0.2513 -0.2566 -0.1715 -0.4116 -0.4122 0.2861 0.2253 0.2501 0.2848 -0.3620 -0.2736 0.1592 -0.2211 -0.3935 -0.2456 -0.1668 -0.2078 -0.3027 -0.2563 0.3263 0.2521 0.3920 0.1809 0.2938 0.2909 -0.3237 0.2771 0.2807 -0.4154 -0.3305 0.4827 -0.3952 -0.3248 0.2862 -0.2184 0.3218 0.2758 -0.1854 -0.3151 -0.2612 0.2337 0.3313 -0.2467 -0.3055 0.3384 -0.1405 0.2390 0.4318 -0.2097 -0.3036 0.2941 0.3002 -0.2431 -0.3623 0.2623 -0.2669 0.2504 0.2726 -0.2473 -0.1665 0.2733 -0.3509 0.2712 -0.2384 0.2055 0.2821 -0.1542 0.3510 0.3380 -0.2894 -0.3391 0.2254 -0.2757 -0.2234 0.4704 -0.3025 0.2050 -0.2886 -0.1934 0.3573 0.3415 0.2824 -0.2850 -0.3239 -0.2817 -0.2570 -0.2329 -0.2181 0.2208 -0.2684 -0.2925 -0.2838 -0.4474 -0.3217 -0.3248 0.1695 0.3371 -0.3844 -0.2569 -0.2707 0.2831 0.2009 -0.3027 -0.3092 -0.2234 0.2538 -0.3533 -0.3084 0.2560 0.3268 -0.2905 -0.1659 -0.2267 -0.3870 -0.2207 -0.3113 -0.2417 -0.3842 0.2325 -0.2349 0.2579 0.2102 0.2175 0.2420 0.3129 0.2874 -0.2886 -0.2824 -0.2790 -0.2688 -0.4799 0.2156 0.3272 -0.3189 0.2211 -0.2919 0.2867 -0.2490 0.1869 0.3232 -0.2794 0.2664 -0.2806 -0.3846 0.2425 -0.2878 -0.2818 -0.1838 -0.2831 -0.3483 -0.2153 0.1603 -0.3329 0.3269 -0.1679 0.2607 -0.3098 -0.2781 -0.3199 0.1914 0.4084 0.4382 0.2060 -0.4702 0.2619 0.2563 0.2821 0.2580 0.3962 -0.2376 -0.2596 -0.1678 0.2828 -0.2518 0.2522 -0.2341 -0.2378 -0.3051 -0.3646 0.3038 0.3296 -0.3288 0.4177 0.2829 0.2297 -0.3445 0.3043 -0.4839 0.2167 -0.4474 0.3179 0.2263 0.2391 -0.2294 -0.3967 -0.2529 -0.3186 -0.3013 -0.2682 -0.2684 0.3127 -0.3029 0.3673 -0.3906 0.2713 -0.1887 -0.3537 -0.3175 -0.2877 -0.4036 0.1641 -0.2328 -0.2742 -0.3213 -0.1939 -0.1998 -0.3394 -0.1585 0.2211 -0.4375 -0.3394 -0.2858 -0.3548 0.2462 -0.2512 -0.2887 -0.2886 0.1918 -0.2691 -0.3208 -0.3920 -0.2655 -0.3343 -0.2310 -0.2627 -0.2097 0.2967 -0.3287 0.1727 -0.2374 0.2936 -0.5438 -0.3345 -0.2615 0.3936 -0.3206 -0.2412 -0.2210 -0.2468 -0.3972 -0.3229 0.3766 0.3240 -0.3112 -0.1904 -0.2944 -0.3534 -0.2545 -0.3276 0.2627 -0.2926 -0.2025 0.2666 -0.3211 0.3328 -0.2685 0.2955 -0.3489 -0.1739 -0.2742 -0.2275 0.1903 -0.1926 -0.3451 -0.3052 0.3185 -0.3408 -0.2978 -0.2862 -0.4714 0.2687 0.3443 -0.4496 0.3070 -0.3634 -0.2389 0.3312 -0.3130 -0.2977 -0.2407 -0.3670 -0.3078 -0.2404 0.2431 0.3339 -0.2484 -0.3452 -0.2351 0.2956 -0.2032 0.3117 -0.3031 0.1979 -0.2115 -0.3895 -0.2940 0.3681 0.2222 -0.3121 0.2777 0.3153 0.2086 -0.4071 0.2400 -0.1610 -0.2701 -0.3493 0.3754 0.2569 0.3779 0.2469 -0.2560 -0.2694 -0.3827 -0.3664 0.2907 0.3460 -0.3249 0.2106 -0.3477 -0.1649 -0.3036 0.3948 -0.2990 0.2273 -0.1915 0.1916 0.2297 -0.3650 -0.2375 -0.2266 -0.2412 0.2134 -0.2843 -0.3668 -0.3701 -0.4442 -0.2738 -0.1882 0.2690 0.3212 0.3558 -0.2388 0.2090 -0.4001 0.3148 0.3580 -0.3071 0.2063 0.2304 -0.3524 0.2168 0.3698 0.2552 -0.1627 0.2367 -0.2394 0.2547 0.1658 -0.3568 0.3524 -0.2972 0.2944 -0.3231 -0.3249 0.2808 0.3855 -0.2055 -0.2546 0.1741 -0.2061 0.2666 0.3165 0.3218 -0.3242 -0.2980 0.2236 -0.2587 -0.3139 0.3003 0.3062 -0.2484 -0.2743 -0.2460 0.3333 0.2208 0.2528 -0.3476 -0.4445 0.2798 -0.4125 -0.2303 0.2484 -0.2606 0.3514 -0.2895 -0.3162 0.3851 0.2096 0.1846 -0.2585 0.3039 -0.1968 0.1917 0.3103 -0.3278 0.1715 0.2206 -0.2925 0.2549 -0.1989 0.2444 -0.4142 0.2714 -0.2573 -0.3214 -0.3059 0.3537 -0.2657 0.3062 0.4573 0.2759 0.3317 -0.2995 0.2986 -0.2680 -0.3281 -0.3819 -0.2706 -0.2636 0.3272 -0.2595 0.3736 -0.2964 0.2061 -0.3434 -0.2455 0.2976 0.1896 -0.1771 -0.5039 -0.2761 -0.2935 0.2545 -0.2984 -0.3770 -0.3337 0.3083 0.2396 -0.3808 0.2627 -0.2284 -0.1877 -0.3389 0.2271 -0.1986 0.4087 0.3473 -0.2509 -0.3053 -0.2230 -0.2869 0.2415 0.3590 0.2539 0.3377 0.2745 -0.2621 -0.2176 -0.4816 0.2196 -0.4340 0.3595 0.2500 -0.2843 0.2081 -0.3730 0.4105 -0.2784 -0.3302 -0.3396 -0.3077 -0.4457 -0.2161 0.2283 -0.4118 0.2445 -0.3684 0.3120 -0.2169 0.2190 -0.2514 -0.2145 -0.1882 0.2374 0.3013 0.3383 -0.3466 0.2328 -0.3980 0.3074 -0.3299 -0.3703 -0.1668 -0.3230 -0.1936 0.1925 -0.3201 -0.2590 0.2943 -0.3565 0.2345 -0.2235 -0.3040 -0.3056 -0.2655 -0.3184 -0.2320 0.2512 0.2038 -0.2574 -0.2355 -0.4464 -0.3458 -0.2645 -0.2705 -0.1489 -0.3563 -0.3489 -0.4501 -0.2911 0.2320 0.1996 0.2801 -0.2616 0.2134 0.2688 -0.2602 -0.2146 -0.2880 -0.3069 -0.3093 -0.3544 -0.3293 0.2181 0.1971 0.2385 0.2465 0.2616 0.3700 -0.4395 -0.1857 0.2709 0.3325 -0.3449 -0.3218 -0.2836 0.3448 -0.2425 0.2916 0.3343 -0.3446 0.1908 -0.3438 0.1973 0.2438 0.2321 0.4719 -0.3466 0.4351 -0.2532 0.1737 0.3961 -0.4539 0.3904 -0.2934 -0.2937 0.2888 0.3046 -0.2907 -0.3388 0.2120 0.2616 0.2404 -0.4223 -0.3686 0.2844 -0.4379 -0.2675 -0.3967 0.2313 -0.4269 0.2259 -0.2151 -0.3754 -0.3637 -0.2628 -0.3000 0.2915 -0.4109 0.3355 -0.2001 0.4015 0.3066 0.2957 -0.3011 0.1650 -0.3289 0.2917 0.2147 -0.3540 0.2204 -0.2841 0.2855 0.3955 0.1602 0.3264 0.2925 -0.3244 -0.3172 -0.2438 -0.3733 0.3053 -0.1505 0.1679 -0.3449 0.2962 -0.2790 -0.3216 0.3377 -0.3536 0.3209 0.2709 -0.4035 -0.2833 -0.4534 0.2554 0.2026 0.2014 -0.2850 -0.2914 -0.3312 0.3606 -0.1879 -0.2842 -0.2900 0.2401 -0.4465 0.3141 0.2958 -0.3028 -0.4095 0.1944 -0.2816 0.2204 0.3637 0.2281 0.3457 -0.2922 -0.2061 -0.3067 -0.4317 -0.2163 -0.2457 -0.2157 0.2633 0.3028 -0.3074 -0.2624 -0.2976 -0.3248 -0.3236 0.3252 -0.4309 -0.3100 0.2856 0.3276 0.5650 0.5683 -0.2641 0.2576 0.3208 0.2984 -0.3183 0.3214 -0.2709 -0.2779 0.2541 -0.4139 -0.3011 -0.2317 -0.2614 0.2716 0.1910 0.2713 -0.3127 0.2777 0.1950 -0.2217 -0.2641 0.2978 0.2586 -0.2829 -0.2801 0.2420 0.3358 0.3731 -0.3275 -0.2486 -0.2651 -0.2284 -0.3825 0.2942 -0.2040 -0.2123 0.2272 0.3118 -0.1718 -0.2072 0.1844 -0.2459 -0.2465 -0.2521 -0.4340 -0.3139 0.2509 0.2859 -0.2447 -0.2478 -0.2587 -0.2812 -0.4026 0.2367 0.3055 0.2186 -0.3343 -0.2753 0.2938 0.2485 -0.2463 0.2319 0.2166 -0.3393 0.1870 0.2820 0.3711 -0.3220 -0.2019 -0.2771 0.2091 -0.2612 0.2465 -0.3272 -0.3678 -0.2386 -0.2223 -0.3064 0.3158 -0.3328 0.2913 -0.2787 -0.4318 -0.4140 0.3519 -0.2914 0.3866 0.3003 0.4446 -0.2637 -0.3023 0.3145 -0.2034 0.3023 0.2312 -0.3285 -0.1863 0.2582 -0.2762 -0.2390 0.2899 -0.1913 -0.3386 -0.3017 0.3199 0.3820 -0.2082 0.3308 -0.2176 0.2505 0.4333 -0.2634 -0.2421 0.2421 -0.3592 -0.2467 -0.3188 -0.2734 0.2647 -0.2891 0.2523 -0.2700 -0.3355 0.3020 -0.1912 0.2327 -0.2003 -0.2385 0.2436 -0.3558 -0.2388 0.2743 0.3345 0.2567 0.3179 0.2596 -0.3272 0.3559 -0.3248 -0.3519 -0.2558 -0.2953 0.2373 0.1845 0.2187 0.2329 -0.2285 0.4683 0.2156 -0.3117 -0.2462 -0.3016 0.3426 -0.2439 0.2972 0.2714 0.2317 0.3569 -0.2628 0.3115 -0.2147 0.3363 0.2067 -0.2799 -0.4099 0.2319 -0.3006 -0.2746 0.3945 -0.2445 0.1542 0.2469 -0.3291 -0.3002 0.1853 0.3025 -0.3753 0.2322 -0.2564 0.2342 -0.2740 -0.2029 -0.2186 -0.1880 -0.3510 -0.4186 0.3104 -0.3182 -0.3383 -0.3996 -0.2688 -0.4107 -0.2168 0.4698 -0.2817 0.3008 0.2422 0.3600 0.2721 -0.3694 0.2672 0.3149 -0.2352 0.2843 0.2283 0.3191 -0.2802 0.3429 -0.2750 0.3545 0.2276 -0.3336 -0.3790 0.4020 0.3033 -0.2641" HIT_INDICES="1467 2943 3704 3850 4321 4341 4490 4663 5452 6254 6914 7679 7816 7894 8623 9544 10304 10401 10720 11615 12052 12079 12104 12218 12389 12555 12561 12676" ES_PROFILE="-0.0696 -0.1580 -0.1981 -0.1919 -0.2154 -0.2042 -0.2040 -0.2072 -0.2647 -0.3244 -0.3681 -0.4138 -0.4098 -0.4008 -0.4366 -0.4796 -0.5027 -0.4732 -0.4574 -0.4738 -0.4455 -0.3847 -0.3230 -0.2652 -0.2064 -0.1398 -0.0606 0.0174" RANK_AT_ES="10303.0000" RANK_SCORE_AT_ES="-0.3510"/>
  <DTG RANKED_LIST="55457_collapsed_to_symbols.cls.cls#OA_versus_normal.rnk" TEMPLATE="cls.cls" GENESET="gene_sets.gmt#GOBP_DEVELOPMENT_OF_PRIMARY_FEMALE_SEXUAL_CHARACTERISTICS" ES="-0.4223" NES="-1.8243" NP="0.0015" FDR="0.0834" FWER="0.9500" CHIP="ftp.broadinstitute.org://pub/gsea/annotations_versioned/Human_AFFY_HG_U133_MSigDB.v7.5.1.chip" RND_ES="0.2178 -0.2567 -0.2142 -0.2411 0.1667 -0.2231 -0.2140 0.2092 0.1810 0.2716 -0.2181 0.1973 0.2128 -0.1979 0.2174 -0.2319 0.2011 -0.2176 -0.1776 -0.2335 0.1834 0.2695 -0.2291 0.1939 -0.3139 -0.1869 -0.3026 -0.4360 -0.2478 -0.2482 -0.2570 -0.2943 -0.2536 -0.1895 -0.2664 -0.2471 0.2497 -0.2345 -0.2074 -0.2284 -0.1794 -0.2444 -0.1873 -0.2873 -0.2213 -0.2564 0.2255 -0.2324 0.2793 -0.1714 -0.1937 -0.1823 -0.2230 -0.1765 -0.2156 0.2622 -0.2828 0.1639 0.1953 0.1889 0.3145 -0.1910 0.2179 -0.2856 0.2217 0.2302 -0.3002 -0.1920 0.1811 0.1812 -0.2010 -0.2097 -0.1914 0.2026 0.2303 0.1868 -0.2126 -0.2282 -0.1962 -0.2368 -0.2596 0.2424 -0.2231 -0.2443 -0.2662 -0.2492 0.2106 0.1984 -0.1975 -0.2618 0.2067 0.2032 0.1813 -0.2401 0.1594 -0.2097 0.1462 -0.2619 0.2219 0.3036 -0.2236 -0.2176 -0.2006 -0.2076 -0.1720 -0.2707 0.2092 -0.2200 0.1883 -0.1562 0.2334 -0.1917 0.1915 -0.3937 0.2170 -0.2681 -0.1927 0.1973 0.1877 -0.2030 0.1661 -0.1753 -0.2723 -0.2570 -0.3789 -0.2851 0.2666 0.2374 -0.2848 -0.2145 -0.3163 -0.1777 -0.1991 0.2261 -0.2918 -0.2426 0.2314 0.1996 -0.2099 -0.2056 -0.2337 -0.2252 -0.1933 -0.2694 0.3157 -0.2526 0.2384 -0.2173 -0.2256 0.1962 -0.1972 -0.2103 -0.1831 0.2321 -0.1367 0.2012 0.1769 0.1806 -0.2299 0.2746 -0.2490 -0.2490 -0.1993 -0.2898 0.1860 0.2091 -0.2490 -0.2376 -0.2449 -0.3659 -0.1999 0.2067 -0.3492 -0.2108 0.2440 0.1911 0.1810 -0.2411 0.2139 0.1791 -0.2526 -0.2629 0.2035 -0.2573 -0.2139 -0.2887 0.2522 -0.2190 -0.1844 0.2039 -0.2129 0.3268 -0.2252 0.2096 -0.3446 0.1552 -0.3191 0.2323 -0.2905 0.1628 0.1994 -0.2154 -0.2613 -0.2722 -0.2906 -0.1816 -0.1811 0.1612 -0.2756 -0.2467 -0.3028 -0.1681 0.2102 0.2225 -0.2161 0.2293 0.2301 0.2378 -0.2063 -0.1914 -0.1833 0.1944 -0.2107 -0.2200 -0.1945 0.1801 -0.3432 -0.2045 -0.2395 -0.2089 -0.2675 -0.1907 -0.2069 0.2716 0.1886 0.2081 -0.2495 0.2544 -0.2090 -0.2504 -0.2799 -0.2577 0.1987 0.2193 -0.2028 -0.2719 -0.3031 0.1866 -0.1830 -0.2469 0.2588 -0.2074 -0.2308 -0.3050 -0.2356 -0.1939 -0.1694 -0.3270 -0.2062 0.2743 0.2389 -0.1937 -0.2692 -0.2485 0.2274 0.2058 -0.2447 0.2302 0.2729 -0.1982 0.2508 -0.2153 -0.2995 -0.2562 -0.2607 0.1925 -0.2898 -0.2738 -0.1746 -0.2536 -0.2995 -0.2837 0.2356 0.1558 -0.2339 -0.2014 -0.2585 -0.2118 -0.2988 -0.2412 -0.1760 -0.1910 -0.2268 0.2218 -0.2055 -0.2462 -0.2421 -0.1782 -0.3446 -0.3128 -0.2472 0.1808 -0.2416 -0.2132 -0.2152 -0.2240 -0.1964 -0.2884 -0.1987 -0.2389 -0.2287 -0.2169 0.2316 -0.1791 0.1980 0.2563 0.1773 -0.2204 -0.2051 0.2006 0.2446 -0.2633 0.2494 0.1930 -0.1437 -0.2056 0.2153 0.1649 -0.2129 -0.2428 -0.3041 -0.2898 -0.1770 -0.2985 -0.2930 0.2106 -0.2022 -0.2096 0.2116 -0.1944 -0.1845 0.2225 -0.1828 0.1903 -0.2417 -0.2685 -0.2524 -0.2146 -0.2033 -0.2090 -0.2122 0.1753 -0.2851 -0.1901 -0.2624 -0.1716 -0.1569 0.1717 0.2142 0.2391 -0.2213 -0.2542 -0.2923 0.1851 -0.2567 0.2733 -0.1980 -0.1666 -0.1689 -0.1970 -0.3078 -0.2131 -0.1940 -0.2442 0.2895 0.2341 -0.3343 -0.2360 0.2062 0.2035 -0.2924 -0.3018 0.1827 0.2003 0.1649 0.2070 -0.2068 -0.2142 0.2845 -0.2653 -0.2131 -0.2242 0.1834 -0.2712 0.2000 0.1887 -0.2061 0.2567 -0.2780 0.2605 0.2357 0.2701 -0.2493 -0.1959 -0.2268 -0.2060 -0.2284 -0.2152 -0.2986 0.1409 -0.1864 -0.2668 -0.2458 -0.1585 0.1970 0.2963 -0.2046 -0.2185 -0.2787 0.1813 -0.3217 -0.2258 -0.2116 -0.1854 -0.2362 -0.2782 0.1797 -0.1682 -0.1907 -0.2649 -0.2050 -0.2301 0.1994 0.2596 0.2029 -0.1654 -0.1925 0.2039 0.2060 0.1905 -0.2272 0.1695 -0.2126 0.2055 0.2476 -0.1988 -0.1942 -0.2303 -0.1727 0.1877 0.1553 -0.1969 0.2943 -0.2415 -0.2201 0.1948 -0.1567 0.1999 -0.3108 0.1931 0.1893 -0.2205 0.2308 -0.2153 -0.2325 0.2491 0.2114 -0.1981 -0.2137 0.1840 0.1497 0.1584 -0.2570 0.2048 0.1865 -0.2229 -0.1678 -0.2095 -0.1635 0.1977 -0.2549 -0.1847 -0.1874 -0.2707 -0.2643 -0.2019 -0.1669 -0.2132 0.1918 -0.2167 0.2395 -0.2810 -0.2993 0.1772 0.1872 -0.1819 -0.2414 0.1731 -0.2449 0.2650 -0.2010 -0.2773 0.2335 0.2924 0.1982 -0.2291 -0.2789 -0.2559 0.2788 -0.1769 -0.2666 -0.1759 -0.2435 0.1911 0.1703 -0.2412 -0.2527 -0.2521 -0.2451 0.2935 0.2700 -0.2122 -0.2333 -0.1613 -0.1602 -0.2057 0.2277 -0.2270 -0.2506 -0.1981 -0.2463 -0.1940 -0.1908 0.1894 -0.2384 -0.1707 0.2737 0.2695 0.1812 -0.2493 -0.2238 0.2010 -0.1883 -0.2160 -0.1795 0.2548 -0.2691 -0.2232 -0.2305 0.2698 0.1978 0.2487 -0.2526 -0.2218 -0.2570 -0.1965 0.1979 -0.1977 -0.1684 -0.2748 0.2314 0.2178 0.2160 -0.3020 0.1606 0.2931 0.1869 -0.2869 -0.2245 -0.2604 -0.2178 0.2003 -0.2354 -0.1718 -0.2203 -0.1839 0.2212 0.2330 -0.2103 -0.2296 -0.2605 0.2038 -0.2608 -0.2119 0.2731 -0.2904 -0.1880 0.2304 0.2388 -0.1935 -0.2747 -0.2450 0.2222 -0.2198 -0.1980 -0.2172 -0.3149 -0.2745 -0.2243 -0.3287 0.1907 -0.2753 0.2095 -0.2001 -0.2116 0.2375 0.2037 -0.1951 -0.1985 -0.1842 0.1770 -0.1758 -0.2518 -0.1627 -0.2003 -0.2331 -0.2102 -0.3225 -0.1671 -0.1825 -0.3065 -0.2498 -0.2536 -0.2231 -0.2450 -0.2883 -0.1746 -0.2238 0.2143 0.2955 0.1648 -0.2243 -0.2314 -0.1825 -0.2659 -0.1751 -0.2867 -0.2054 0.1685 0.1870 -0.2111 0.2248 -0.1929 0.2054 -0.2319 -0.2152 -0.1771 -0.2435 -0.2553 0.2327 0.2410 -0.1876 -0.2728 -0.2159 -0.1624 -0.2268 -0.1890 -0.1939 -0.2963 -0.2546 -0.2344 0.2744 0.1701 -0.1822 -0.2188 -0.2292 0.2181 0.1398 -0.3108 -0.1972 -0.2203 -0.3653 0.1605 -0.3333 -0.1925 -0.2810 0.2007 -0.2313 0.2247 0.2772 -0.1591 0.2086 -0.2500 -0.2497 -0.2805 -0.1695 -0.2076 0.1513 0.2365 -0.2344 -0.2407 -0.2001 -0.1992 0.2113 0.2453 -0.3126 0.1869 0.1817 0.3219 0.1928 -0.2048 -0.1918 -0.2257 -0.2348 0.1807 -0.2485 -0.2612 -0.2752 0.1983 0.1471 -0.2292 -0.2379 -0.2419 -0.2040 -0.2161 0.1918 0.2006 -0.2099 -0.3095 0.2052 -0.2426 0.1814 0.2382 0.1567 -0.1764 0.1518 -0.2601 0.1879 -0.1611 0.2000 0.1904 -0.1736 -0.2482 -0.1680 -0.2677 -0.2178 0.2052 0.2068 -0.2475 0.2140 -0.1924 0.3255 0.2028 0.2019 0.1949 -0.2462 0.2619 -0.2240 -0.2933 -0.2223 -0.2773 0.2226 -0.2213 0.1817 -0.1890 -0.2516 -0.2709 -0.2127 0.1888 -0.2630 -0.1921 -0.2615 -0.2122 -0.2184 0.1879 -0.3046 -0.1954 0.2323 -0.2385 0.2192 -0.2128 -0.2069 0.2150 -0.2063 -0.1894 -0.2778 0.1940 -0.2379 -0.2387 0.2666 -0.2393 -0.2758 -0.2145 -0.1661 -0.2020 -0.1775 -0.2278 -0.3128 -0.2238 -0.1748 -0.2122 -0.2583 0.2386 0.2173 -0.1934 0.2434 -0.2220 -0.3327 0.2465 -0.1989 0.2294 -0.2330 -0.2419 0.2576 -0.1954 -0.2620 -0.2328 -0.2282 -0.2213 -0.2644 -0.3201 0.1923 -0.2103 -0.2042 -0.2746 0.1522 -0.1866 0.2198 0.1756 -0.2508 -0.2572 0.2366 0.1898 0.2483 -0.2311 -0.2773 0.2188 -0.2951 -0.2208 -0.1896 -0.1783 -0.2054 -0.2688 -0.2325 0.2124 -0.2034 0.2674 -0.1646 -0.1840 -0.1781 -0.1939 -0.1914 -0.1799 -0.2507 0.2316 -0.1996 0.3929 -0.3229 -0.2115 0.2092 0.2386 -0.2323 -0.1844 -0.2797 -0.1524 0.2559 0.2592 0.2262 -0.2580 -0.1789 -0.1678 -0.1743 0.2273 -0.2475 0.1797 -0.2013 0.1840 0.1843 -0.2001 -0.1964 -0.2452 -0.1952 -0.1803 0.1286 -0.1767 -0.2224 0.1801 -0.2606 0.2517 0.2112 0.2170 -0.2070 -0.2534 -0.1723 0.2294 0.2216 -0.3007 0.1800 0.1813 -0.3131 -0.2507 -0.2628 0.2530 -0.2246 -0.2197 -0.1621 -0.1870 -0.2831 -0.3035 0.2258 0.2746 0.1891 -0.3503 -0.1384 -0.2827 -0.1778 0.2206 0.2045 -0.2094 0.2300 -0.2293 0.2507 -0.2310 -0.1877 -0.2485 0.1904 0.2364 -0.1795 -0.2420 -0.2551 -0.3229 0.2277 -0.3443 0.2469 -0.2373 -0.2125 0.1850 0.2061 -0.2447 -0.1790 -0.2337 -0.3441 0.1980 -0.2154 0.2025 -0.1774 -0.2682 -0.2295 -0.2935 -0.2204 -0.2949 0.1845 0.2086 -0.1942 -0.2277 0.1997 0.2217 -0.1868 -0.2987 -0.2192 0.1918 0.2103 0.2156 -0.1957 -0.1895 -0.3031 -0.2924 0.2447 0.1647 -0.2970 -0.1765 -0.2055 -0.1971 -0.3425 0.2114 -0.1901 -0.1685 -0.2997 -0.2382 -0.2224 -0.2649 -0.2642 0.2444 -0.2909 -0.2412 0.1751 0.2693 -0.2263 0.2591 0.2343 -0.1928 0.1849 -0.2424 0.2221 -0.2089 -0.2812 0.2457 0.2357 0.2363 -0.1791 -0.2645 -0.2093 0.2098 -0.2286 -0.2051 -0.1762 -0.3419 0.1715 -0.2866 -0.2070" HIT_INDICES="627 984 2009 2117 2413 2503 2520 2866 2943 3202 3462 3853 3878 3958 4003 4149 4318 4367 4502 5042 5055 5134 5227 5452 5554 5575 5609 5616 5621 5675 5679 5701 5757 5909 5922 5959 6068 6161 6179 6388 6561 6698 6799 6940 7037 7109 7255 7436 7889 7966 8159 8168 8449 8511 8524 8740 8757 8876 8947 9035 9048 9142 9274 9293 9323 9943 9980 10129 10308 10506 10511 10571 10652 10712 10778 10820 10899 11237 11305 11454 11477 11516 11843 12187 12286 12331 12553 12629 12680 12789 12790 12801 12804 12856 12877" ES_PROFILE="-0.0268 -0.0356 -0.1026 -0.0983 -0.1100 -0.1060 -0.0963 -0.1137 -0.1103 -0.1221 -0.1349 -0.1591 -0.1550 -0.1553 -0.1531 -0.1593 -0.1678 -0.1671 -0.1735 -0.2130 -0.2115 -0.2153 -0.2205 -0.2367 -0.2436 -0.2442 -0.2459 -0.2456 -0.2451 -0.2486 -0.2482 -0.2493 -0.2531 -0.2649 -0.2658 -0.2685 -0.2766 -0.2832 -0.2838 -0.2988 -0.3106 -0.3192 -0.3247 -0.3329 -0.3374 -0.3398 -0.3475 -0.3574 -0.3874 -0.3878 -0.3967 -0.3912 -0.4062 -0.4039 -0.3978 -0.4069 -0.4004 -0.4015 -0.3987 -0.3970 -0.3894 -0.3879 -0.3889 -0.3811 -0.3740 -0.4109 -0.4021 -0.4016 -0.4027 -0.4046 -0.3913 -0.3821 -0.3743 -0.3646 -0.3550 -0.3435 -0.3345 -0.3440 -0.3322 -0.3257 -0.3093 -0.2941 -0.2993 -0.3029 -0.2862 -0.2647 -0.2539 -0.2303 -0.2033 -0.1773 -0.1428 -0.1084 -0.0733 -0.0384 0.0018" RANK_AT_ES="9942.0000" RANK_SCORE_AT_ES="-0.3155"/>
[truncated: 33,969,512 more chars]
